# Supplementary material for: Air quality index prediction using machine learning regression models: A comparative analysis
Source: PLoS One. 2026 Jul 8;21(7):e0349858. doi: 10.1371/journal.pone.0349858 (PMC13345278; doi:10.1371/journal.pone.0349858)
Supplement: S1 File — (ZIP) [file pone.0349858.s001.zip]

Archive with 28 entries (24 files):
- My_dataset_Air_quality/
- My_dataset_Air_quality/Dataset/
- My_dataset_Air_quality/Dataset/islamabad.xlsx
- My_dataset_Air_quality/Dataset/Karachi.xlsx
- My_dataset_Air_quality/Dataset/lahore.xlsx
- My_dataset_Air_quality/Dataset/Peshawar.xlsx
- My_dataset_Air_quality/islamabad_convert_into_standard_scaler.xlsx
- My_dataset_Air_quality/islamabad_convert_into_y_m_d_h.xlsx
- My_dataset_Air_quality/islamabad_convert_into_y_m_d_h_into_one_hot_encoding.xlsx
- My_dataset_Air_quality/Karachi_convert_into_standard_scaler.xlsx
- My_dataset_Air_quality/karachi_convert_into_y_m_d_h.xlsx
- My_dataset_Air_quality/karachi_convert_into_y_m_d_h_into_one_hot_encoding.xlsx
- My_dataset_Air_quality/Lahore_convert_into_standard_scaler.xlsx
- My_dataset_Air_quality/lahore_convert_into_y_m_d_h.xlsx
- My_dataset_Air_quality/lahore_convert_into_y_m_d_h_into_one_hot_encoding.xlsx
- My_dataset_Air_quality/Peshawar_convert_into_standard_scaler.xlsx
- My_dataset_Air_quality/Peshawar_convert_into_y_m_d_h.xlsx
- My_dataset_Air_quality/Peshawar_convert_into_y_m_d_h_into_one_hot_encoding.xlsx
- My_dataset_Air_quality/Step-1-removing irrelevant features/
- My_dataset_Air_quality/Step-1-removing irrelevant features/islamabad_removing_irrelevent_features.xlsx
- My_dataset_Air_quality/Step-1-removing irrelevant features/karachi_removing_irrelevent_features.xlsx
- My_dataset_Air_quality/Step-1-removing irrelevant features/lahore_removing_irrelevent_features.xlsx
- My_dataset_Air_quality/Step-1-removing irrelevant features/Peshawar_removing_irrelevent_features.xlsx
- My_dataset_Air_quality/Step-2-conversion of y_m_d_h/
- My_dataset_Air_quality/Step-2-conversion of y_m_d_h/islamabad_convert_into_y_m_d_h.xlsx
- My_dataset_Air_quality/Step-2-conversion of y_m_d_h/karachi_convert_into_y_m_d_h.xlsx
- My_dataset_Air_quality/Step-2-conversion of y_m_d_h/lahore_convert_into_y_m_d_h.xlsx
- My_dataset_Air_quality/Step-2-conversion of y_m_d_h/Peshawar_convert_into_y_m_d_h.xlsx
