# Supplementary material for: Air quality index prediction using machine learning regression models: A comparative analysis
Source: PLoS One. 2026 Jul 8;21(7):e0349858. doi: 10.1371/journal.pone.0349858 (PMC13345278; doi:10.1371/journal.pone.0349858)
Supplement: S1 File — (ZIP) [file pone.0349858.s001.zip › My_dataset_Air_quality/Dataset/Karachi.xlsx]

## Sheet: Sheet1
City	aqi	co	datetime	no2	o3	pm10	pm25	so2	timestamp_local	timestamp_utc	ts
Karachi	56	113.2	45293 days, 6:19:00	18.7	46.7	18.8	15	23	2024-01-31T00:00:00	2024-01-30T19:00:00	1706641200
Karachi	76	114.4	45293 days, 6:18:00	19	48	30	24	24	2024-01-30T23:00:00	2024-01-30T18:00:00	1706637600
Karachi	56	107	45293 days, 6:17:00	17.3	53.3	19	15	26	2024-01-30T22:00:00	2024-01-30T17:00:00	1706634000
Karachi	98	99.6	45293 days, 6:16:00	15.7	58.7	42.5	34	28	2024-01-30T21:00:00	2024-01-30T16:00:00	1706630400
Karachi	95	92.2	45293 days, 6:15:00	14	64	41.3	33	30	2024-01-30T20:00:00	2024-01-30T15:00:00	1706626800
Karachi	104	84.4	45293 days, 6:14:00	11.3	77.3	46.3	37	37	2024-01-30T19:00:00	2024-01-30T14:00:00	1706623200
Karachi	104	76.6	45293 days, 6:13:00	8.7	90.7	46.3	37	44	2024-01-30T18:00:00	2024-01-30T13:00:00	1706619600
Karachi	134	68.9	45293 days, 6:12:00	6	104	60	48	51	2024-01-30T17:00:00	2024-01-30T12:00:00	1706616000
Karachi	171	70.8	45293 days, 6:11:00	5.7	108	88.8	71	58	2024-01-30T16:00:00	2024-01-30T11:00:00	1706612400
Karachi	137	72.8	45293 days, 6:10:00	5.3	112	61	49	65	2024-01-30T15:00:00	2024-01-30T10:00:00	1706608800
Karachi	211	74.7	45293 days, 6:09:00	5	116	126.3	101	72	2024-01-30T14:00:00	2024-01-30T09:00:00	1706605200
Karachi	189	80.3	45293 days, 6:08:00	7	105.7	106.3	85	79.3	2024-01-30T13:00:00	2024-01-30T08:00:00	1706601600
Karachi	211	86	45293 days, 6:07:00	9	95.3	126.3	101	86.7	2024-01-30T12:00:00	2024-01-30T07:00:00	1706598000
Karachi	221	91.6	45293 days, 6:06:00	11	85	136.3	109	94	2024-01-30T11:00:00	2024-01-30T06:00:00	1706594400
Karachi	221	114.4	45293 days, 6:05:00	14	67	136.3	109	69.7	2024-01-30T10:00:00	2024-01-30T05:00:00	1706590800
Karachi	217	137.1	45293 days, 6:04:00	17	49	133	106	45.3	2024-01-30T09:00:00	2024-01-30T04:00:00	1706587200
Karachi	221	159.9	45293 days, 6:03:00	20	31	136.3	109	21	2024-01-30T08:00:00	2024-01-30T03:00:00	1706583600
Karachi	213	158.7	45293 days, 6:02:00	22	28.7	128.8	103	22.3	2024-01-30T07:00:00	2024-01-30T02:00:00	1706580000
Karachi	205	157.6	45293 days, 6:01:00	24	26.3	121.3	97	23.7	2024-01-30T06:00:00	2024-01-30T01:00:00	1706576400
Karachi	112	156.4	45293 days, 6:00:00	26	24	50	40	25	2024-01-30T05:00:00	2024-01-30T00:00:00	1706572800
Karachi	102	158.9	45293 days, 5:23:00	27	25.3	45	36	25	2024-01-30T04:00:00	2024-01-29T23:00:00	1706569200
Karachi	111	161.5	45293 days, 5:22:00	28	26.7	49.2	39.33	25	2024-01-30T03:00:00	2024-01-29T22:00:00	1706565600
Karachi	110	164	45293 days, 5:21:00	29	28	48.8	39	25	2024-01-30T02:00:00	2024-01-29T21:00:00	1706562000
Karachi	110	162.6	45293 days, 5:20:00	27	33.3	48.8	39	27	2024-01-30T01:00:00	2024-01-29T20:00:00	1706558400
Karachi	107	161.3	45293 days, 5:19:00	25	38.7	47.5	38	29	2024-01-30T00:00:00	2024-01-29T19:00:00	1706554800
Karachi	80	159.9	45293 days, 5:18:00	23	44	32.5	26	31	2024-01-29T23:00:00	2024-01-29T18:00:00	1706551200
Karachi	91	151.5	45293 days, 5:17:00	22	51.3	38.8	31	38.3	2024-01-29T22:00:00	2024-01-29T17:00:00	1706547600
Karachi	80	143.2	45293 days, 5:16:00	21	58.7	33	26	45.7	2024-01-29T21:00:00	2024-01-29T16:00:00	1706544000
Karachi	93	134.8	45293 days, 5:15:00	20	66	40	32	53	2024-01-29T20:00:00	2024-01-29T15:00:00	1706540400
Karachi	80	116.1	45293 days, 5:14:00	15.3	81	32.5	26	57.7	2024-01-29T19:00:00	2024-01-29T14:00:00	1706536800
Karachi	80	97.5	45293 days, 5:13:00	10.7	96	32.5	26	62.3	2024-01-29T18:00:00	2024-01-29T13:00:00	1706533200
Karachi	80	78.8	45293 days, 5:12:00	6	111	32.5	26	67	2024-01-29T17:00:00	2024-01-29T12:00:00	1706529600
Karachi	80	76.1	45293 days, 5:11:00	5.3	112.3	32.5	26	62	2024-01-29T16:00:00	2024-01-29T11:00:00	1706526000
Karachi	80	73.3	45293 days, 5:10:00	4.7	113.7	33	26	57	2024-01-29T15:00:00	2024-01-29T10:00:00	1706522400
Karachi	85	70.6	45293 days, 5:09:00	4	115	35	28	52	2024-01-29T14:00:00	2024-01-29T09:00:00	1706518800
Karachi	93	74.9	45293 days, 5:08:00	5	109	40	32	53	2024-01-29T13:00:00	2024-01-29T08:00:00	1706515200
Karachi	126	79.2	45293 days, 5:07:00	6	103	56.3	45	54	2024-01-29T12:00:00	2024-01-29T07:00:00	1706511600
Karachi	181	83.5	45293 days, 5:06:00	7	97	98.8	79	55	2024-01-29T11:00:00	2024-01-29T06:00:00	1706508000
Karachi	208	94.7	45293 days, 5:05:00	9.7	83	123.8	99	43.3	2024-01-29T10:00:00	2024-01-29T05:00:00	1706504400
Karachi	181	106	45293 days, 5:04:00	12.3	69	98.8	79	31.7	2024-01-29T09:00:00	2024-01-29T04:00:00	1706500800
Karachi	181	117.3	45293 days, 5:03:00	15	55	98.8	79	20	2024-01-29T08:00:00	2024-01-29T03:00:00	1706497200
Karachi	118	113.4	45293 days, 5:02:00	13	60	52.5	42	19.7	2024-01-29T07:00:00	2024-01-29T02:00:00	1706493600
Karachi	155	109.5	45293 days, 5:01:00	11	65	73.8	59	19.3	2024-01-29T06:00:00	2024-01-29T01:00:00	1706490000
Karachi	160	105.6	45293 days, 5:00:00	9	70	78.8	63	19	2024-01-29T05:00:00	2024-01-29T00:00:00	1706486400
Karachi	211	122.2	45293 days, 4:23:00	10	71.3	126.3	101	20	2024-01-29T04:00:00	2024-01-28T23:00:00	1706482800
Karachi	203	138.7	45293 days, 4:22:00	11	72.7	118.8	95	21	2024-01-29T03:00:00	2024-01-28T22:00:00	1706479200
Karachi	102	155.2	45293 days, 4:21:00	12	74	65	36	22	2024-01-29T02:00:00	2024-01-28T21:00:00	1706475600
Karachi	205	164.8	45293 days, 4:20:00	12.3	78	121.3	97	24.7	2024-01-29T01:00:00	2024-01-28T20:00:00	1706472000
Karachi	176	174.3	45293 days, 4:19:00	12.7	82	93.8	75	27.3	2024-01-29T00:00:00	2024-01-28T19:00:00	1706468400
Karachi	168	183.8	45293 days, 4:18:00	13	86	86.3	69	30	2024-01-28T23:00:00	2024-01-28T18:00:00	1706464800
Karachi	163	187.3	45293 days, 4:17:00	13	93	81.3	65	34.7	2024-01-28T22:00:00	2024-01-28T17:00:00	1706461200
Karachi	157	190.8	45293 days, 4:16:00	13	100	76.3	61	39.3	2024-01-28T21:00:00	2024-01-28T16:00:00	1706457600
Karachi	163	194.3	45293 days, 4:15:00	13	107	81	65	44	2024-01-28T20:00:00	2024-01-28T15:00:00	1706454000
Karachi	187	187.7	45293 days, 4:14:00	11	124.3	103.8	83	53.7	2024-01-28T19:00:00	2024-01-28T14:00:00	1706450400
Karachi	203	181.1	45293 days, 4:13:00	9	141.7	118.8	95	63.3	2024-01-28T18:00:00	2024-01-28T13:00:00	1706446800
Karachi	211	174.5	45293 days, 4:12:00	7	159	126.3	101	73	2024-01-28T17:00:00	2024-01-28T12:00:00	1706443200
Karachi	203	179.6	45293 days, 4:11:00	6.7	167.7	118.8	95	103	2024-01-28T16:00:00	2024-01-28T11:00:00	1706439600
Karachi	203	184.6	45293 days, 4:10:00	6.3	176.3	118.8	95	133	2024-01-28T15:00:00	2024-01-28T10:00:00	1706436000
Karachi	139	189.7	45293 days, 4:09:00	6	185	86	50	163	2024-01-28T14:00:00	2024-01-28T09:00:00	1706432400
Karachi	224	203.5	45293 days, 4:08:00	6.3	168.7	138.8	111	166.7	2024-01-28T13:00:00	2024-01-28T08:00:00	1706428800
Karachi	235	217.3	45293 days, 4:07:00	6.7	152.3	148.8	119	170.3	2024-01-28T12:00:00	2024-01-28T07:00:00	1706425200
Karachi	216	231.1	45293 days, 4:06:00	7	136	131.3	105	174	2024-01-28T11:00:00	2024-01-28T06:00:00	1706421600
Karachi	167	241.2	45293 days, 4:05:00	7.7	104.7	208.8	167	125	2024-01-28T10:00:00	2024-01-28T05:00:00	1706418000
Karachi	158	251.3	45293 days, 4:04:00	8.3	73.3	197.5	158	76	2024-01-28T09:00:00	2024-01-28T04:00:00	1706414400
Karachi	155	261.5	45293 days, 4:03:00	9	42	91	59	27	2024-01-28T08:00:00	2024-01-28T03:00:00	1706410800
Karachi	171	257.4	45293 days, 4:02:00	7	48.7	213.8	171	31	2024-01-28T07:00:00	2024-01-28T02:00:00	1706407200
Karachi	154	253.3	45293 days, 4:01:00	5	55.3	192.5	154	35	2024-01-28T06:00:00	2024-01-28T01:00:00	1706403600
Karachi	163	249.2	45293 days, 4:00:00	3	62	203.8	163	39	2024-01-28T05:00:00	2024-01-28T00:00:00	1706400000
Karachi	176	251.3	45293 days, 3:23:00	3.3	66.3	220	176	42.3	2024-01-28T04:00:00	2024-01-27T23:00:00	1706396400
Karachi	187	253.5	45293 days, 3:22:00	3.7	70.7	233.8	187	45.7	2024-01-28T03:00:00	2024-01-27T22:00:00	1706392800
Karachi	163	255.6	45293 days, 3:21:00	4	75	203.8	163	49	2024-01-28T02:00:00	2024-01-27T21:00:00	1706389200
Karachi	269	251.1	45293 days, 3:20:00	4.3	82.7	181.3	145	52	2024-01-28T01:00:00	2024-01-27T20:00:00	1706385600
Karachi	237	246.7	45293 days, 3:19:00	4.7	90.3	151.3	121	55	2024-01-28T00:00:00	2024-01-27T19:00:00	1706382000
Karachi	221	242.2	45293 days, 3:18:00	5	98	136.3	109	58	2024-01-27T23:00:00	2024-01-27T18:00:00	1706378400
Karachi	200	237.5	45293 days, 3:17:00	5.7	101.7	116.3	93	58.7	2024-01-27T22:00:00	2024-01-27T17:00:00	1706374800
Karachi	205	232.9	45293 days, 3:16:00	6.3	105.3	121.3	97	59.3	2024-01-27T21:00:00	2024-01-27T16:00:00	1706371200
Karachi	208	228.2	45293 days, 3:15:00	7	109	123.8	99	60	2024-01-27T20:00:00	2024-01-27T15:00:00	1706367600
Karachi	203	216.7	45293 days, 3:14:00	6.3	126.3	119	95	71.7	2024-01-27T19:00:00	2024-01-27T14:00:00	1706364000
Karachi	181	205.2	45293 days, 3:13:00	5.7	143.7	98.8	79	83.3	2024-01-27T18:00:00	2024-01-27T13:00:00	1706360400
Karachi	160	193.8	45293 days, 3:12:00	5	161	78.8	63	95	2024-01-27T17:00:00	2024-01-27T12:00:00	1706356800
Karachi	179	197.6	45293 days, 3:11:00	4.3	162.7	96.3	77	92.3	2024-01-27T16:00:00	2024-01-27T11:00:00	1706353200
Karachi	171	201.5	45293 days, 3:10:00	3.7	164.3	88.8	71	89.7	2024-01-27T15:00:00	2024-01-27T10:00:00	1706349600
Karachi	173	205.4	45293 days, 3:09:00	3	166	91.3	73	87	2024-01-27T14:00:00	2024-01-27T09:00:00	1706346000
Karachi	184	221.4	45293 days, 3:08:00	3	156	101.3	81	84	2024-01-27T13:00:00	2024-01-27T08:00:00	1706342400
Karachi	189	237.3	45293 days, 3:07:00	3	146	106.3	85	81	2024-01-27T12:00:00	2024-01-27T07:00:00	1706338800
Karachi	205	253.3	45293 days, 3:06:00	3	136	121.3	97	78	2024-01-27T11:00:00	2024-01-27T06:00:00	1706335200
Karachi	229	257.2	45293 days, 3:05:00	3	122.7	143.8	115	69	2024-01-27T10:00:00	2024-01-27T05:00:00	1706331600
Karachi	229	261.1	45293 days, 3:04:00	3	109.3	143.8	115	60	2024-01-27T09:00:00	2024-01-27T04:00:00	1706328000
Karachi	208	265	45293 days, 3:03:00	3	96	123.8	99	51	2024-01-27T08:00:00	2024-01-27T03:00:00	1706324400
Karachi	213	260.5	45293 days, 3:02:00	2.7	97.3	128.8	103	49.7	2024-01-27T07:00:00	2024-01-27T02:00:00	1706320800
Karachi	213	256	45293 days, 3:01:00	2.3	98.7	128.8	103	48.3	2024-01-27T06:00:00	2024-01-27T01:00:00	1706317200
Karachi	224	251.5	45293 days, 3:00:00	2	100	138.8	111	47	2024-01-27T05:00:00	2024-01-27T00:00:00	1706313600
Karachi	224	247.1	45293 days, 2:23:00	2	101.7	138.8	111	45.7	2024-01-27T04:00:00	2024-01-26T23:00:00	1706310000
Karachi	232	242.6	45293 days, 2:22:00	2	103.3	146.3	117	44.3	2024-01-27T03:00:00	2024-01-26T22:00:00	1706306400
Karachi	248	238.1	45293 days, 2:21:00	2	105	161.3	129	43	2024-01-27T02:00:00	2024-01-26T21:00:00	1706302800
Karachi	269	240.4	45293 days, 2:20:00	3	102	181.3	145	43.3	2024-01-27T01:00:00	2024-01-26T20:00:00	1706299200
Karachi	241	242.8	45293 days, 2:19:00	4	99	155	124	43.7	2024-01-27T00:00:00	2024-01-26T19:00:00	1706295600
Karachi	166	245.1	45293 days, 2:18:00	5	96	207.5	166	44	2024-01-26T23:00:00	2024-01-26T18:00:00	1706292000
Karachi	152	237.7	45293 days, 2:17:00	5.3	103.3	190	152	50.7	2024-01-26T22:00:00	2024-01-26T17:00:00	1706288400
Karachi	264	230.3	45293 days, 2:16:00	5.7	110.7	176.3	141	57.3	2024-01-26T21:00:00	2024-01-26T16:00:00	1706284800
Karachi	229	222.9	45293 days, 2:15:00	6	118	143.8	115	64	2024-01-26T20:00:00	2024-01-26T15:00:00	1706281200
Karachi	205	211.1	45293 days, 2:14:00	5.3	131.7	121.3	97	79	2024-01-26T19:00:00	2024-01-26T14:00:00	1706277600
Karachi	225	199.2	45293 days, 2:13:00	4.7	145.3	140	112	94	2024-01-26T18:00:00	2024-01-26T13:00:00	1706274000
Karachi	197	187.3	45293 days, 2:12:00	4	159	113.8	91	109	2024-01-26T17:00:00	2024-01-26T12:00:00	1706270400
Karachi	200	185	45293 days, 2:11:00	3.7	159.3	116.3	93	110	2024-01-26T16:00:00	2024-01-26T11:00:00	1706266800
Karachi	195	182.7	45293 days, 2:10:00	3.3	159.7	111.3	89	111	2024-01-26T15:00:00	2024-01-26T10:00:00	1706263200
Karachi	197	180.3	45293 days, 2:09:00	3	160	113.8	91	112	2024-01-26T14:00:00	2024-01-26T09:00:00	1706259600
Karachi	229	188.7	45293 days, 2:08:00	3	144.3	143.8	115	94.3	2024-01-26T13:00:00	2024-01-26T08:00:00	1706256000
Karachi	253	197.1	45293 days, 2:07:00	3	128.7	166.3	133	76.7	2024-01-26T12:00:00	2024-01-26T07:00:00	1706252400
Karachi	225	205.4	45293 days, 2:06:00	3	113	140	112	59	2024-01-26T11:00:00	2024-01-26T06:00:00	1706248800
Karachi	261	208.3	45293 days, 2:05:00	3	102	173.8	139	49.7	2024-01-26T10:00:00	2024-01-26T05:00:00	1706245200
Karachi	253	211.3	45293 days, 2:04:00	3	91	166.3	133	40.3	2024-01-26T09:00:00	2024-01-26T04:00:00	1706241600
Karachi	253	214.2	45293 days, 2:03:00	3	80	166.3	133	31	2024-01-26T08:00:00	2024-01-26T03:00:00	1706238000
Karachi	248	218.7	45293 days, 2:02:00	7.3	70.3	161.3	129	33.3	2024-01-26T07:00:00	2024-01-26T02:00:00	1706234400
Karachi	266	223.1	45293 days, 2:01:00	11.7	60.7	178.8	143	35.7	2024-01-26T06:00:00	2024-01-26T01:00:00	1706230800
Karachi	242	227.6	45293 days, 2:00:00	16	51	156	125	38	2024-01-26T05:00:00	2024-01-26T00:00:00	1706227200
Karachi	266	249.6	45293 days, 1:23:00	27	42.3	178.8	143	40.3	2024-01-26T04:00:00	2024-01-25T23:00:00	1706223600
Karachi	171	271.6	45293 days, 1:22:00	38	33.7	213.8	171	42.7	2024-01-26T03:00:00	2024-01-25T22:00:00	1706220000
Karachi	175	293.6	45293 days, 1:21:00	49	25	218.8	175	45	2024-01-26T02:00:00	2024-01-25T21:00:00	1706216400
Karachi	219	295.3	45293 days, 1:20:00	48	29.3	133.8	107	49	2024-01-26T01:00:00	2024-01-25T20:00:00	1706212800
Karachi	179	297.1	45293 days, 1:19:00	47	33.7	96.3	77	53	2024-01-26T00:00:00	2024-01-25T19:00:00	1706209200
Karachi	215	298.8	45293 days, 1:18:00	46	38	130	104	57	2024-01-25T23:00:00	2024-01-25T18:00:00	1706205600
Karachi	187	273.3	45293 days, 1:17:00	38.7	54.3	103.8	83	66	2024-01-25T22:00:00	2024-01-25T17:00:00	1706202000
Karachi	200	247.8	45293 days, 1:16:00	31.3	70.7	116.3	93	75	2024-01-25T21:00:00	2024-01-25T16:00:00	1706198400
Karachi	211	222.4	45293 days, 1:15:00	24	87	126.3	101	84	2024-01-25T20:00:00	2024-01-25T15:00:00	1706194800
Karachi	192	198.2	45293 days, 1:14:00	18.3	112	108.8	87	107.7	2024-01-25T19:00:00	2024-01-25T14:00:00	1706191200
Karachi	196	174.1	45293 days, 1:13:00	12.7	137	112.9	90.33	131.3	2024-01-25T18:00:00	2024-01-25T13:00:00	1706187600
Karachi	189	150	45293 days, 1:12:00	7	162	106.3	85	155	2024-01-25T17:00:00	2024-01-25T12:00:00	1706184000
Karachi	176	149.6	45293 days, 1:11:00	6.3	158.7	93.8	75	165	2024-01-25T16:00:00	2024-01-25T11:00:00	1706180400
Karachi	176	149.2	45293 days, 1:10:00	5.7	155.3	93.8	75	175	2024-01-25T15:00:00	2024-01-25T10:00:00	1706176800
Karachi	197	148.8	45293 days, 1:09:00	5	152	113.8	91	185	2024-01-25T14:00:00	2024-01-25T09:00:00	1706173200
Karachi	229	160.1	45293 days, 1:08:00	5.3	140	143.8	115	182.7	2024-01-25T13:00:00	2024-01-25T08:00:00	1706169600
Karachi	152	171.4	45293 days, 1:07:00	5.7	128	190	152	180.3	2024-01-25T12:00:00	2024-01-25T07:00:00	1706166000
Karachi	159	182.7	45293 days, 1:06:00	6	116	116	62	178	2024-01-25T11:00:00	2024-01-25T06:00:00	1706162400
Karachi	179	197.6	45293 days, 1:05:00	6.7	93	223.8	179	137.3	2024-01-25T10:00:00	2024-01-25T05:00:00	1706158800
Karachi	211	212.6	45293 days, 1:04:00	7.3	70	263.8	211	96.7	2024-01-25T09:00:00	2024-01-25T04:00:00	1706155200
Karachi	210	227.6	45293 days, 1:03:00	8	47	262.5	210	56	2024-01-25T08:00:00	2024-01-25T03:00:00	1706151600
Karachi	201	223.1	45293 days, 1:02:00	6.7	47.3	251.3	201	54.7	2024-01-25T07:00:00	2024-01-25T02:00:00	1706148000
Karachi	191	218.7	45293 days, 1:01:00	5.3	47.7	238.8	191	53.3	2024-01-25T06:00:00	2024-01-25T01:00:00	1706144400
Karachi	195	214.2	45293 days, 1:00:00	4	48	243.8	195	52	2024-01-25T05:00:00	2024-01-25T00:00:00	1706140800
Karachi	190	215	45293 days, 0:23:00	4.3	49.7	238	190	52.3	2024-01-25T04:00:00	2024-01-24T23:00:00	1706137200
Karachi	239	215.7	45293 days, 0:22:00	4.7	51.3	298.8	239	52.7	2024-01-25T03:00:00	2024-01-24T22:00:00	1706133600
Karachi	192	216.5	45293 days, 0:21:00	5	53	240	192	53	2024-01-25T02:00:00	2024-01-24T21:00:00	1706130000
Karachi	155	223.5	45293 days, 0:20:00	6	61	193.8	155	65.7	2024-01-25T01:00:00	2024-01-24T20:00:00	1706126400
Karachi	155	230.5	45293 days, 0:19:00	7	69	193.8	155	78.3	2024-01-25T00:00:00	2024-01-24T19:00:00	1706122800
Karachi	221	237.5	45293 days, 0:18:00	8	77	136.3	109	91	2024-01-24T23:00:00	2024-01-24T18:00:00	1706119200
Karachi	221	229.2	45293 days, 0:17:00	9.7	84.7	136.3	109	104	2024-01-24T22:00:00	2024-01-24T17:00:00	1706115600
Karachi	219	220.8	45293 days, 0:16:00	11.3	92.3	134	107	117	2024-01-24T21:00:00	2024-01-24T16:00:00	1706112000
Karachi	221	212.4	45293 days, 0:15:00	13	100	136.3	109	130	2024-01-24T20:00:00	2024-01-24T15:00:00	1706108400
Karachi	197	192.8	45293 days, 0:14:00	10.7	116	113.8	91	146.7	2024-01-24T19:00:00	2024-01-24T14:00:00	1706104800
Karachi	181	173.1	45293 days, 0:13:00	8.3	132	98.8	79	163.3	2024-01-24T18:00:00	2024-01-24T13:00:00	1706101200
Karachi	179	153.5	45293 days, 0:12:00	6	148	96.3	77	180	2024-01-24T17:00:00	2024-01-24T12:00:00	1706097600
Karachi	197	155.6	45293 days, 0:11:00	5.7	149.7	113.8	91	188.3	2024-01-24T16:00:00	2024-01-24T11:00:00	1706094000
Karachi	176	157.8	45293 days, 0:10:00	5.3	151.3	94	75	196.7	2024-01-24T15:00:00	2024-01-24T10:00:00	1706090400
Karachi	187	159.9	45293 days, 0:09:00	5	153	103.8	83	205	2024-01-24T14:00:00	2024-01-24T09:00:00	1706086800
Karachi	158	174.5	45293 days, 0:08:00	4.3	140	197.5	158	161.3	2024-01-24T13:00:00	2024-01-24T08:00:00	1706083200
Karachi	184	189.1	45293 days, 0:07:00	3.7	127	230	184	117.7	2024-01-24T12:00:00	2024-01-24T07:00:00	1706079600
Karachi	221	203.7	45293 days, 0:06:00	3	114	276.3	221	74	2024-01-24T11:00:00	2024-01-24T06:00:00	1706076000
Karachi	204	204.8	45293 days, 0:05:00	4	96.3	255	204	60.3	2024-01-24T10:00:00	2024-01-24T05:00:00	1706072400
Karachi	220	206	45293 days, 0:04:00	5	78.7	275	220	46.7	2024-01-24T09:00:00	2024-01-24T04:00:00	1706068800
Karachi	176	207.2	45293 days, 0:03:00	6	61	220	176	33	2024-01-24T08:00:00	2024-01-24T03:00:00	1706065200
Karachi	167	200.4	45293 days, 0:02:00	5	63.3	208.8	167	34.7	2024-01-24T07:00:00	2024-01-24T02:00:00	1706061600
Karachi	163	193.6	45293 days, 0:01:00	4	65.7	203.8	163	36.3	2024-01-24T06:00:00	2024-01-24T01:00:00	1706058000
Karachi	193	186.8	45293 days, 0:00:00	3	68	241.3	193	38	2024-01-24T05:00:00	2024-01-24T00:00:00	1706054400
Karachi	212	184.6	2024-01-01 23:23:00	3.3	69.7	265	212	39	2024-01-24T04:00:00	2024-01-23T23:00:00	1706050800
Karachi	205	182.5	2024-01-01 23:22:00	3.7	71.3	256.3	205	40	2024-01-24T03:00:00	2024-01-23T22:00:00	1706047200
Karachi	211	180.3	2024-01-01 23:21:00	4	73	264	211	41	2024-01-24T02:00:00	2024-01-23T21:00:00	1706043600
Karachi	209	172.9	2024-01-01 23:20:00	4	78.3	261.3	209	41.3	2024-01-24T01:00:00	2024-01-23T20:00:00	1706040000
Karachi	207	165.5	2024-01-01 23:19:00	4	83.7	258.8	207	41.7	2024-01-24T00:00:00	2024-01-23T19:00:00	1706036400
Karachi	269	158.2	2024-01-01 23:18:00	4	89	181.3	145	42	2024-01-23T23:00:00	2024-01-23T18:00:00	1706032800
Karachi	211	158.5	2024-01-01 23:17:00	4.7	93	126.3	101	42	2024-01-23T22:00:00	2024-01-23T17:00:00	1706029200
Karachi	197	158.9	2024-01-01 23:16:00	5.3	97	113.8	91	42	2024-01-23T21:00:00	2024-01-23T16:00:00	1706025600
Karachi	169	159.3	2024-01-01 23:15:00	6	101	120	70	42	2024-01-23T20:00:00	2024-01-23T15:00:00	1706022000
Karachi	181	154.5	2024-01-01 23:14:00	5.3	117	98.8	79	59.3	2024-01-23T19:00:00	2024-01-23T14:00:00	1706018400
Karachi	213	149.6	2024-01-01 23:13:00	4.7	133	128.8	103	76.7	2024-01-23T18:00:00	2024-01-23T13:00:00	1706014800
Karachi	219	144.7	2024-01-01 23:12:00	4	149	133.8	107	94	2024-01-23T17:00:00	2024-01-23T12:00:00	1706011200
Karachi	237	146.3	2024-01-01 23:11:00	3.7	149	151.3	121	96.3	2024-01-23T16:00:00	2024-01-23T11:00:00	1706007600
Karachi	232	147.8	2024-01-01 23:10:00	3.3	149	146.3	117	98.7	2024-01-23T15:00:00	2024-01-23T10:00:00	1706004000
Karachi	232	149.4	2024-01-01 23:09:00	3	149	146	117	101	2024-01-23T14:00:00	2024-01-23T09:00:00	1706000400
Karachi	155	157.6	2024-01-01 23:08:00	2.7	140.7	73.8	59	88	2024-01-23T13:00:00	2024-01-23T08:00:00	1705996800
Karachi	160	165.7	2024-01-01 23:07:00	2.3	132.3	78.8	63	75	2024-01-23T12:00:00	2024-01-23T07:00:00	1705993200
Karachi	237	173.9	2024-01-01 23:06:00	2	124	151.3	121	62	2024-01-23T11:00:00	2024-01-23T06:00:00	1705989600
Karachi	221	156	2024-01-01 23:05:00	5.7	91.7	136.3	109	45.3	2024-01-23T10:00:00	2024-01-23T05:00:00	1705986000
Karachi	145	138.1	2024-01-01 23:04:00	9.3	59.3	65	52	28.7	2024-01-23T09:00:00	2024-01-23T04:00:00	1705982400
Karachi	161	120.2	2024-01-01 23:03:00	13	27	80	64	12	2024-01-23T08:00:00	2024-01-23T03:00:00	1705978800
Karachi	126	113	2024-01-01 23:02:00	14	31.3	56.3	45	15.3	2024-01-23T07:00:00	2024-01-23T02:00:00	1705975200
Karachi	150	105.8	2024-01-01 23:01:00	15	35.7	67.5	54	18.7	2024-01-23T06:00:00	2024-01-23T01:00:00	1705971600
Karachi	145	98.6	2024-01-01 23:00:00	16	40	65	52	22	2024-01-23T05:00:00	2024-01-23T00:00:00	1705968000
Karachi	160	104.1	2024-01-01 22:23:00	18.3	38.7	78.8	63	21.3	2024-01-23T04:00:00	2024-01-22T23:00:00	1705964400
Karachi	179	109.5	2024-01-01 22:22:00	20.7	37.3	96.3	77	20.7	2024-01-23T03:00:00	2024-01-22T22:00:00	1705960800
Karachi	137	115	2024-01-01 22:21:00	23	36	61.3	49	20	2024-01-23T02:00:00	2024-01-22T21:00:00	1705957200
Karachi	118	117.3	2024-01-01 22:20:00	23	38.7	52.5	42	20.3	2024-01-23T01:00:00	2024-01-22T20:00:00	1705953600
Karachi	93	119.6	2024-01-01 22:19:00	23	41.3	40	32	20.7	2024-01-23T00:00:00	2024-01-22T19:00:00	1705950000
Karachi	85	122	2024-01-01 22:18:00	23	44	35	28	21	2024-01-22T23:00:00	2024-01-22T18:00:00	1705946400
Karachi	78	122.4	2024-01-01 22:17:00	21	57	31.3	25	24	2024-01-22T22:00:00	2024-01-22T17:00:00	1705942800
Karachi	89	122.8	2024-01-01 22:16:00	19	70	37.5	30	27	2024-01-22T21:00:00	2024-01-22T16:00:00	1705939200
Karachi	85	123.1	2024-01-01 22:15:00	17	83	35	28	30	2024-01-22T20:00:00	2024-01-22T15:00:00	1705935600
Karachi	89	122.2	2024-01-01 22:14:00	13.3	111.3	38	30	47.7	2024-01-22T19:00:00	2024-01-22T14:00:00	1705932000
Karachi	98	121.2	2024-01-01 22:13:00	9.7	139.7	42.5	34	65.3	2024-01-22T18:00:00	2024-01-22T13:00:00	1705928400
Karachi	102	120.2	2024-01-01 22:12:00	6	168	41.3	33	83	2024-01-22T17:00:00	2024-01-22T12:00:00	1705924800
Karachi	104	133.4	2024-01-01 22:11:00	5.7	172.7	41.3	33	116.3	2024-01-22T16:00:00	2024-01-22T11:00:00	1705921200
Karachi	131	146.7	2024-01-01 22:10:00	5.3	177.3	58.8	47	149.7	2024-01-22T15:00:00	2024-01-22T10:00:00	1705917600
Karachi	179	159.9	2024-01-01 22:09:00	5	182	96.3	77	183	2024-01-22T14:00:00	2024-01-22T09:00:00	1705914000
Karachi	189	162	2024-01-01 22:08:00	5	164.7	106.3	85	165	2024-01-22T13:00:00	2024-01-22T08:00:00	1705910400
Karachi	176	164.2	2024-01-01 22:07:00	5	147.3	94	75	147	2024-01-22T12:00:00	2024-01-22T07:00:00	1705906800
Karachi	208	166.3	2024-01-01 22:06:00	5	130	123.8	99	129	2024-01-22T11:00:00	2024-01-22T06:00:00	1705903200
Karachi	157	175.9	2024-01-01 22:05:00	5.3	105	196.3	157	100.3	2024-01-22T10:00:00	2024-01-22T05:00:00	1705899600
Karachi	174	185.4	2024-01-01 22:04:00	5.7	80	217.5	174	71.7	2024-01-22T09:00:00	2024-01-22T04:00:00	1705896000
Karachi	156	194.9	2024-01-01 22:03:00	6	55	195	156	43	2024-01-22T08:00:00	2024-01-22T03:00:00	1705892400
Karachi	152	184.8	2024-01-01 22:02:00	4.3	59.3	190	152	42.7	2024-01-22T07:00:00	2024-01-22T02:00:00	1705888800
Karachi	155	174.7	2024-01-01 22:01:00	2.7	63.7	194	155	42.3	2024-01-22T06:00:00	2024-01-22T01:00:00	1705885200
Karachi	154	164.6	2024-01-01 22:00:00	1	68	192.5	154	42	2024-01-22T05:00:00	2024-01-22T00:00:00	1705881600
Karachi	151	166.5	2024-01-01 21:23:00	1.7	73.3	188.8	151	42.3	2024-01-22T04:00:00	2024-01-21T23:00:00	1705878000
Karachi	258	168.5	2024-01-01 21:22:00	2.3	78.7	171.3	137	42.7	2024-01-22T03:00:00	2024-01-21T22:00:00	1705874400
Karachi	258	170.4	2024-01-01 21:21:00	3	84	171.3	137	43	2024-01-22T02:00:00	2024-01-21T21:00:00	1705870800
Karachi	208	174.7	2024-01-01 21:20:00	3.3	89.3	123.8	99	45.7	2024-01-22T01:00:00	2024-01-21T20:00:00	1705867200
Karachi	253	179	2024-01-01 21:19:00	3.7	94.7	166	133	48.3	2024-01-22T00:00:00	2024-01-21T19:00:00	1705863600
Karachi	179	183.3	2024-01-01 21:18:00	4	100	96.3	77	51	2024-01-21T23:00:00	2024-01-21T18:00:00	1705860000
Karachi	189	178.2	2024-01-01 21:17:00	5	104	106.3	85	54.3	2024-01-21T22:00:00	2024-01-21T17:00:00	1705856400
Karachi	171	173.1	2024-01-01 21:16:00	6	108	88.8	71	57.7	2024-01-21T21:00:00	2024-01-21T16:00:00	1705852800
Karachi	168	168.1	2024-01-01 21:15:00	7	112	86.3	69	61	2024-01-21T20:00:00	2024-01-21T15:00:00	1705849200
Karachi	171	158.5	2024-01-01 21:14:00	6	125	88.8	71	71.7	2024-01-21T19:00:00	2024-01-21T14:00:00	1705845600
Karachi	172	149	2024-01-01 21:13:00	5	138	89.6	71.67	82.3	2024-01-21T18:00:00	2024-01-21T13:00:00	1705842000
Karachi	173	139.5	2024-01-01 21:12:00	4	151	91.3	73	93	2024-01-21T17:00:00	2024-01-21T12:00:00	1705838400
Karachi	171	144.3	2024-01-01 21:11:00	3.3	154	88.8	71	95	2024-01-21T16:00:00	2024-01-21T11:00:00	1705834800
Karachi	171	149.2	2024-01-01 21:10:00	2.7	157	88.8	71	97	2024-01-21T15:00:00	2024-01-21T10:00:00	1705831200
Karachi	192	154.1	2024-01-01 21:09:00	2	160	108.8	87	99	2024-01-21T14:00:00	2024-01-21T09:00:00	1705827600
Karachi	208	171.2	2024-01-01 21:08:00	2.3	153	123.8	99	93.3	2024-01-21T13:00:00	2024-01-21T08:00:00	1705824000
Karachi	235	188.3	2024-01-01 21:07:00	2.7	146	148.8	119	87.7	2024-01-21T12:00:00	2024-01-21T07:00:00	1705820400
Karachi	205	205.4	2024-01-01 21:06:00	3	139	121	97	82	2024-01-21T11:00:00	2024-01-21T06:00:00	1705816800
Karachi	237	210.7	2024-01-01 21:05:00	3.3	124.3	151.3	121	71.7	2024-01-21T10:00:00	2024-01-21T05:00:00	1705813200
Karachi	248	215.9	2024-01-01 21:04:00	3.7	109.7	161.3	129	61.3	2024-01-21T09:00:00	2024-01-21T04:00:00	1705809600
Karachi	229	221.2	2024-01-01 21:03:00	4	95	143.8	115	51	2024-01-21T08:00:00	2024-01-21T03:00:00	1705806000
Karachi	232	222.7	2024-01-01 21:02:00	3.7	87	146.3	117	51.7	2024-01-21T07:00:00	2024-01-21T02:00:00	1705802400
Karachi	227	224.3	2024-01-01 21:01:00	3.3	79	141.3	113	52.3	2024-01-21T06:00:00	2024-01-21T01:00:00	1705798800
Karachi	227	225.9	2024-01-01 21:00:00	3	71	141	113	53	2024-01-21T05:00:00	2024-01-21T00:00:00	1705795200
Karachi	221	240.4	2024-01-01 20:23:00	9.7	60.7	136.3	109	50.3	2024-01-21T04:00:00	2024-01-20T23:00:00	1705791600
Karachi	258	255	2024-01-01 20:22:00	16.3	50.3	171.3	137	47.7	2024-01-21T03:00:00	2024-01-20T22:00:00	1705788000
Karachi	248	269.6	2024-01-01 20:21:00	23	40	161.3	129	45	2024-01-21T02:00:00	2024-01-20T21:00:00	1705784400
Karachi	258	266.7	2024-01-01 20:20:00	25.7	43.3	171.3	137	46.3	2024-01-21T01:00:00	2024-01-20T20:00:00	1705780800
Karachi	242	263.8	2024-01-01 20:19:00	28.3	46.7	156.3	125	47.7	2024-01-21T00:00:00	2024-01-20T19:00:00	1705777200
Karachi	252	260.9	2024-01-01 20:18:00	31	50	165	132	49	2024-01-20T23:00:00	2024-01-20T18:00:00	1705773600
Karachi	129	245.9	2024-01-01 20:17:00	26.3	71.3	57.5	46	57.7	2024-01-20T22:00:00	2024-01-20T17:00:00	1705770000
Karachi	129	230.9	2024-01-01 20:16:00	21.7	92.7	57.5	46	66.3	2024-01-20T21:00:00	2024-01-20T16:00:00	1705766400
Karachi	104	215.9	2024-01-01 20:15:00	17	114	46.3	37	75	2024-01-20T20:00:00	2024-01-20T15:00:00	1705762800
Karachi	91	201.9	2024-01-01 20:14:00	13.7	142	38.8	31	95	2024-01-20T19:00:00	2024-01-20T14:00:00	1705759200
Karachi	123	187.9	2024-01-01 20:13:00	10.3	170	55	44	115	2024-01-20T18:00:00	2024-01-20T13:00:00	1705755600
Karachi	126	173.9	2024-01-01 20:12:00	7	198	56.3	45	135	2024-01-20T17:00:00	2024-01-20T12:00:00	1705752000
Karachi	123	179.2	2024-01-01 20:11:00	6.7	199	55	44	162	2024-01-20T16:00:00	2024-01-20T11:00:00	1705748400
Karachi	150	184.4	2024-01-01 20:10:00	6.3	200	67.5	54	189	2024-01-20T15:00:00	2024-01-20T10:00:00	1705744800
Karachi	155	189.7	2024-01-01 20:09:00	6	201	73.8	59	216	2024-01-20T14:00:00	2024-01-20T09:00:00	1705741200
Karachi	173	204.5	2024-01-01 20:08:00	5.3	180.3	91.3	73	191.3	2024-01-20T13:00:00	2024-01-20T08:00:00	1705737600
Karachi	184	219.2	2024-01-01 20:07:00	4.7	159.7	101.3	81	166.7	2024-01-20T12:00:00	2024-01-20T07:00:00	1705734000
Karachi	154	234	2024-01-01 20:06:00	4	139	192.5	154	142	2024-01-20T11:00:00	2024-01-20T06:00:00	1705730400
Karachi	164	236.2	2024-01-01 20:05:00	5.3	107.7	204.6	163.67	109.7	2024-01-20T10:00:00	2024-01-20T05:00:00	1705726800
Karachi	176	238.3	2024-01-01 20:04:00	6.7	76.3	220	176	77.3	2024-01-20T09:00:00	2024-01-20T04:00:00	1705723200
Karachi	183	240.4	2024-01-01 20:03:00	8	45	228.8	183	45	2024-01-20T08:00:00	2024-01-20T03:00:00	1705719600
Karachi	199	227.2	2024-01-01 20:02:00	6	52	248.8	199	47.7	2024-01-20T07:00:00	2024-01-20T02:00:00	1705716000
Karachi	173	214	2024-01-01 20:01:00	4	59	216.3	173	50.3	2024-01-20T06:00:00	2024-01-20T01:00:00	1705712400
Karachi	245	200.8	2024-01-01 20:00:00	2	66	306.3	245	53	2024-01-20T05:00:00	2024-01-20T00:00:00	1705708800
Karachi	172	199.4	2024-01-01 19:23:00	2	74	215	172	56	2024-01-20T04:00:00	2024-01-19T23:00:00	1705705200
Karachi	239	198	2024-01-01 19:22:00	2	82	298.8	239	59	2024-01-20T03:00:00	2024-01-19T22:00:00	1705701600
Karachi	225	196.7	2024-01-01 19:21:00	2	90	281.3	225	62	2024-01-20T02:00:00	2024-01-19T21:00:00	1705698000
Karachi	171	206.4	2024-01-01 19:20:00	2.7	93.3	213.8	171	64.7	2024-01-20T01:00:00	2024-01-19T20:00:00	1705694400
Karachi	273	216.1	2024-01-01 19:19:00	3.3	96.7	185	148	67.3	2024-01-20T00:00:00	2024-01-19T19:00:00	1705690800
Karachi	240	225.9	2024-01-01 19:18:00	4	100	153.8	123	70	2024-01-19T23:00:00	2024-01-19T18:00:00	1705687200
Karachi	226	226.2	2024-01-01 19:17:00	5.3	106	140.4	112.33	75.3	2024-01-19T22:00:00	2024-01-19T17:00:00	1705683600
Karachi	213	226.6	2024-01-01 19:16:00	6.7	112	128.8	103	80.7	2024-01-19T21:00:00	2024-01-19T16:00:00	1705680000
Karachi	197	227	2024-01-01 19:15:00	8	118	113.8	91	86	2024-01-19T20:00:00	2024-01-19T15:00:00	1705676400
Karachi	173	217.1	2024-01-01 19:14:00	7	137.7	91.3	73	105.7	2024-01-19T19:00:00	2024-01-19T14:00:00	1705672800
Karachi	171	207.2	2024-01-01 19:13:00	6	157.3	88.8	71	125.3	2024-01-19T18:00:00	2024-01-19T13:00:00	1705669200
Karachi	184	197.3	2024-01-01 19:12:00	5	177	101.3	81	145	2024-01-19T17:00:00	2024-01-19T12:00:00	1705665600
Karachi	199	197.6	2024-01-01 19:11:00	4.3	176.3	115.4	92.33	141.3	2024-01-19T16:00:00	2024-01-19T11:00:00	1705662000
Karachi	195	198	2024-01-01 19:10:00	3.7	175.7	111.3	89	137.7	2024-01-19T15:00:00	2024-01-19T10:00:00	1705658400
Karachi	229	198.4	2024-01-01 19:09:00	3	175	143.8	115	134	2024-01-19T14:00:00	2024-01-19T09:00:00	1705654800
Karachi	273	212.4	2024-01-01 19:08:00	3	162	185	148	116	2024-01-19T13:00:00	2024-01-19T08:00:00	1705651200
Karachi	177	226.4	2024-01-01 19:07:00	3	149	221.3	177	98	2024-01-19T12:00:00	2024-01-19T07:00:00	1705647600
Karachi	237	240.4	2024-01-01 19:06:00	3	136	151.3	121	80	2024-01-19T11:00:00	2024-01-19T06:00:00	1705644000
Karachi	266	236	2024-01-01 19:05:00	3.3	122	178.3	142.67	69.3	2024-01-19T10:00:00	2024-01-19T05:00:00	1705640400
Karachi	238	231.5	2024-01-01 19:04:00	3.7	108	297.5	238	58.7	2024-01-19T09:00:00	2024-01-19T04:00:00	1705636800
Karachi	186	227	2024-01-01 19:03:00	4	94	232.5	186	48	2024-01-19T08:00:00	2024-01-19T03:00:00	1705633200
Karachi	210	220.2	2024-01-01 19:02:00	3.3	93	262.5	210	48.3	2024-01-19T07:00:00	2024-01-19T02:00:00	1705629600
Karachi	250	213.4	2024-01-01 19:01:00	2.7	92	163.8	131	48.7	2024-01-19T06:00:00	2024-01-19T01:00:00	1705626000
Karachi	264	206.6	2024-01-01 19:00:00	2	91	176.3	141	49	2024-01-19T05:00:00	2024-01-19T00:00:00	1705622400
Karachi	266	210.9	2024-01-01 18:23:00	2.3	89.7	178.8	143	50.3	2024-01-19T04:00:00	2024-01-18T23:00:00	1705618800
Karachi	152	215.2	2024-01-01 18:22:00	2.7	88.3	189.6	151.67	51.7	2024-01-19T03:00:00	2024-01-18T22:00:00	1705615200
Karachi	157	219.4	2024-01-01 18:21:00	3	87	196.3	157	53	2024-01-19T02:00:00	2024-01-18T21:00:00	1705611600
Karachi	224	220.4	2024-01-01 18:20:00	3.7	92	138.8	111	56	2024-01-19T01:00:00	2024-01-18T20:00:00	1705608000
Karachi	266	221.4	2024-01-01 18:19:00	4.3	97	178.8	143	59	2024-01-19T00:00:00	2024-01-18T19:00:00	1705604400
Karachi	162	222.4	2024-01-01 18:18:00	5	102	202.5	162	62	2024-01-18T23:00:00	2024-01-18T18:00:00	1705600800
Karachi	276	219.6	2024-01-01 18:17:00	5.3	110.7	187.5	150	66.7	2024-01-18T22:00:00	2024-01-18T17:00:00	1705597200
Karachi	161	216.9	2024-01-01 18:16:00	5.7	119.3	201	161	71.3	2024-01-18T21:00:00	2024-01-18T16:00:00	1705593600
Karachi	240	214.2	2024-01-01 18:15:00	6	128	153.8	123	76	2024-01-18T20:00:00	2024-01-18T15:00:00	1705590000
Karachi	189	205	2024-01-01 18:14:00	5.7	141	106.3	85	89.7	2024-01-18T19:00:00	2024-01-18T14:00:00	1705586400
Karachi	203	195.9	2024-01-01 18:13:00	5.3	154	118.8	95	103.3	2024-01-18T18:00:00	2024-01-18T13:00:00	1705582800
Karachi	197	186.8	2024-01-01 18:12:00	5	167	113.8	91	117	2024-01-18T17:00:00	2024-01-18T12:00:00	1705579200
Karachi	173	201	2024-01-01 18:11:00	4.3	169.3	91.3	73	117	2024-01-18T16:00:00	2024-01-18T11:00:00	1705575600
Karachi	195	215.2	2024-01-01 18:10:00	3.7	171.7	111	89	117	2024-01-18T15:00:00	2024-01-18T10:00:00	1705572000
Karachi	213	229.4	2024-01-01 18:09:00	3	174	128.8	103	117	2024-01-18T14:00:00	2024-01-18T09:00:00	1705568400
Karachi	237	242.6	2024-01-01 18:08:00	3	161	151.3	121	104.3	2024-01-18T13:00:00	2024-01-18T08:00:00	1705564800
Karachi	237	255.8	2024-01-01 18:07:00	3	148	151.3	121	91.7	2024-01-18T12:00:00	2024-01-18T07:00:00	1705561200
Karachi	245	269	2024-01-01 18:06:00	3	135	158.8	127	79	2024-01-18T11:00:00	2024-01-18T06:00:00	1705557600
Karachi	160	270.6	2024-01-01 18:05:00	3	122	200	160	72.7	2024-01-18T10:00:00	2024-01-18T05:00:00	1705554000
Karachi	240	272.2	2024-01-01 18:04:00	3	109	154	123	66.3	2024-01-18T09:00:00	2024-01-18T04:00:00	1705550400
Karachi	162	273.7	2024-01-01 18:03:00	3	96	202.5	162	60	2024-01-18T08:00:00	2024-01-18T03:00:00	1705546800
Karachi	163	266.3	2024-01-01 18:02:00	2.7	97.7	203.8	163	60	2024-01-18T07:00:00	2024-01-18T02:00:00	1705543200
Karachi	156	258.9	2024-01-01 18:01:00	2.3	99.3	195	156	60	2024-01-18T06:00:00	2024-01-18T01:00:00	1705539600
Karachi	156	251.5	2024-01-01 18:00:00	2	101	195	156	60	2024-01-18T05:00:00	2024-01-18T00:00:00	1705536000
Karachi	160	245.1	2024-01-01 17:23:00	2	101.3	200	160	59	2024-01-18T04:00:00	2024-01-17T23:00:00	1705532400
Karachi	163	238.7	2024-01-01 17:22:00	2	101.7	203.8	163	58	2024-01-18T03:00:00	2024-01-17T22:00:00	1705528800
Karachi	159	232.3	2024-01-01 17:21:00	2	102	199	159	57	2024-01-18T02:00:00	2024-01-17T21:00:00	1705525200
Karachi	181	228.4	2024-01-01 17:20:00	3	98.7	226.3	181	56.3	2024-01-18T01:00:00	2024-01-17T20:00:00	1705521600
Karachi	158	224.5	2024-01-01 17:19:00	4	95.3	197.5	158	55.7	2024-01-18T00:00:00	2024-01-17T19:00:00	1705518000
Karachi	152	220.6	2024-01-01 17:18:00	5	92	190	152	55	2024-01-17T23:00:00	2024-01-17T18:00:00	1705514400
Karachi	242	209.5	2024-01-01 17:17:00	5.3	98.3	156.3	125	57	2024-01-17T22:00:00	2024-01-17T17:00:00	1705510800
Karachi	219	198.4	2024-01-01 17:16:00	5.7	104.7	133.8	107	59	2024-01-17T21:00:00	2024-01-17T16:00:00	1705507200
Karachi	239	187.3	2024-01-01 17:15:00	6	111	153	122	61	2024-01-17T20:00:00	2024-01-17T15:00:00	1705503600
Karachi	195	177.4	2024-01-01 17:14:00	5.3	121	111.3	89	70.3	2024-01-17T19:00:00	2024-01-17T14:00:00	1705500000
Karachi	200	167.5	2024-01-01 17:13:00	4.7	131	116.3	93	79.7	2024-01-17T18:00:00	2024-01-17T13:00:00	1705496400
Karachi	208	157.6	2024-01-01 17:12:00	4	141	123.8	99	89	2024-01-17T17:00:00	2024-01-17T12:00:00	1705492800
Karachi	203	155	2024-01-01 17:11:00	3.7	142.3	118.8	95	91.3	2024-01-17T16:00:00	2024-01-17T11:00:00	1705489200
Karachi	250	152.5	2024-01-01 17:10:00	3.3	143.7	163.8	131	93.7	2024-01-17T15:00:00	2024-01-17T10:00:00	1705485600
Karachi	200	150	2024-01-01 17:09:00	3	145	116	93	96	2024-01-17T14:00:00	2024-01-17T09:00:00	1705482000
Karachi	258	155.8	2024-01-01 17:08:00	3	133.3	171.3	137	86	2024-01-17T13:00:00	2024-01-17T08:00:00	1705478400
Karachi	250	161.7	2024-01-01 17:07:00	3	121.7	163.8	131	76	2024-01-17T12:00:00	2024-01-17T07:00:00	1705474800
Karachi	270	167.5	2024-01-01 17:06:00	3	110	182.5	146	66	2024-01-17T11:00:00	2024-01-17T06:00:00	1705471200
Karachi	270	185.8	2024-01-01 17:05:00	3	100	182.5	146	57.3	2024-01-17T10:00:00	2024-01-17T05:00:00	1705467600
Karachi	257	204.1	2024-01-01 17:04:00	3	90	170	136	48.7	2024-01-17T09:00:00	2024-01-17T04:00:00	1705464000
Karachi	250	222.4	2024-01-01 17:03:00	3	80	163.8	131	40	2024-01-17T08:00:00	2024-01-17T03:00:00	1705460400
Karachi	213	218.1	2024-01-01 17:02:00	7	67	128.8	103	41	2024-01-17T07:00:00	2024-01-17T02:00:00	1705456800
Karachi	213	213.8	2024-01-01 17:01:00	11	54	128.8	103	42	2024-01-17T06:00:00	2024-01-17T01:00:00	1705453200
Karachi	187	209.5	2024-01-01 17:00:00	15	41	103.8	83	43	2024-01-17T05:00:00	2024-01-17T00:00:00	1705449600
Karachi	171	208.3	2024-01-01 16:23:00	22.7	34.7	88.8	71	41	2024-01-17T04:00:00	2024-01-16T23:00:00	1705446000
Karachi	168	207.2	2024-01-01 16:22:00	30.3	28.3	86.3	69	39	2024-01-17T03:00:00	2024-01-16T22:00:00	1705442400
Karachi	171	206	2024-01-01 16:21:00	38	22	88.8	71	37	2024-01-17T02:00:00	2024-01-16T21:00:00	1705438800
Karachi	167	190.3	2024-01-01 16:20:00	34.7	29.3	85	68	36.3	2024-01-17T01:00:00	2024-01-16T20:00:00	1705435200
Karachi	126	174.5	2024-01-01 16:19:00	31.3	36.7	56.3	45	35.7	2024-01-17T00:00:00	2024-01-16T19:00:00	1705431600
Karachi	112	158.7	2024-01-01 16:18:00	28	44	50	40	35	2024-01-16T23:00:00	2024-01-16T18:00:00	1705428000
Karachi	115	143	2024-01-01 16:17:00	24.3	52.3	51.3	41	35.3	2024-01-16T22:00:00	2024-01-16T17:00:00	1705424400
Karachi	93	127.2	2024-01-01 16:16:00	20.7	60.7	40	32	35.7	2024-01-16T21:00:00	2024-01-16T16:00:00	1705420800
Karachi	91	111.5	2024-01-01 16:15:00	17	69	38.8	31	36	2024-01-16T20:00:00	2024-01-16T15:00:00	1705417200
Karachi	93	100	2024-01-01 16:14:00	13.7	87.7	40	32	47	2024-01-16T19:00:00	2024-01-16T14:00:00	1705413600
Karachi	95	88.5	2024-01-01 16:13:00	10.3	106.3	41.3	33	58	2024-01-16T18:00:00	2024-01-16T13:00:00	1705410000
Karachi	80	77	2024-01-01 16:12:00	7	125	32.5	26	69	2024-01-16T17:00:00	2024-01-16T12:00:00	1705406400
Karachi	95	77.8	2024-01-01 16:11:00	6.3	127.7	41.3	33	69.3	2024-01-16T16:00:00	2024-01-16T11:00:00	1705402800
Karachi	95	78.6	2024-01-01 16:10:00	5.7	130.3	41.3	33	69.7	2024-01-16T15:00:00	2024-01-16T10:00:00	1705399200
Karachi	78	79.4	2024-01-01 16:09:00	5	133	31.3	25	70	2024-01-16T14:00:00	2024-01-16T09:00:00	1705395600
Karachi	88	92.2	2024-01-01 16:08:00	8	118.7	37.1	29.67	58.3	2024-01-16T13:00:00	2024-01-16T08:00:00	1705392000
Karachi	85	105	2024-01-01 16:07:00	11	104.3	35	28	46.7	2024-01-16T12:00:00	2024-01-16T07:00:00	1705388400
Karachi	110	117.9	2024-01-01 16:06:00	14	90	48.8	39	35	2024-01-16T11:00:00	2024-01-16T06:00:00	1705384800
Karachi	219	116.3	2024-01-01 16:05:00	14.7	73.7	133.8	107	28.3	2024-01-16T10:00:00	2024-01-16T05:00:00	1705381200
Karachi	139	114.8	2024-01-01 16:04:00	15.3	57.3	62.5	50	21.7	2024-01-16T09:00:00	2024-01-16T04:00:00	1705377600
Karachi	123	113.2	2024-01-01 16:03:00	16	41	55	44	15	2024-01-16T08:00:00	2024-01-16T03:00:00	1705374000
Karachi	142	109.3	2024-01-01 16:02:00	15.7	43.3	64	51	18	2024-01-16T07:00:00	2024-01-16T02:00:00	1705370400
Karachi	171	105.4	2024-01-01 16:01:00	15.3	45.7	88.8	71	21	2024-01-16T06:00:00	2024-01-16T01:00:00	1705366800
Karachi	160	101.5	2024-01-01 16:00:00	15	48	78.8	63	24	2024-01-16T05:00:00	2024-01-16T00:00:00	1705363200
Karachi	163	117.1	2024-01-01 15:23:00	18.7	45.3	81.3	65	25	2024-01-16T04:00:00	2024-01-15T23:00:00	1705359600
Karachi	165	132.7	2024-01-01 15:22:00	22.3	42.7	83.8	67	26	2024-01-16T03:00:00	2024-01-15T22:00:00	1705356000
Karachi	165	148.2	2024-01-01 15:21:00	26	40	83.8	67	27	2024-01-16T02:00:00	2024-01-15T21:00:00	1705352400
Karachi	131	153.3	2024-01-01 15:20:00	25.7	43.7	58.8	47	28.3	2024-01-16T01:00:00	2024-01-15T20:00:00	1705348800
Karachi	164	158.4	2024-01-01 15:19:00	25.3	47.3	83	66	29.7	2024-01-16T00:00:00	2024-01-15T19:00:00	1705345200
Karachi	150	163.4	2024-01-01 15:18:00	25	51	67.5	54	31	2024-01-15T23:00:00	2024-01-15T18:00:00	1705341600
Karachi	160	163	2024-01-01 15:17:00	22.3	64	78.8	63	38.3	2024-01-15T22:00:00	2024-01-15T17:00:00	1705338000
Karachi	176	162.6	2024-01-01 15:16:00	19.7	77	93.8	75	45.7	2024-01-15T21:00:00	2024-01-15T16:00:00	1705334400
Karachi	152	162.2	2024-01-01 15:15:00	17	90	71.3	57	53	2024-01-15T20:00:00	2024-01-15T15:00:00	1705330800
Karachi	152	155.6	2024-01-01 15:14:00	14	117	71.3	57	77.7	2024-01-15T19:00:00	2024-01-15T14:00:00	1705327200
Karachi	151	149	2024-01-01 15:13:00	11	144	70	56	102.3	2024-01-15T18:00:00	2024-01-15T13:00:00	1705323600
Karachi	179	142.4	2024-01-01 15:12:00	8	171	96.3	77	127	2024-01-15T17:00:00	2024-01-15T12:00:00	1705320000
Karachi	195	151.2	2024-01-01 15:11:00	7.3	167	111.3	89	144	2024-01-15T16:00:00	2024-01-15T11:00:00	1705316400
Karachi	192	159.9	2024-01-01 15:10:00	6.7	163	108.8	87	161	2024-01-15T15:00:00	2024-01-15T10:00:00	1705312800
Karachi	205	168.7	2024-01-01 15:09:00	6	159	121.3	97	178	2024-01-15T14:00:00	2024-01-15T09:00:00	1705309200
Karachi	213	186.2	2024-01-01 15:08:00	5.3	146.3	128.8	103	148.7	2024-01-15T13:00:00	2024-01-15T08:00:00	1705305600
Karachi	201	203.7	2024-01-01 15:07:00	4.7	133.7	118	94	119.3	2024-01-15T12:00:00	2024-01-15T07:00:00	1705302000
Karachi	237	221.2	2024-01-01 15:06:00	4	121	151.3	121	90	2024-01-15T11:00:00	2024-01-15T06:00:00	1705298400
Karachi	163	218.9	2024-01-01 15:05:00	4.3	101.7	203.8	163	71.7	2024-01-15T10:00:00	2024-01-15T05:00:00	1705294800
Karachi	204	216.5	2024-01-01 15:04:00	4.7	82.3	255	204	53.3	2024-01-15T09:00:00	2024-01-15T04:00:00	1705291200
Karachi	211	214.2	2024-01-01 15:03:00	5	63	263.8	211	35	2024-01-15T08:00:00	2024-01-15T03:00:00	1705287600
Karachi	156	204.5	2024-01-01 15:02:00	3.7	66	195	156	35.7	2024-01-15T07:00:00	2024-01-15T02:00:00	1705284000
Karachi	152	194.7	2024-01-01 15:01:00	2.3	69	190	152	36.3	2024-01-15T06:00:00	2024-01-15T01:00:00	1705280400
Karachi	165	185	2024-01-01 15:00:00	1	72	101	67	37	2024-01-15T05:00:00	2024-01-15T00:00:00	1705276800
Karachi	270	183.4	2024-01-01 14:23:00	1.3	75.7	182.5	146	39.7	2024-01-15T04:00:00	2024-01-14T23:00:00	1705273200
Karachi	266	181.9	2024-01-01 14:22:00	1.7	79.3	178.8	143	42.3	2024-01-15T03:00:00	2024-01-14T22:00:00	1705269600
Karachi	253	180.3	2024-01-01 14:21:00	2	83	166.3	133	45	2024-01-15T02:00:00	2024-01-14T21:00:00	1705266000
Karachi	197	179.4	2024-01-01 14:20:00	2.7	82.7	113.8	91	47.3	2024-01-15T01:00:00	2024-01-14T20:00:00	1705262400
Karachi	187	178.4	2024-01-01 14:19:00	3.3	82.3	103.8	83	49.7	2024-01-15T00:00:00	2024-01-14T19:00:00	1705258800
Karachi	197	177.4	2024-01-01 14:18:00	4	82	114	91	52	2024-01-14T23:00:00	2024-01-14T18:00:00	1705255200
Karachi	176	171.6	2024-01-01 14:17:00	5	85.3	93.8	75	60.7	2024-01-14T22:00:00	2024-01-14T17:00:00	1705251600
Karachi	150	165.7	2024-01-01 14:16:00	6	88.7	67.5	54	69.3	2024-01-14T21:00:00	2024-01-14T16:00:00	1705248000
Karachi	142	159.9	2024-01-01 14:15:00	7	92	63.8	51	78	2024-01-14T20:00:00	2024-01-14T15:00:00	1705244400
Karachi	139	147.1	2024-01-01 14:14:00	6.3	106	62.5	50	93	2024-01-14T19:00:00	2024-01-14T14:00:00	1705240800
Karachi	148	134.2	2024-01-01 14:13:00	5.7	120	66.3	53	108	2024-01-14T18:00:00	2024-01-14T13:00:00	1705237200
Karachi	160	121.4	2024-01-01 14:12:00	5	134	78.8	63	123	2024-01-14T17:00:00	2024-01-14T12:00:00	1705233600
Karachi	156	118.1	2024-01-01 14:11:00	4.3	133.3	75	60	117.3	2024-01-14T16:00:00	2024-01-14T11:00:00	1705230000
Karachi	160	114.8	2024-01-01 14:10:00	3.7	132.7	78.8	63	111.7	2024-01-14T15:00:00	2024-01-14T10:00:00	1705226400
Karachi	173	111.5	2024-01-01 14:09:00	3	132	91.3	73	106	2024-01-14T14:00:00	2024-01-14T09:00:00	1705222800
Karachi	219	115.4	2024-01-01 14:08:00	3	123.3	133.8	107	91.7	2024-01-14T13:00:00	2024-01-14T08:00:00	1705219200
Karachi	193	119.2	2024-01-01 14:07:00	3	114.7	241.3	193	77.3	2024-01-14T12:00:00	2024-01-14T07:00:00	1705215600
Karachi	152	123.1	2024-01-01 14:06:00	3	106	190	152	63	2024-01-14T11:00:00	2024-01-14T06:00:00	1705212000
Karachi	234	121.2	2024-01-01 14:05:00	7	81.7	148.3	118.67	47.3	2024-01-14T10:00:00	2024-01-14T05:00:00	1705208400
Karachi	240	119.2	2024-01-01 14:04:00	11	57.3	153.8	123	31.7	2024-01-14T09:00:00	2024-01-14T04:00:00	1705204800
Karachi	145	117.3	2024-01-01 14:03:00	15	33	65	52	16	2024-01-14T08:00:00	2024-01-14T03:00:00	1705201200
Karachi	152	116.7	2024-01-01 14:02:00	16.3	34.7	71.3	57	18.7	2024-01-14T07:00:00	2024-01-14T02:00:00	1705197600
Karachi	184	116.1	2024-01-01 14:01:00	17.7	36.3	101.3	81	21.3	2024-01-14T06:00:00	2024-01-14T01:00:00	1705194000
Karachi	189	115.6	2024-01-01 14:00:00	19	38	106.3	85	24	2024-01-14T05:00:00	2024-01-14T00:00:00	1705190400
Karachi	183	130.7	2024-01-01 13:23:00	24.3	34.3	100	80	25	2024-01-14T04:00:00	2024-01-13T23:00:00	1705186800
Karachi	163	145.9	2024-01-01 13:22:00	29.7	30.7	81.3	65	26	2024-01-14T03:00:00	2024-01-13T22:00:00	1705183200
Karachi	171	161.1	2024-01-01 13:21:00	35	27	88.8	71	27	2024-01-14T02:00:00	2024-01-13T21:00:00	1705179600
Karachi	155	160.5	2024-01-01 13:20:00	35.3	28	73.8	59	27	2024-01-14T01:00:00	2024-01-13T20:00:00	1705176000
Karachi	123	159.9	2024-01-01 13:19:00	35.7	29	55	44	27	2024-01-14T00:00:00	2024-01-13T19:00:00	1705172400
Karachi	100	159.3	2024-01-01 13:18:00	36	30	43.8	35	27	2024-01-13T23:00:00	2024-01-13T18:00:00	1705168800
Karachi	126	145.9	2024-01-01 13:17:00	32	35.7	56	45	28	2024-01-13T22:00:00	2024-01-13T17:00:00	1705165200
Karachi	69	132.5	2024-01-01 13:16:00	28	41.3	26.3	21	29	2024-01-13T21:00:00	2024-01-13T16:00:00	1705161600
Karachi	59	119.1	2024-01-01 13:15:00	24	47	20	16	30	2024-01-13T20:00:00	2024-01-13T15:00:00	1705158000
Karachi	59	102.1	2024-01-01 13:14:00	18.3	65.7	20	16	37.7	2024-01-13T19:00:00	2024-01-13T14:00:00	1705154400
Karachi	63	85.2	2024-01-01 13:13:00	12.7	84.3	22.5	18	45.3	2024-01-13T18:00:00	2024-01-13T13:00:00	1705150800
Karachi	50	68.3	2024-01-01 13:12:00	7	103	15	12	53	2024-01-13T17:00:00	2024-01-13T12:00:00	1705147200
Karachi	55	80.3	2024-01-01 13:11:00	7	118	11.3	9	68.7	2024-01-13T16:00:00	2024-01-13T11:00:00	1705143600
Karachi	66	92.4	2024-01-01 13:10:00	7	133	15	12	84.3	2024-01-13T15:00:00	2024-01-13T10:00:00	1705140000
Karachi	85	104.5	2024-01-01 13:09:00	7	148	33.8	27	100	2024-01-13T14:00:00	2024-01-13T09:00:00	1705136400
Karachi	145	119.6	2024-01-01 13:08:00	8.3	139.7	65	52	102.7	2024-01-13T13:00:00	2024-01-13T08:00:00	1705132800
Karachi	266	134.8	2024-01-01 13:07:00	9.7	131.3	178.8	143	105.3	2024-01-13T12:00:00	2024-01-13T07:00:00	1705129200
Karachi	166	150	2024-01-01 13:06:00	11	123	207.5	166	108	2024-01-13T11:00:00	2024-01-13T06:00:00	1705125600
Karachi	194	155.2	2024-01-01 13:05:00	11.7	91.7	242.5	194	84.7	2024-01-13T10:00:00	2024-01-13T05:00:00	1705122000
Karachi	165	160.5	2024-01-01 13:04:00	12.3	60.3	206	165	61.3	2024-01-13T09:00:00	2024-01-13T04:00:00	1705118400
Karachi	201	165.7	2024-01-01 13:03:00	13	29	251.3	201	38	2024-01-13T08:00:00	2024-01-13T03:00:00	1705114800
Karachi	198	148.4	2024-01-01 13:02:00	10.7	31.7	247.5	198	37.7	2024-01-13T07:00:00	2024-01-13T02:00:00	1705111200
Karachi	215	131.1	2024-01-01 13:01:00	8.3	34.3	268.8	215	37.3	2024-01-13T06:00:00	2024-01-13T01:00:00	1705107600
Karachi	204	113.8	2024-01-01 13:00:00	6	37	255	204	37	2024-01-13T05:00:00	2024-01-13T00:00:00	1705104000
Karachi	266	111.9	2024-01-01 12:23:00	5.3	41	332.5	266	36	2024-01-13T04:00:00	2024-01-12T23:00:00	1705100400
Karachi	203	109.9	2024-01-01 12:22:00	4.7	45	254	203	35	2024-01-13T03:00:00	2024-01-12T22:00:00	1705096800
Karachi	176	108	2024-01-01 12:21:00	4	49	220	176	34	2024-01-13T02:00:00	2024-01-12T21:00:00	1705093200
Karachi	196	112.6	2024-01-01 12:20:00	5	53.7	245	196	36.7	2024-01-13T01:00:00	2024-01-12T20:00:00	1705089600
Karachi	154	117.3	2024-01-01 12:19:00	6	58.3	192.5	154	39.3	2024-01-13T00:00:00	2024-01-12T19:00:00	1705086000
Karachi	229	122	2024-01-01 12:18:00	7	63	143.8	115	42	2024-01-12T23:00:00	2024-01-12T18:00:00	1705082400
Karachi	152	120.4	2024-01-01 12:17:00	7.3	67	71.3	57	51.7	2024-01-12T22:00:00	2024-01-12T17:00:00	1705078800
Karachi	178	118.9	2024-01-01 12:16:00	7.7	71	95.4	76.33	61.3	2024-01-12T21:00:00	2024-01-12T16:00:00	1705075200
Karachi	152	117.3	2024-01-01 12:15:00	8	75	71.3	57	71	2024-01-12T20:00:00	2024-01-12T15:00:00	1705071600
Karachi	131	105.2	2024-01-01 12:14:00	7.7	87	58.8	47	90.7	2024-01-12T19:00:00	2024-01-12T14:00:00	1705068000
Karachi	139	93.2	2024-01-01 12:13:00	7.3	99	62.5	50	110.3	2024-01-12T18:00:00	2024-01-12T13:00:00	1705064400
Karachi	160	81.1	2024-01-01 12:12:00	7	111	78.8	63	130	2024-01-12T17:00:00	2024-01-12T12:00:00	1705060800
Karachi	173	81.9	2024-01-01 12:11:00	6	114	91.3	73	121.3	2024-01-12T16:00:00	2024-01-12T11:00:00	1705057200
Karachi	171	82.7	2024-01-01 12:10:00	5	117	88.8	71	112.7	2024-01-12T15:00:00	2024-01-12T10:00:00	1705053600
Karachi	171	83.5	2024-01-01 12:09:00	4	120	89	71	104	2024-01-12T14:00:00	2024-01-12T09:00:00	1705050000
Karachi	181	93.4	2024-01-01 12:08:00	4	115.3	98.8	79	92.7	2024-01-12T13:00:00	2024-01-12T08:00:00	1705046400
Karachi	165	103.3	2024-01-01 12:07:00	4	110.7	83.8	67	81.3	2024-01-12T12:00:00	2024-01-12T07:00:00	1705042800
Karachi	240	113.2	2024-01-01 12:06:00	4	106	153.8	123	70	2024-01-12T11:00:00	2024-01-12T06:00:00	1705039200
Karachi	186	127.6	2024-01-01 12:05:00	5.3	86.7	232.5	186	59.3	2024-01-12T10:00:00	2024-01-12T05:00:00	1705035600
Karachi	201	142	2024-01-01 12:04:00	6.7	67.3	251.3	201	48.7	2024-01-12T09:00:00	2024-01-12T04:00:00	1705032000
Karachi	185	156.4	2024-01-01 12:03:00	8	48	231	185	38	2024-01-12T08:00:00	2024-01-12T03:00:00	1705028400
Karachi	193	151.2	2024-01-01 12:02:00	6.3	49.7	241.3	193	37.3	2024-01-12T07:00:00	2024-01-12T02:00:00	1705024800
Karachi	208	145.9	2024-01-01 12:01:00	4.7	51.3	260	208	36.7	2024-01-12T06:00:00	2024-01-12T01:00:00	1705021200
Karachi	226	140.6	2024-01-01 12:00:00	3	53	282.5	226	36	2024-01-12T05:00:00	2024-01-12T00:00:00	1705017600
Karachi	218	139.7	2024-01-01 11:23:00	3.7	58	272.5	218	37	2024-01-12T04:00:00	2024-01-11T23:00:00	1705014000
Karachi	284	138.7	2024-01-01 11:22:00	4.3	63	355	284	38	2024-01-12T03:00:00	2024-01-11T22:00:00	1705010400
Karachi	217	137.7	2024-01-01 11:21:00	5	68	271	217	39	2024-01-12T02:00:00	2024-01-11T21:00:00	1705006800
Karachi	284	137.5	2024-01-01 11:20:00	5.7	71.7	355	284	45	2024-01-12T01:00:00	2024-01-11T20:00:00	1705003200
Karachi	276	137.3	2024-01-01 11:19:00	6.3	75.3	345	276	51	2024-01-12T00:00:00	2024-01-11T19:00:00	1704999600
Karachi	235	137.1	2024-01-01 11:18:00	7	79	293.8	235	57	2024-01-11T23:00:00	2024-01-11T18:00:00	1704996000
Karachi	276	134	2024-01-01 11:17:00	7.7	80.3	187.5	150	62	2024-01-11T22:00:00	2024-01-11T17:00:00	1704992400
Karachi	168	130.9	2024-01-01 11:16:00	8.3	81.7	86.3	69	67	2024-01-11T21:00:00	2024-01-11T16:00:00	1704988800
Karachi	270	127.8	2024-01-01 11:15:00	9	83	183	146	72	2024-01-11T20:00:00	2024-01-11T15:00:00	1704985200
Karachi	157	116.7	2024-01-01 11:14:00	7.7	95.3	76.3	61	85.7	2024-01-11T19:00:00	2024-01-11T14:00:00	1704981600
Karachi	150	105.6	2024-01-01 11:13:00	6.3	107.7	67.5	54	99.3	2024-01-11T18:00:00	2024-01-11T13:00:00	1704978000
Karachi	118	94.5	2024-01-01 11:12:00	5	120	52.5	42	113	2024-01-11T17:00:00	2024-01-11T12:00:00	1704974400
Karachi	123	97.9	2024-01-01 11:11:00	4.7	122.7	55	44	110.3	2024-01-11T16:00:00	2024-01-11T11:00:00	1704970800
Karachi	139	101.2	2024-01-01 11:10:00	4.3	125.3	62.5	50	107.7	2024-01-11T15:00:00	2024-01-11T10:00:00	1704967200
Karachi	123	104.5	2024-01-01 11:09:00	4	128	55	44	105	2024-01-11T14:00:00	2024-01-11T09:00:00	1704963600
Karachi	169	120.4	2024-01-01 11:08:00	3.7	124.3	87.1	69.67	94.7	2024-01-11T13:00:00	2024-01-11T08:00:00	1704960000
Karachi	157	136.4	2024-01-01 11:07:00	3.3	120.7	76.3	61	84.3	2024-01-11T12:00:00	2024-01-11T07:00:00	1704956400
Karachi	237	152.3	2024-01-01 11:06:00	3	117	151.3	121	74	2024-01-11T11:00:00	2024-01-11T06:00:00	1704952800
Karachi	157	160.5	2024-01-01 11:05:00	4.7	97.7	196.3	157	63.7	2024-01-11T10:00:00	2024-01-11T05:00:00	1704949200
Karachi	250	168.7	2024-01-01 11:04:00	6.3	78.3	163.8	131	53.3	2024-01-11T09:00:00	2024-01-11T04:00:00	1704945600
Karachi	156	176.8	2024-01-01 11:03:00	8	59	195	156	43	2024-01-11T08:00:00	2024-01-11T03:00:00	1704942000
Karachi	189	171.8	2024-01-01 11:02:00	6.7	60.7	106.3	85	42.3	2024-01-11T07:00:00	2024-01-11T02:00:00	1704938400
Karachi	200	166.7	2024-01-01 11:01:00	5.3	62.3	116.3	93	41.7	2024-01-11T06:00:00	2024-01-11T01:00:00	1704934800
Karachi	224	161.7	2024-01-01 11:00:00	4	64	138.8	111	41	2024-01-11T05:00:00	2024-01-11T00:00:00	1704931200
Karachi	253	166.9	2024-01-01 10:23:00	4	66.7	166.3	133	42.3	2024-01-11T04:00:00	2024-01-10T23:00:00	1704927600
Karachi	273	172.2	2024-01-01 10:22:00	4	69.3	185	148	43.7	2024-01-11T03:00:00	2024-01-10T22:00:00	1704924000
Karachi	237	177.4	2024-01-01 10:21:00	4	72	151.3	121	45	2024-01-11T02:00:00	2024-01-10T21:00:00	1704920400
Karachi	266	177.6	2024-01-01 10:20:00	4.3	75	179	143	46	2024-01-11T01:00:00	2024-01-10T20:00:00	1704916800
Karachi	219	177.8	2024-01-01 10:19:00	4.7	78	133.8	107	47	2024-01-11T00:00:00	2024-01-10T19:00:00	1704913200
Karachi	242	178	2024-01-01 10:18:00	5	81	156.3	125	48	2024-01-10T23:00:00	2024-01-10T18:00:00	1704909600
Karachi	216	171	2024-01-01 10:17:00	5.3	86	131.3	105	49.3	2024-01-10T22:00:00	2024-01-10T17:00:00	1704906000
Karachi	223	164	2024-01-01 10:16:00	5.7	91	138.1	110.33	50.7	2024-01-10T21:00:00	2024-01-10T16:00:00	1704902400
Karachi	213	157	2024-01-01 10:15:00	6	96	129	103	52	2024-01-10T20:00:00	2024-01-10T15:00:00	1704898800
Karachi	179	145.9	2024-01-01 10:14:00	5.3	107.3	99.7	77.33	59	2024-01-10T19:00:00	2024-01-10T14:00:00	1704895200
Karachi	144	134.8	2024-01-01 10:13:00	4.7	118.7	70.3	51.67	66	2024-01-10T18:00:00	2024-01-10T13:00:00	1704891600
Karachi	80	123.7	2024-01-01 10:12:00	4	130	41	26	73	2024-01-10T17:00:00	2024-01-10T12:00:00	1704888000
Karachi	81	126.1	2024-01-01 10:11:00	3.3	132.7	41.7	26.33	72.3	2024-01-10T16:00:00	2024-01-10T11:00:00	1704884400
Karachi	82	128.4	2024-01-01 10:10:00	2.7	135.3	42.3	26.67	71.7	2024-01-10T15:00:00	2024-01-10T10:00:00	1704880800
Karachi	82	130.7	2024-01-01 10:09:00	2	138	43	27	71	2024-01-10T14:00:00	2024-01-10T09:00:00	1704877200
Karachi	92	151.7	2024-01-01 10:08:00	2.3	134.7	49.3	31.33	74	2024-01-10T13:00:00	2024-01-10T08:00:00	1704873600
Karachi	101	172.7	2024-01-01 10:07:00	2.7	131.3	55.7	35.67	77	2024-01-10T12:00:00	2024-01-10T07:00:00	1704870000
Karachi	112	193.8	2024-01-01 10:06:00	3	128	62	40	80	2024-01-10T11:00:00	2024-01-10T06:00:00	1704866400
Karachi	106	210.3	2024-01-01 10:05:00	3.3	119	55.1	37.67	73.7	2024-01-10T10:00:00	2024-01-10T05:00:00	1704862800
Karachi	100	226.8	2024-01-01 10:04:00	3.7	110	48.2	35.33	67.3	2024-01-10T09:00:00	2024-01-10T04:00:00	1704859200
Karachi	95	243.4	2024-01-01 10:03:00	4	101	41.3	33	61	2024-01-10T08:00:00	2024-01-10T03:00:00	1704855600
Karachi	95	241.6	2024-01-01 10:02:00	3.3	101.7	41.3	33	61.3	2024-01-10T07:00:00	2024-01-10T02:00:00	1704852000
Karachi	121	239.9	2024-01-01 10:01:00	2.7	102.3	53.8	43	61.7	2024-01-10T06:00:00	2024-01-10T01:00:00	1704848400
Karachi	134	238.1	2024-01-01 10:00:00	2	103	60	48	62	2024-01-10T05:00:00	2024-01-10T00:00:00	1704844800
Karachi	155	234.2	2024-01-01 09:23:00	2.3	103.3	73.8	59	63	2024-01-10T04:00:00	2024-01-09T23:00:00	1704841200
Karachi	145	230.3	2024-01-01 09:22:00	2.7	103.7	65	52	64	2024-01-10T03:00:00	2024-01-09T22:00:00	1704837600
Karachi	157	226.4	2024-01-01 09:21:00	3	104	76.3	61	65	2024-01-10T02:00:00	2024-01-09T21:00:00	1704834000
Karachi	181	222	2024-01-01 09:20:00	3.3	104	98.8	79	64.7	2024-01-10T01:00:00	2024-01-09T20:00:00	1704830400
Karachi	156	217.5	2024-01-01 09:19:00	3.7	104	75	60	64.3	2024-01-10T00:00:00	2024-01-09T19:00:00	1704826800
Karachi	171	213	2024-01-01 09:18:00	4	104	88.8	71	64	2024-01-09T23:00:00	2024-01-09T18:00:00	1704823200
Karachi	171	203.3	2024-01-01 09:17:00	4.3	105	88.8	71	63	2024-01-09T22:00:00	2024-01-09T17:00:00	1704819600
Karachi	137	193.6	2024-01-01 09:16:00	4.7	106	61.3	49	62	2024-01-09T21:00:00	2024-01-09T16:00:00	1704816000
Karachi	131	183.8	2024-01-01 09:15:00	5	107	58.8	47	61	2024-01-09T20:00:00	2024-01-09T15:00:00	1704812400
Karachi	107	169.4	2024-01-01 09:14:00	4.3	112.7	47.5	38	62	2024-01-09T19:00:00	2024-01-09T14:00:00	1704808800
Karachi	134	155	2024-01-01 09:13:00	3.7	118.3	60	48	63	2024-01-09T18:00:00	2024-01-09T13:00:00	1704805200
Karachi	118	140.6	2024-01-01 09:12:00	3	124	52.5	42	64	2024-01-09T17:00:00	2024-01-09T12:00:00	1704801600
Karachi	102	143.6	2024-01-01 09:11:00	2.7	127	45	36	66	2024-01-09T16:00:00	2024-01-09T11:00:00	1704798000
Karachi	104	146.5	2024-01-01 09:10:00	2.3	130	46.3	37	68	2024-01-09T15:00:00	2024-01-09T10:00:00	1704794400
Karachi	160	149.4	2024-01-01 09:09:00	2	133	78.8	63	70	2024-01-09T14:00:00	2024-01-09T09:00:00	1704790800
Karachi	160	168.1	2024-01-01 09:08:00	2.3	130.7	78.8	63	71.3	2024-01-09T13:00:00	2024-01-09T08:00:00	1704787200
Karachi	219	186.8	2024-01-01 09:07:00	2.7	128.3	133.8	107	72.7	2024-01-09T12:00:00	2024-01-09T07:00:00	1704783600
Karachi	248	205.4	2024-01-01 09:06:00	3	126	161.3	129	74	2024-01-09T11:00:00	2024-01-09T06:00:00	1704780000
Karachi	248	214	2024-01-01 09:05:00	3.3	114.7	161.3	129	67	2024-01-09T10:00:00	2024-01-09T05:00:00	1704776400
Karachi	248	222.5	2024-01-01 09:04:00	3.7	103.3	161.3	129	60	2024-01-09T09:00:00	2024-01-09T04:00:00	1704772800
Karachi	242	231.1	2024-01-01 09:03:00	4	92	156.3	125	53	2024-01-09T08:00:00	2024-01-09T03:00:00	1704769200
Karachi	224	218.3	2024-01-01 09:02:00	3.3	90.3	138.8	111	50.3	2024-01-09T07:00:00	2024-01-09T02:00:00	1704765600
Karachi	200	205.4	2024-01-01 09:01:00	2.7	88.7	116.3	93	47.7	2024-01-09T06:00:00	2024-01-09T01:00:00	1704762000
Karachi	215	192.6	2024-01-01 09:00:00	2	87	130	104	45	2024-01-09T05:00:00	2024-01-09T00:00:00	1704758400
Karachi	200	185.8	2024-01-01 08:23:00	2.3	86.7	116.3	93	43.7	2024-01-09T04:00:00	2024-01-08T23:00:00	1704754800
Karachi	205	179	2024-01-01 08:22:00	2.7	86.3	121.3	97	42.3	2024-01-09T03:00:00	2024-01-08T22:00:00	1704751200
Karachi	232	172.2	2024-01-01 08:21:00	3	86	146.3	117	41	2024-01-09T02:00:00	2024-01-08T21:00:00	1704747600
Karachi	232	173.9	2024-01-01 08:20:00	3.3	86.7	146.3	117	42.7	2024-01-09T01:00:00	2024-01-08T20:00:00	1704744000
Karachi	253	175.7	2024-01-01 08:19:00	3.7	87.3	166.3	133	44.3	2024-01-09T00:00:00	2024-01-08T19:00:00	1704740400
Karachi	227	177.4	2024-01-01 08:18:00	4	88	141	113	46	2024-01-08T23:00:00	2024-01-08T18:00:00	1704736800
Karachi	189	177.6	2024-01-01 08:17:00	5.3	92.3	106.3	85	54	2024-01-08T22:00:00	2024-01-08T17:00:00	1704733200
Karachi	171	177.8	2024-01-01 08:16:00	6.7	96.7	88.8	71	62	2024-01-08T21:00:00	2024-01-08T16:00:00	1704729600
Karachi	192	178	2024-01-01 08:15:00	8	101	108.8	87	70	2024-01-08T20:00:00	2024-01-08T15:00:00	1704726000
Karachi	126	170.4	2024-01-01 08:14:00	7	114.3	56.3	45	83	2024-01-08T19:00:00	2024-01-08T14:00:00	1704722400
Karachi	163	162.8	2024-01-01 08:13:00	6	127.7	81.3	65	96	2024-01-08T18:00:00	2024-01-08T13:00:00	1704718800
Karachi	129	155.2	2024-01-01 08:12:00	5	141	58	46	109	2024-01-08T17:00:00	2024-01-08T12:00:00	1704715200
Karachi	195	151.2	2024-01-01 08:11:00	4.3	141	111.3	89	106.7	2024-01-08T16:00:00	2024-01-08T11:00:00	1704711600
Karachi	229	147.1	2024-01-01 08:10:00	3.7	141	143.8	115	104.3	2024-01-08T15:00:00	2024-01-08T10:00:00	1704708000
Karachi	203	143	2024-01-01 08:09:00	3	141	118.8	95	102	2024-01-08T14:00:00	2024-01-08T09:00:00	1704704400
Karachi	179	172	2024-01-01 08:08:00	3	137.3	96.3	77	92.3	2024-01-08T13:00:00	2024-01-08T08:00:00	1704700800
Karachi	205	201	2024-01-01 08:07:00	3	133.7	121.3	97	82.7	2024-01-08T12:00:00	2024-01-08T07:00:00	1704697200
Karachi	177	229.9	2024-01-01 08:06:00	3	130	95	76	73	2024-01-08T11:00:00	2024-01-08T06:00:00	1704693600
Karachi	171	243.2	2024-01-01 08:05:00	3.3	120.7	88.8	71	70.3	2024-01-08T10:00:00	2024-01-08T05:00:00	1704690000
Karachi	179	256.4	2024-01-01 08:04:00	3.7	111.3	96.3	77	67.7	2024-01-08T09:00:00	2024-01-08T04:00:00	1704686400
Karachi	187	269.6	2024-01-01 08:03:00	4	102	103.8	83	65	2024-01-08T08:00:00	2024-01-08T03:00:00	1704682800
Karachi	134	263	2024-01-01 08:02:00	3.3	103.3	60	48	65.3	2024-01-08T07:00:00	2024-01-08T02:00:00	1704679200
Karachi	145	256.4	2024-01-01 08:01:00	2.7	104.7	65	52	65.7	2024-01-08T06:00:00	2024-01-08T01:00:00	1704675600
Karachi	131	249.8	2024-01-01 08:00:00	2	106	71	47	66	2024-01-08T05:00:00	2024-01-08T00:00:00	1704672000
Karachi	155	243.2	2024-01-01 07:23:00	2.3	106	73.8	59	66.3	2024-01-08T04:00:00	2024-01-07T23:00:00	1704668400
Karachi	126	236.6	2024-01-01 07:22:00	2.7	106	56.3	45	66.7	2024-01-08T03:00:00	2024-01-07T22:00:00	1704664800
Karachi	123	229.9	2024-01-01 07:21:00	3	106	55	44	67	2024-01-08T02:00:00	2024-01-07T21:00:00	1704661200
Karachi	139	224.1	2024-01-01 07:20:00	3.3	105.3	62.5	50	66.7	2024-01-08T01:00:00	2024-01-07T20:00:00	1704657600
Karachi	157	218.3	2024-01-01 07:19:00	3.7	104.7	76.3	61	66.3	2024-01-08T00:00:00	2024-01-07T19:00:00	1704654000
Karachi	163	212.4	2024-01-01 07:18:00	4	104	81.3	65	66	2024-01-07T23:00:00	2024-01-07T18:00:00	1704650400
Karachi	157	202.3	2024-01-01 07:17:00	4.7	104.7	76	61	65	2024-01-07T22:00:00	2024-01-07T17:00:00	1704646800
Karachi	163	192.2	2024-01-01 07:16:00	5.3	105.3	81.3	65	64	2024-01-07T21:00:00	2024-01-07T16:00:00	1704643200
Karachi	181	182.1	2024-01-01 07:15:00	6	106	98.8	79	63	2024-01-07T20:00:00	2024-01-07T15:00:00	1704639600
Karachi	160	174.7	2024-01-01 07:14:00	5.3	115	78.8	63	68	2024-01-07T19:00:00	2024-01-07T14:00:00	1704636000
Karachi	155	167.3	2024-01-01 07:13:00	4.7	124	73.8	59	73	2024-01-07T18:00:00	2024-01-07T13:00:00	1704632400
Karachi	145	159.9	2024-01-01 07:12:00	4	133	65	52	78	2024-01-07T17:00:00	2024-01-07T12:00:00	1704628800
Karachi	156	163.8	2024-01-01 07:11:00	3.3	135.7	74.6	59.67	77	2024-01-07T16:00:00	2024-01-07T11:00:00	1704625200
Karachi	157	167.7	2024-01-01 07:10:00	2.7	138.3	76.3	61	76	2024-01-07T15:00:00	2024-01-07T10:00:00	1704621600
Karachi	176	171.6	2024-01-01 07:09:00	2	141	93.8	75	75	2024-01-07T14:00:00	2024-01-07T09:00:00	1704618000
Karachi	187	189.5	2024-01-01 07:08:00	2.3	133	103.8	83	71.3	2024-01-07T13:00:00	2024-01-07T08:00:00	1704614400
Karachi	224	207.4	2024-01-01 07:07:00	2.7	125	138.8	111	67.7	2024-01-07T12:00:00	2024-01-07T07:00:00	1704610800
Karachi	203	225.3	2024-01-01 07:06:00	3	117	118.8	95	64	2024-01-07T11:00:00	2024-01-07T06:00:00	1704607200
Karachi	196	228.4	2024-01-01 07:05:00	3.3	107.3	112.1	89.67	58.7	2024-01-07T10:00:00	2024-01-07T05:00:00	1704603600
Karachi	205	231.5	2024-01-01 07:04:00	3.7	97.7	121.3	97	53.3	2024-01-07T09:00:00	2024-01-07T04:00:00	1704600000
Karachi	181	234.6	2024-01-01 07:03:00	4	88	98.8	79	48	2024-01-07T08:00:00	2024-01-07T03:00:00	1704596400
Karachi	168	225.3	2024-01-01 07:02:00	3.3	90	86.3	69	48	2024-01-07T07:00:00	2024-01-07T02:00:00	1704592800
Karachi	171	215.9	2024-01-01 07:01:00	2.7	92	88.8	71	48	2024-01-07T06:00:00	2024-01-07T01:00:00	1704589200
Karachi	195	206.6	2024-01-01 07:00:00	2	94	111.3	89	48	2024-01-07T05:00:00	2024-01-07T00:00:00	1704585600
Karachi	200	202.3	2024-01-01 06:23:00	2	94.3	116.3	93	50.3	2024-01-07T04:00:00	2024-01-06T23:00:00	1704582000
Karachi	191	198	2024-01-01 06:22:00	2	94.7	108	86	52.7	2024-01-07T03:00:00	2024-01-06T22:00:00	1704578400
Karachi	208	193.8	2024-01-01 06:21:00	2	95	123.8	99	55	2024-01-07T02:00:00	2024-01-06T21:00:00	1704574800
Karachi	203	192	2024-01-01 06:20:00	2.7	93	118.8	95	56.3	2024-01-07T01:00:00	2024-01-06T20:00:00	1704571200
Karachi	208	190.3	2024-01-01 06:19:00	3.3	91	123.8	99	57.7	2024-01-07T00:00:00	2024-01-06T19:00:00	1704567600
Karachi	203	188.5	2024-01-01 06:18:00	4	89	118.8	95	59	2024-01-06T23:00:00	2024-01-06T18:00:00	1704564000
Karachi	197	183.3	2024-01-01 06:17:00	4.7	91.7	113.8	91	59.7	2024-01-06T22:00:00	2024-01-06T17:00:00	1704560400
Karachi	174	178	2024-01-01 06:16:00	5.3	94.3	92.1	73.67	60.3	2024-01-06T21:00:00	2024-01-06T16:00:00	1704556800
Karachi	160	172.7	2024-01-01 06:15:00	6	97	78.8	63	61	2024-01-06T20:00:00	2024-01-06T15:00:00	1704553200
Karachi	150	165.9	2024-01-01 06:14:00	5.3	108	67.5	54	66.3	2024-01-06T19:00:00	2024-01-06T14:00:00	1704549600
Karachi	150	159.1	2024-01-01 06:13:00	4.7	119	67.5	54	71.7	2024-01-06T18:00:00	2024-01-06T13:00:00	1704546000
Karachi	157	152.3	2024-01-01 06:12:00	4	130	76.3	61	77	2024-01-06T17:00:00	2024-01-06T12:00:00	1704542400
Karachi	165	153.7	2024-01-01 06:11:00	3.7	134.3	83.8	67	76.3	2024-01-06T16:00:00	2024-01-06T11:00:00	1704538800
Karachi	156	155	2024-01-01 06:10:00	3.3	138.7	75	60	75.7	2024-01-06T15:00:00	2024-01-06T10:00:00	1704535200
Karachi	152	156.4	2024-01-01 06:09:00	3	143	71.3	57	75	2024-01-06T14:00:00	2024-01-06T09:00:00	1704531600
Karachi	157	168.5	2024-01-01 06:08:00	3	136	76.3	61	70.7	2024-01-06T13:00:00	2024-01-06T08:00:00	1704528000
Karachi	179	180.5	2024-01-01 06:07:00	3	129	96.3	77	66.3	2024-01-06T12:00:00	2024-01-06T07:00:00	1704524400
Karachi	171	192.6	2024-01-01 06:06:00	3	122	88.8	71	62	2024-01-06T11:00:00	2024-01-06T06:00:00	1704520800
Karachi	189	197.1	2024-01-01 06:05:00	3	112.7	106.3	85	55.7	2024-01-06T10:00:00	2024-01-06T05:00:00	1704517200
Karachi	169	201.5	2024-01-01 06:04:00	3	103.3	87.1	69.67	49.3	2024-01-06T09:00:00	2024-01-06T04:00:00	1704513600
Karachi	168	206	2024-01-01 06:03:00	3	94	86.3	69	43	2024-01-06T08:00:00	2024-01-06T03:00:00	1704510000
Karachi	157	200.8	2024-01-01 06:02:00	2.7	93.7	76.3	61	42.3	2024-01-06T07:00:00	2024-01-06T02:00:00	1704506400
Karachi	155	195.5	2024-01-01 06:01:00	2.3	93.3	73.8	59	41.7	2024-01-06T06:00:00	2024-01-06T01:00:00	1704502800
Karachi	160	190.3	2024-01-01 06:00:00	2	93	78.8	63	41	2024-01-06T05:00:00	2024-01-06T00:00:00	1704499200
Karachi	163	190.8	2024-01-01 05:23:00	2.3	93	81.3	65	41.7	2024-01-06T04:00:00	2024-01-05T23:00:00	1704495600
Karachi	158	191.4	2024-01-01 05:22:00	2.7	93	77.1	61.67	42.3	2024-01-06T03:00:00	2024-01-05T22:00:00	1704492000
Karachi	157	192	2024-01-01 05:21:00	3	93	76.3	61	43	2024-01-06T02:00:00	2024-01-05T21:00:00	1704488400
Karachi	189	193.6	2024-01-01 05:20:00	3.7	92.3	106.3	85	43	2024-01-06T01:00:00	2024-01-05T20:00:00	1704484800
Karachi	237	195.1	2024-01-01 05:19:00	4.3	91.7	151.3	121	43	2024-01-06T00:00:00	2024-01-05T19:00:00	1704481200
Karachi	208	196.7	2024-01-01 05:18:00	5	91	123.8	99	43	2024-01-05T23:00:00	2024-01-05T18:00:00	1704477600
Karachi	232	191	2024-01-01 05:17:00	5.3	97.3	146.3	117	48	2024-01-05T22:00:00	2024-01-05T17:00:00	1704474000
Karachi	211	185.4	2024-01-01 05:16:00	5.7	103.7	126.3	101	53	2024-01-05T21:00:00	2024-01-05T16:00:00	1704470400
Karachi	227	179.7	2024-01-01 05:15:00	6	110	141	113	58	2024-01-05T20:00:00	2024-01-05T15:00:00	1704466800
Karachi	176	169	2024-01-01 05:14:00	5.7	121.7	93.8	75	71.7	2024-01-05T19:00:00	2024-01-05T14:00:00	1704463200
Karachi	173	158.4	2024-01-01 05:13:00	5.3	133.3	91.3	73	85.3	2024-01-05T18:00:00	2024-01-05T13:00:00	1704459600
Karachi	176	147.7	2024-01-01 05:12:00	5	145	93.8	75	99	2024-01-05T17:00:00	2024-01-05T12:00:00	1704456000
Karachi	160	142.6	2024-01-01 05:11:00	4.7	145.3	78.8	63	99.3	2024-01-05T16:00:00	2024-01-05T11:00:00	1704452400
Karachi	168	137.5	2024-01-01 05:10:00	4.3	145.7	86.3	69	99.7	2024-01-05T15:00:00	2024-01-05T10:00:00	1704448800
Karachi	159	132.5	2024-01-01 05:09:00	4	146	78	62	100	2024-01-05T14:00:00	2024-01-05T09:00:00	1704445200
Karachi	189	145.5	2024-01-01 05:08:00	3.7	137.7	106.3	85	85.3	2024-01-05T13:00:00	2024-01-05T08:00:00	1704441600
Karachi	205	158.5	2024-01-01 05:07:00	3.3	129.3	121.3	97	70.7	2024-01-05T12:00:00	2024-01-05T07:00:00	1704438000
Karachi	227	171.6	2024-01-01 05:06:00	3	121	141.3	113	56	2024-01-05T11:00:00	2024-01-05T06:00:00	1704434400
Karachi	229	177.2	2024-01-01 05:05:00	3.3	108.7	143.8	115	47.7	2024-01-05T10:00:00	2024-01-05T05:00:00	1704430800
Karachi	224	182.9	2024-01-01 05:04:00	3.7	96.3	138.8	111	39.3	2024-01-05T09:00:00	2024-01-05T04:00:00	1704427200
Karachi	223	188.5	2024-01-01 05:03:00	4	84	138	110	31	2024-01-05T08:00:00	2024-01-05T03:00:00	1704423600
Karachi	235	183.4	2024-01-01 05:02:00	3.3	86.3	148.8	119	31	2024-01-05T07:00:00	2024-01-05T02:00:00	1704420000
Karachi	229	178.4	2024-01-01 05:01:00	2.7	88.7	143.8	115	31	2024-01-05T06:00:00	2024-01-05T01:00:00	1704416400
Karachi	232	173.3	2024-01-01 05:00:00	2	91	146.3	117	31	2024-01-05T05:00:00	2024-01-05T00:00:00	1704412800
Karachi	248	173.9	2024-01-01 04:23:00	2.3	92.7	161.3	129	31.7	2024-01-05T04:00:00	2024-01-04T23:00:00	1704409200
Karachi	264	174.5	2024-01-01 04:22:00	2.7	94.3	176.3	141	32.3	2024-01-05T03:00:00	2024-01-04T22:00:00	1704405600
Karachi	242	175.1	2024-01-01 04:21:00	3	96	156	125	33	2024-01-05T02:00:00	2024-01-04T21:00:00	1704402000
Karachi	151	175.9	2024-01-01 04:20:00	3.7	96	188.8	151	35.3	2024-01-05T01:00:00	2024-01-04T20:00:00	1704398400
Karachi	155	176.6	2024-01-01 04:19:00	4.3	96	193.8	155	37.7	2024-01-05T00:00:00	2024-01-04T19:00:00	1704394800
Karachi	261	177.4	2024-01-01 04:18:00	5	96	173.8	139	40	2024-01-04T23:00:00	2024-01-04T18:00:00	1704391200
Karachi	151	169.8	2024-01-01 04:17:00	5.3	101.3	188.8	151	43	2024-01-04T22:00:00	2024-01-04T17:00:00	1704387600
Karachi	153	162.2	2024-01-01 04:16:00	5.7	106.7	191.3	153	46	2024-01-04T21:00:00	2024-01-04T16:00:00	1704384000
Karachi	274	154.7	2024-01-01 04:15:00	6	112	186	149	49	2024-01-04T20:00:00	2024-01-04T15:00:00	1704380400
Karachi	229	145.5	2024-01-01 04:14:00	5.3	123	143.8	115	56.3	2024-01-04T19:00:00	2024-01-04T14:00:00	1704376800
Karachi	184	136.4	2024-01-01 04:13:00	4.7	134	101.3	81	63.7	2024-01-04T18:00:00	2024-01-04T13:00:00	1704373200
Karachi	192	127.2	2024-01-01 04:12:00	4	145	108.8	87	71	2024-01-04T17:00:00	2024-01-04T12:00:00	1704369600
Karachi	237	125.1	2024-01-01 04:11:00	3.7	147.3	151.3	121	70.7	2024-01-04T16:00:00	2024-01-04T11:00:00	1704366000
Karachi	240	122.9	2024-01-01 04:10:00	3.3	149.7	153.8	123	70.3	2024-01-04T15:00:00	2024-01-04T10:00:00	1704362400
Karachi	90	120.8	2024-01-01 04:09:00	3	152	38	23	70	2024-01-04T14:00:00	2024-01-04T09:00:00	1704358800
Karachi	213	130.5	2024-01-01 04:08:00	3	141	128.8	103	64	2024-01-04T13:00:00	2024-01-04T08:00:00	1704355200
Karachi	221	140.3	2024-01-01 04:07:00	3	130	136.3	109	58	2024-01-04T12:00:00	2024-01-04T07:00:00	1704351600
Karachi	213	150	2024-01-01 04:06:00	3	119	128.8	103	52	2024-01-04T11:00:00	2024-01-04T06:00:00	1704348000
Karachi	256	148.2	2024-01-01 04:05:00	3.3	107.3	168.8	135	43.3	2024-01-04T10:00:00	2024-01-04T05:00:00	1704344400
Karachi	203	146.5	2024-01-01 04:04:00	3.7	95.7	118.8	95	34.7	2024-01-04T09:00:00	2024-01-04T04:00:00	1704340800
Karachi	110	144.7	2024-01-01 04:03:00	4	84	61	39	26	2024-01-04T08:00:00	2024-01-04T03:00:00	1704337200
Karachi	179	134.8	2024-01-01 04:02:00	3.3	84.3	96.3	77	24.3	2024-01-04T07:00:00	2024-01-04T02:00:00	1704333600
Karachi	171	124.9	2024-01-01 04:01:00	2.7	84.7	88.8	71	22.7	2024-01-04T06:00:00	2024-01-04T01:00:00	1704330000
Karachi	157	115	2024-01-01 04:00:00	2	85	76.3	61	21	2024-01-04T05:00:00	2024-01-04T00:00:00	1704326400
Karachi	168	113	2024-01-01 03:23:00	2.3	84.7	86.3	69	22	2024-01-04T04:00:00	2024-01-03T23:00:00	1704322800
Karachi	176	111.1	2024-01-01 03:22:00	2.7	84.3	93.8	75	23	2024-01-04T03:00:00	2024-01-03T22:00:00	1704319200
Karachi	192	109.1	2024-01-01 03:21:00	3	84	108.8	87	24	2024-01-04T02:00:00	2024-01-03T21:00:00	1704315600
Karachi	175	115.7	2024-01-01 03:20:00	4	83.7	93	74	28.7	2024-01-04T01:00:00	2024-01-03T20:00:00	1704312000
Karachi	200	122.4	2024-01-01 03:19:00	5	83.3	116.3	93	33.3	2024-01-04T00:00:00	2024-01-03T19:00:00	1704308400
Karachi	232	129	2024-01-01 03:18:00	6	83	146.3	117	38	2024-01-03T23:00:00	2024-01-03T18:00:00	1704304800
Karachi	242	129.2	2024-01-01 03:17:00	6	89.7	156.3	125	43	2024-01-03T22:00:00	2024-01-03T17:00:00	1704301200
Karachi	181	129.4	2024-01-01 03:16:00	6	96.3	98.8	79	48	2024-01-03T21:00:00	2024-01-03T16:00:00	1704297600
Karachi	187	129.6	2024-01-01 03:15:00	6	103	103.8	83	53	2024-01-03T20:00:00	2024-01-03T15:00:00	1704294000
Karachi	179	128	2024-01-01 03:14:00	5.3	116.7	96	77	65.7	2024-01-03T19:00:00	2024-01-03T14:00:00	1704290400
Karachi	173	126.4	2024-01-01 03:13:00	4.7	130.3	91.3	73	78.3	2024-01-03T18:00:00	2024-01-03T13:00:00	1704286800
Karachi	173	124.9	2024-01-01 03:12:00	4	144	91.3	73	91	2024-01-03T17:00:00	2024-01-03T12:00:00	1704283200
Karachi	173	124.1	2024-01-01 03:11:00	3.7	146.7	91.3	73	91.7	2024-01-03T16:00:00	2024-01-03T11:00:00	1704279600
Karachi	197	123.3	2024-01-01 03:10:00	3.3	149.3	113.8	91	92.3	2024-01-03T15:00:00	2024-01-03T10:00:00	1704276000
Karachi	258	122.6	2024-01-01 03:09:00	3	152	171.3	137	93	2024-01-03T14:00:00	2024-01-03T09:00:00	1704272400
Karachi	208	130.3	2024-01-01 03:08:00	3	141.7	124	99	86	2024-01-03T13:00:00	2024-01-03T08:00:00	1704268800
Karachi	258	138.1	2024-01-01 03:07:00	3	131.3	171.3	137	79	2024-01-03T12:00:00	2024-01-03T07:00:00	1704265200
Karachi	232	145.9	2024-01-01 03:06:00	3	121	146.3	117	72	2024-01-03T11:00:00	2024-01-03T06:00:00	1704261600
Karachi	242	163.2	2024-01-01 03:05:00	3.7	109.7	156.3	125	65.3	2024-01-03T10:00:00	2024-01-03T05:00:00	1704258000
Karachi	208	180.5	2024-01-01 03:04:00	4.3	98.3	123.8	99	58.7	2024-01-03T09:00:00	2024-01-03T04:00:00	1704254400
Karachi	195	197.8	2024-01-01 03:03:00	5	87	111.3	89	52	2024-01-03T08:00:00	2024-01-03T03:00:00	1704250800
Karachi	192	189.3	2024-01-01 03:02:00	3.7	88.3	108.8	87	50.3	2024-01-03T07:00:00	2024-01-03T02:00:00	1704247200
Karachi	192	180.7	2024-01-01 03:01:00	2.3	89.7	109	87	48.7	2024-01-03T06:00:00	2024-01-03T01:00:00	1704243600
Karachi	227	172.2	2024-01-01 03:00:00	1	91	141.3	113	47	2024-01-03T05:00:00	2024-01-03T00:00:00	1704240000
Karachi	264	167.7	2024-01-01 02:23:00	1.3	91	176.3	141	46.3	2024-01-03T04:00:00	2024-01-02T23:00:00	1704236400
Karachi	258	163.2	2024-01-01 02:22:00	1.7	91	171.3	137	45.7	2024-01-03T03:00:00	2024-01-02T22:00:00	1704232800
Karachi	253	158.7	2024-01-01 02:21:00	2	91	166.3	133	45	2024-01-03T02:00:00	2024-01-02T21:00:00	1704229200
Karachi	235	159.3	2024-01-01 02:20:00	2.3	95	148.8	119	47.7	2024-01-03T01:00:00	2024-01-02T20:00:00	1704225600
Karachi	246	159.9	2024-01-01 02:19:00	2.7	99	160	128	50.3	2024-01-03T00:00:00	2024-01-02T19:00:00	1704222000
Karachi	200	160.5	2024-01-01 02:18:00	3	103	116.3	93	53	2024-01-02T23:00:00	2024-01-02T18:00:00	1704218400
Karachi	189	163.4	2024-01-01 02:17:00	4.3	106	106.3	85	57.3	2024-01-02T22:00:00	2024-01-02T17:00:00	1704214800
Karachi	189	166.3	2024-01-01 02:16:00	5.7	109	106.3	85	61.7	2024-01-02T21:00:00	2024-01-02T16:00:00	1704211200
Karachi	179	169.2	2024-01-01 02:15:00	7	112	96.3	77	66	2024-01-02T20:00:00	2024-01-02T15:00:00	1704207600
Karachi	179	164.4	2024-01-01 02:14:00	6.3	127.7	96.3	77	82	2024-01-02T19:00:00	2024-01-02T14:00:00	1704204000
Karachi	168	159.5	2024-01-01 02:13:00	5.7	143.3	86.3	69	98	2024-01-02T18:00:00	2024-01-02T13:00:00	1704200400
Karachi	163	154.7	2024-01-01 02:12:00	5	159	81.3	65	114	2024-01-02T17:00:00	2024-01-02T12:00:00	1704196800
Karachi	171	159.7	2024-01-01 02:11:00	4.3	161.7	88.8	71	112	2024-01-02T16:00:00	2024-01-02T11:00:00	1704193200
Karachi	171	164.8	2024-01-01 02:10:00	3.7	164.3	88.8	71	110	2024-01-02T15:00:00	2024-01-02T10:00:00	1704189600
Karachi	189	169.8	2024-01-01 02:09:00	3	167	106.3	85	108	2024-01-02T14:00:00	2024-01-02T09:00:00	1704186000
Karachi	208	188.7	2024-01-01 02:08:00	3	158	123.8	99	99.3	2024-01-02T13:00:00	2024-01-02T08:00:00	1704182400
Karachi	188	207.6	2024-01-01 02:07:00	3	149	105	84	90.7	2024-01-02T12:00:00	2024-01-02T07:00:00	1704178800
Karachi	208	226.4	2024-01-01 02:06:00	3	140	123.8	99	82	2024-01-02T11:00:00	2024-01-02T06:00:00	1704175200
Karachi	266	236.4	2024-01-01 02:05:00	3.7	124.3	178.8	143	75.3	2024-01-02T10:00:00	2024-01-02T05:00:00	1704171600
Karachi	256	246.3	2024-01-01 02:04:00	4.3	108.7	168.8	135	68.7	2024-01-02T09:00:00	2024-01-02T04:00:00	1704168000
Karachi	250	256.2	2024-01-01 02:03:00	5	93	163.8	131	62	2024-01-02T08:00:00	2024-01-02T03:00:00	1704164400
Karachi	160	248	2024-01-01 02:02:00	4	95.7	200	160	62.3	2024-01-02T07:00:00	2024-01-02T02:00:00	1704160800
Karachi	244	239.9	2024-01-01 02:01:00	3	98.3	158	126	62.7	2024-01-02T06:00:00	2024-01-02T01:00:00	1704157200
Karachi	179	231.7	2024-01-01 02:00:00	2	101	223.8	179	63	2024-01-02T05:00:00	2024-01-02T00:00:00	1704153600
Karachi	231	229.5	2024-01-01 01:23:00	2.3	103	288.8	231	63.3	2024-01-02T04:00:00	2024-01-01T23:00:00	1704150000
Karachi	231	227.4	2024-01-01 01:22:00	2.7	105	288.8	231	63.7	2024-01-02T03:00:00	2024-01-01T22:00:00	1704146400
Karachi	160	225.3	2024-01-01 01:21:00	3	107	200	160	64	2024-01-02T02:00:00	2024-01-01T21:00:00	1704142800
Karachi	250	222.2	2024-01-01 01:20:00	3.7	105.7	163.8	131	62	2024-01-02T01:00:00	2024-01-01T20:00:00	1704139200
Karachi	186	219	2024-01-01 01:19:00	4.3	104.3	233	186	60	2024-01-02T00:00:00	2024-01-01T19:00:00	1704135600
Karachi	211	215.9	2024-01-01 01:18:00	5	103	126.3	101	58	2024-01-01T23:00:00	2024-01-01T18:00:00	1704132000
Karachi	205	205	2024-01-01 01:17:00	5.3	105	121.3	97	56.7	2024-01-01T22:00:00	2024-01-01T17:00:00	1704128400
Karachi	163	194.1	2024-01-01 01:16:00	5.7	107	81.3	65	55.3	2024-01-01T21:00:00	2024-01-01T16:00:00	1704124800
Karachi	184	183.3	2024-01-01 01:15:00	6	109	101.3	81	54	2024-01-01T20:00:00	2024-01-01T15:00:00	1704121200
Karachi	148	171.6	2024-01-01 01:14:00	5.3	120.7	66.3	53	63	2024-01-01T19:00:00	2024-01-01T14:00:00	1704117600
Karachi	155	159.9	2024-01-01 01:13:00	4.7	132.3	73.8	59	72	2024-01-01T18:00:00	2024-01-01T13:00:00	1704114000
Karachi	150	148.2	2024-01-01 01:12:00	4	144	68	54	81	2024-01-01T17:00:00	2024-01-01T12:00:00	1704110400
Karachi	155	151.5	2024-01-01 01:11:00	3.7	147	73.8	59	82.3	2024-01-01T16:00:00	2024-01-01T11:00:00	1704106800
Karachi	157	154.8	2024-01-01 01:10:00	3.3	150	76.3	61	83.7	2024-01-01T15:00:00	2024-01-01T10:00:00	1704103200
Karachi	168	158.2	2024-01-01 01:09:00	3	153	86.3	69	85	2024-01-01T14:00:00	2024-01-01T09:00:00	1704099600
Karachi	205	173.5	2024-01-01 01:08:00	3	147.3	121.3	97	81.7	2024-01-01T13:00:00	2024-01-01T08:00:00	1704096000
Karachi	224	188.9	2024-01-01 01:07:00	3	141.7	138.8	111	78.3	2024-01-01T12:00:00	2024-01-01T07:00:00	1704092400
Karachi	201	204.3	2024-01-01 01:06:00	3	136	118	94	75	2024-01-01T11:00:00	2024-01-01T06:00:00	1704088800
Karachi	227	208.5	2024-01-01 01:05:00	3.3	122	141.3	113	69.7	2024-01-01T10:00:00	2024-01-01T05:00:00	1704085200
Karachi	203	212.8	2024-01-01 01:04:00	3.7	108	118.8	95	64.3	2024-01-01T09:00:00	2024-01-01T04:00:00	1704081600
Karachi	176	217.1	2024-01-01 01:03:00	4	94	93.8	75	59	2024-01-01T08:00:00	2024-01-01T03:00:00	1704078000
Karachi	197	209.9	2024-01-01 01:02:00	3.3	94	113.8	91	59.3	2024-01-01T07:00:00	2024-01-01T02:00:00	1704074400
Karachi	213	202.7	2024-01-01 01:01:00	2.7	94	128.8	103	59.7	2024-01-01T06:00:00	2024-01-01T01:00:00	1704070800
Karachi	193	195.5	2024-01-01 01:00:00	2	94	110	88	60	2024-01-01T05:00:00	2024-01-01T00:00:00	1704067200
Karachi	205	191.4	45262 days, 7:23:00	2.3	94.3	121.3	97	60.7	2024-01-01T04:00:00	2023-12-31T23:00:00	1704063600
Karachi	240	187.3	45262 days, 7:22:00	2.7	94.7	153.8	123	61.3	2024-01-01T03:00:00	2023-12-31T22:00:00	1704060000
Karachi	224	183.3	45262 days, 7:21:00	3	95	138.8	111	62	2024-01-01T02:00:00	2023-12-31T21:00:00	1704056400
Karachi	197	180.3	45262 days, 7:20:00	3.7	94	113.8	91	62	2024-01-01T01:00:00	2023-12-31T20:00:00	1704052800
Karachi	205	177.4	45262 days, 7:19:00	4.3	93	121.3	97	62	2024-01-01T00:00:00	2023-12-31T19:00:00	1704049200
Karachi	164	97.7	45324 days, 4:14:00	4	114	83	66	40.3	2024-02-28T19:00:00	2024-02-28T14:00:00	1709128800
Karachi	115	92.6	45324 days, 4:13:00	3	126	51.3	41	46.7	2024-02-28T18:00:00	2024-02-28T13:00:00	1709125200
Karachi	107	87.5	45324 days, 4:12:00	2	138	47.5	38	53	2024-02-28T17:00:00	2024-02-28T12:00:00	1709121600
Karachi	100	87.9	45324 days, 4:11:00	2	140	43.8	35	52	2024-02-28T16:00:00	2024-02-28T11:00:00	1709118000
Karachi	107	88.3	45324 days, 4:10:00	2	142	47.5	38	51	2024-02-28T15:00:00	2024-02-28T10:00:00	1709114400
Karachi	100	88.7	45324 days, 4:09:00	2	144	44	35	50	2024-02-28T14:00:00	2024-02-28T09:00:00	1709110800
Karachi	107	93.4	45324 days, 4:08:00	2	138	47.5	38	49.7	2024-02-28T13:00:00	2024-02-28T08:00:00	1709107200
Karachi	95	98	45324 days, 4:07:00	2	132	41.3	33	49.3	2024-02-28T12:00:00	2024-02-28T07:00:00	1709103600
Karachi	107	102.7	45324 days, 4:06:00	2	126	47.5	38	49	2024-02-28T11:00:00	2024-02-28T06:00:00	1709100000
Karachi	131	106.6	45324 days, 4:05:00	2.3	114	58.8	47	44	2024-02-28T10:00:00	2024-02-28T05:00:00	1709096400
Karachi	112	110.5	45324 days, 4:04:00	2.7	102	50	40	39	2024-02-28T09:00:00	2024-02-28T04:00:00	1709092800
Karachi	93	114.4	45324 days, 4:03:00	3	90	40	32	34	2024-02-28T08:00:00	2024-02-28T03:00:00	1709089200
Karachi	112	110.7	45324 days, 4:02:00	2.7	92.3	50	40	33.7	2024-02-28T07:00:00	2024-02-28T02:00:00	1709085600
Karachi	82	107	45324 days, 4:01:00	2.3	94.7	33.8	27	33.3	2024-02-28T06:00:00	2024-02-28T01:00:00	1709082000
Karachi	87	103.3	45324 days, 4:00:00	2	97	36.3	29	33	2024-02-28T05:00:00	2024-02-28T00:00:00	1709078400
Karachi	100	101.5	45324 days, 3:23:00	2	98.3	43.8	35	32.7	2024-02-28T04:00:00	2024-02-27T23:00:00	1709074800
Karachi	112	99.8	45324 days, 3:22:00	2	99.7	50	40	32.3	2024-02-28T03:00:00	2024-02-27T22:00:00	1709071200
Karachi	100	98	45324 days, 3:21:00	2	101	43.8	35	32	2024-02-28T02:00:00	2024-02-27T21:00:00	1709067600
Karachi	112	99	45324 days, 3:20:00	2.7	99.3	50	40	33	2024-02-28T01:00:00	2024-02-27T20:00:00	1709064000
Karachi	123	100	45324 days, 3:19:00	3.3	97.7	55	44	34	2024-02-28T00:00:00	2024-02-27T19:00:00	1709060400
Karachi	123	101	45324 days, 3:18:00	4	96	55	44	35	2024-02-27T23:00:00	2024-02-27T18:00:00	1709056800
Karachi	104	100.4	45324 days, 3:17:00	4	99	46.3	37	37	2024-02-27T22:00:00	2024-02-27T17:00:00	1709053200
Karachi	126	99.8	45324 days, 3:16:00	4	102	56.3	45	39	2024-02-27T21:00:00	2024-02-27T16:00:00	1709049600
Karachi	118	99.2	45324 days, 3:15:00	4	105	52.5	42	41	2024-02-27T20:00:00	2024-02-27T15:00:00	1709046000
Karachi	129	96.1	45324 days, 3:14:00	3.3	113.7	58	46	44.3	2024-02-27T19:00:00	2024-02-27T14:00:00	1709042400
Karachi	89	93	45324 days, 3:13:00	2.7	122.3	37.5	30	47.7	2024-02-27T18:00:00	2024-02-27T13:00:00	1709038800
Karachi	85	89.9	45324 days, 3:12:00	2	131	35	28	51	2024-02-27T17:00:00	2024-02-27T12:00:00	1709035200
Karachi	80	92.6	45324 days, 3:11:00	2	132.3	32.5	26	51.7	2024-02-27T16:00:00	2024-02-27T11:00:00	1709031600
Karachi	98	95.3	45324 days, 3:10:00	2	133.7	42.5	34	52.3	2024-02-27T15:00:00	2024-02-27T10:00:00	1709028000
Karachi	98	98	45324 days, 3:09:00	2	135	42.5	34	53	2024-02-27T14:00:00	2024-02-27T09:00:00	1709024400
Karachi	102	101.4	45324 days, 3:08:00	2	127.7	45	36	54	2024-02-27T13:00:00	2024-02-27T08:00:00	1709020800
Karachi	121	104.7	45324 days, 3:07:00	2	120.3	54.2	43.33	55	2024-02-27T12:00:00	2024-02-27T07:00:00	1709017200
Karachi	134	108	45324 days, 3:06:00	2	113	60	48	56	2024-02-27T11:00:00	2024-02-27T06:00:00	1709013600
Karachi	93	106.2	45324 days, 3:05:00	2.3	103.7	40	32	51	2024-02-27T10:00:00	2024-02-27T05:00:00	1709010000
Karachi	98	104.5	45324 days, 3:04:00	2.7	94.3	42.5	34	46	2024-02-27T09:00:00	2024-02-27T04:00:00	1709006400
Karachi	72	102.7	45324 days, 3:03:00	3	85	27.5	22	41	2024-02-27T08:00:00	2024-02-27T03:00:00	1709002800
Karachi	72	99.4	45324 days, 3:02:00	2.7	87.7	27.5	22	39.7	2024-02-27T07:00:00	2024-02-27T02:00:00	1708999200
Karachi	65	96.1	45324 days, 3:01:00	2.3	90.3	23.8	19	38.3	2024-02-27T06:00:00	2024-02-27T01:00:00	1708995600
Karachi	72	92.8	45324 days, 3:00:00	2	93	27.5	22	37	2024-02-27T05:00:00	2024-02-27T00:00:00	1708992000
Karachi	74	92.8	45324 days, 2:23:00	2	93.3	28.8	23	35.3	2024-02-27T04:00:00	2024-02-26T23:00:00	1708988400
Karachi	107	92.8	45324 days, 2:22:00	2	93.7	47.5	38	33.7	2024-02-27T03:00:00	2024-02-26T22:00:00	1708984800
Karachi	112	92.8	45324 days, 2:21:00	2	94	50	40	32	2024-02-27T02:00:00	2024-02-26T21:00:00	1708981200
Karachi	128	97.1	45324 days, 2:20:00	2.3	96	57.1	45.67	33.7	2024-02-27T01:00:00	2024-02-26T20:00:00	1708977600
Karachi	165	101.4	45324 days, 2:19:00	2.7	98	83.8	67	35.3	2024-02-27T00:00:00	2024-02-26T19:00:00	1708974000
Karachi	152	105.6	45324 days, 2:18:00	3	100	71.3	57	37	2024-02-26T23:00:00	2024-02-26T18:00:00	1708970400
Karachi	145	100.4	45324 days, 2:17:00	3.3	102.7	65	52	35.7	2024-02-26T22:00:00	2024-02-26T17:00:00	1708966800
Karachi	145	95.1	45324 days, 2:16:00	3.7	105.3	65	52	34.3	2024-02-26T21:00:00	2024-02-26T16:00:00	1708963200
Karachi	112	89.9	45324 days, 2:15:00	4	108	50	40	33	2024-02-26T20:00:00	2024-02-26T15:00:00	1708959600
Karachi	93	80.5	45324 days, 2:14:00	3.3	111	40	32	32.3	2024-02-26T19:00:00	2024-02-26T14:00:00	1708956000
Karachi	112	71.2	45324 days, 2:13:00	2.7	114	50	40	31.7	2024-02-26T18:00:00	2024-02-26T13:00:00	1708952400
Karachi	80	61.9	45324 days, 2:12:00	2	117	32.5	26	31	2024-02-26T17:00:00	2024-02-26T12:00:00	1708948800
Karachi	78	62.8	45324 days, 2:11:00	1.7	121.3	31.3	25	31	2024-02-26T16:00:00	2024-02-26T11:00:00	1708945200
Karachi	85	63.8	45324 days, 2:10:00	1.3	125.7	35	28	31	2024-02-26T15:00:00	2024-02-26T10:00:00	1708941600
Karachi	78	64.8	45324 days, 2:09:00	1	130	31.3	25	31	2024-02-26T14:00:00	2024-02-26T09:00:00	1708938000
Karachi	72	70.8	45324 days, 2:08:00	1.3	127.7	27.5	22	33.3	2024-02-26T13:00:00	2024-02-26T08:00:00	1708934400
Karachi	78	76.8	45324 days, 2:07:00	1.7	125.3	31	25	35.7	2024-02-26T12:00:00	2024-02-26T07:00:00	1708930800
Karachi	72	82.9	45324 days, 2:06:00	2	123	28	22	38	2024-02-26T11:00:00	2024-02-26T06:00:00	1708927200
Karachi	87	86.4	45324 days, 2:05:00	2.3	115.7	36	29	33.7	2024-02-26T10:00:00	2024-02-26T05:00:00	1708923600
Karachi	76	89.9	45324 days, 2:04:00	2.7	108.3	50.7	24	29.3	2024-02-26T09:00:00	2024-02-26T04:00:00	1708920000
Karachi	78	93.4	45324 days, 2:03:00	3	101	62	25	25	2024-02-26T08:00:00	2024-02-26T03:00:00	1708916400
Karachi	77	92.8	45324 days, 2:02:00	2.3	100.3	58	24.33	23	2024-02-26T07:00:00	2024-02-26T02:00:00	1708912800
Karachi	75	92.2	45324 days, 2:01:00	1.7	99.7	54	23.67	21	2024-02-26T06:00:00	2024-02-26T01:00:00	1708909200
Karachi	74	91.6	45324 days, 2:00:00	1	99	50	23	19	2024-02-26T05:00:00	2024-02-26T00:00:00	1708905600
Karachi	70	87.3	45324 days, 1:23:00	1.7	97.3	46	21.33	20.7	2024-02-26T04:00:00	2024-02-25T23:00:00	1708902000
Karachi	67	83.1	45324 days, 1:22:00	2.3	95.7	42	19.67	22.3	2024-02-26T03:00:00	2024-02-25T22:00:00	1708898400
Karachi	63	78.8	45324 days, 1:21:00	3	94	38	18	24	2024-02-26T02:00:00	2024-02-25T21:00:00	1708894800
Karachi	63	81.9	45324 days, 1:20:00	3.7	90.7	38	18	23.7	2024-02-26T01:00:00	2024-02-25T20:00:00	1708891200
Karachi	63	85	45324 days, 1:19:00	4.3	87.3	38	18	23.3	2024-02-26T00:00:00	2024-02-25T19:00:00	1708887600
Karachi	63	88.1	45324 days, 1:18:00	5	84	38	18	23	2024-02-25T23:00:00	2024-02-25T18:00:00	1708884000
Karachi	67	84.8	45324 days, 1:17:00	4.7	88	41.7	20	22	2024-02-25T22:00:00	2024-02-25T17:00:00	1708880400
Karachi	72	81.5	45324 days, 1:16:00	4.3	92	45.3	22	21	2024-02-25T21:00:00	2024-02-25T16:00:00	1708876800
Karachi	76	78.2	45324 days, 1:15:00	4	96	49	24	20	2024-02-25T20:00:00	2024-02-25T15:00:00	1708873200
Karachi	72	74.7	45324 days, 1:14:00	3.3	106.7	53	22	26.3	2024-02-25T19:00:00	2024-02-25T14:00:00	1708869600
Karachi	67	71.2	45324 days, 1:13:00	2.7	117.3	57	20	32.7	2024-02-25T18:00:00	2024-02-25T13:00:00	1708866000
Karachi	63	67.7	45324 days, 1:12:00	2	128	61	18	39	2024-02-25T17:00:00	2024-02-25T12:00:00	1708862400
Karachi	62	69.4	45324 days, 1:11:00	2	130	55.7	16.67	38.7	2024-02-25T16:00:00	2024-02-25T11:00:00	1708858800
Karachi	65	71.2	45324 days, 1:10:00	2	132	50.3	15.33	38.3	2024-02-25T15:00:00	2024-02-25T10:00:00	1708855200
Karachi	68	73	45324 days, 1:09:00	2	134	45	14	38	2024-02-25T14:00:00	2024-02-25T09:00:00	1708851600
Karachi	59	78.6	45324 days, 1:08:00	2.3	127	45.7	15.67	34.7	2024-02-25T13:00:00	2024-02-25T08:00:00	1708848000
Karachi	62	84.2	45324 days, 1:07:00	2.7	120	46.3	17.33	31.3	2024-02-25T12:00:00	2024-02-25T07:00:00	1708844400
Karachi	65	89.9	45324 days, 1:06:00	3	113	47	19	28	2024-02-25T11:00:00	2024-02-25T06:00:00	1708840800
Karachi	75	103.3	45324 days, 1:05:00	4	95.7	53.3	23.67	23.3	2024-02-25T10:00:00	2024-02-25T05:00:00	1708837200
Karachi	85	116.7	45324 days, 1:04:00	5	78.3	59.7	28.33	18.7	2024-02-25T09:00:00	2024-02-25T04:00:00	1708833600
Karachi	95	130.1	45324 days, 1:03:00	6	61	66	33	14	2024-02-25T08:00:00	2024-02-25T03:00:00	1708830000
Karachi	95	141	45324 days, 1:02:00	8.3	52	65	33	16.7	2024-02-25T07:00:00	2024-02-25T02:00:00	1708826400
Karachi	95	151.9	45324 days, 1:01:00	10.7	43	64	33	19.3	2024-02-25T06:00:00	2024-02-25T01:00:00	1708822800
Karachi	95	162.8	45324 days, 1:00:00	13	34	63	33	22	2024-02-25T05:00:00	2024-02-25T00:00:00	1708819200
Karachi	93	164.4	45324 days, 0:23:00	14.7	39.3	61	32	28.7	2024-02-25T04:00:00	2024-02-24T23:00:00	1708815600
Karachi	91	165.9	45324 days, 0:22:00	16.3	44.7	59	31	35.3	2024-02-25T03:00:00	2024-02-24T22:00:00	1708812000
Karachi	89	167.5	45324 days, 0:21:00	18	50	57	30	42	2024-02-25T02:00:00	2024-02-24T21:00:00	1708808400
Karachi	82	156.8	45324 days, 0:20:00	18.3	57	57	26.67	45	2024-02-25T01:00:00	2024-02-24T20:00:00	1708804800
Karachi	74	146.1	45324 days, 0:19:00	18.7	64	57	23.33	48	2024-02-25T00:00:00	2024-02-24T19:00:00	1708801200
Karachi	67	135.4	45324 days, 0:18:00	19	71	57	20	51	2024-02-24T23:00:00	2024-02-24T18:00:00	1708797600
Karachi	69	129.2	45324 days, 0:17:00	18	78	59.3	21	51.3	2024-02-24T22:00:00	2024-02-24T17:00:00	1708794000
Karachi	72	122.9	45324 days, 0:16:00	17	85	61.7	22	51.7	2024-02-24T21:00:00	2024-02-24T16:00:00	1708790400
Karachi	74	116.7	45324 days, 0:15:00	16	92	64	23	52	2024-02-24T20:00:00	2024-02-24T15:00:00	1708786800
Karachi	68	99.8	45324 days, 0:14:00	12	108.3	63.3	20.33	54	2024-02-24T19:00:00	2024-02-24T14:00:00	1708783200
Karachi	62	82.9	45324 days, 0:13:00	8	124.7	62.7	17.67	56	2024-02-24T18:00:00	2024-02-24T13:00:00	1708779600
Karachi	76	65.9	45324 days, 0:12:00	4	141	62	15	58	2024-02-24T17:00:00	2024-02-24T12:00:00	1708776000
Karachi	71	63.8	45324 days, 0:11:00	3.3	137	67.3	15.33	57	2024-02-24T16:00:00	2024-02-24T11:00:00	1708772400
Karachi	66	61.7	45324 days, 0:10:00	2.7	133	72.7	15.67	56	2024-02-24T15:00:00	2024-02-24T10:00:00	1708768800
Karachi	62	59.5	45324 days, 0:09:00	2	129	78	16	55	2024-02-24T14:00:00	2024-02-24T09:00:00	1708765200
Karachi	64	66.3	45324 days, 0:08:00	3.3	124	81.3	17	58	2024-02-24T13:00:00	2024-02-24T08:00:00	1708761600
Karachi	65	73.1	45324 days, 0:07:00	4.7	119	84.7	18	61	2024-02-24T12:00:00	2024-02-24T07:00:00	1708758000
Karachi	67	80	45324 days, 0:06:00	6	114	88	19	64	2024-02-24T11:00:00	2024-02-24T06:00:00	1708754400
Karachi	68	87.5	45324 days, 0:05:00	8	97	77.3	20.33	49	2024-02-24T10:00:00	2024-02-24T05:00:00	1708750800
Karachi	71	95.1	45324 days, 0:04:00	10	80	66.7	21.67	34	2024-02-24T09:00:00	2024-02-24T04:00:00	1708747200
Karachi	74	102.7	45324 days, 0:03:00	12	63	56	23	19	2024-02-24T08:00:00	2024-02-24T03:00:00	1708743600
Karachi	70	95.7	45324 days, 0:02:00	10.7	67	55.7	21.33	19.3	2024-02-24T07:00:00	2024-02-24T02:00:00	1708740000
Karachi	67	88.7	45324 days, 0:01:00	9.3	71	55.3	19.67	19.7	2024-02-24T06:00:00	2024-02-24T01:00:00	1708736400
Karachi	63	81.7	45324 days, 0:00:00	8	75	55	18	20	2024-02-24T05:00:00	2024-02-24T00:00:00	1708732800
Karachi	64	91.6	2024-02-01 23:23:00	10.7	71.7	54	18.67	23.7	2024-02-24T04:00:00	2024-02-23T23:00:00	1708729200
Karachi	66	101.5	2024-02-01 23:22:00	13.3	68.3	53	19.33	27.3	2024-02-24T03:00:00	2024-02-23T22:00:00	1708725600
Karachi	67	111.5	2024-02-01 23:21:00	16	65	52	20	31	2024-02-24T02:00:00	2024-02-23T21:00:00	1708722000
Karachi	68	114.2	2024-02-01 23:20:00	16.7	67.7	56	20.33	33.3	2024-02-24T01:00:00	2024-02-23T20:00:00	1708718400
Karachi	69	116.9	2024-02-01 23:19:00	17.3	70.3	60	20.67	35.7	2024-02-24T00:00:00	2024-02-23T19:00:00	1708714800
Karachi	69	119.6	2024-02-01 23:18:00	18	73	64	21	38	2024-02-23T23:00:00	2024-02-23T18:00:00	1708711200
Karachi	72	120.8	2024-02-01 23:17:00	17.3	83.3	71.7	22	44	2024-02-23T22:00:00	2024-02-23T17:00:00	1708707600
Karachi	74	122	2024-02-01 23:16:00	16.7	93.7	79.3	23	50	2024-02-23T21:00:00	2024-02-23T16:00:00	1708704000
Karachi	76	123.1	2024-02-01 23:15:00	16	104	87	24	56	2024-02-23T20:00:00	2024-02-23T15:00:00	1708700400
Karachi	72	111.5	2024-02-01 23:14:00	12.3	127.3	87.3	22.33	66.3	2024-02-23T19:00:00	2024-02-23T14:00:00	1708696800
Karachi	88	99.8	2024-02-01 23:13:00	8.7	150.7	87.7	20.67	76.7	2024-02-23T18:00:00	2024-02-23T13:00:00	1708693200
Karachi	104	88.1	2024-02-01 23:12:00	5	174	88	19	87	2024-02-23T17:00:00	2024-02-23T12:00:00	1708689600
Karachi	103	87.3	2024-02-01 23:11:00	5	170.3	88.7	20	99.3	2024-02-23T16:00:00	2024-02-23T11:00:00	1708686000
Karachi	102	86.6	2024-02-01 23:10:00	5	166.7	89.3	21	111.7	2024-02-23T15:00:00	2024-02-23T10:00:00	1708682400
Karachi	101	85.8	2024-02-01 23:09:00	5	163	90	22	124	2024-02-23T14:00:00	2024-02-23T09:00:00	1708678800
Karachi	82	90.3	2024-02-01 23:08:00	5.7	146	99	26	127.3	2024-02-23T13:00:00	2024-02-23T08:00:00	1708675200
Karachi	89	94.7	2024-02-01 23:07:00	6.3	129	108	30	130.7	2024-02-23T12:00:00	2024-02-23T07:00:00	1708671600
Karachi	98	99.2	2024-02-01 23:06:00	7	112	117	34	134	2024-02-23T11:00:00	2024-02-23T06:00:00	1708668000
Karachi	103	111.1	2024-02-01 23:05:00	7.3	89	105.3	36.67	96.3	2024-02-23T10:00:00	2024-02-23T05:00:00	1708664400
Karachi	111	122.9	2024-02-01 23:04:00	7.7	66	93.7	39.33	58.7	2024-02-23T09:00:00	2024-02-23T04:00:00	1708660800
Karachi	118	134.8	2024-02-01 23:03:00	8	43	82	42	21	2024-02-23T08:00:00	2024-02-23T03:00:00	1708657200
Karachi	114	135.2	2024-02-01 23:02:00	9.3	43.3	84.7	40.67	21.7	2024-02-23T07:00:00	2024-02-23T02:00:00	1708653600
Karachi	111	135.6	2024-02-01 23:01:00	10.7	43.7	87.3	39.33	22.3	2024-02-23T06:00:00	2024-02-23T01:00:00	1708650000
Karachi	107	136	2024-02-01 23:00:00	12	44	90	38	23	2024-02-23T05:00:00	2024-02-23T00:00:00	1708646400
Karachi	108	130.9	2024-02-01 22:23:00	10	48.7	85.3	38.33	22.3	2024-02-23T04:00:00	2024-02-22T23:00:00	1708642800
Karachi	109	125.9	2024-02-01 22:22:00	8	53.3	80.7	38.67	21.7	2024-02-23T03:00:00	2024-02-22T22:00:00	1708639200
Karachi	110	120.8	2024-02-01 22:21:00	6	58	76	39	21	2024-02-23T02:00:00	2024-02-22T21:00:00	1708635600
Karachi	89	121.4	2024-02-01 22:20:00	6	61.7	37.5	30	21.7	2024-02-23T01:00:00	2024-02-22T20:00:00	1708632000
Karachi	89	122	2024-02-01 22:19:00	6	65.3	37.5	30	22.3	2024-02-23T00:00:00	2024-02-22T19:00:00	1708628400
Karachi	89	122.6	2024-02-01 22:18:00	6	69	37.5	30	23	2024-02-22T23:00:00	2024-02-22T18:00:00	1708624800
Karachi	93	114.2	2024-02-01 22:17:00	6.3	73.7	40	32	24.7	2024-02-22T22:00:00	2024-02-22T17:00:00	1708621200
Karachi	89	105.8	2024-02-01 22:16:00	6.7	78.3	38	30	26.3	2024-02-22T21:00:00	2024-02-22T16:00:00	1708617600
Karachi	61	97.5	2024-02-01 22:15:00	7	83	21.3	17	28	2024-02-22T20:00:00	2024-02-22T15:00:00	1708614000
Karachi	67	86.6	2024-02-01 22:14:00	5.3	96.3	25	20	32	2024-02-22T19:00:00	2024-02-22T14:00:00	1708610400
Karachi	65	75.7	2024-02-01 22:13:00	3.7	109.7	23.8	19	36	2024-02-22T18:00:00	2024-02-22T13:00:00	1708606800
Karachi	54	64.8	2024-02-01 22:12:00	2	123	13.8	11	40	2024-02-22T17:00:00	2024-02-22T12:00:00	1708603200
Karachi	52	61.5	2024-02-01 22:11:00	1.7	121.3	15	12	38	2024-02-22T16:00:00	2024-02-22T11:00:00	1708599600
Karachi	61	58.2	2024-02-01 22:10:00	1.3	119.7	21	17	36	2024-02-22T15:00:00	2024-02-22T10:00:00	1708596000
Karachi	65	54.9	2024-02-01 22:09:00	1	118	23.8	19	34	2024-02-22T14:00:00	2024-02-22T09:00:00	1708592400
Karachi	74	56.6	2024-02-01 22:08:00	1.3	112.7	28.8	23	36	2024-02-22T13:00:00	2024-02-22T08:00:00	1708588800
Karachi	134	58.4	2024-02-01 22:07:00	1.7	107.3	60	48	38	2024-02-22T12:00:00	2024-02-22T07:00:00	1708585200
Karachi	184	60.1	2024-02-01 22:06:00	2	102	101.3	81	40	2024-02-22T11:00:00	2024-02-22T06:00:00	1708581600
Karachi	142	66.9	2024-02-01 22:05:00	3	91.7	63.8	51	32	2024-02-22T10:00:00	2024-02-22T05:00:00	1708578000
Karachi	183	73.7	2024-02-01 22:04:00	4	81.3	100	80	24	2024-02-22T09:00:00	2024-02-22T04:00:00	1708574400
Karachi	157	80.5	2024-02-01 22:03:00	5	71	76.3	61	16	2024-02-22T08:00:00	2024-02-22T03:00:00	1708570800
Karachi	150	78.4	2024-02-01 22:02:00	5.7	72	67.5	54	16.3	2024-02-22T07:00:00	2024-02-22T02:00:00	1708567200
Karachi	137	76.3	2024-02-01 22:01:00	6.3	73	61.3	49	16.7	2024-02-22T06:00:00	2024-02-22T01:00:00	1708563600
Karachi	107	74.1	2024-02-01 22:00:00	7	74	47.5	38	17	2024-02-22T05:00:00	2024-02-22T00:00:00	1708560000
Karachi	107	80.9	2024-02-01 21:23:00	8.7	74.3	47.5	38	18	2024-02-22T04:00:00	2024-02-21T23:00:00	1708556400
Karachi	74	87.7	2024-02-01 21:22:00	10.3	74.7	28.8	23	19	2024-02-22T03:00:00	2024-02-21T22:00:00	1708552800
Karachi	107	94.5	2024-02-01 21:21:00	12	75	48	38	20	2024-02-22T02:00:00	2024-02-21T21:00:00	1708549200
Karachi	89	95.7	2024-02-01 21:20:00	12.3	78	37.5	30	21.7	2024-02-22T01:00:00	2024-02-21T20:00:00	1708545600
Karachi	95	96.9	2024-02-01 21:19:00	12.7	81	41.3	33	23.3	2024-02-22T00:00:00	2024-02-21T19:00:00	1708542000
Karachi	69	98	2024-02-01 21:18:00	13	84	26.3	21	25	2024-02-21T23:00:00	2024-02-21T18:00:00	1708538400
Karachi	61	94.9	2024-02-01 21:17:00	12.7	87.3	21.3	17	26.3	2024-02-21T22:00:00	2024-02-21T17:00:00	1708534800
Karachi	69	91.8	2024-02-01 21:16:00	12.3	90.7	26	21	27.7	2024-02-21T21:00:00	2024-02-21T16:00:00	1708531200
Karachi	69	88.7	2024-02-01 21:15:00	12	94	26.3	21	29	2024-02-21T20:00:00	2024-02-21T15:00:00	1708527600
Karachi	65	80.9	2024-02-01 21:14:00	9.3	103.7	23.8	19	32	2024-02-21T19:00:00	2024-02-21T14:00:00	1708524000
Karachi	78	73.1	2024-02-01 21:13:00	6.7	113.3	31.3	25	35	2024-02-21T18:00:00	2024-02-21T13:00:00	1708520400
Karachi	69	65.4	2024-02-01 21:12:00	4	123	26.3	21	38	2024-02-21T17:00:00	2024-02-21T12:00:00	1708516800
Karachi	67	67.5	2024-02-01 21:11:00	3.7	130	25	20	40.3	2024-02-21T16:00:00	2024-02-21T11:00:00	1708513200
Karachi	71	69.6	2024-02-01 21:10:00	3.3	137	21.3	17	42.7	2024-02-21T15:00:00	2024-02-21T10:00:00	1708509600
Karachi	80	71.8	2024-02-01 21:09:00	3	144	25	20	45	2024-02-21T14:00:00	2024-02-21T09:00:00	1708506000
Karachi	93	76.6	2024-02-01 21:08:00	4.3	139.3	40	32	51.3	2024-02-21T13:00:00	2024-02-21T08:00:00	1708502400
Karachi	85	81.5	2024-02-01 21:07:00	5.7	134.7	35	28	57.7	2024-02-21T12:00:00	2024-02-21T07:00:00	1708498800
Karachi	69	86.4	2024-02-01 21:06:00	7	130	26.3	21	64	2024-02-21T11:00:00	2024-02-21T06:00:00	1708495200
Karachi	110	88.9	2024-02-01 21:05:00	8.3	115.3	48.8	39	49.7	2024-02-21T10:00:00	2024-02-21T05:00:00	1708491600
Karachi	118	91.4	2024-02-01 21:04:00	9.7	100.7	52.5	42	35.3	2024-02-21T09:00:00	2024-02-21T04:00:00	1708488000
Karachi	110	94	2024-02-01 21:03:00	11	86	49	39	21	2024-02-21T08:00:00	2024-02-21T03:00:00	1708484400
Karachi	67	85.6	2024-02-01 21:02:00	8.7	91.3	25	20	20.3	2024-02-21T07:00:00	2024-02-21T02:00:00	1708480800
Karachi	74	77.2	2024-02-01 21:01:00	6.3	96.7	28.8	23	19.7	2024-02-21T06:00:00	2024-02-21T01:00:00	1708477200
Karachi	80	68.9	2024-02-01 21:00:00	4	102	32.5	26	19	2024-02-21T05:00:00	2024-02-21T00:00:00	1708473600
Karachi	74	69.8	2024-02-01 20:23:00	5	96	28.8	23	18.7	2024-02-21T04:00:00	2024-02-20T23:00:00	1708470000
Karachi	89	70.8	2024-02-01 20:22:00	6	90	37.5	30	18.3	2024-02-21T03:00:00	2024-02-20T22:00:00	1708466400
Karachi	100	71.8	2024-02-01 20:21:00	7	84	43.8	35	18	2024-02-21T02:00:00	2024-02-20T21:00:00	1708462800
Karachi	89	75.3	2024-02-01 20:20:00	8	81.7	38	30	19.3	2024-02-21T01:00:00	2024-02-20T20:00:00	1708459200
Karachi	110	78.8	2024-02-01 20:19:00	9	79.3	48.8	39	20.7	2024-02-21T00:00:00	2024-02-20T19:00:00	1708455600
Karachi	129	82.3	2024-02-01 20:18:00	10	77	57.5	46	22	2024-02-20T23:00:00	2024-02-20T18:00:00	1708452000
Karachi	67	81.5	2024-02-01 20:17:00	10	81.3	25	20	23.7	2024-02-20T22:00:00	2024-02-20T17:00:00	1708448400
Karachi	125	80.7	2024-02-01 20:16:00	10	85.7	55.8	44.67	25.3	2024-02-20T21:00:00	2024-02-20T16:00:00	1708444800
Karachi	123	80	2024-02-01 20:15:00	10	90	55	44	27	2024-02-20T20:00:00	2024-02-20T15:00:00	1708441200
Karachi	67	74.1	2024-02-01 20:14:00	8	102.3	25	20	30.3	2024-02-20T19:00:00	2024-02-20T14:00:00	1708437600
Karachi	80	68.3	2024-02-01 20:13:00	6	114.7	45	26	33.7	2024-02-20T18:00:00	2024-02-20T13:00:00	1708434000
Karachi	61	62.4	2024-02-01 20:12:00	4	127	40	17	37	2024-02-20T17:00:00	2024-02-20T12:00:00	1708430400
Karachi	65	62.8	2024-02-01 20:11:00	3.3	132.3	21.3	17	38	2024-02-20T16:00:00	2024-02-20T11:00:00	1708426800
Karachi	72	63.2	2024-02-01 20:10:00	2.7	137.7	21.3	17	39	2024-02-20T15:00:00	2024-02-20T10:00:00	1708423200
Karachi	79	63.6	2024-02-01 20:09:00	2	143	39	15	40	2024-02-20T14:00:00	2024-02-20T09:00:00	1708419600
Karachi	71	68.1	2024-02-01 20:08:00	3.7	136.7	22.5	18	47.7	2024-02-20T13:00:00	2024-02-20T08:00:00	1708416000
Karachi	63	72.6	2024-02-01 20:07:00	5.3	130.3	17.5	14	55.3	2024-02-20T12:00:00	2024-02-20T07:00:00	1708412400
Karachi	76	77	2024-02-01 20:06:00	7	124	30	24	63	2024-02-20T11:00:00	2024-02-20T06:00:00	1708408800
Karachi	82	77.8	2024-02-01 20:05:00	8	111	33.8	27	51.3	2024-02-20T10:00:00	2024-02-20T05:00:00	1708405200
Karachi	110	78.6	2024-02-01 20:04:00	9	98	48.8	39	39.7	2024-02-20T09:00:00	2024-02-20T04:00:00	1708401600
Karachi	80	79.4	2024-02-01 20:03:00	10	85	32.5	26	28	2024-02-20T08:00:00	2024-02-20T03:00:00	1708398000
Karachi	110	76.8	2024-02-01 20:02:00	9	81.7	49	39	24.7	2024-02-20T07:00:00	2024-02-20T02:00:00	1708394400
Karachi	89	74.3	2024-02-01 20:01:00	8	78.3	37.5	30	21.3	2024-02-20T06:00:00	2024-02-20T01:00:00	1708390800
Karachi	91	71.8	2024-02-01 20:00:00	7	75	38.8	31	18	2024-02-20T05:00:00	2024-02-20T00:00:00	1708387200
Karachi	82	73.7	2024-02-01 19:23:00	7.3	74.3	33.8	27	17	2024-02-20T04:00:00	2024-02-19T23:00:00	1708383600
Karachi	95	75.7	2024-02-01 19:22:00	7.7	73.7	41.3	33	16	2024-02-20T03:00:00	2024-02-19T22:00:00	1708380000
Karachi	82	77.6	2024-02-01 19:21:00	8	73	34	27	15	2024-02-20T02:00:00	2024-02-19T21:00:00	1708376400
Karachi	95	78.2	2024-02-01 19:20:00	8	75.3	41.3	33	15.7	2024-02-20T01:00:00	2024-02-19T20:00:00	1708372800
Karachi	85	78.8	2024-02-01 19:19:00	8	77.7	35	28	16.3	2024-02-20T00:00:00	2024-02-19T19:00:00	1708369200
Karachi	76	79.4	2024-02-01 19:18:00	8	80	30	24	17	2024-02-19T23:00:00	2024-02-19T18:00:00	1708365600
Karachi	74	80.3	2024-02-01 19:17:00	8.3	81.3	28.8	23	19	2024-02-19T22:00:00	2024-02-19T17:00:00	1708362000
Karachi	76	81.3	2024-02-01 19:16:00	8.7	82.7	30	24	21	2024-02-19T21:00:00	2024-02-19T16:00:00	1708358400
Karachi	72	82.3	2024-02-01 19:15:00	9	84	51	22	23	2024-02-19T20:00:00	2024-02-19T15:00:00	1708354800
Karachi	82	75.9	2024-02-01 19:14:00	7.3	92.7	33.8	27	26	2024-02-19T19:00:00	2024-02-19T14:00:00	1708351200
Karachi	76	69.4	2024-02-01 19:13:00	5.7	101.3	30	24	29	2024-02-19T18:00:00	2024-02-19T13:00:00	1708347600
Karachi	80	63	2024-02-01 19:12:00	4	110	32.5	26	32	2024-02-19T17:00:00	2024-02-19T12:00:00	1708344000
Karachi	91	63	2024-02-01 19:11:00	3.3	114	38.8	31	30.7	2024-02-19T16:00:00	2024-02-19T11:00:00	1708340400
Karachi	80	63	2024-02-01 19:10:00	2.7	118	32.5	26	29.3	2024-02-19T15:00:00	2024-02-19T10:00:00	1708336800
Karachi	74	63	2024-02-01 19:09:00	2	122	28.8	23	28	2024-02-19T14:00:00	2024-02-19T09:00:00	1708333200
Karachi	80	65	2024-02-01 19:08:00	2.3	117.7	33	26	29	2024-02-19T13:00:00	2024-02-19T08:00:00	1708329600
Karachi	82	66.9	2024-02-01 19:07:00	2.7	113.3	33.8	27	30	2024-02-19T12:00:00	2024-02-19T07:00:00	1708326000
Karachi	100	68.9	2024-02-01 19:06:00	3	109	43.8	35	31	2024-02-19T11:00:00	2024-02-19T06:00:00	1708322400
Karachi	85	73.9	2024-02-01 19:05:00	4.7	99	35	28	27.3	2024-02-19T10:00:00	2024-02-19T05:00:00	1708318800
Karachi	82	79	2024-02-01 19:04:00	6.3	89	33.8	27	23.7	2024-02-19T09:00:00	2024-02-19T04:00:00	1708315200
Karachi	72	84	2024-02-01 19:03:00	8	79	27.5	22	20	2024-02-19T08:00:00	2024-02-19T03:00:00	1708311600
Karachi	82	79.8	2024-02-01 19:02:00	6.7	81	34	27	18.7	2024-02-19T07:00:00	2024-02-19T02:00:00	1708308000
Karachi	89	75.5	2024-02-01 19:01:00	5.3	83	37.5	30	17.3	2024-02-19T06:00:00	2024-02-19T01:00:00	1708304400
Karachi	82	71.2	2024-02-01 19:00:00	4	85	33.8	27	16	2024-02-19T05:00:00	2024-02-19T00:00:00	1708300800
Karachi	82	73.7	2024-02-01 18:23:00	4.3	86.3	33.8	27	16	2024-02-19T04:00:00	2024-02-18T23:00:00	1708297200
Karachi	85	76.3	2024-02-01 18:22:00	4.7	87.7	35	28	16	2024-02-19T03:00:00	2024-02-18T22:00:00	1708293600
Karachi	89	78.8	2024-02-01 18:21:00	5	89	37.5	30	16	2024-02-19T02:00:00	2024-02-18T21:00:00	1708290000
Karachi	85	81.9	2024-02-01 18:20:00	6	88.7	35	28	17.7	2024-02-19T01:00:00	2024-02-18T20:00:00	1708286400
Karachi	89	85	2024-02-01 18:19:00	7	88.3	37.5	30	19.3	2024-02-19T00:00:00	2024-02-18T19:00:00	1708282800
Karachi	61	88.1	2024-02-01 18:18:00	8	88	21.3	17	21	2024-02-18T23:00:00	2024-02-18T18:00:00	1708279200
Karachi	76	87.9	2024-02-01 18:17:00	8.3	88	30	24	22.3	2024-02-18T22:00:00	2024-02-18T17:00:00	1708275600
Karachi	54	87.7	2024-02-01 18:16:00	8.7	88	17.5	14	23.7	2024-02-18T21:00:00	2024-02-18T16:00:00	1708272000
Karachi	56	87.5	2024-02-01 18:15:00	9	88	18.8	15	25	2024-02-18T20:00:00	2024-02-18T15:00:00	1708268400
Karachi	54	81.3	2024-02-01 18:14:00	7.3	94	17.5	14	29.3	2024-02-18T19:00:00	2024-02-18T14:00:00	1708264800
Karachi	56	75.1	2024-02-01 18:13:00	5.7	100	19	15	33.7	2024-02-18T18:00:00	2024-02-18T13:00:00	1708261200
Karachi	54	68.9	2024-02-01 18:12:00	4	106	17.5	14	38	2024-02-18T17:00:00	2024-02-18T12:00:00	1708257600
Karachi	51	66.3	2024-02-01 18:11:00	3.3	109.3	11.3	9	38.3	2024-02-18T16:00:00	2024-02-18T11:00:00	1708254000
Karachi	54	63.8	2024-02-01 18:10:00	2.7	112.7	17.5	14	38.7	2024-02-18T15:00:00	2024-02-18T10:00:00	1708250400
Karachi	54	61.3	2024-02-01 18:09:00	2	116	12.5	10	39	2024-02-18T14:00:00	2024-02-18T09:00:00	1708246800
Karachi	54	66.5	2024-02-01 18:08:00	3	114	18	14	42	2024-02-18T13:00:00	2024-02-18T08:00:00	1708243200
Karachi	63	71.8	2024-02-01 18:07:00	4	112	22.5	18	45	2024-02-18T12:00:00	2024-02-18T07:00:00	1708239600
Karachi	56	77	2024-02-01 18:06:00	5	110	18.8	15	48	2024-02-18T11:00:00	2024-02-18T06:00:00	1708236000
Karachi	56	81.3	2024-02-01 18:05:00	7.3	94.7	18.8	15	39.3	2024-02-18T10:00:00	2024-02-18T05:00:00	1708232400
Karachi	63	85.6	2024-02-01 18:04:00	9.7	79.3	22.5	18	30.7	2024-02-18T09:00:00	2024-02-18T04:00:00	1708228800
Karachi	63	89.9	2024-02-01 18:03:00	12	64	22.5	18	22	2024-02-18T08:00:00	2024-02-18T03:00:00	1708225200
Karachi	64	87	2024-02-01 18:02:00	11.3	62.3	22.9	18.33	21.7	2024-02-18T07:00:00	2024-02-18T02:00:00	1708221600
Karachi	76	84	2024-02-01 18:01:00	10.7	60.7	30	24	21.3	2024-02-18T06:00:00	2024-02-18T01:00:00	1708218000
Karachi	65	81.1	2024-02-01 18:00:00	10	59	23.8	19	21	2024-02-18T05:00:00	2024-02-18T00:00:00	1708214400
Karachi	78	91	2024-02-01 17:23:00	12.7	58	31.3	25	23.3	2024-02-18T04:00:00	2024-02-17T23:00:00	1708210800
Karachi	82	101	2024-02-01 17:22:00	15.3	57	33.8	27	25.7	2024-02-18T03:00:00	2024-02-17T22:00:00	1708207200
Karachi	91	110.9	2024-02-01 17:21:00	18	56	38.8	31	28	2024-02-18T02:00:00	2024-02-17T21:00:00	1708203600
Karachi	110	123.5	2024-02-01 17:20:00	21.3	54.3	48.8	39	30.3	2024-02-18T01:00:00	2024-02-17T20:00:00	1708200000
Karachi	91	136.2	2024-02-01 17:19:00	24.7	52.7	39	31	32.7	2024-02-18T00:00:00	2024-02-17T19:00:00	1708196400
Karachi	65	148.8	2024-02-01 17:18:00	28	51	23.8	19	35	2024-02-17T23:00:00	2024-02-17T18:00:00	1708192800
Karachi	118	142.4	2024-02-01 17:17:00	25.7	60.7	52.5	42	36.3	2024-02-17T22:00:00	2024-02-17T17:00:00	1708189200
Karachi	98	136	2024-02-01 17:16:00	23.3	70.3	42.5	34	37.7	2024-02-17T21:00:00	2024-02-17T16:00:00	1708185600
Karachi	137	129.6	2024-02-01 17:15:00	21	80	61.3	49	39	2024-02-17T20:00:00	2024-02-17T15:00:00	1708182000
Karachi	85	114.4	2024-02-01 17:14:00	15.7	106	35	28	51.3	2024-02-17T19:00:00	2024-02-17T14:00:00	1708178400
Karachi	98	99.2	2024-02-01 17:13:00	10.3	132	42.9	34.33	63.7	2024-02-17T18:00:00	2024-02-17T13:00:00	1708174800
Karachi	98	84	2024-02-01 17:12:00	5	158	33.8	27	76	2024-02-17T17:00:00	2024-02-17T12:00:00	1708171200
Karachi	93	83.8	2024-02-01 17:11:00	5	154.7	26.3	21	95	2024-02-17T16:00:00	2024-02-17T11:00:00	1708167600
Karachi	115	83.6	2024-02-01 17:10:00	5	151.3	51.3	41	114	2024-02-17T15:00:00	2024-02-17T10:00:00	1708164000
Karachi	184	83.5	2024-02-01 17:09:00	5	148	101.3	81	133	2024-02-17T14:00:00	2024-02-17T09:00:00	1708160400
Karachi	229	82.7	2024-02-01 17:08:00	5.3	135.3	143.8	115	130.3	2024-02-17T13:00:00	2024-02-17T08:00:00	1708156800
Karachi	227	81.9	2024-02-01 17:07:00	5.7	122.7	141.3	113	127.7	2024-02-17T12:00:00	2024-02-17T07:00:00	1708153200
Karachi	212	81.1	2024-02-01 17:06:00	6	110	128	102	125	2024-02-17T11:00:00	2024-02-17T06:00:00	1708149600
Karachi	152	92	2024-02-01 17:05:00	6.7	84.3	190	152	90.7	2024-02-17T10:00:00	2024-02-17T05:00:00	1708146000
Karachi	261	102.9	2024-02-01 17:04:00	7.3	58.7	173.8	139	56.3	2024-02-17T09:00:00	2024-02-17T04:00:00	1708142400
Karachi	266	113.8	2024-02-01 17:03:00	8	33	178.8	143	22	2024-02-17T08:00:00	2024-02-17T03:00:00	1708138800
Karachi	160	106	2024-02-01 17:02:00	7	36.7	200	160	23	2024-02-17T07:00:00	2024-02-17T02:00:00	1708135200
Karachi	161	98.2	2024-02-01 17:01:00	6	40.3	201.3	161	24	2024-02-17T06:00:00	2024-02-17T01:00:00	1708131600
Karachi	159	90.5	2024-02-01 17:00:00	5	44	199	159	25	2024-02-17T05:00:00	2024-02-17T00:00:00	1708128000
Karachi	235	97.5	2024-02-01 16:23:00	6.7	46.7	148.8	119	26.3	2024-02-17T04:00:00	2024-02-16T23:00:00	1708124400
Karachi	176	104.5	2024-02-01 16:22:00	8.3	49.3	93.8	75	27.7	2024-02-17T03:00:00	2024-02-16T22:00:00	1708120800
Karachi	184	111.5	2024-02-01 16:21:00	10	52	101.3	81	29	2024-02-17T02:00:00	2024-02-16T21:00:00	1708117200
Karachi	245	107.2	2024-02-01 16:20:00	8.3	59.7	158.8	127	30	2024-02-17T01:00:00	2024-02-16T20:00:00	1708113600
Karachi	196	102.9	2024-02-01 16:19:00	6.7	67.3	112.9	90.33	31	2024-02-17T00:00:00	2024-02-16T19:00:00	1708110000
Karachi	203	98.6	2024-02-01 16:18:00	5	75	118.8	95	32	2024-02-16T23:00:00	2024-02-16T18:00:00	1708106400
Karachi	213	97.7	2024-02-01 16:17:00	5.3	81.3	128.8	103	33	2024-02-16T22:00:00	2024-02-16T17:00:00	1708102800
Karachi	176	96.7	2024-02-01 16:16:00	5.7	87.7	93.8	75	34	2024-02-16T21:00:00	2024-02-16T16:00:00	1708099200
Karachi	171	95.7	2024-02-01 16:15:00	6	94	88.8	71	35	2024-02-16T20:00:00	2024-02-16T15:00:00	1708095600
Karachi	155	87.7	2024-02-01 16:14:00	4.7	105.7	73.8	59	40	2024-02-16T19:00:00	2024-02-16T14:00:00	1708092000
Karachi	98	79.8	2024-02-01 16:13:00	3.3	117.3	42.5	34	45	2024-02-16T18:00:00	2024-02-16T13:00:00	1708088400
Karachi	155	71.8	2024-02-01 16:12:00	2	129	74	59	50	2024-02-16T17:00:00	2024-02-16T12:00:00	1708084800
Karachi	123	74.3	2024-02-01 16:11:00	2	129.7	55	44	50	2024-02-16T16:00:00	2024-02-16T11:00:00	1708081200
Karachi	93	76.8	2024-02-01 16:10:00	2	130.3	40	32	50	2024-02-16T15:00:00	2024-02-16T10:00:00	1708077600
Karachi	112	79.4	2024-02-01 16:09:00	2	131	50	40	50	2024-02-16T14:00:00	2024-02-16T09:00:00	1708074000
Karachi	148	88.1	2024-02-01 16:08:00	2.3	126.7	66.3	53	47.7	2024-02-16T13:00:00	2024-02-16T08:00:00	1708070400
Karachi	157	96.9	2024-02-01 16:07:00	2.7	122.3	76.3	61	45.3	2024-02-16T12:00:00	2024-02-16T07:00:00	1708066800
Karachi	150	105.6	2024-02-01 16:06:00	3	118	68	54	43	2024-02-16T11:00:00	2024-02-16T06:00:00	1708063200
Karachi	258	110.7	2024-02-01 16:05:00	3.7	100.7	171.3	137	38.3	2024-02-16T10:00:00	2024-02-16T05:00:00	1708059600
Karachi	250	115.7	2024-02-01 16:04:00	4.3	83.3	163.8	131	33.7	2024-02-16T09:00:00	2024-02-16T04:00:00	1708056000
Karachi	229	120.8	2024-02-01 16:03:00	5	66	143.8	115	29	2024-02-16T08:00:00	2024-02-16T03:00:00	1708052400
Karachi	208	115.2	2024-02-01 16:02:00	4	64	123.8	99	29	2024-02-16T07:00:00	2024-02-16T02:00:00	1708048800
Karachi	224	109.5	2024-02-01 16:01:00	3	62	138.8	111	29	2024-02-16T06:00:00	2024-02-16T01:00:00	1708045200
Karachi	204	103.9	2024-02-01 16:00:00	2	60	120	96	29	2024-02-16T05:00:00	2024-02-16T00:00:00	1708041600
Karachi	216	104.9	2024-02-01 15:23:00	2.3	63.7	131.3	105	30.3	2024-02-16T04:00:00	2024-02-15T23:00:00	1708038000
Karachi	187	105.8	2024-02-01 15:22:00	2.7	67.3	103.8	83	31.7	2024-02-16T03:00:00	2024-02-15T22:00:00	1708034400
Karachi	171	106.8	2024-02-01 15:21:00	3	71	88.8	71	33	2024-02-16T02:00:00	2024-02-15T21:00:00	1708030800
Karachi	187	112.6	2024-02-01 15:20:00	3.7	74.7	103.8	83	33.7	2024-02-16T01:00:00	2024-02-15T20:00:00	1708027200
Karachi	205	118.5	2024-02-01 15:19:00	4.3	78.3	121.3	97	34.3	2024-02-16T00:00:00	2024-02-15T19:00:00	1708023600
Karachi	185	124.3	2024-02-01 15:18:00	5	82	103	82	35	2024-02-15T23:00:00	2024-02-15T18:00:00	1708020000
Karachi	184	121	2024-02-01 15:17:00	5.3	87.3	101.3	81	37.3	2024-02-15T22:00:00	2024-02-15T17:00:00	1708016400
Karachi	181	117.7	2024-02-01 15:16:00	5.7	92.7	98.8	79	39.7	2024-02-15T21:00:00	2024-02-15T16:00:00	1708012800
Karachi	184	114.4	2024-02-01 15:15:00	6	98	101.3	81	42	2024-02-15T20:00:00	2024-02-15T15:00:00	1708009200
Karachi	171	107	2024-02-01 15:14:00	4.7	110.3	88.8	71	47	2024-02-15T19:00:00	2024-02-15T14:00:00	1708005600
Karachi	155	99.6	2024-02-01 15:13:00	3.3	122.7	73.8	59	52	2024-02-15T18:00:00	2024-02-15T13:00:00	1708002000
Karachi	163	92.2	2024-02-01 15:12:00	2	135	81.3	65	57	2024-02-15T17:00:00	2024-02-15T12:00:00	1707998400
Karachi	155	95.5	2024-02-01 15:11:00	2	138	74	59	62.7	2024-02-15T16:00:00	2024-02-15T11:00:00	1707994800
Karachi	208	98.8	2024-02-01 15:10:00	2	141	123.8	99	68.3	2024-02-15T15:00:00	2024-02-15T10:00:00	1707991200
Karachi	184	102.1	2024-02-01 15:09:00	2	144	101.3	81	74	2024-02-15T14:00:00	2024-02-15T09:00:00	1707987600
Karachi	173	109.5	2024-02-01 15:08:00	2.3	138.7	91.3	73	72	2024-02-15T13:00:00	2024-02-15T08:00:00	1707984000
Karachi	221	116.9	2024-02-01 15:07:00	2.7	133.3	136.3	109	70	2024-02-15T12:00:00	2024-02-15T07:00:00	1707980400
Karachi	205	124.3	2024-02-01 15:06:00	3	128	121.3	97	68	2024-02-15T11:00:00	2024-02-15T06:00:00	1707976800
Karachi	216	129	2024-02-01 15:05:00	3.7	106.3	131.3	105	51.3	2024-02-15T10:00:00	2024-02-15T05:00:00	1707973200
Karachi	242	133.6	2024-02-01 15:04:00	4.3	84.7	156.3	125	34.7	2024-02-15T09:00:00	2024-02-15T04:00:00	1707969600
Karachi	237	138.3	2024-02-01 15:03:00	5	63	151.3	121	18	2024-02-15T08:00:00	2024-02-15T03:00:00	1707966000
Karachi	152	130.7	2024-02-01 15:02:00	3.7	64	190	152	19.3	2024-02-15T07:00:00	2024-02-15T02:00:00	1707962400
Karachi	264	123.1	2024-02-01 15:01:00	2.3	65	176.3	141	20.7	2024-02-15T06:00:00	2024-02-15T01:00:00	1707958800
Karachi	224	115.6	2024-02-01 15:00:00	1	66	138.8	111	22	2024-02-15T05:00:00	2024-02-15T00:00:00	1707955200
Karachi	257	116.7	2024-02-01 14:23:00	1.3	66.7	170	136	23.3	2024-02-15T04:00:00	2024-02-14T23:00:00	1707951600
Karachi	187	117.9	2024-02-01 14:22:00	1.7	67.3	103.8	83	24.7	2024-02-15T03:00:00	2024-02-14T22:00:00	1707948000
Karachi	187	119.1	2024-02-01 14:21:00	2	68	103.8	83	26	2024-02-15T02:00:00	2024-02-14T21:00:00	1707944400
Karachi	205	122	2024-02-01 14:20:00	3	72.7	121.3	97	29.3	2024-02-15T01:00:00	2024-02-14T20:00:00	1707940800
Karachi	229	124.9	2024-02-01 14:19:00	4	77.3	143.8	115	32.7	2024-02-15T00:00:00	2024-02-14T19:00:00	1707937200
Karachi	213	127.8	2024-02-01 14:18:00	5	82	128.8	103	36	2024-02-14T23:00:00	2024-02-14T18:00:00	1707933600
Karachi	224	124.7	2024-02-01 14:17:00	5.3	88.3	139	111	38.7	2024-02-14T22:00:00	2024-02-14T17:00:00	1707930000
Karachi	197	121.6	2024-02-01 14:16:00	5.7	94.7	113.8	91	41.3	2024-02-14T21:00:00	2024-02-14T16:00:00	1707926400
Karachi	171	118.5	2024-02-01 14:15:00	6	101	88.8	71	44	2024-02-14T20:00:00	2024-02-14T15:00:00	1707922800
Karachi	168	110.1	2024-02-01 14:14:00	5	114.3	86.3	69	51.3	2024-02-14T19:00:00	2024-02-14T14:00:00	1707919200
Karachi	163	101.7	2024-02-01 14:13:00	4	127.7	81.3	65	58.7	2024-02-14T18:00:00	2024-02-14T13:00:00	1707915600
Karachi	173	93.4	2024-02-01 14:12:00	3	141	91.3	73	66	2024-02-14T17:00:00	2024-02-14T12:00:00	1707912000
Karachi	163	94.5	2024-02-01 14:11:00	2.7	141.7	81	65	67.7	2024-02-14T16:00:00	2024-02-14T11:00:00	1707908400
Karachi	179	95.7	2024-02-01 14:10:00	2.3	142.3	96.3	77	69.3	2024-02-14T15:00:00	2024-02-14T10:00:00	1707904800
Karachi	208	96.9	2024-02-01 14:09:00	2	143	123.8	99	71	2024-02-14T14:00:00	2024-02-14T09:00:00	1707901200
Karachi	152	100.2	2024-02-01 14:08:00	2.3	137.7	71.3	57	74	2024-02-14T13:00:00	2024-02-14T08:00:00	1707897600
Karachi	189	103.5	2024-02-01 14:07:00	2.7	132.3	106.3	85	77	2024-02-14T12:00:00	2024-02-14T07:00:00	1707894000
Karachi	240	106.8	2024-02-01 14:06:00	3	127	153.8	123	80	2024-02-14T11:00:00	2024-02-14T06:00:00	1707890400
Karachi	266	112.2	2024-02-01 14:05:00	3.7	106	178.8	143	61.7	2024-02-14T10:00:00	2024-02-14T05:00:00	1707886800
Karachi	235	117.7	2024-02-01 14:04:00	4.3	85	149	119	43.3	2024-02-14T09:00:00	2024-02-14T04:00:00	1707883200
Karachi	266	123.1	2024-02-01 14:03:00	5	64	178.8	143	25	2024-02-14T08:00:00	2024-02-14T03:00:00	1707879600
Karachi	235	119.4	2024-02-01 14:02:00	5	57.3	148.8	119	24.3	2024-02-14T07:00:00	2024-02-14T02:00:00	1707876000
Karachi	261	115.7	2024-02-01 14:01:00	5	50.7	173.8	139	23.7	2024-02-14T06:00:00	2024-02-14T01:00:00	1707872400
Karachi	151	112.1	2024-02-01 14:00:00	5	44	188.8	151	23	2024-02-14T05:00:00	2024-02-14T00:00:00	1707868800
Karachi	157	112.1	2024-02-01 13:23:00	4.3	51.3	196.3	157	24.7	2024-02-14T04:00:00	2024-02-13T23:00:00	1707865200
Karachi	274	112.1	2024-02-01 13:22:00	3.7	58.7	186	149	26.3	2024-02-14T03:00:00	2024-02-13T22:00:00	1707861600
Karachi	227	112.1	2024-02-01 13:21:00	3	66	283.8	227	28	2024-02-14T02:00:00	2024-02-13T21:00:00	1707858000
Karachi	256	115.2	2024-02-01 13:20:00	3.7	70.3	168.8	135	34	2024-02-14T01:00:00	2024-02-13T20:00:00	1707854400
Karachi	229	118.3	2024-02-01 13:19:00	4.3	74.7	143.8	115	40	2024-02-14T00:00:00	2024-02-13T19:00:00	1707850800
Karachi	203	121.4	2024-02-01 13:18:00	5	79	118.8	95	46	2024-02-13T23:00:00	2024-02-13T18:00:00	1707847200
Karachi	181	120.8	2024-02-01 13:17:00	5.7	84.3	98.8	79	52	2024-02-13T22:00:00	2024-02-13T17:00:00	1707843600
Karachi	199	120.2	2024-02-01 13:16:00	6.3	89.7	115	92	58	2024-02-13T21:00:00	2024-02-13T16:00:00	1707840000
Karachi	176	119.6	2024-02-01 13:15:00	7	95	93.8	75	64	2024-02-13T20:00:00	2024-02-13T15:00:00	1707836400
Karachi	163	112.1	2024-02-01 13:14:00	6.3	106.3	81.3	65	75.7	2024-02-13T19:00:00	2024-02-13T14:00:00	1707832800
Karachi	165	104.5	2024-02-01 13:13:00	5.7	117.7	83.8	67	87.3	2024-02-13T18:00:00	2024-02-13T13:00:00	1707829200
Karachi	163	96.9	2024-02-01 13:12:00	5	129	81.3	65	99	2024-02-13T17:00:00	2024-02-13T12:00:00	1707825600
Karachi	168	96.3	2024-02-01 13:11:00	5	127	86.3	69	97	2024-02-13T16:00:00	2024-02-13T11:00:00	1707822000
Karachi	161	95.7	2024-02-01 13:10:00	5	125	80	64	95	2024-02-13T15:00:00	2024-02-13T10:00:00	1707818400
Karachi	181	95.1	2024-02-01 13:09:00	5	123	98.8	79	93	2024-02-13T14:00:00	2024-02-13T09:00:00	1707814800
Karachi	203	107.4	2024-02-01 13:08:00	5	118	118.8	95	79	2024-02-13T13:00:00	2024-02-13T08:00:00	1707811200
Karachi	221	119.6	2024-02-01 13:07:00	5	113	136.3	109	65	2024-02-13T12:00:00	2024-02-13T07:00:00	1707807600
Karachi	227	131.9	2024-02-01 13:06:00	5	108	141.3	113	51	2024-02-13T11:00:00	2024-02-13T06:00:00	1707804000
Karachi	237	131.9	2024-02-01 13:05:00	4.7	101.3	151.3	121	45.7	2024-02-13T10:00:00	2024-02-13T05:00:00	1707800400
Karachi	221	131.9	2024-02-01 13:04:00	4.3	94.7	136	109	40.3	2024-02-13T09:00:00	2024-02-13T04:00:00	1707796800
Karachi	258	131.9	2024-02-01 13:03:00	4	88	171.3	137	35	2024-02-13T08:00:00	2024-02-13T03:00:00	1707793200
Karachi	240	122.2	2024-02-01 13:02:00	3.3	86.3	153.8	123	35	2024-02-13T07:00:00	2024-02-13T02:00:00	1707789600
Karachi	205	112.4	2024-02-01 13:01:00	2.7	84.7	121.3	97	35	2024-02-13T06:00:00	2024-02-13T01:00:00	1707786000
Karachi	235	102.7	2024-02-01 13:00:00	2	83	148.8	119	35	2024-02-13T05:00:00	2024-02-13T00:00:00	1707782400
Karachi	155	101	2024-02-01 12:23:00	2.3	83.3	193.8	155	34.3	2024-02-13T04:00:00	2024-02-12T23:00:00	1707778800
Karachi	248	99.2	2024-02-01 12:22:00	2.7	83.7	161.3	129	33.7	2024-02-13T03:00:00	2024-02-12T22:00:00	1707775200
Karachi	154	97.5	2024-02-01 12:21:00	3	84	193	154	33	2024-02-13T02:00:00	2024-02-12T21:00:00	1707771600
Karachi	173	97.7	2024-02-01 12:20:00	3.3	86.7	91.3	73	32	2024-02-13T01:00:00	2024-02-12T20:00:00	1707768000
Karachi	208	97.9	2024-02-01 12:19:00	3.7	89.3	123.8	99	31	2024-02-13T00:00:00	2024-02-12T19:00:00	1707764400
Karachi	160	98	2024-02-01 12:18:00	4	92	78.8	63	30	2024-02-12T23:00:00	2024-02-12T18:00:00	1707760800
Karachi	163	96.3	2024-02-01 12:17:00	4.3	93.3	81.3	65	30.3	2024-02-12T22:00:00	2024-02-12T17:00:00	1707757200
Karachi	171	94.5	2024-02-01 12:16:00	4.7	94.7	88.8	71	30.7	2024-02-12T21:00:00	2024-02-12T16:00:00	1707753600
Karachi	161	92.8	2024-02-01 12:15:00	5	96	80	64	31	2024-02-12T20:00:00	2024-02-12T15:00:00	1707750000
Karachi	152	87.2	2024-02-01 12:14:00	4	109	71.3	57	38	2024-02-12T19:00:00	2024-02-12T14:00:00	1707746400
Karachi	137	81.5	2024-02-01 12:13:00	3	122	61.3	49	45	2024-02-12T18:00:00	2024-02-12T13:00:00	1707742800
Karachi	104	75.9	2024-02-01 12:12:00	2	135	46.3	37	52	2024-02-12T17:00:00	2024-02-12T12:00:00	1707739200
Karachi	107	78.8	2024-02-01 12:11:00	2	135.7	47.5	38	53.3	2024-02-12T16:00:00	2024-02-12T11:00:00	1707735600
Karachi	142	81.7	2024-02-01 12:10:00	2	136.3	63.8	51	54.7	2024-02-12T15:00:00	2024-02-12T10:00:00	1707732000
Karachi	107	84.6	2024-02-01 12:09:00	2	137	48	38	56	2024-02-12T14:00:00	2024-02-12T09:00:00	1707728400
Karachi	160	92	2024-02-01 12:08:00	2	133.3	78.8	63	59	2024-02-12T13:00:00	2024-02-12T08:00:00	1707724800
Karachi	160	99.4	2024-02-01 12:07:00	2	129.7	78.8	63	62	2024-02-12T12:00:00	2024-02-12T07:00:00	1707721200
Karachi	176	106.8	2024-02-01 12:06:00	2	126	93.8	75	65	2024-02-12T11:00:00	2024-02-12T06:00:00	1707717600
Karachi	232	109.7	2024-02-01 12:05:00	2.3	115	146.3	117	51.7	2024-02-12T10:00:00	2024-02-12T05:00:00	1707714000
Karachi	197	112.6	2024-02-01 12:04:00	2.7	104	113.8	91	38.3	2024-02-12T09:00:00	2024-02-12T04:00:00	1707710400
Karachi	228	115.6	2024-02-01 12:03:00	3	93	143	114	25	2024-02-12T08:00:00	2024-02-12T03:00:00	1707706800
Karachi	171	109.5	2024-02-01 12:02:00	2.7	88	88.8	71	25	2024-02-12T07:00:00	2024-02-12T02:00:00	1707703200
Karachi	208	103.5	2024-02-01 12:01:00	2.3	83	123.8	99	25	2024-02-12T06:00:00	2024-02-12T01:00:00	1707699600
Karachi	264	97.5	2024-02-01 12:00:00	2	78	176.3	141	25	2024-02-12T05:00:00	2024-02-12T00:00:00	1707696000
Karachi	276	97.7	2024-02-01 11:23:00	2.3	77.7	187.5	150	27	2024-02-12T04:00:00	2024-02-11T23:00:00	1707692400
Karachi	270	97.9	2024-02-01 11:22:00	2.7	77.3	182.5	146	29	2024-02-12T03:00:00	2024-02-11T22:00:00	1707688800
Karachi	87	98	2024-02-01 11:21:00	3	77	43	29	31	2024-02-12T02:00:00	2024-02-11T21:00:00	1707685200
Karachi	151	95.7	2024-02-01 11:20:00	3.7	82.3	188.8	151	30.3	2024-02-12T01:00:00	2024-02-11T20:00:00	1707681600
Karachi	250	93.4	2024-02-01 11:19:00	4.3	87.7	163.8	131	29.7	2024-02-12T00:00:00	2024-02-11T19:00:00	1707678000
Karachi	200	91	2024-02-01 11:18:00	5	93	116.3	93	29	2024-02-11T23:00:00	2024-02-11T18:00:00	1707674400
Karachi	163	90.1	2024-02-01 11:17:00	5	96.7	81.3	65	28	2024-02-11T22:00:00	2024-02-11T17:00:00	1707670800
Karachi	131	89.1	2024-02-01 11:16:00	5	100.3	58.8	47	27	2024-02-11T21:00:00	2024-02-11T16:00:00	1707667200
Karachi	110	88.1	2024-02-01 11:15:00	5	104	48.8	39	26	2024-02-11T20:00:00	2024-02-11T15:00:00	1707663600
Karachi	134	81.7	2024-02-01 11:14:00	4	113.7	60	48	31.3	2024-02-11T19:00:00	2024-02-11T14:00:00	1707660000
Karachi	118	75.3	2024-02-01 11:13:00	3	123.3	52.5	42	36.7	2024-02-11T18:00:00	2024-02-11T13:00:00	1707656400
Karachi	87	68.9	2024-02-01 11:12:00	2	133	36.3	29	42	2024-02-11T17:00:00	2024-02-11T12:00:00	1707652800
Karachi	87	70	2024-02-01 11:11:00	1.7	131.7	36.3	29	40.7	2024-02-11T16:00:00	2024-02-11T11:00:00	1707649200
Karachi	89	71.2	2024-02-01 11:10:00	1.3	130.3	37.5	30	39.3	2024-02-11T15:00:00	2024-02-11T10:00:00	1707645600
Karachi	123	72.4	2024-02-01 11:09:00	1	129	55	44	38	2024-02-11T14:00:00	2024-02-11T09:00:00	1707642000
Karachi	78	81.1	2024-02-01 11:08:00	1.3	124	31	25	42	2024-02-11T13:00:00	2024-02-11T08:00:00	1707638400
Karachi	187	89.9	2024-02-01 11:07:00	1.7	119	103.8	83	46	2024-02-11T12:00:00	2024-02-11T07:00:00	1707634800
Karachi	187	98.6	2024-02-01 11:06:00	2	114	103.8	83	50	2024-02-11T11:00:00	2024-02-11T06:00:00	1707631200
Karachi	187	106.6	2024-02-01 11:05:00	2.3	106.7	103.8	83	43.3	2024-02-11T10:00:00	2024-02-11T05:00:00	1707627600
Karachi	176	114.6	2024-02-01 11:04:00	2.7	99.3	93.8	75	36.7	2024-02-11T09:00:00	2024-02-11T04:00:00	1707624000
Karachi	137	122.6	2024-02-01 11:03:00	3	92	61.3	49	30	2024-02-11T08:00:00	2024-02-11T03:00:00	1707620400
Karachi	226	116.3	2024-02-01 11:02:00	2.3	94.3	140.8	112.67	27.7	2024-02-11T07:00:00	2024-02-11T02:00:00	1707616800
Karachi	110	110.1	2024-02-01 11:01:00	1.7	96.7	48.8	39	25.3	2024-02-11T06:00:00	2024-02-11T01:00:00	1707613200
Karachi	240	103.9	2024-02-01 11:00:00	1	99	300	240	23	2024-02-11T05:00:00	2024-02-11T00:00:00	1707609600
Karachi	223	97.1	2024-02-01 10:23:00	1.7	95	278.8	223	24	2024-02-11T04:00:00	2024-02-10T23:00:00	1707606000
Karachi	172	90.3	2024-02-01 10:22:00	2.3	91	215	172	25	2024-02-11T03:00:00	2024-02-10T22:00:00	1707602400
Karachi	216	83.5	2024-02-01 10:21:00	3	87	270	216	26	2024-02-11T02:00:00	2024-02-10T21:00:00	1707598800
Karachi	253	82.9	2024-02-01 10:20:00	3.7	89.3	166.3	133	27.3	2024-02-11T01:00:00	2024-02-10T20:00:00	1707595200
Karachi	215	82.3	2024-02-01 10:19:00	4.3	91.7	269	215	28.7	2024-02-11T00:00:00	2024-02-10T19:00:00	1707591600
Karachi	160	81.7	2024-02-01 10:18:00	5	94	78.8	63	30	2024-02-10T23:00:00	2024-02-10T18:00:00	1707588000
Karachi	160	82.5	2024-02-01 10:17:00	5	100	78.8	63	33.7	2024-02-10T22:00:00	2024-02-10T17:00:00	1707584400
Karachi	129	83.3	2024-02-01 10:16:00	5	106	57.5	46	37.3	2024-02-10T21:00:00	2024-02-10T16:00:00	1707580800
Karachi	139	84	2024-02-01 10:15:00	5	112	62.5	50	41	2024-02-10T20:00:00	2024-02-10T15:00:00	1707577200
Karachi	139	79.6	2024-02-01 10:14:00	4.3	120.3	62.5	50	49	2024-02-10T19:00:00	2024-02-10T14:00:00	1707573600
Karachi	115	75.1	2024-02-01 10:13:00	3.7	128.7	51	41	57	2024-02-10T18:00:00	2024-02-10T13:00:00	1707570000
Karachi	137	70.6	2024-02-01 10:12:00	3	137	61.3	49	65	2024-02-10T17:00:00	2024-02-10T12:00:00	1707566400
Karachi	131	69.8	2024-02-01 10:11:00	2.7	134.3	58.8	47	64.7	2024-02-10T16:00:00	2024-02-10T11:00:00	1707562800
Karachi	173	69.1	2024-02-01 10:10:00	2.3	131.7	91.3	73	64.3	2024-02-10T15:00:00	2024-02-10T10:00:00	1707559200
Karachi	129	68.3	2024-02-01 10:09:00	2	129	57.5	46	64	2024-02-10T14:00:00	2024-02-10T09:00:00	1707555600
Karachi	155	74.1	2024-02-01 10:08:00	3	123.3	73.8	59	62.3	2024-02-10T13:00:00	2024-02-10T08:00:00	1707552000
Karachi	131	80	2024-02-01 10:07:00	4	117.7	59	47	60.7	2024-02-10T12:00:00	2024-02-10T07:00:00	1707548400
Karachi	168	85.8	2024-02-01 10:06:00	5	112	86.3	69	59	2024-02-10T11:00:00	2024-02-10T06:00:00	1707544800
Karachi	227	95.3	2024-02-01 10:05:00	7	96	141.3	113	45.7	2024-02-10T10:00:00	2024-02-10T05:00:00	1707541200
Karachi	197	104.9	2024-02-01 10:04:00	9	80	113.8	91	32.3	2024-02-10T09:00:00	2024-02-10T04:00:00	1707537600
Karachi	139	114.4	2024-02-01 10:03:00	11	64	62.5	50	19	2024-02-10T08:00:00	2024-02-10T03:00:00	1707534000
Karachi	107	111.9	2024-02-01 10:02:00	10.7	66	47.5	38	20.3	2024-02-10T07:00:00	2024-02-10T02:00:00	1707530400
Karachi	147	109.3	2024-02-01 10:01:00	10.3	68	65.8	52.67	21.7	2024-02-10T06:00:00	2024-02-10T01:00:00	1707526800
Karachi	150	106.8	2024-02-01 10:00:00	10	70	67.5	54	23	2024-02-10T05:00:00	2024-02-10T00:00:00	1707523200
Karachi	184	122	2024-02-01 09:23:00	14	65	101.3	81	25.3	2024-02-10T04:00:00	2024-02-09T23:00:00	1707519600
Karachi	176	137.1	2024-02-01 09:22:00	18	60	93.8	75	27.7	2024-02-10T03:00:00	2024-02-09T22:00:00	1707516000
Karachi	189	152.3	2024-02-01 09:21:00	22	55	106.3	85	30	2024-02-10T02:00:00	2024-02-09T21:00:00	1707512400
Karachi	163	157.6	2024-02-01 09:20:00	24.3	54	81.3	65	30.7	2024-02-10T01:00:00	2024-02-09T20:00:00	1707508800
Karachi	139	162.8	2024-02-01 09:19:00	26.7	53	62.5	50	31.3	2024-02-10T00:00:00	2024-02-09T19:00:00	1707505200
Karachi	161	168.1	2024-02-01 09:18:00	29	52	80	64	32	2024-02-09T23:00:00	2024-02-09T18:00:00	1707501600
Karachi	139	152.7	2024-02-01 09:17:00	25.3	61.7	62.5	50	32.3	2024-02-09T22:00:00	2024-02-09T17:00:00	1707498000
Karachi	137	137.3	2024-02-01 09:16:00	21.7	71.3	61.3	49	32.7	2024-02-09T21:00:00	2024-02-09T16:00:00	1707494400
Karachi	98	122	2024-02-01 09:15:00	18	81	42.5	34	33	2024-02-09T20:00:00	2024-02-09T15:00:00	1707490800
Karachi	80	109.3	2024-02-01 09:14:00	13.7	104	32.5	26	38.3	2024-02-09T19:00:00	2024-02-09T14:00:00	1707487200
Karachi	79	96.7	2024-02-01 09:13:00	9.3	127	31.7	25.33	43.7	2024-02-09T18:00:00	2024-02-09T13:00:00	1707483600
Karachi	88	84	2024-02-01 09:12:00	5	150	26.3	21	49	2024-02-09T17:00:00	2024-02-09T12:00:00	1707480000
Karachi	90	85.6	2024-02-01 09:11:00	5	152	22.5	18	59	2024-02-09T16:00:00	2024-02-09T11:00:00	1707476400
Karachi	92	87.2	2024-02-01 09:10:00	5	154	37.5	30	69	2024-02-09T15:00:00	2024-02-09T10:00:00	1707472800
Karachi	102	88.7	2024-02-01 09:09:00	5	156	45	36	79	2024-02-09T14:00:00	2024-02-09T09:00:00	1707469200
Karachi	112	95.9	2024-02-01 09:08:00	7	142.7	50	40	95.3	2024-02-09T13:00:00	2024-02-09T08:00:00	1707465600
Karachi	148	103.1	2024-02-01 09:07:00	9	129.3	66.3	53	111.7	2024-02-09T12:00:00	2024-02-09T07:00:00	1707462000
Karachi	112	110.3	2024-02-01 09:06:00	11	116	50	40	128	2024-02-09T11:00:00	2024-02-09T06:00:00	1707458400
Karachi	209	116.9	2024-02-01 09:05:00	10.7	89.7	261.3	209	93.7	2024-02-09T10:00:00	2024-02-09T05:00:00	1707454800
Karachi	276	123.5	2024-02-01 09:04:00	10.3	63.3	187.5	150	59.3	2024-02-09T09:00:00	2024-02-09T04:00:00	1707451200
Karachi	276	130.1	2024-02-01 09:03:00	10	37	187.5	150	25	2024-02-09T08:00:00	2024-02-09T03:00:00	1707447600
Karachi	276	119.2	2024-02-01 09:02:00	7.7	40.7	187.5	150	25.3	2024-02-09T07:00:00	2024-02-09T02:00:00	1707444000
Karachi	152	108.4	2024-02-01 09:01:00	5.3	44.3	190	152	25.7	2024-02-09T06:00:00	2024-02-09T01:00:00	1707440400
Karachi	270	97.5	2024-02-01 09:00:00	3	48	183	146	26	2024-02-09T05:00:00	2024-02-09T00:00:00	1707436800
Karachi	152	98.8	2024-02-01 08:23:00	3.7	53	190	152	27	2024-02-09T04:00:00	2024-02-08T23:00:00	1707433200
Karachi	253	100.2	2024-02-01 08:22:00	4.3	58	166.3	133	28	2024-02-09T03:00:00	2024-02-08T22:00:00	1707429600
Karachi	253	101.5	2024-02-01 08:21:00	5	63	166.3	133	29	2024-02-09T02:00:00	2024-02-08T21:00:00	1707426000
Karachi	229	101.2	2024-02-01 08:20:00	5.3	68.3	143.8	115	28.3	2024-02-09T01:00:00	2024-02-08T20:00:00	1707422400
Karachi	184	100.8	2024-02-01 08:19:00	5.7	73.7	101.3	81	27.7	2024-02-09T00:00:00	2024-02-08T19:00:00	1707418800
Karachi	225	100.4	2024-02-01 08:18:00	6	79	140	112	27	2024-02-08T23:00:00	2024-02-08T18:00:00	1707415200
Karachi	176	98	2024-02-01 08:17:00	5.7	83	93.8	75	28	2024-02-08T22:00:00	2024-02-08T17:00:00	1707411600
Karachi	171	95.7	2024-02-01 08:16:00	5.3	87	88.8	71	29	2024-02-08T21:00:00	2024-02-08T16:00:00	1707408000
Karachi	139	93.4	2024-02-01 08:15:00	5	91	62.5	50	30	2024-02-08T20:00:00	2024-02-08T15:00:00	1707404400
Karachi	85	87.2	2024-02-01 08:14:00	4	103	35	28	35.7	2024-02-08T19:00:00	2024-02-08T14:00:00	1707400800
Karachi	82	80.9	2024-02-01 08:13:00	3	115	33.8	27	41.3	2024-02-08T18:00:00	2024-02-08T13:00:00	1707397200
Karachi	78	74.7	2024-02-01 08:12:00	2	127	31.3	25	47	2024-02-08T17:00:00	2024-02-08T12:00:00	1707393600
Karachi	82	76.6	2024-02-01 08:11:00	2	126.3	33.3	26.67	46	2024-02-08T16:00:00	2024-02-08T11:00:00	1707390000
Karachi	93	78.6	2024-02-01 08:10:00	2	125.7	40	32	45	2024-02-08T15:00:00	2024-02-08T10:00:00	1707386400
Karachi	89	80.5	2024-02-01 08:09:00	2	125	37.5	30	44	2024-02-08T14:00:00	2024-02-08T09:00:00	1707382800
Karachi	110	89.3	2024-02-01 08:08:00	2	119.3	48.8	39	46.3	2024-02-08T13:00:00	2024-02-08T08:00:00	1707379200
Karachi	118	98	2024-02-01 08:07:00	2	113.7	52.5	42	48.7	2024-02-08T12:00:00	2024-02-08T07:00:00	1707375600
Karachi	137	106.8	2024-02-01 08:06:00	2	108	61.3	49	51	2024-02-08T11:00:00	2024-02-08T06:00:00	1707372000
Karachi	121	112.4	2024-02-01 08:05:00	2.3	101	54	43	45.3	2024-02-08T10:00:00	2024-02-08T05:00:00	1707368400
Karachi	155	118.1	2024-02-01 08:04:00	2.7	94	73.8	59	39.7	2024-02-08T09:00:00	2024-02-08T04:00:00	1707364800
Karachi	118	123.7	2024-02-01 08:03:00	3	87	52.5	42	34	2024-02-08T08:00:00	2024-02-08T03:00:00	1707361200
Karachi	134	120	2024-02-01 08:02:00	2.7	89.3	60	48	32.7	2024-02-08T07:00:00	2024-02-08T02:00:00	1707357600
Karachi	123	116.3	2024-02-01 08:01:00	2.3	91.7	55	44	31.3	2024-02-08T06:00:00	2024-02-08T01:00:00	1707354000
Karachi	126	112.6	2024-02-01 08:00:00	2	94	56.3	45	30	2024-02-08T05:00:00	2024-02-08T00:00:00	1707350400
Karachi	126	111.3	2024-02-01 07:23:00	2	94	56	45	29	2024-02-08T04:00:00	2024-02-07T23:00:00	1707346800
Karachi	131	109.9	2024-02-01 07:22:00	2	94	58.8	47	28	2024-02-08T03:00:00	2024-02-07T22:00:00	1707343200
Karachi	142	108.5	2024-02-01 07:21:00	2	94	63.8	51	27	2024-02-08T02:00:00	2024-02-07T21:00:00	1707339600
Karachi	155	108.9	2024-02-01 07:20:00	2.3	92.7	73.8	59	27.3	2024-02-08T01:00:00	2024-02-07T20:00:00	1707336000
Karachi	137	109.3	2024-02-01 07:19:00	2.7	91.3	61.3	49	27.7	2024-02-08T00:00:00	2024-02-07T19:00:00	1707332400
Karachi	129	109.7	2024-02-01 07:18:00	3	90	57.5	46	28	2024-02-07T23:00:00	2024-02-07T18:00:00	1707328800
Karachi	138	108.7	2024-02-01 07:17:00	3.7	91.3	61.7	49.33	33.3	2024-02-07T22:00:00	2024-02-07T17:00:00	1707325200
Karachi	152	107.8	2024-02-01 07:16:00	4.3	92.7	71.3	57	38.7	2024-02-07T21:00:00	2024-02-07T16:00:00	1707321600
Karachi	151	106.8	2024-02-01 07:15:00	5	94	70	56	44	2024-02-07T20:00:00	2024-02-07T15:00:00	1707318000
Karachi	129	101.2	2024-02-01 07:14:00	4.3	101	57.5	46	50.3	2024-02-07T19:00:00	2024-02-07T14:00:00	1707314400
Karachi	126	95.5	2024-02-01 07:13:00	3.7	108	56.3	45	56.7	2024-02-07T18:00:00	2024-02-07T13:00:00	1707310800
Karachi	118	89.9	2024-02-01 07:12:00	3	115	52.5	42	63	2024-02-07T17:00:00	2024-02-07T12:00:00	1707307200
Karachi	129	88.1	2024-02-01 07:11:00	2.7	116	58	46	62.7	2024-02-07T16:00:00	2024-02-07T11:00:00	1707303600
Karachi	129	86.4	2024-02-01 07:10:00	2.3	117	57.5	46	62.3	2024-02-07T15:00:00	2024-02-07T10:00:00	1707300000
Karachi	131	84.6	2024-02-01 07:09:00	2	118	58.8	47	62	2024-02-07T14:00:00	2024-02-07T09:00:00	1707296400
Karachi	160	93	2024-02-01 07:08:00	2	112	78.8	63	60	2024-02-07T13:00:00	2024-02-07T08:00:00	1707292800
Karachi	184	101.4	2024-02-01 07:07:00	2	106	101.3	81	58	2024-02-07T12:00:00	2024-02-07T07:00:00	1707289200
Karachi	181	109.7	2024-02-01 07:06:00	2	100	98.8	79	56	2024-02-07T11:00:00	2024-02-07T06:00:00	1707285600
Karachi	181	125.7	2024-02-01 07:05:00	5	81	99	79	45.7	2024-02-07T10:00:00	2024-02-07T05:00:00	1707282000
Karachi	240	141.6	2024-02-01 07:04:00	8	62	153.8	123	35.3	2024-02-07T09:00:00	2024-02-07T04:00:00	1707278400
Karachi	242	157.6	2024-02-01 07:03:00	11	43	156.3	125	25	2024-02-07T08:00:00	2024-02-07T03:00:00	1707274800
Karachi	195	154.5	2024-02-01 07:02:00	12.7	41.7	111.3	89	25	2024-02-07T07:00:00	2024-02-07T02:00:00	1707271200
Karachi	150	151.3	2024-02-01 07:01:00	14.3	40.3	67.5	54	25	2024-02-07T06:00:00	2024-02-07T01:00:00	1707267600
Karachi	115	148.2	2024-02-01 07:00:00	16	39	51.3	41	25	2024-02-07T05:00:00	2024-02-07T00:00:00	1707264000
Karachi	115	144.3	2024-02-01 06:23:00	17.3	42.7	51.3	41	25.3	2024-02-07T04:00:00	2024-02-06T23:00:00	1707260400
Karachi	145	140.5	2024-02-01 06:22:00	18.7	46.3	65	52	25.7	2024-02-07T03:00:00	2024-02-06T22:00:00	1707256800
Karachi	115	136.6	2024-02-01 06:21:00	20	50	51.3	41	26	2024-02-07T02:00:00	2024-02-06T21:00:00	1707253200
Karachi	157	136.6	2024-02-01 06:20:00	19.3	56.7	76.3	61	29.7	2024-02-07T01:00:00	2024-02-06T20:00:00	1707249600
Karachi	129	136.6	2024-02-01 06:19:00	18.7	63.3	57.5	46	33.3	2024-02-07T00:00:00	2024-02-06T19:00:00	1707246000
Karachi	123	136.6	2024-02-01 06:18:00	18	70	55	44	37	2024-02-06T23:00:00	2024-02-06T18:00:00	1707242400
Karachi	131	133.6	2024-02-01 06:17:00	17.3	81	59	47	55	2024-02-06T22:00:00	2024-02-06T17:00:00	1707238800
Karachi	150	130.7	2024-02-01 06:16:00	16.7	92	67.5	54	73	2024-02-06T21:00:00	2024-02-06T16:00:00	1707235200
Karachi	137	127.8	2024-02-01 06:15:00	16	103	61.3	49	91	2024-02-06T20:00:00	2024-02-06T15:00:00	1707231600
Karachi	89	113.8	2024-02-01 06:14:00	12.3	114	37.5	30	94.7	2024-02-06T19:00:00	2024-02-06T14:00:00	1707228000
Karachi	112	99.8	2024-02-01 06:13:00	8.7	125	50	40	98.3	2024-02-06T18:00:00	2024-02-06T13:00:00	1707224400
Karachi	112	85.8	2024-02-01 06:12:00	5	136	50	40	102	2024-02-06T17:00:00	2024-02-06T12:00:00	1707220800
Karachi	112	84	2024-02-01 06:11:00	4.7	134.7	50	40	98.7	2024-02-06T16:00:00	2024-02-06T11:00:00	1707217200
Karachi	148	82.3	2024-02-01 06:10:00	4.3	133.3	66.3	53	95.3	2024-02-06T15:00:00	2024-02-06T10:00:00	1707213600
Karachi	197	80.5	2024-02-01 06:09:00	4	132	113.8	91	92	2024-02-06T14:00:00	2024-02-06T09:00:00	1707210000
Karachi	216	81.9	2024-02-01 06:08:00	4.7	122.3	131.3	105	93.3	2024-02-06T13:00:00	2024-02-06T08:00:00	1707206400
Karachi	205	83.3	2024-02-01 06:07:00	5.3	112.7	121.3	97	94.7	2024-02-06T12:00:00	2024-02-06T07:00:00	1707202800
Karachi	200	84.6	2024-02-01 06:06:00	6	103	116.3	93	96	2024-02-06T11:00:00	2024-02-06T06:00:00	1707199200
Karachi	203	107.4	2024-02-01 06:05:00	8.7	80.7	118.8	95	73.3	2024-02-06T10:00:00	2024-02-06T05:00:00	1707195600
Karachi	200	130.1	2024-02-01 06:04:00	11.3	58.3	116.3	93	50.7	2024-02-06T09:00:00	2024-02-06T04:00:00	1707192000
Karachi	200	152.9	2024-02-01 06:03:00	14	36	116.3	93	28	2024-02-06T08:00:00	2024-02-06T03:00:00	1707188400
Karachi	221	146.5	2024-02-01 06:02:00	15.3	39	136.3	109	28.7	2024-02-06T07:00:00	2024-02-06T02:00:00	1707184800
Karachi	235	140.1	2024-02-01 06:01:00	16.7	42	148.8	119	29.3	2024-02-06T06:00:00	2024-02-06T01:00:00	1707181200
Karachi	229	133.6	2024-02-01 06:00:00	18	45	143.8	115	30	2024-02-06T05:00:00	2024-02-06T00:00:00	1707177600
Karachi	250	140.1	2024-02-01 05:23:00	20.7	44.7	163.8	131	29.7	2024-02-06T04:00:00	2024-02-05T23:00:00	1707174000
Karachi	225	146.5	2024-02-01 05:22:00	23.3	44.3	140	112	29.3	2024-02-06T03:00:00	2024-02-05T22:00:00	1707170400
Karachi	219	152.9	2024-02-01 05:21:00	26	44	133.8	107	29	2024-02-06T02:00:00	2024-02-05T21:00:00	1707166800
Karachi	208	145.9	2024-02-01 05:20:00	24.7	49.7	123.8	99	27.7	2024-02-06T01:00:00	2024-02-05T20:00:00	1707163200
Karachi	173	138.9	2024-02-01 05:19:00	23.3	55.3	91.3	73	26.3	2024-02-06T00:00:00	2024-02-05T19:00:00	1707159600
Karachi	139	131.9	2024-02-01 05:18:00	22	61	62.5	50	25	2024-02-05T23:00:00	2024-02-05T18:00:00	1707156000
Karachi	148	127.2	2024-02-01 05:17:00	20.3	70.3	66.3	53	30.3	2024-02-05T22:00:00	2024-02-05T17:00:00	1707152400
Karachi	142	122.6	2024-02-01 05:16:00	18.7	79.7	64	51	35.7	2024-02-05T21:00:00	2024-02-05T16:00:00	1707148800
Karachi	137	117.9	2024-02-01 05:15:00	17	89	61.3	49	41	2024-02-05T20:00:00	2024-02-05T15:00:00	1707145200
Karachi	137	106.8	2024-02-01 05:14:00	13.3	108.7	61.3	49	57.3	2024-02-05T19:00:00	2024-02-05T14:00:00	1707141600
Karachi	118	95.7	2024-02-01 05:13:00	9.7	128.3	52.5	42	73.7	2024-02-05T18:00:00	2024-02-05T13:00:00	1707138000
Karachi	112	84.6	2024-02-01 05:12:00	6	148	50	40	90	2024-02-05T17:00:00	2024-02-05T12:00:00	1707134400
Karachi	163	84.2	2024-02-01 05:11:00	5.3	144.3	81.3	65	94	2024-02-05T16:00:00	2024-02-05T11:00:00	1707130800
Karachi	112	83.8	2024-02-01 05:10:00	4.7	140.7	50	40	98	2024-02-05T15:00:00	2024-02-05T10:00:00	1707127200
Karachi	171	83.5	2024-02-01 05:09:00	4	137	88.8	71	102	2024-02-05T14:00:00	2024-02-05T09:00:00	1707123600
Karachi	150	88.9	2024-02-01 05:08:00	4.7	121.7	67.5	54	106.3	2024-02-05T13:00:00	2024-02-05T08:00:00	1707120000
Karachi	129	94.3	2024-02-01 05:07:00	5.3	106.3	57.5	46	110.7	2024-02-05T12:00:00	2024-02-05T07:00:00	1707116400
Karachi	134	99.8	2024-02-01 05:06:00	6	91	60	48	115	2024-02-05T11:00:00	2024-02-05T06:00:00	1707112800
Karachi	148	138.7	2024-02-01 05:05:00	8	68	66.3	53	83.7	2024-02-05T10:00:00	2024-02-05T05:00:00	1707109200
Karachi	137	177.6	2024-02-01 05:04:00	10	45	61	49	52.3	2024-02-05T09:00:00	2024-02-05T04:00:00	1707105600
Karachi	155	216.5	2024-02-01 05:03:00	12	22	73.8	59	21	2024-02-05T08:00:00	2024-02-05T03:00:00	1707102000
Karachi	165	214.4	2024-02-01 05:02:00	15	20.3	83.8	67	20	2024-02-05T07:00:00	2024-02-05T02:00:00	1707098400
Karachi	165	212.2	2024-02-01 05:01:00	18	18.7	83.8	67	19	2024-02-05T06:00:00	2024-02-05T01:00:00	1707094800
Karachi	181	210.1	2024-02-01 05:00:00	21	17	98.8	79	18	2024-02-05T05:00:00	2024-02-05T00:00:00	1707091200
Karachi	184	206	2024-02-01 04:23:00	24.7	21	101.3	81	21.7	2024-02-05T04:00:00	2024-02-04T23:00:00	1707087600
Karachi	189	201.9	2024-02-01 04:22:00	28.3	25	106.3	85	25.3	2024-02-05T03:00:00	2024-02-04T22:00:00	1707084000
Karachi	183	197.8	2024-02-01 04:21:00	32	29	100	80	29	2024-02-05T02:00:00	2024-02-04T21:00:00	1707080400
Karachi	200	194.7	2024-02-01 04:20:00	32.3	32	116.3	93	29.3	2024-02-05T01:00:00	2024-02-04T20:00:00	1707076800
Karachi	179	191.6	2024-02-01 04:19:00	32.7	35	96.3	77	29.7	2024-02-05T00:00:00	2024-02-04T19:00:00	1707073200
Karachi	163	188.5	2024-02-01 04:18:00	33	38	81.3	65	30	2024-02-04T23:00:00	2024-02-04T18:00:00	1707069600
Karachi	160	171.8	2024-02-01 04:17:00	30	45.3	78.8	63	32	2024-02-04T22:00:00	2024-02-04T17:00:00	1707066000
Karachi	176	155	2024-02-01 04:16:00	27	52.7	93.8	75	34	2024-02-04T21:00:00	2024-02-04T16:00:00	1707062400
Karachi	160	138.3	2024-02-01 04:15:00	24	60	79	63	36	2024-02-04T20:00:00	2024-02-04T15:00:00	1707058800
Karachi	160	115.2	2024-02-01 04:14:00	18	75.7	78.8	63	42.3	2024-02-04T19:00:00	2024-02-04T14:00:00	1707055200
Karachi	150	92	2024-02-01 04:13:00	12	91.3	67.5	54	48.7	2024-02-04T18:00:00	2024-02-04T13:00:00	1707051600
Karachi	155	68.9	2024-02-01 04:12:00	6	107	73.8	59	55	2024-02-04T17:00:00	2024-02-04T12:00:00	1707048000
Karachi	107	68.3	2024-02-01 04:11:00	5	113	47.5	38	51.7	2024-02-04T16:00:00	2024-02-04T11:00:00	1707044400
Karachi	131	67.7	2024-02-01 04:10:00	4	119	58.8	47	48.3	2024-02-04T15:00:00	2024-02-04T10:00:00	1707040800
Karachi	107	67.1	2024-02-01 04:09:00	3	125	48	38	45	2024-02-04T14:00:00	2024-02-04T09:00:00	1707037200
Karachi	205	69.8	2024-02-01 04:08:00	4.3	117.3	121.3	97	48.3	2024-02-04T13:00:00	2024-02-04T08:00:00	1707033600
Karachi	211	72.6	2024-02-01 04:07:00	5.7	109.7	126.3	101	51.7	2024-02-04T12:00:00	2024-02-04T07:00:00	1707030000
Karachi	240	75.3	2024-02-01 04:06:00	7	102	153.8	123	55	2024-02-04T11:00:00	2024-02-04T06:00:00	1707026400
Karachi	211	76.1	2024-02-01 04:05:00	8.7	84	126.3	101	43.7	2024-02-04T10:00:00	2024-02-04T05:00:00	1707022800
Karachi	200	76.8	2024-02-01 04:04:00	10.3	66	116.3	93	32.3	2024-02-04T09:00:00	2024-02-04T04:00:00	1707019200
Karachi	100	77.6	2024-02-01 04:03:00	12	48	113	35	21	2024-02-04T08:00:00	2024-02-04T03:00:00	1707015600
Karachi	179	69.6	2024-02-01 04:02:00	9.7	49.3	96.3	77	19	2024-02-04T07:00:00	2024-02-04T02:00:00	1707012000
Karachi	189	61.7	2024-02-01 04:01:00	7.3	50.7	106.3	85	17	2024-02-04T06:00:00	2024-02-04T01:00:00	1707008400
Karachi	184	53.7	2024-02-01 04:00:00	5	52	101.3	81	15	2024-02-04T05:00:00	2024-02-04T00:00:00	1707004800
Karachi	181	55.8	2024-02-01 03:23:00	5.7	53.3	98.8	79	16	2024-02-04T04:00:00	2024-02-03T23:00:00	1707001200
Karachi	176	58	2024-02-01 03:22:00	6.3	54.7	93.8	75	17	2024-02-04T03:00:00	2024-02-03T22:00:00	1706997600
Karachi	179	60.1	2024-02-01 03:21:00	7	56	96	77	18	2024-02-04T02:00:00	2024-02-03T21:00:00	1706994000
Karachi	148	61.1	2024-02-01 03:20:00	7.3	57.3	66.3	53	18.3	2024-02-04T01:00:00	2024-02-03T20:00:00	1706990400
Karachi	61	62.1	2024-02-01 03:19:00	7.7	58.7	21.3	17	18.7	2024-02-04T00:00:00	2024-02-03T19:00:00	1706986800
Karachi	110	63	2024-02-01 03:18:00	8	60	48.8	39	19	2024-02-03T23:00:00	2024-02-03T18:00:00	1706983200
Karachi	131	64.2	2024-02-01 03:17:00	8.3	60	58.8	47	22	2024-02-03T22:00:00	2024-02-03T17:00:00	1706979600
Karachi	123	65.4	2024-02-01 03:16:00	8.7	60	55	44	25	2024-02-03T21:00:00	2024-02-03T16:00:00	1706976000
Karachi	129	66.5	2024-02-01 03:15:00	9	60	57.5	46	28	2024-02-03T20:00:00	2024-02-03T15:00:00	1706972400
Karachi	126	63.2	2024-02-01 03:14:00	7.7	68	56	45	36	2024-02-03T19:00:00	2024-02-03T14:00:00	1706968800
Karachi	129	59.9	2024-02-01 03:13:00	6.3	76	57.5	46	44	2024-02-03T18:00:00	2024-02-03T13:00:00	1706965200
Karachi	129	56.6	2024-02-01 03:12:00	5	84	57.5	46	52	2024-02-03T17:00:00	2024-02-03T12:00:00	1706961600
Karachi	142	67.3	2024-02-01 03:11:00	4.7	90.3	63.8	51	58	2024-02-03T16:00:00	2024-02-03T11:00:00	1706958000
Karachi	184	78	2024-02-01 03:10:00	4.3	96.7	101.3	81	64	2024-02-03T15:00:00	2024-02-03T10:00:00	1706954400
Karachi	171	88.7	2024-02-01 03:09:00	4	103	88.8	71	70	2024-02-03T14:00:00	2024-02-03T09:00:00	1706950800
Karachi	171	113.2	2024-02-01 03:08:00	4	96.7	88.8	71	74	2024-02-03T13:00:00	2024-02-03T08:00:00	1706947200
Karachi	171	137.7	2024-02-01 03:07:00	4	90.3	88.8	71	78	2024-02-03T12:00:00	2024-02-03T07:00:00	1706943600
Karachi	171	162.2	2024-02-01 03:06:00	4	84	88.8	71	82	2024-02-03T11:00:00	2024-02-03T06:00:00	1706940000
Karachi	176	171.8	2024-02-01 03:05:00	5	68	93.8	75	61.3	2024-02-03T10:00:00	2024-02-03T05:00:00	1706936400
Karachi	181	181.3	2024-02-01 03:04:00	6	52	98.8	79	40.7	2024-02-03T09:00:00	2024-02-03T04:00:00	1706932800
Karachi	168	190.8	2024-02-01 03:03:00	7	36	86.3	69	20	2024-02-03T08:00:00	2024-02-03T03:00:00	1706929200
Karachi	179	189.9	2024-02-01 03:02:00	11.3	30.7	96	77	22	2024-02-03T07:00:00	2024-02-03T02:00:00	1706925600
Karachi	184	188.9	2024-02-01 03:01:00	15.7	25.3	101.3	81	24	2024-02-03T06:00:00	2024-02-03T01:00:00	1706922000
Karachi	148	187.9	2024-02-01 03:00:00	20	20	66.3	53	26	2024-02-03T05:00:00	2024-02-03T00:00:00	1706918400
Karachi	160	196.9	2024-02-01 02:23:00	27.7	17.7	78.8	63	31.7	2024-02-03T04:00:00	2024-02-02T23:00:00	1706914800
Karachi	168	205.8	2024-02-01 02:22:00	35.3	15.3	86.3	69	37.3	2024-02-03T03:00:00	2024-02-02T22:00:00	1706911200
Karachi	179	214.8	2024-02-01 02:21:00	43	13	96.3	77	43	2024-02-03T02:00:00	2024-02-02T21:00:00	1706907600
Karachi	165	204.6	2024-02-01 02:20:00	39.3	18	84	67	43.3	2024-02-03T01:00:00	2024-02-02T20:00:00	1706904000
Karachi	197	194.5	2024-02-01 02:19:00	35.7	23	113.8	91	43.7	2024-02-03T00:00:00	2024-02-02T19:00:00	1706900400
Karachi	179	184.4	2024-02-01 02:18:00	32	28	96.3	77	44	2024-02-02T23:00:00	2024-02-02T18:00:00	1706896800
Karachi	95	158.9	2024-02-01 02:17:00	27	37	41.3	33	45.3	2024-02-02T22:00:00	2024-02-02T17:00:00	1706893200
Karachi	95	133.4	2024-02-01 02:16:00	22	46	41.3	33	46.7	2024-02-02T21:00:00	2024-02-02T16:00:00	1706889600
Karachi	91	108	2024-02-01 02:15:00	17	55	38.8	31	48	2024-02-02T20:00:00	2024-02-02T15:00:00	1706886000
Karachi	85	94.2	2024-02-01 02:14:00	13.7	66.3	35.4	28.33	52.7	2024-02-02T19:00:00	2024-02-02T14:00:00	1706882400
Karachi	72	80.3	2024-02-01 02:13:00	10.3	77.7	27.5	22	57.3	2024-02-02T18:00:00	2024-02-02T13:00:00	1706878800
Karachi	74	66.5	2024-02-01 02:12:00	7	89	28.8	23	62	2024-02-02T17:00:00	2024-02-02T12:00:00	1706875200
Karachi	74	68.3	2024-02-01 02:11:00	6.7	98.3	28.8	23	67.7	2024-02-02T16:00:00	2024-02-02T11:00:00	1706871600
Karachi	69	70	2024-02-01 02:10:00	6.3	107.7	26.3	21	73.3	2024-02-02T15:00:00	2024-02-02T10:00:00	1706868000
Karachi	110	71.8	2024-02-01 02:09:00	6	117	48.8	39	79	2024-02-02T14:00:00	2024-02-02T09:00:00	1706864400
Karachi	115	77.8	2024-02-01 02:08:00	7.7	108.7	51.3	41	84.7	2024-02-02T13:00:00	2024-02-02T08:00:00	1706860800
Karachi	135	83.8	2024-02-01 02:07:00	9.3	100.3	60.4	48.33	90.3	2024-02-02T12:00:00	2024-02-02T07:00:00	1706857200
Karachi	148	89.9	2024-02-01 02:06:00	11	92	66.3	53	96	2024-02-02T11:00:00	2024-02-02T06:00:00	1706853600
Karachi	118	106.8	2024-02-01 02:05:00	15	74	52.5	42	79.7	2024-02-02T10:00:00	2024-02-02T05:00:00	1706850000
Karachi	173	123.7	2024-02-01 02:04:00	19	56	91.3	73	63.3	2024-02-02T09:00:00	2024-02-02T04:00:00	1706846400
Karachi	171	140.6	2024-02-01 02:03:00	23	38	88.8	71	47	2024-02-02T08:00:00	2024-02-02T03:00:00	1706842800
Karachi	157	135.8	2024-02-01 02:02:00	22	37.7	76.3	61	46.3	2024-02-02T07:00:00	2024-02-02T02:00:00	1706839200
Karachi	164	130.9	2024-02-01 02:01:00	21	37.3	82.1	65.67	45.7	2024-02-02T06:00:00	2024-02-02T01:00:00	1706835600
Karachi	160	126.1	2024-02-01 02:00:00	20	37	78.8	63	45	2024-02-02T05:00:00	2024-02-02T00:00:00	1706832000
Karachi	152	127.6	2024-02-01 01:23:00	21	39	71.3	57	44.7	2024-02-02T04:00:00	2024-02-01T23:00:00	1706828400
Karachi	152	129.2	2024-02-01 01:22:00	22	41	71.3	57	44.3	2024-02-02T03:00:00	2024-02-01T22:00:00	1706824800
Karachi	200	130.7	2024-02-01 01:21:00	23	43	116.3	93	44	2024-02-02T02:00:00	2024-02-01T21:00:00	1706821200
Karachi	187	142	2024-02-01 01:20:00	25	44	103.8	83	44.7	2024-02-02T01:00:00	2024-02-01T20:00:00	1706817600
Karachi	191	153.3	2024-02-01 01:19:00	27	45	107.9	86.33	45.3	2024-02-02T00:00:00	2024-02-01T19:00:00	1706814000
Karachi	187	164.6	2024-02-01 01:18:00	29	46	103.8	83	46	2024-02-01T23:00:00	2024-02-01T18:00:00	1706810400
Karachi	168	161.1	2024-02-01 01:17:00	27.3	57.3	86.3	69	51.3	2024-02-01T22:00:00	2024-02-01T17:00:00	1706806800
Karachi	152	157.6	2024-02-01 01:16:00	25.7	68.7	71.3	57	56.7	2024-02-01T21:00:00	2024-02-01T16:00:00	1706803200
Karachi	152	154.1	2024-02-01 01:15:00	24	80	71.3	57	62	2024-02-01T20:00:00	2024-02-01T15:00:00	1706799600
Karachi	129	128	2024-02-01 01:14:00	18	94.3	57.5	46	72	2024-02-01T19:00:00	2024-02-01T14:00:00	1706796000
Karachi	139	101.9	2024-02-01 01:13:00	12	108.7	62.1	49.67	82	2024-02-01T18:00:00	2024-02-01T13:00:00	1706792400
Karachi	129	75.9	2024-02-01 01:12:00	6	123	57.5	46	92	2024-02-01T17:00:00	2024-02-01T12:00:00	1706788800
Karachi	152	72.9	2024-02-01 01:11:00	5	118	71.3	57	87.7	2024-02-01T16:00:00	2024-02-01T11:00:00	1706785200
Karachi	232	70	2024-02-01 01:10:00	4	113	146.3	117	83.3	2024-02-01T15:00:00	2024-02-01T10:00:00	1706781600
Karachi	163	67.1	2024-02-01 01:09:00	3	108	81.3	65	79	2024-02-01T14:00:00	2024-02-01T09:00:00	1706778000
Karachi	139	75.1	2024-02-01 01:08:00	4.3	100.3	62.5	50	63.7	2024-02-01T13:00:00	2024-02-01T08:00:00	1706774400
Karachi	205	83.1	2024-02-01 01:07:00	5.7	92.7	121.3	97	48.3	2024-02-01T12:00:00	2024-02-01T07:00:00	1706770800
Karachi	98	91	2024-02-01 01:06:00	7	85	127	34	33	2024-02-01T11:00:00	2024-02-01T06:00:00	1706767200
Karachi	203	93.8	2024-02-01 01:05:00	9	71	118.8	95	27.7	2024-02-01T10:00:00	2024-02-01T05:00:00	1706763600
Karachi	184	96.5	2024-02-01 01:04:00	11	57	101.3	81	22.3	2024-02-01T09:00:00	2024-02-01T04:00:00	1706760000
Karachi	145	99.2	2024-02-01 01:03:00	13	43	65	52	17	2024-02-01T08:00:00	2024-02-01T03:00:00	1706756400
Karachi	107	89.1	2024-02-01 01:02:00	11	51.7	47.5	38	17	2024-02-01T07:00:00	2024-02-01T02:00:00	1706752800
Karachi	107	79	2024-02-01 01:01:00	9	60.3	47.5	38	17	2024-02-01T06:00:00	2024-02-01T01:00:00	1706749200
Karachi	91	68.9	2024-02-01 01:00:00	7	69	38.8	31	17	2024-02-01T05:00:00	2024-02-01T00:00:00	1706745600
Karachi	89	75.5	45293 days, 7:23:00	8.3	68	37.5	30	17.7	2024-02-01T04:00:00	2024-01-31T23:00:00	1706742000
Karachi	89	82.1	45293 days, 7:22:00	9.7	67	37.5	30	18.3	2024-02-01T03:00:00	2024-01-31T22:00:00	1706738400
Karachi	72	88.7	45293 days, 7:21:00	11	66	27.5	22	19	2024-02-01T02:00:00	2024-01-31T21:00:00	1706734800
Karachi	87	94.9	45293 days, 7:20:00	12.3	65.3	36.3	29	20.7	2024-02-01T01:00:00	2024-01-31T20:00:00	1706731200
Karachi	74	101.2	45293 days, 7:19:00	13.7	64.7	28.8	23	22.3	2024-02-01T00:00:00	2024-01-31T19:00:00	1706727600
Karachi	104	76.5	45353 days, 6:19:00	10	72.3	46.3	37	23.3	2024-03-31T00:00:00	2024-03-30T19:00:00	1711825200
Karachi	82	77	45353 days, 6:18:00	10	73	33.8	27	24	2024-03-30T23:00:00	2024-03-30T18:00:00	1711821600
Karachi	74	76.5	45353 days, 6:17:00	10	75.3	28.8	23	27.7	2024-03-30T22:00:00	2024-03-30T17:00:00	1711818000
Karachi	67	75.9	45353 days, 6:16:00	10	77.7	25	20	31.3	2024-03-30T21:00:00	2024-03-30T16:00:00	1711814400
Karachi	76	75.3	45353 days, 6:15:00	10	80	30	24	35	2024-03-30T20:00:00	2024-03-30T15:00:00	1711810800
Karachi	75	70	45353 days, 6:14:00	8	90	29.6	23.67	36.7	2024-03-30T19:00:00	2024-03-30T14:00:00	1711807200
Karachi	89	64.8	45353 days, 6:13:00	6	100	37.5	30	38.3	2024-03-30T18:00:00	2024-03-30T13:00:00	1711803600
Karachi	74	59.5	45353 days, 6:12:00	4	110	28.8	23	40	2024-03-30T17:00:00	2024-03-30T12:00:00	1711800000
Karachi	85	58.9	45353 days, 6:11:00	3.3	115.7	35	28	39	2024-03-30T16:00:00	2024-03-30T11:00:00	1711796400
Karachi	85	58.4	45353 days, 6:10:00	2.7	121.3	35	28	38	2024-03-30T15:00:00	2024-03-30T10:00:00	1711792800
Karachi	85	57.8	45353 days, 6:09:00	2	127	35	28	37	2024-03-30T14:00:00	2024-03-30T09:00:00	1711789200
Karachi	93	60.5	45353 days, 6:08:00	2.3	128.3	40	32	40	2024-03-30T13:00:00	2024-03-30T08:00:00	1711785600
Karachi	76	63.2	45353 days, 6:07:00	2.7	129.7	30	24	43	2024-03-30T12:00:00	2024-03-30T07:00:00	1711782000
Karachi	76	65.9	45353 days, 6:06:00	3	131	30	24	46	2024-03-30T11:00:00	2024-03-30T06:00:00	1711778400
Karachi	76	66.7	45353 days, 6:05:00	4.3	117.3	30	24	42	2024-03-30T10:00:00	2024-03-30T05:00:00	1711774800
Karachi	82	67.5	45353 days, 6:04:00	5.7	103.7	33.8	27	38	2024-03-30T09:00:00	2024-03-30T04:00:00	1711771200
Karachi	69	68.3	45353 days, 6:03:00	7	90	26.3	21	34	2024-03-30T08:00:00	2024-03-30T03:00:00	1711767600
Karachi	72	65.2	45353 days, 6:02:00	6.3	87	27.5	22	29	2024-03-30T07:00:00	2024-03-30T02:00:00	1711764000
Karachi	72	62.1	45353 days, 6:01:00	5.7	84	28	22	24	2024-03-30T06:00:00	2024-03-30T01:00:00	1711760400
Karachi	74	58.9	45353 days, 6:00:00	5	81	28.8	23	19	2024-03-30T05:00:00	2024-03-30T00:00:00	1711756800
Karachi	67	64	45353 days, 5:23:00	6.3	79.7	25	20	20	2024-03-30T04:00:00	2024-03-29T23:00:00	1711753200
Karachi	85	69.1	45353 days, 5:22:00	7.7	78.3	35	28	21	2024-03-30T03:00:00	2024-03-29T22:00:00	1711749600
Karachi	85	74.1	45353 days, 5:21:00	9	77	35	28	22	2024-03-30T02:00:00	2024-03-29T21:00:00	1711746000
Karachi	78	79	45353 days, 5:20:00	10.3	77.7	31.3	25	24	2024-03-30T01:00:00	2024-03-29T20:00:00	1711742400
Karachi	78	83.8	45353 days, 5:19:00	11.7	78.3	31	25	26	2024-03-30T00:00:00	2024-03-29T19:00:00	1711738800
Karachi	65	88.7	45353 days, 5:18:00	13	79	23.8	19	28	2024-03-29T23:00:00	2024-03-29T18:00:00	1711735200
Karachi	63	87.2	45353 days, 5:17:00	12.7	83	22.5	18	31.7	2024-03-29T22:00:00	2024-03-29T17:00:00	1711731600
Karachi	54	85.6	45353 days, 5:16:00	12.3	87	17.5	14	35.3	2024-03-29T21:00:00	2024-03-29T16:00:00	1711728000
Karachi	72	84	45353 days, 5:15:00	12	91	27.5	22	39	2024-03-29T20:00:00	2024-03-29T15:00:00	1711724400
Karachi	63	77	45353 days, 5:14:00	9.3	101.7	22.5	18	40.7	2024-03-29T19:00:00	2024-03-29T14:00:00	1711720800
Karachi	56	70	45353 days, 5:13:00	6.7	112.3	18.8	15	42.3	2024-03-29T18:00:00	2024-03-29T13:00:00	1711717200
Karachi	59	63	45353 days, 5:12:00	4	123	20	16	44	2024-03-29T17:00:00	2024-03-29T12:00:00	1711713600
Karachi	64	63.6	45353 days, 5:11:00	3.3	131	15	12	45.3	2024-03-29T16:00:00	2024-03-29T11:00:00	1711710000
Karachi	74	64.2	45353 days, 5:10:00	2.7	139	18.8	15	46.7	2024-03-29T15:00:00	2024-03-29T10:00:00	1711706400
Karachi	84	64.8	45353 days, 5:09:00	2	147	18.8	15	48	2024-03-29T14:00:00	2024-03-29T09:00:00	1711702800
Karachi	81	68.5	45353 days, 5:08:00	3	145	18.8	15	61.7	2024-03-29T13:00:00	2024-03-29T08:00:00	1711699200
Karachi	79	72.2	45353 days, 5:07:00	4	143	18.8	15	75.3	2024-03-29T12:00:00	2024-03-29T07:00:00	1711695600
Karachi	85	75.9	45353 days, 5:06:00	5	141	116	28	89	2024-03-29T11:00:00	2024-03-29T06:00:00	1711692000
Karachi	63	82.7	45353 days, 5:05:00	7.7	121.7	22.5	18	68.3	2024-03-29T10:00:00	2024-03-29T05:00:00	1711688400
Karachi	72	89.5	45353 days, 5:04:00	10.3	102.3	27.5	22	47.7	2024-03-29T09:00:00	2024-03-29T04:00:00	1711684800
Karachi	110	96.3	45353 days, 5:03:00	13	83	48.8	39	27	2024-03-29T08:00:00	2024-03-29T03:00:00	1711681200
Karachi	85	88.1	45353 days, 5:02:00	11	82.7	35	28	25	2024-03-29T07:00:00	2024-03-29T02:00:00	1711677600
Karachi	93	80	45353 days, 5:01:00	9	82.3	40	32	23	2024-03-29T06:00:00	2024-03-29T01:00:00	1711674000
Karachi	76	71.8	45353 days, 5:00:00	7	82	72	24	21	2024-03-29T05:00:00	2024-03-29T00:00:00	1711670400
Karachi	93	75.1	45353 days, 4:23:00	8	82	40	32	20.7	2024-03-29T04:00:00	2024-03-28T23:00:00	1711666800
Karachi	98	78.4	45353 days, 4:22:00	9	82	42.5	34	20.3	2024-03-29T03:00:00	2024-03-28T22:00:00	1711663200
Karachi	89	81.7	45353 days, 4:21:00	10	82	37.5	30	20	2024-03-29T02:00:00	2024-03-28T21:00:00	1711659600
Karachi	74	88.3	45353 days, 4:20:00	12.3	82	28.8	23	20.3	2024-03-29T01:00:00	2024-03-28T20:00:00	1711656000
Karachi	65	94.9	45353 days, 4:19:00	14.7	82	23.8	19	20.7	2024-03-29T00:00:00	2024-03-28T19:00:00	1711652400
Karachi	52	101.5	45353 days, 4:18:00	17	82	40	13	21	2024-03-28T23:00:00	2024-03-28T18:00:00	1711648800
Karachi	61	103.1	45353 days, 4:17:00	17.7	84	21.3	17	21.3	2024-03-28T22:00:00	2024-03-28T17:00:00	1711645200
Karachi	63	104.7	45353 days, 4:16:00	18.3	86	22.5	18	21.7	2024-03-28T21:00:00	2024-03-28T16:00:00	1711641600
Karachi	67	106.2	45353 days, 4:15:00	19	88	25	20	22	2024-03-28T20:00:00	2024-03-28T15:00:00	1711638000
Karachi	65	92.6	45353 days, 4:14:00	14.3	102.3	23.8	19	29	2024-03-28T19:00:00	2024-03-28T14:00:00	1711634400
Karachi	82	79	45353 days, 4:13:00	9.7	116.7	33.8	27	36	2024-03-28T18:00:00	2024-03-28T13:00:00	1711630800
Karachi	85	65.4	45353 days, 4:12:00	5	131	35	28	43	2024-03-28T17:00:00	2024-03-28T12:00:00	1711627200
Karachi	82	67.5	45353 days, 4:11:00	4	135.7	34	27	45	2024-03-28T16:00:00	2024-03-28T11:00:00	1711623600
Karachi	75	69.6	45353 days, 4:10:00	3	140.3	22.5	18	47	2024-03-28T15:00:00	2024-03-28T10:00:00	1711620000
Karachi	81	71.8	45353 days, 4:09:00	2	145	31.3	25	49	2024-03-28T14:00:00	2024-03-28T09:00:00	1711616400
Karachi	82	78	45353 days, 4:08:00	3.3	142.7	33.8	27	53.7	2024-03-28T13:00:00	2024-03-28T08:00:00	1711612800
Karachi	82	84.2	45353 days, 4:07:00	4.7	140.3	33.8	27	58.3	2024-03-28T12:00:00	2024-03-28T07:00:00	1711609200
Karachi	80	90.5	45353 days, 4:06:00	6	138	32.5	26	63	2024-03-28T11:00:00	2024-03-28T06:00:00	1711605600
Karachi	80	90.1	45353 days, 4:05:00	8	119	33	26	49.7	2024-03-28T10:00:00	2024-03-28T05:00:00	1711602000
Karachi	74	89.7	45353 days, 4:04:00	10	100	28.8	23	36.3	2024-03-28T09:00:00	2024-03-28T04:00:00	1711598400
Karachi	56	89.3	45353 days, 4:03:00	12	81	18.8	15	23	2024-03-28T08:00:00	2024-03-28T03:00:00	1711594800
Karachi	50	81.3	45353 days, 4:02:00	10.3	82	15	12	21.7	2024-03-28T07:00:00	2024-03-28T02:00:00	1711591200
Karachi	54	73.3	45353 days, 4:01:00	8.7	83	17.5	14	20.3	2024-03-28T06:00:00	2024-03-28T01:00:00	1711587600
Karachi	74	65.4	45353 days, 4:00:00	7	84	28.8	23	19	2024-03-28T05:00:00	2024-03-28T00:00:00	1711584000
Karachi	76	71	45353 days, 3:23:00	8.3	83.7	30	24	19.7	2024-03-28T04:00:00	2024-03-27T23:00:00	1711580400
Karachi	85	76.6	45353 days, 3:22:00	9.7	83.3	35	28	20.3	2024-03-28T03:00:00	2024-03-27T22:00:00	1711576800
Karachi	80	82.3	45353 days, 3:21:00	11	83	32.5	26	21	2024-03-28T02:00:00	2024-03-27T21:00:00	1711573200
Karachi	102	87.7	45353 days, 3:20:00	13	79.7	45	36	21.7	2024-03-28T01:00:00	2024-03-27T20:00:00	1711569600
Karachi	102	93.2	45353 days, 3:19:00	15	76.3	45	36	22.3	2024-03-28T00:00:00	2024-03-27T19:00:00	1711566000
Karachi	107	98.6	45353 days, 3:18:00	17	73	47.5	38	23	2024-03-27T23:00:00	2024-03-27T18:00:00	1711562400
Karachi	104	98.2	45353 days, 3:17:00	17.3	70	46.3	37	26	2024-03-27T22:00:00	2024-03-27T17:00:00	1711558800
Karachi	87	97.9	45353 days, 3:16:00	17.7	67	36.3	29	29	2024-03-27T21:00:00	2024-03-27T16:00:00	1711555200
Karachi	100	97.5	45353 days, 3:15:00	18	64	43.8	35	32	2024-03-27T20:00:00	2024-03-27T15:00:00	1711551600
Karachi	87	84.8	45353 days, 3:14:00	14	75	36.3	29	37	2024-03-27T19:00:00	2024-03-27T14:00:00	1711548000
Karachi	91	72.2	45353 days, 3:13:00	10	86	38.8	31	42	2024-03-27T18:00:00	2024-03-27T13:00:00	1711544400
Karachi	87	59.5	45353 days, 3:12:00	6	97	36.3	29	47	2024-03-27T17:00:00	2024-03-27T12:00:00	1711540800
Karachi	85	60.9	45353 days, 3:11:00	5	105.3	35	28	47.3	2024-03-27T16:00:00	2024-03-27T11:00:00	1711537200
Karachi	80	62.3	45353 days, 3:10:00	4	113.7	32.5	26	47.7	2024-03-27T15:00:00	2024-03-27T10:00:00	1711533600
Karachi	80	63.6	45353 days, 3:09:00	3	122	32.5	26	48	2024-03-27T14:00:00	2024-03-27T09:00:00	1711530000
Karachi	78	69.8	45353 days, 3:08:00	4.3	117	31.3	25	51	2024-03-27T13:00:00	2024-03-27T08:00:00	1711526400
Karachi	89	76.1	45353 days, 3:07:00	5.7	112	37.5	30	54	2024-03-27T12:00:00	2024-03-27T07:00:00	1711522800
Karachi	82	82.3	45353 days, 3:06:00	7	107	33.8	27	57	2024-03-27T11:00:00	2024-03-27T06:00:00	1711519200
Karachi	83	80.5	45353 days, 3:05:00	8	90	34.2	27.33	44.3	2024-03-27T10:00:00	2024-03-27T05:00:00	1711515600
Karachi	118	78.8	45353 days, 3:04:00	9	73	52.5	42	31.7	2024-03-27T09:00:00	2024-03-27T04:00:00	1711512000
Karachi	85	77	45353 days, 3:03:00	10	56	35	28	19	2024-03-27T08:00:00	2024-03-27T03:00:00	1711508400
Karachi	85	72	45353 days, 3:02:00	9	55.3	35	28	19	2024-03-27T07:00:00	2024-03-27T02:00:00	1711504800
Karachi	85	66.9	45353 days, 3:01:00	8	54.7	35	28	19	2024-03-27T06:00:00	2024-03-27T01:00:00	1711501200
Karachi	80	61.9	45353 days, 3:00:00	7	54	32.5	26	19	2024-03-27T05:00:00	2024-03-27T00:00:00	1711497600
Karachi	76	67.5	45353 days, 2:23:00	8.7	52	30	24	19.7	2024-03-27T04:00:00	2024-03-26T23:00:00	1711494000
Karachi	80	73.1	45353 days, 2:22:00	10.3	50	32.5	26	20.3	2024-03-27T03:00:00	2024-03-26T22:00:00	1711490400
Karachi	80	78.8	45353 days, 2:21:00	12	48	32.5	26	21	2024-03-27T02:00:00	2024-03-26T21:00:00	1711486800
Karachi	80	82.3	45353 days, 2:20:00	13.3	47.3	32.5	26	21	2024-03-27T01:00:00	2024-03-26T20:00:00	1711483200
Karachi	67	85.8	45353 days, 2:19:00	14.7	46.7	25	20	21	2024-03-27T00:00:00	2024-03-26T19:00:00	1711479600
Karachi	69	89.3	45353 days, 2:18:00	16	46	26.3	21	21	2024-03-26T23:00:00	2024-03-26T18:00:00	1711476000
Karachi	59	91	45353 days, 2:17:00	16.7	47	20	16	22.3	2024-03-26T22:00:00	2024-03-26T17:00:00	1711472400
Karachi	61	92.8	45353 days, 2:16:00	17.3	48	21.3	17	23.7	2024-03-26T21:00:00	2024-03-26T16:00:00	1711468800
Karachi	56	94.5	45353 days, 2:15:00	18	49	18.8	15	25	2024-03-26T20:00:00	2024-03-26T15:00:00	1711465200
Karachi	74	84.2	45353 days, 2:14:00	14	63.3	28.8	23	31	2024-03-26T19:00:00	2024-03-26T14:00:00	1711461600
Karachi	72	73.9	45353 days, 2:13:00	10	77.7	27.5	22	37	2024-03-26T18:00:00	2024-03-26T13:00:00	1711458000
Karachi	91	63.6	45353 days, 2:12:00	6	92	38.8	31	43	2024-03-26T17:00:00	2024-03-26T12:00:00	1711454400
Karachi	65	63.6	45353 days, 2:11:00	5	103	23.8	19	44	2024-03-26T16:00:00	2024-03-26T11:00:00	1711450800
Karachi	98	63.6	45353 days, 2:10:00	4	114	42.9	34.33	45	2024-03-26T15:00:00	2024-03-26T10:00:00	1711447200
Karachi	102	63.6	45353 days, 2:09:00	3	125	45	36	46	2024-03-26T14:00:00	2024-03-26T09:00:00	1711443600
Karachi	72	71	45353 days, 2:08:00	4.3	121.7	27.5	22	48.7	2024-03-26T13:00:00	2024-03-26T08:00:00	1711440000
Karachi	82	78.4	45353 days, 2:07:00	5.7	118.3	33.8	27	51.3	2024-03-26T12:00:00	2024-03-26T07:00:00	1711436400
Karachi	80	85.8	45353 days, 2:06:00	7	115	32.5	26	54	2024-03-26T11:00:00	2024-03-26T06:00:00	1711432800
Karachi	82	87.9	45353 days, 2:05:00	8.7	95.3	33.8	27	43.7	2024-03-26T10:00:00	2024-03-26T05:00:00	1711429200
Karachi	82	90.1	45353 days, 2:04:00	10.3	75.7	33.3	26.67	33.3	2024-03-26T09:00:00	2024-03-26T04:00:00	1711425600
Karachi	82	92.2	45353 days, 2:03:00	12	56	33.8	27	23	2024-03-26T08:00:00	2024-03-26T03:00:00	1711422000
Karachi	74	83.6	45353 days, 2:02:00	10.7	55.3	28.8	23	22	2024-03-26T07:00:00	2024-03-26T02:00:00	1711418400
Karachi	82	75.1	45353 days, 2:01:00	9.3	54.7	33.8	27	21	2024-03-26T06:00:00	2024-03-26T01:00:00	1711414800
Karachi	80	66.5	45353 days, 2:00:00	8	54	32.5	26	20	2024-03-26T05:00:00	2024-03-26T00:00:00	1711411200
Karachi	129	70.6	45353 days, 1:23:00	9.7	52.3	57.5	46	20.3	2024-03-26T04:00:00	2024-03-25T23:00:00	1711407600
Karachi	89	74.7	45353 days, 1:22:00	11.3	50.7	37.5	30	20.7	2024-03-26T03:00:00	2024-03-25T22:00:00	1711404000
Karachi	52	78.8	45353 days, 1:21:00	13	49	30	13	21	2024-03-26T02:00:00	2024-03-25T21:00:00	1711400400
Karachi	157	87.7	45353 days, 1:20:00	15.7	47.3	76.3	61	20.3	2024-03-26T01:00:00	2024-03-25T20:00:00	1711396800
Karachi	98	96.7	45353 days, 1:19:00	18.3	45.7	42.5	34	19.7	2024-03-26T00:00:00	2024-03-25T19:00:00	1711393200
Karachi	93	105.6	45353 days, 1:18:00	21	44	40	32	19	2024-03-25T23:00:00	2024-03-25T18:00:00	1711389600
Karachi	89	106.8	45353 days, 1:17:00	20.7	50.7	37.5	30	20.7	2024-03-25T22:00:00	2024-03-25T17:00:00	1711386000
Karachi	85	108	45353 days, 1:16:00	20.3	57.3	35	28	22.3	2024-03-25T21:00:00	2024-03-25T16:00:00	1711382400
Karachi	85	109.1	45353 days, 1:15:00	20	64	35	28	24	2024-03-25T20:00:00	2024-03-25T15:00:00	1711378800
Karachi	82	103.5	45353 days, 1:14:00	15	96.3	33.8	27	43.3	2024-03-25T19:00:00	2024-03-25T14:00:00	1711375200
Karachi	78	97.9	45353 days, 1:13:00	10	128.7	31.3	25	62.7	2024-03-25T18:00:00	2024-03-25T13:00:00	1711371600
Karachi	100	92.2	45353 days, 1:12:00	5	161	38.8	31	82	2024-03-25T17:00:00	2024-03-25T12:00:00	1711368000
Karachi	102	93	45353 days, 1:11:00	4.3	168	45	36	87	2024-03-25T16:00:00	2024-03-25T11:00:00	1711364400
Karachi	104	93.8	45353 days, 1:10:00	3.7	175	33.8	27	92	2024-03-25T15:00:00	2024-03-25T10:00:00	1711360800
Karachi	107	94.5	45353 days, 1:09:00	3	182	93	30	97	2024-03-25T14:00:00	2024-03-25T09:00:00	1711357200
Karachi	102	96.3	45353 days, 1:08:00	4.7	166	41.3	33	92.3	2024-03-25T13:00:00	2024-03-25T08:00:00	1711353600
Karachi	93	98	45353 days, 1:07:00	6.3	150	40	32	87.7	2024-03-25T12:00:00	2024-03-25T07:00:00	1711350000
Karachi	107	99.8	45353 days, 1:06:00	8	134	47.5	38	83	2024-03-25T11:00:00	2024-03-25T06:00:00	1711346400
Karachi	85	99	45353 days, 1:05:00	10	106	35	28	63.7	2024-03-25T10:00:00	2024-03-25T05:00:00	1711342800
Karachi	82	98.2	45353 days, 1:04:00	12	78	33.8	27	44.3	2024-03-25T09:00:00	2024-03-25T04:00:00	1711339200
Karachi	80	97.5	45353 days, 1:03:00	14	50	33	26	25	2024-03-25T08:00:00	2024-03-25T03:00:00	1711335600
Karachi	65	90.3	45353 days, 1:02:00	13	49.7	23.8	19	24.3	2024-03-25T07:00:00	2024-03-25T02:00:00	1711332000
Karachi	65	83.1	45353 days, 1:01:00	12	49.3	23.8	19	23.7	2024-03-25T06:00:00	2024-03-25T01:00:00	1711328400
Karachi	65	75.9	45353 days, 1:00:00	11	49	23.8	19	23	2024-03-25T05:00:00	2024-03-25T00:00:00	1711324800
Karachi	61	79.6	45353 days, 0:23:00	12	49.3	21.3	17	22.7	2024-03-25T04:00:00	2024-03-24T23:00:00	1711321200
Karachi	67	83.3	45353 days, 0:22:00	13	49.7	25	20	22.3	2024-03-25T03:00:00	2024-03-24T22:00:00	1711317600
Karachi	63	87	45353 days, 0:21:00	14	50	37	18	22	2024-03-25T02:00:00	2024-03-24T21:00:00	1711314000
Karachi	69	91	45353 days, 0:20:00	15.3	50.7	26.3	21	22.3	2024-03-25T01:00:00	2024-03-24T20:00:00	1711310400
Karachi	69	95.1	45353 days, 0:19:00	16.7	51.3	26.3	21	22.7	2024-03-25T00:00:00	2024-03-24T19:00:00	1711306800
Karachi	95	99.2	45353 days, 0:18:00	18	52	41.3	33	23	2024-03-24T23:00:00	2024-03-24T18:00:00	1711303200
Karachi	82	101.4	45353 days, 0:17:00	18.7	53.3	33.8	27	23.7	2024-03-24T22:00:00	2024-03-24T17:00:00	1711299600
Karachi	93	103.5	45353 days, 0:16:00	19.3	54.7	40	32	24.3	2024-03-24T21:00:00	2024-03-24T16:00:00	1711296000
Karachi	82	105.6	45353 days, 0:15:00	20	56	33.8	27	25	2024-03-24T20:00:00	2024-03-24T15:00:00	1711292400
Karachi	82	92	45353 days, 0:14:00	15.3	71.3	34	27	32	2024-03-24T19:00:00	2024-03-24T14:00:00	1711288800
Karachi	87	78.4	45353 days, 0:13:00	10.7	86.7	36.3	29	39	2024-03-24T18:00:00	2024-03-24T13:00:00	1711285200
Karachi	80	64.8	45353 days, 0:12:00	6	102	32.5	26	46	2024-03-24T17:00:00	2024-03-24T12:00:00	1711281600
Karachi	82	64.2	45353 days, 0:11:00	5	112	33.8	27	48.7	2024-03-24T16:00:00	2024-03-24T11:00:00	1711278000
Karachi	76	63.6	45353 days, 0:10:00	4	122	30	24	51.3	2024-03-24T15:00:00	2024-03-24T10:00:00	1711274400
Karachi	87	63	45353 days, 0:09:00	3	132	36.3	29	54	2024-03-24T14:00:00	2024-03-24T09:00:00	1711270800
Karachi	82	68.9	45353 days, 0:08:00	4.7	125.7	33.8	27	56	2024-03-24T13:00:00	2024-03-24T08:00:00	1711267200
Karachi	82	74.7	45353 days, 0:07:00	6.3	119.3	33.8	27	58	2024-03-24T12:00:00	2024-03-24T07:00:00	1711263600
Karachi	74	80.5	45353 days, 0:06:00	8	113	28.8	23	60	2024-03-24T11:00:00	2024-03-24T06:00:00	1711260000
Karachi	91	76.5	45353 days, 0:05:00	8.3	93.7	38.8	31	46.7	2024-03-24T10:00:00	2024-03-24T05:00:00	1711256400
Karachi	76	72.4	45353 days, 0:04:00	8.7	74.3	30	24	33.3	2024-03-24T09:00:00	2024-03-24T04:00:00	1711252800
Karachi	69	68.3	45353 days, 0:03:00	9	55	26.3	21	20	2024-03-24T08:00:00	2024-03-24T03:00:00	1711249200
Karachi	76	62.3	45353 days, 0:02:00	8	55.7	30	24	19.3	2024-03-24T07:00:00	2024-03-24T02:00:00	1711245600
Karachi	69	56.2	45353 days, 0:01:00	7	56.3	26.3	21	18.7	2024-03-24T06:00:00	2024-03-24T01:00:00	1711242000
Karachi	89	50.2	45353 days, 0:00:00	6	57	37.5	30	18	2024-03-24T05:00:00	2024-03-24T00:00:00	1711238400
Karachi	74	53.3	2024-03-01 23:23:00	7	54.7	28.8	23	18.3	2024-03-24T04:00:00	2024-03-23T23:00:00	1711234800
Karachi	67	56.4	2024-03-01 23:22:00	8	52.3	25	20	18.7	2024-03-24T03:00:00	2024-03-23T22:00:00	1711231200
Karachi	76	59.5	2024-03-01 23:21:00	9	50	30	24	19	2024-03-24T02:00:00	2024-03-23T21:00:00	1711227600
Karachi	76	66.7	2024-03-01 23:20:00	11	50	30	24	21	2024-03-24T01:00:00	2024-03-23T20:00:00	1711224000
Karachi	74	73.9	2024-03-01 23:19:00	13	50	28.8	23	23	2024-03-24T00:00:00	2024-03-23T19:00:00	1711220400
Karachi	76	81.1	2024-03-01 23:18:00	15	50	30	24	25	2024-03-23T23:00:00	2024-03-23T18:00:00	1711216800
Karachi	76	86.8	2024-03-01 23:17:00	16	52.7	30	24	26	2024-03-23T22:00:00	2024-03-23T17:00:00	1711213200
Karachi	74	92.4	2024-03-01 23:16:00	17	55.3	28.8	23	27	2024-03-23T21:00:00	2024-03-23T16:00:00	1711209600
Karachi	76	98	2024-03-01 23:15:00	18	58	30	24	28	2024-03-23T20:00:00	2024-03-23T15:00:00	1711206000
Karachi	76	90.1	2024-03-01 23:14:00	14.7	70.3	30	24	34.3	2024-03-23T19:00:00	2024-03-23T14:00:00	1711202400
Karachi	76	82.1	2024-03-01 23:13:00	11.3	82.7	30	24	40.7	2024-03-23T18:00:00	2024-03-23T13:00:00	1711198800
Karachi	102	74.1	2024-03-01 23:12:00	8	95	45	36	47	2024-03-23T17:00:00	2024-03-23T12:00:00	1711195200
Karachi	93	71.6	2024-03-01 23:11:00	6.3	106.3	40	32	45.7	2024-03-23T16:00:00	2024-03-23T11:00:00	1711191600
Karachi	89	69.1	2024-03-01 23:10:00	4.7	117.7	37.5	30	44.3	2024-03-23T15:00:00	2024-03-23T10:00:00	1711188000
Karachi	95	66.5	2024-03-01 23:09:00	3	129	41.3	33	43	2024-03-23T14:00:00	2024-03-23T09:00:00	1711184400
Karachi	95	72	2024-03-01 23:08:00	4	126.3	41.3	33	48.7	2024-03-23T13:00:00	2024-03-23T08:00:00	1711180800
Karachi	101	77.4	2024-03-01 23:07:00	5	123.7	44.6	35.67	54.3	2024-03-23T12:00:00	2024-03-23T07:00:00	1711177200
Karachi	104	82.9	2024-03-01 23:06:00	6	121	46.3	37	60	2024-03-23T11:00:00	2024-03-23T06:00:00	1711173600
Karachi	89	80.9	2024-03-01 23:05:00	7.7	101	37.5	30	49	2024-03-23T10:00:00	2024-03-23T05:00:00	1711170000
Karachi	89	79	2024-03-01 23:04:00	9.3	81	37.5	30	38	2024-03-23T09:00:00	2024-03-23T04:00:00	1711166400
Karachi	87	77	2024-03-01 23:03:00	11	61	36.3	29	27	2024-03-23T08:00:00	2024-03-23T03:00:00	1711162800
Karachi	82	74.9	2024-03-01 23:02:00	10.3	60	33.8	27	25.3	2024-03-23T07:00:00	2024-03-23T02:00:00	1711159200
Karachi	82	72.8	2024-03-01 23:01:00	9.7	59	34	27	23.7	2024-03-23T06:00:00	2024-03-23T01:00:00	1711155600
Karachi	78	70.6	2024-03-01 23:00:00	9	58	31.3	25	22	2024-03-23T05:00:00	2024-03-23T00:00:00	1711152000
Karachi	89	72.9	2024-03-01 22:23:00	9.3	59.7	37.5	30	21.3	2024-03-23T04:00:00	2024-03-22T23:00:00	1711148400
Karachi	95	75.3	2024-03-01 22:22:00	9.7	61.3	41.3	33	20.7	2024-03-23T03:00:00	2024-03-22T22:00:00	1711144800
Karachi	95	77.6	2024-03-01 22:21:00	10	63	41.3	33	20	2024-03-23T02:00:00	2024-03-22T21:00:00	1711141200
Karachi	115	80.1	2024-03-01 22:20:00	10.7	64.7	51.3	41	21.3	2024-03-23T01:00:00	2024-03-22T20:00:00	1711137600
Karachi	134	82.7	2024-03-01 22:19:00	11.3	66.3	60	48	22.7	2024-03-23T00:00:00	2024-03-22T19:00:00	1711134000
Karachi	95	85.2	2024-03-01 22:18:00	12	68	41.3	33	24	2024-03-22T23:00:00	2024-03-22T18:00:00	1711130400
Karachi	87	86.8	2024-03-01 22:17:00	12.3	69.3	36.3	29	25.7	2024-03-22T22:00:00	2024-03-22T17:00:00	1711126800
Karachi	85	88.3	2024-03-01 22:16:00	12.7	70.7	35	28	27.3	2024-03-22T21:00:00	2024-03-22T16:00:00	1711123200
Karachi	93	89.9	2024-03-01 22:15:00	13	72	40	32	29	2024-03-22T20:00:00	2024-03-22T15:00:00	1711119600
Karachi	98	84.2	2024-03-01 22:14:00	10.3	85.7	42.5	34	34	2024-03-22T19:00:00	2024-03-22T14:00:00	1711116000
Karachi	87	78.6	2024-03-01 22:13:00	7.7	99.3	36.3	29	39	2024-03-22T18:00:00	2024-03-22T13:00:00	1711112400
Karachi	74	73	2024-03-01 22:12:00	5	113	65	23	44	2024-03-22T17:00:00	2024-03-22T12:00:00	1711108800
Karachi	107	72.4	2024-03-01 22:11:00	4.3	122.7	47.5	38	46.7	2024-03-22T16:00:00	2024-03-22T11:00:00	1711105200
Karachi	95	71.8	2024-03-01 22:10:00	3.7	132.3	41.3	33	49.3	2024-03-22T15:00:00	2024-03-22T10:00:00	1711101600
Karachi	95	71.2	2024-03-01 22:09:00	3	142	41.3	33	52	2024-03-22T14:00:00	2024-03-22T09:00:00	1711098000
Karachi	110	77	2024-03-01 22:08:00	4	136.7	48.8	39	51.7	2024-03-22T13:00:00	2024-03-22T08:00:00	1711094400
Karachi	97	82.9	2024-03-01 22:07:00	5	131.3	42.1	33.67	51.3	2024-03-22T12:00:00	2024-03-22T07:00:00	1711090800
Karachi	98	88.7	2024-03-01 22:06:00	6	126	42.5	34	51	2024-03-22T11:00:00	2024-03-22T06:00:00	1711087200
Karachi	95	88.1	2024-03-01 22:05:00	7.3	108	41.3	33	41	2024-03-22T10:00:00	2024-03-22T05:00:00	1711083600
Karachi	100	87.5	2024-03-01 22:04:00	8.7	90	43.8	35	31	2024-03-22T09:00:00	2024-03-22T04:00:00	1711080000
Karachi	98	87	2024-03-01 22:03:00	10	72	42.5	34	21	2024-03-22T08:00:00	2024-03-22T03:00:00	1711076400
Karachi	107	80.1	2024-03-01 22:02:00	8.3	74.7	47.5	38	20.3	2024-03-22T07:00:00	2024-03-22T02:00:00	1711072800
Karachi	102	73.3	2024-03-01 22:01:00	6.7	77.3	45	36	19.7	2024-03-22T06:00:00	2024-03-22T01:00:00	1711069200
Karachi	72	66.5	2024-03-01 22:00:00	5	80	40	22	19	2024-03-22T05:00:00	2024-03-22T00:00:00	1711065600
Karachi	102	70.2	2024-03-01 21:23:00	6	79.7	45	36	19.7	2024-03-22T04:00:00	2024-03-21T23:00:00	1711062000
Karachi	123	73.9	2024-03-01 21:22:00	7	79.3	55	44	20.3	2024-03-22T03:00:00	2024-03-21T22:00:00	1711058400
Karachi	142	77.6	2024-03-01 21:21:00	8	79	63.8	51	21	2024-03-22T02:00:00	2024-03-21T21:00:00	1711054800
Karachi	129	83.5	2024-03-01 21:20:00	9.7	77.3	57.5	46	22.3	2024-03-22T01:00:00	2024-03-21T20:00:00	1711051200
Karachi	137	89.3	2024-03-01 21:19:00	11.3	75.7	61.3	49	23.7	2024-03-22T00:00:00	2024-03-21T19:00:00	1711047600
Karachi	93	95.1	2024-03-01 21:18:00	13	74	59	32	25	2024-03-21T23:00:00	2024-03-21T18:00:00	1711044000
Karachi	123	99.4	2024-03-01 21:17:00	14	75.3	55	44	27	2024-03-21T22:00:00	2024-03-21T17:00:00	1711040400
Karachi	112	103.7	2024-03-01 21:16:00	15	76.7	50	40	29	2024-03-21T21:00:00	2024-03-21T16:00:00	1711036800
Karachi	123	108	2024-03-01 21:15:00	16	78	55	44	31	2024-03-21T20:00:00	2024-03-21T15:00:00	1711033200
Karachi	123	95.7	2024-03-01 21:14:00	12.3	88.7	55	44	34	2024-03-21T19:00:00	2024-03-21T14:00:00	1711029600
Karachi	107	83.5	2024-03-01 21:13:00	8.7	99.3	47.5	38	37	2024-03-21T18:00:00	2024-03-21T13:00:00	1711026000
Karachi	107	71.2	2024-03-01 21:12:00	5	110	47.5	38	40	2024-03-21T17:00:00	2024-03-21T12:00:00	1711022400
Karachi	102	68.7	2024-03-01 21:11:00	4.3	115.7	45	36	39	2024-03-21T16:00:00	2024-03-21T11:00:00	1711018800
Karachi	102	66.1	2024-03-01 21:10:00	3.7	121.3	45	36	38	2024-03-21T15:00:00	2024-03-21T10:00:00	1711015200
Karachi	93	63.6	2024-03-01 21:09:00	3	127	40	32	37	2024-03-21T14:00:00	2024-03-21T09:00:00	1711011600
Karachi	93	73.7	2024-03-01 21:08:00	5.3	122.3	40	32	43	2024-03-21T13:00:00	2024-03-21T08:00:00	1711008000
Karachi	89	83.8	2024-03-01 21:07:00	7.7	117.7	37.5	30	49	2024-03-21T12:00:00	2024-03-21T07:00:00	1711004400
Karachi	110	94	2024-03-01 21:06:00	10	113	48.8	39	55	2024-03-21T11:00:00	2024-03-21T06:00:00	1711000800
Karachi	100	90.3	2024-03-01 21:05:00	10.3	94.7	44.2	35.33	43.3	2024-03-21T10:00:00	2024-03-21T05:00:00	1710997200
Karachi	110	86.6	2024-03-01 21:04:00	10.7	76.3	48.8	39	31.7	2024-03-21T09:00:00	2024-03-21T04:00:00	1710993600
Karachi	85	82.9	2024-03-01 21:03:00	11	58	35	28	20	2024-03-21T08:00:00	2024-03-21T03:00:00	1710990000
Karachi	91	75.1	2024-03-01 21:02:00	9.3	60	38.8	31	19	2024-03-21T07:00:00	2024-03-21T02:00:00	1710986400
Karachi	82	67.3	2024-03-01 21:01:00	7.7	62	33.8	27	18	2024-03-21T06:00:00	2024-03-21T01:00:00	1710982800
Karachi	129	59.5	2024-03-01 21:00:00	6	64	57.5	46	17	2024-03-21T05:00:00	2024-03-21T00:00:00	1710979200
Karachi	142	68.3	2024-03-01 20:23:00	8.7	60.7	63.8	51	18	2024-03-21T04:00:00	2024-03-20T23:00:00	1710975600
Karachi	126	77	2024-03-01 20:22:00	11.3	57.3	56.3	45	19	2024-03-21T03:00:00	2024-03-20T22:00:00	1710972000
Karachi	157	85.8	2024-03-01 20:21:00	14	54	76.3	61	20	2024-03-21T02:00:00	2024-03-20T21:00:00	1710968400
Karachi	171	102.5	2024-03-01 20:20:00	19	49	88.8	71	21	2024-03-21T01:00:00	2024-03-20T20:00:00	1710964800
Karachi	118	119.2	2024-03-01 20:19:00	24	44	52.5	42	22	2024-03-21T00:00:00	2024-03-20T19:00:00	1710961200
Karachi	100	136	2024-03-01 20:18:00	29	39	43.8	35	23	2024-03-20T23:00:00	2024-03-20T18:00:00	1710957600
Karachi	90	135.2	2024-03-01 20:17:00	28	48	38.3	30.67	27	2024-03-20T22:00:00	2024-03-20T17:00:00	1710954000
Karachi	87	134.4	2024-03-01 20:16:00	27	57	36.3	29	31	2024-03-20T21:00:00	2024-03-20T16:00:00	1710950400
Karachi	72	133.6	2024-03-01 20:15:00	26	66	27.5	22	35	2024-03-20T20:00:00	2024-03-20T15:00:00	1710946800
Karachi	100	116.1	2024-03-01 20:14:00	19.3	96.7	43.8	35	50	2024-03-20T19:00:00	2024-03-20T14:00:00	1710943200
Karachi	100	98.6	2024-03-01 20:13:00	12.7	127.3	43.8	35	65	2024-03-20T18:00:00	2024-03-20T13:00:00	1710939600
Karachi	100	81.1	2024-03-01 20:12:00	6	158	43.8	35	80	2024-03-20T17:00:00	2024-03-20T12:00:00	1710936000
Karachi	108	79	2024-03-01 20:11:00	5.3	154.3	47.9	38.33	85.3	2024-03-20T16:00:00	2024-03-20T11:00:00	1710932400
Karachi	104	76.8	2024-03-01 20:10:00	4.7	150.7	46.3	37	90.7	2024-03-20T15:00:00	2024-03-20T10:00:00	1710928800
Karachi	126	74.7	2024-03-01 20:09:00	4	147	56.3	45	96	2024-03-20T14:00:00	2024-03-20T09:00:00	1710925200
Karachi	145	77	2024-03-01 20:08:00	4	138.7	65	52	87.3	2024-03-20T13:00:00	2024-03-20T08:00:00	1710921600
Karachi	126	79.4	2024-03-01 20:07:00	4	130.3	56.3	45	78.7	2024-03-20T12:00:00	2024-03-20T07:00:00	1710918000
Karachi	118	81.7	2024-03-01 20:06:00	4	122	52.5	42	70	2024-03-20T11:00:00	2024-03-20T06:00:00	1710914400
Karachi	118	90.8	2024-03-01 20:05:00	6.7	94.7	52.5	42	52	2024-03-20T10:00:00	2024-03-20T05:00:00	1710910800
Karachi	148	100	2024-03-01 20:04:00	9.3	67.3	66.7	53.33	34	2024-03-20T09:00:00	2024-03-20T04:00:00	1710907200
Karachi	155	109.1	2024-03-01 20:03:00	12	40	73.8	59	16	2024-03-20T08:00:00	2024-03-20T03:00:00	1710903600
Karachi	155	96.1	2024-03-01 20:02:00	10.7	43	73.8	59	16	2024-03-20T07:00:00	2024-03-20T02:00:00	1710900000
Karachi	168	83.1	2024-03-01 20:01:00	9.3	46	86.3	69	16	2024-03-20T06:00:00	2024-03-20T01:00:00	1710896400
Karachi	115	70	2024-03-01 20:00:00	8	49	51.3	41	16	2024-03-20T05:00:00	2024-03-20T00:00:00	1710892800
Karachi	82	74.9	2024-03-01 19:23:00	9.7	50.3	33.8	27	17.3	2024-03-20T04:00:00	2024-03-19T23:00:00	1710889200
Karachi	98	79.8	2024-03-01 19:22:00	11.3	51.7	42.9	34.33	18.7	2024-03-20T03:00:00	2024-03-19T22:00:00	1710885600
Karachi	91	84.6	2024-03-01 19:21:00	13	53	38.8	31	20	2024-03-20T02:00:00	2024-03-19T21:00:00	1710882000
Karachi	110	92.6	2024-03-01 19:20:00	15.7	52.3	48.8	39	20.3	2024-03-20T01:00:00	2024-03-19T20:00:00	1710878400
Karachi	78	100.6	2024-03-01 19:19:00	18.3	51.7	31.3	25	20.7	2024-03-20T00:00:00	2024-03-19T19:00:00	1710874800
Karachi	67	108.5	2024-03-01 19:18:00	21	51	25	20	21	2024-03-19T23:00:00	2024-03-19T18:00:00	1710871200
Karachi	66	109.5	2024-03-01 19:17:00	21	53.7	24.2	19.33	21.7	2024-03-19T22:00:00	2024-03-19T17:00:00	1710867600
Karachi	63	110.5	2024-03-01 19:16:00	21	56.3	22.5	18	22.3	2024-03-19T21:00:00	2024-03-19T16:00:00	1710864000
Karachi	63	111.5	2024-03-01 19:15:00	21	59	22.5	18	23	2024-03-19T20:00:00	2024-03-19T15:00:00	1710860400
Karachi	76	96.7	2024-03-01 19:14:00	15.7	77.7	30	24	29.7	2024-03-19T19:00:00	2024-03-19T14:00:00	1710856800
Karachi	82	81.9	2024-03-01 19:13:00	10.3	96.3	33.8	27	36.3	2024-03-19T18:00:00	2024-03-19T13:00:00	1710853200
Karachi	93	67.1	2024-03-01 19:12:00	5	115	40	32	43	2024-03-19T17:00:00	2024-03-19T12:00:00	1710849600
Karachi	87	66.5	2024-03-01 19:11:00	4.3	119.7	36.7	29.33	43.7	2024-03-19T16:00:00	2024-03-19T11:00:00	1710846000
Karachi	95	65.9	2024-03-01 19:10:00	3.7	124.3	41.3	33	44.3	2024-03-19T15:00:00	2024-03-19T10:00:00	1710842400
Karachi	76	65.4	2024-03-01 19:09:00	3	129	30	24	45	2024-03-19T14:00:00	2024-03-19T09:00:00	1710838800
Karachi	98	73.3	2024-03-01 19:08:00	4.7	126.7	42.5	34	50.7	2024-03-19T13:00:00	2024-03-19T08:00:00	1710835200
Karachi	87	81.3	2024-03-01 19:07:00	6.3	124.3	36.3	29	56.3	2024-03-19T12:00:00	2024-03-19T07:00:00	1710831600
Karachi	87	89.3	2024-03-01 19:06:00	8	122	36.3	29	62	2024-03-19T11:00:00	2024-03-19T06:00:00	1710828000
Karachi	95	89.1	2024-03-01 19:05:00	8.7	105	41.3	33	50	2024-03-19T10:00:00	2024-03-19T05:00:00	1710824400
Karachi	87	88.9	2024-03-01 19:04:00	9.3	88	36	29	38	2024-03-19T09:00:00	2024-03-19T04:00:00	1710820800
Karachi	93	88.7	2024-03-01 19:03:00	10	71	40	32	26	2024-03-19T08:00:00	2024-03-19T03:00:00	1710817200
Karachi	74	80.5	2024-03-01 19:02:00	8.3	72.7	28.8	23	23.3	2024-03-19T07:00:00	2024-03-19T02:00:00	1710813600
Karachi	82	72.4	2024-03-01 19:01:00	6.7	74.3	33.8	27	20.7	2024-03-19T06:00:00	2024-03-19T01:00:00	1710810000
Karachi	89	64.2	2024-03-01 19:00:00	5	76	37.5	30	18	2024-03-19T05:00:00	2024-03-19T00:00:00	1710806400
Karachi	95	79.8	2024-03-01 18:23:00	8.7	73	41.3	33	23	2024-03-19T04:00:00	2024-03-18T23:00:00	1710802800
Karachi	98	95.3	2024-03-01 18:22:00	12.3	70	42.5	34	28	2024-03-19T03:00:00	2024-03-18T22:00:00	1710799200
Karachi	59	110.9	2024-03-01 18:21:00	16	67	38	16	33	2024-03-19T02:00:00	2024-03-18T21:00:00	1710795600
Karachi	112	120.4	2024-03-01 18:20:00	17.7	71.7	50	40	37	2024-03-19T01:00:00	2024-03-18T20:00:00	1710792000
Karachi	139	129.9	2024-03-01 18:19:00	19.3	76.3	62.5	50	41	2024-03-19T00:00:00	2024-03-18T19:00:00	1710788400
Karachi	91	139.5	2024-03-01 18:18:00	21	81	38.8	31	45	2024-03-18T23:00:00	2024-03-18T18:00:00	1710784800
Karachi	87	138.9	2024-03-01 18:17:00	20.3	91.7	36.3	29	50	2024-03-18T22:00:00	2024-03-18T17:00:00	1710781200
Karachi	85	138.3	2024-03-01 18:16:00	19.7	102.3	35	28	55	2024-03-18T21:00:00	2024-03-18T16:00:00	1710777600
Karachi	87	137.7	2024-03-01 18:15:00	19	113	36	29	60	2024-03-18T20:00:00	2024-03-18T15:00:00	1710774000
Karachi	100	114.4	2024-03-01 18:14:00	13.7	123.3	43.8	35	66.3	2024-03-18T19:00:00	2024-03-18T14:00:00	1710770400
Karachi	118	91	2024-03-01 18:13:00	8.3	133.7	52.5	42	72.7	2024-03-18T18:00:00	2024-03-18T13:00:00	1710766800
Karachi	129	67.7	2024-03-01 18:12:00	3	144	57.5	46	79	2024-03-18T17:00:00	2024-03-18T12:00:00	1710763200
Karachi	112	67.9	2024-03-01 18:11:00	2.7	144.3	50	40	79.7	2024-03-18T16:00:00	2024-03-18T11:00:00	1710759600
Karachi	163	68.1	2024-03-01 18:10:00	2.3	144.7	81.3	65	80.3	2024-03-18T15:00:00	2024-03-18T10:00:00	1710756000
Karachi	107	68.3	2024-03-01 18:09:00	2	145	47.5	38	81	2024-03-18T14:00:00	2024-03-18T09:00:00	1710752400
Karachi	163	72.2	2024-03-01 18:08:00	2.3	140.7	81	65	86	2024-03-18T13:00:00	2024-03-18T08:00:00	1710748800
Karachi	134	76.1	2024-03-01 18:07:00	2.7	136.3	60	48	91	2024-03-18T12:00:00	2024-03-18T07:00:00	1710745200
Karachi	192	80	2024-03-01 18:06:00	3	132	108.8	87	96	2024-03-18T11:00:00	2024-03-18T06:00:00	1710741600
Karachi	187	86.8	2024-03-01 18:05:00	5	108	103.8	83	72	2024-03-18T10:00:00	2024-03-18T05:00:00	1710738000
Karachi	184	93.6	2024-03-01 18:04:00	7	84	101.3	81	48	2024-03-18T09:00:00	2024-03-18T04:00:00	1710734400
Karachi	179	100.4	2024-03-01 18:03:00	9	60	96.3	77	24	2024-03-18T08:00:00	2024-03-18T03:00:00	1710730800
Karachi	235	96.1	2024-03-01 18:02:00	9	60.3	149	119	25	2024-03-18T07:00:00	2024-03-18T02:00:00	1710727200
Karachi	176	91.8	2024-03-01 18:01:00	9	60.7	93.8	75	26	2024-03-18T06:00:00	2024-03-18T01:00:00	1710723600
Karachi	176	87.5	2024-03-01 18:00:00	9	61	93.8	75	27	2024-03-18T05:00:00	2024-03-18T00:00:00	1710720000
Karachi	173	102.9	2024-03-01 17:23:00	12.7	58.7	91.3	73	30	2024-03-18T04:00:00	2024-03-17T23:00:00	1710716400
Karachi	95	118.3	2024-03-01 17:22:00	16.3	56.3	41.3	33	33	2024-03-18T03:00:00	2024-03-17T22:00:00	1710712800
Karachi	104	133.6	2024-03-01 17:21:00	20	54	46.3	37	36	2024-03-18T02:00:00	2024-03-17T21:00:00	1710709200
Karachi	95	143	2024-03-01 17:20:00	21.3	58	41	33	39	2024-03-18T01:00:00	2024-03-17T20:00:00	1710705600
Karachi	150	152.3	2024-03-01 17:19:00	22.7	62	67.5	54	42	2024-03-18T00:00:00	2024-03-17T19:00:00	1710702000
Karachi	102	161.7	2024-03-01 17:18:00	24	66	45	36	45	2024-03-17T23:00:00	2024-03-17T18:00:00	1710698400
Karachi	131	151.9	2024-03-01 17:17:00	22.3	80.3	58.8	47	53.3	2024-03-17T22:00:00	2024-03-17T17:00:00	1710694800
Karachi	118	142.2	2024-03-01 17:16:00	20.7	94.7	52.5	42	61.7	2024-03-17T21:00:00	2024-03-17T16:00:00	1710691200
Karachi	118	132.5	2024-03-01 17:15:00	19	109	52.5	42	70	2024-03-17T20:00:00	2024-03-17T15:00:00	1710687600
Karachi	127	111.1	2024-03-01 17:14:00	13.7	121.3	56.7	45.33	69.3	2024-03-17T19:00:00	2024-03-17T14:00:00	1710684000
Karachi	118	89.7	2024-03-01 17:13:00	8.3	133.7	52.5	42	68.7	2024-03-17T18:00:00	2024-03-17T13:00:00	1710680400
Karachi	145	68.3	2024-03-01 17:12:00	3	146	65	52	68	2024-03-17T17:00:00	2024-03-17T12:00:00	1710676800
Karachi	155	67.9	2024-03-01 17:11:00	2.7	144	73.8	59	63	2024-03-17T16:00:00	2024-03-17T11:00:00	1710673200
Karachi	89	67.5	2024-03-01 17:10:00	2.3	142	37.5	30	58	2024-03-17T15:00:00	2024-03-17T10:00:00	1710669600
Karachi	93	67.1	2024-03-01 17:09:00	2	140	40	32	53	2024-03-17T14:00:00	2024-03-17T09:00:00	1710666000
Karachi	110	71	2024-03-01 17:08:00	2.3	135.7	48.8	39	59.3	2024-03-17T13:00:00	2024-03-17T08:00:00	1710662400
Karachi	85	74.9	2024-03-01 17:07:00	2.7	131.3	35	28	65.7	2024-03-17T12:00:00	2024-03-17T07:00:00	1710658800
Karachi	110	78.8	2024-03-01 17:06:00	3	127	48.8	39	72	2024-03-17T11:00:00	2024-03-17T06:00:00	1710655200
Karachi	145	77.6	2024-03-01 17:05:00	4	109.3	65	52	52.3	2024-03-17T10:00:00	2024-03-17T05:00:00	1710651600
Karachi	197	76.5	2024-03-01 17:04:00	5	91.7	113.8	91	32.7	2024-03-17T09:00:00	2024-03-17T04:00:00	1710648000
Karachi	211	75.3	2024-03-01 17:03:00	6	74	126.3	101	13	2024-03-17T08:00:00	2024-03-17T03:00:00	1710644400
Karachi	227	71	2024-03-01 17:02:00	5.7	74.3	141.3	113	14.3	2024-03-17T07:00:00	2024-03-17T02:00:00	1710640800
Karachi	208	66.7	2024-03-01 17:01:00	5.3	74.7	124	99	15.7	2024-03-17T06:00:00	2024-03-17T01:00:00	1710637200
Karachi	137	62.4	2024-03-01 17:00:00	5	75	61.3	49	17	2024-03-17T05:00:00	2024-03-17T00:00:00	1710633600
Karachi	157	69.4	2024-03-01 16:23:00	7	72	76.3	61	18	2024-03-17T04:00:00	2024-03-16T23:00:00	1710630000
Karachi	203	76.5	2024-03-01 16:22:00	9	69	118.8	95	19	2024-03-17T03:00:00	2024-03-16T22:00:00	1710626400
Karachi	248	83.5	2024-03-01 16:21:00	11	66	161.3	129	20	2024-03-17T02:00:00	2024-03-16T21:00:00	1710622800
Karachi	189	99.8	2024-03-01 16:20:00	15.3	62.3	106.3	85	22.7	2024-03-17T01:00:00	2024-03-16T20:00:00	1710619200
Karachi	134	116.1	2024-03-01 16:19:00	19.7	58.7	60	48	25.3	2024-03-17T00:00:00	2024-03-16T19:00:00	1710615600
Karachi	188	132.5	2024-03-01 16:18:00	24	55	105	84	28	2024-03-16T23:00:00	2024-03-16T18:00:00	1710612000
Karachi	107	130.1	2024-03-01 16:17:00	23	63.3	47.5	38	32.7	2024-03-16T22:00:00	2024-03-16T17:00:00	1710608400
Karachi	107	127.8	2024-03-01 16:16:00	22	71.7	47.5	38	37.3	2024-03-16T21:00:00	2024-03-16T16:00:00	1710604800
Karachi	100	125.5	2024-03-01 16:15:00	21	80	43.8	35	42	2024-03-16T20:00:00	2024-03-16T15:00:00	1710601200
Karachi	118	105.4	2024-03-01 16:14:00	15	100.7	52.5	42	51.7	2024-03-16T19:00:00	2024-03-16T14:00:00	1710597600
Karachi	112	85.4	2024-03-01 16:13:00	9	121.3	50	40	61.3	2024-03-16T18:00:00	2024-03-16T13:00:00	1710594000
Karachi	118	65.4	2024-03-01 16:12:00	3	142	53	42	71	2024-03-16T17:00:00	2024-03-16T12:00:00	1710590400
Karachi	112	65.2	2024-03-01 16:11:00	2.7	141.3	50	40	66.7	2024-03-16T16:00:00	2024-03-16T11:00:00	1710586800
Karachi	126	65	2024-03-01 16:10:00	2.3	140.7	56.3	45	62.3	2024-03-16T15:00:00	2024-03-16T10:00:00	1710583200
Karachi	173	64.8	2024-03-01 16:09:00	2	140	91.3	73	58	2024-03-16T14:00:00	2024-03-16T09:00:00	1710579600
Karachi	107	67.1	2024-03-01 16:08:00	2.3	134	47.5	38	63.7	2024-03-16T13:00:00	2024-03-16T08:00:00	1710576000
Karachi	187	69.4	2024-03-01 16:07:00	2.7	128	103.8	83	69.3	2024-03-16T12:00:00	2024-03-16T07:00:00	1710572400
Karachi	76	71.8	2024-03-01 16:06:00	3	122	72	24	75	2024-03-16T11:00:00	2024-03-16T06:00:00	1710568800
Karachi	155	77.8	2024-03-01 16:05:00	5	104.3	73.8	59	56	2024-03-16T10:00:00	2024-03-16T05:00:00	1710565200
Karachi	163	83.8	2024-03-01 16:04:00	7	86.7	81.3	65	37	2024-03-16T09:00:00	2024-03-16T04:00:00	1710561600
Karachi	160	89.9	2024-03-01 16:03:00	9	69	78.8	63	18	2024-03-16T08:00:00	2024-03-16T03:00:00	1710558000
Karachi	155	88.9	2024-03-01 16:02:00	8.7	69	73.8	59	20	2024-03-16T07:00:00	2024-03-16T02:00:00	1710554400
Karachi	137	87.9	2024-03-01 16:01:00	8.3	69	61.3	49	22	2024-03-16T06:00:00	2024-03-16T01:00:00	1710550800
Karachi	123	87	2024-03-01 16:00:00	8	69	55	44	24	2024-03-16T05:00:00	2024-03-16T00:00:00	1710547200
Karachi	139	113.6	2024-03-01 15:23:00	13.7	60.7	63	50	28.7	2024-03-16T04:00:00	2024-03-15T23:00:00	1710543600
Karachi	160	140.3	2024-03-01 15:22:00	19.3	52.3	78.8	63	33.3	2024-03-16T03:00:00	2024-03-15T22:00:00	1710540000
Karachi	168	166.9	2024-03-01 15:21:00	25	44	86.3	69	38	2024-03-16T02:00:00	2024-03-15T21:00:00	1710536400
Karachi	150	159.5	2024-03-01 15:20:00	21.7	53.3	67.5	54	38.3	2024-03-16T01:00:00	2024-03-15T20:00:00	1710532800
Karachi	126	152.1	2024-03-01 15:19:00	18.3	62.7	56.3	45	38.7	2024-03-16T00:00:00	2024-03-15T19:00:00	1710529200
Karachi	112	144.7	2024-03-01 15:18:00	15	72	50	40	39	2024-03-15T23:00:00	2024-03-15T18:00:00	1710525600
Karachi	129	126.1	2024-03-01 15:17:00	11.7	80.7	58	46	38.7	2024-03-15T22:00:00	2024-03-15T17:00:00	1710522000
Karachi	89	107.4	2024-03-01 15:16:00	8.3	89.3	37.5	30	38.3	2024-03-15T21:00:00	2024-03-15T16:00:00	1710518400
Karachi	89	88.7	2024-03-01 15:15:00	5	98	37.5	30	38	2024-03-15T20:00:00	2024-03-15T15:00:00	1710514800
Karachi	112	81.1	2024-03-01 15:14:00	4	108.3	50	40	39.7	2024-03-15T19:00:00	2024-03-15T14:00:00	1710511200
Karachi	107	73.5	2024-03-01 15:13:00	3	118.7	47.5	38	41.3	2024-03-15T18:00:00	2024-03-15T13:00:00	1710507600
Karachi	107	65.9	2024-03-01 15:12:00	2	129	47.5	38	43	2024-03-15T17:00:00	2024-03-15T12:00:00	1710504000
Karachi	82	66.3	2024-03-01 15:11:00	1.7	129	33.8	27	42	2024-03-15T16:00:00	2024-03-15T11:00:00	1710500400
Karachi	107	66.7	2024-03-01 15:10:00	1.3	129	48	38	41	2024-03-15T15:00:00	2024-03-15T10:00:00	1710496800
Karachi	76	67.1	2024-03-01 15:09:00	1	129	30	24	40	2024-03-15T14:00:00	2024-03-15T09:00:00	1710493200
Karachi	91	73.7	2024-03-01 15:08:00	1.3	125.3	38.8	31	45.3	2024-03-15T13:00:00	2024-03-15T08:00:00	1710489600
Karachi	112	80.3	2024-03-01 15:07:00	1.7	121.7	50	40	50.7	2024-03-15T12:00:00	2024-03-15T07:00:00	1710486000
Karachi	150	87	2024-03-01 15:06:00	2	118	67.5	54	56	2024-03-15T11:00:00	2024-03-15T06:00:00	1710482400
Karachi	155	82.1	2024-03-01 15:05:00	2.3	109.3	73.8	59	44.3	2024-03-15T10:00:00	2024-03-15T05:00:00	1710478800
Karachi	153	77.2	2024-03-01 15:04:00	2.7	100.7	69	55	32.7	2024-03-15T09:00:00	2024-03-15T04:00:00	1710475200
Karachi	157	72.4	2024-03-01 15:03:00	3	92	76.3	61	21	2024-03-15T08:00:00	2024-03-15T03:00:00	1710471600
Karachi	216	68.5	2024-03-01 15:02:00	2.3	91.3	131.3	105	18	2024-03-15T07:00:00	2024-03-15T02:00:00	1710468000
Karachi	216	64.6	2024-03-01 15:01:00	1.7	90.7	131.3	105	15	2024-03-15T06:00:00	2024-03-15T01:00:00	1710464400
Karachi	155	60.7	2024-03-01 15:00:00	1	90	73.8	59	12	2024-03-15T05:00:00	2024-03-15T00:00:00	1710460800
Karachi	253	61.1	2024-03-01 14:23:00	1	86.7	166.3	133	11.7	2024-03-15T04:00:00	2024-03-14T23:00:00	1710457200
Karachi	253	61.5	2024-03-01 14:22:00	1	83.3	166.3	133	11.3	2024-03-15T03:00:00	2024-03-14T22:00:00	1710453600
Karachi	157	61.9	2024-03-01 14:21:00	1	80	76	61	11	2024-03-15T02:00:00	2024-03-14T21:00:00	1710450000
Karachi	184	74.9	2024-03-01 14:20:00	3.3	77.7	230	184	16.7	2024-03-15T01:00:00	2024-03-14T20:00:00	1710446400
Karachi	253	87.9	2024-03-01 14:19:00	5.7	75.3	166.3	133	22.3	2024-03-15T00:00:00	2024-03-14T19:00:00	1710442800
Karachi	160	101	2024-03-01 14:18:00	8	73	78.8	63	28	2024-03-14T23:00:00	2024-03-14T18:00:00	1710439200
Karachi	157	94.3	2024-03-01 14:17:00	7.3	79.7	76.3	61	30.7	2024-03-14T22:00:00	2024-03-14T17:00:00	1710435600
Karachi	152	87.7	2024-03-01 14:16:00	6.7	86.3	71.3	57	33.3	2024-03-14T21:00:00	2024-03-14T16:00:00	1710432000
Karachi	157	81.1	2024-03-01 14:15:00	6	93	76	61	36	2024-03-14T20:00:00	2024-03-14T15:00:00	1710428400
Karachi	137	73.7	2024-03-01 14:14:00	4.7	103.3	61.3	49	37.7	2024-03-14T19:00:00	2024-03-14T14:00:00	1710424800
Karachi	152	66.3	2024-03-01 14:13:00	3.3	113.7	71.3	57	39.3	2024-03-14T18:00:00	2024-03-14T13:00:00	1710421200
Karachi	152	58.9	2024-03-01 14:12:00	2	124	71.3	57	41	2024-03-14T17:00:00	2024-03-14T12:00:00	1710417600
Karachi	171	60.3	2024-03-01 14:11:00	1.7	124.3	88.8	71	39.7	2024-03-14T16:00:00	2024-03-14T11:00:00	1710414000
Karachi	157	61.7	2024-03-01 14:10:00	1.3	124.7	76.3	61	38.3	2024-03-14T15:00:00	2024-03-14T10:00:00	1710410400
Karachi	168	63	2024-03-01 14:09:00	1	125	86	69	37	2024-03-14T14:00:00	2024-03-14T09:00:00	1710406800
Karachi	139	65.8	2024-03-01 14:08:00	1.3	119	62.5	50	39.7	2024-03-14T13:00:00	2024-03-14T08:00:00	1710403200
Karachi	148	68.5	2024-03-01 14:07:00	1.7	113	66.3	53	42.3	2024-03-14T12:00:00	2024-03-14T07:00:00	1710399600
Karachi	145	71.2	2024-03-01 14:06:00	2	107	65	52	45	2024-03-14T11:00:00	2024-03-14T06:00:00	1710396000
Karachi	181	75.9	2024-03-01 14:05:00	4	90	98.8	79	39	2024-03-14T10:00:00	2024-03-14T05:00:00	1710392400
Karachi	227	80.5	2024-03-01 14:04:00	6	73	141.3	113	33	2024-03-14T09:00:00	2024-03-14T04:00:00	1710388800
Karachi	180	85.2	2024-03-01 14:03:00	8	56	98	78	27	2024-03-14T08:00:00	2024-03-14T03:00:00	1710385200
Karachi	176	80.1	2024-03-01 14:02:00	7.7	57	93.8	75	31	2024-03-14T07:00:00	2024-03-14T02:00:00	1710381600
Karachi	152	75.1	2024-03-01 14:01:00	7.3	58	71.3	57	35	2024-03-14T06:00:00	2024-03-14T01:00:00	1710378000
Karachi	184	70	2024-03-01 14:00:00	7	59	101.3	81	39	2024-03-14T05:00:00	2024-03-14T00:00:00	1710374400
Karachi	245	75.7	2024-03-01 13:23:00	8.3	60.3	158.8	127	34	2024-03-14T04:00:00	2024-03-13T23:00:00	1710370800
Karachi	227	81.3	2024-03-01 13:22:00	9.7	61.7	141.3	113	29	2024-03-14T03:00:00	2024-03-13T22:00:00	1710367200
Karachi	157	87	2024-03-01 13:21:00	11	63	76.3	61	24	2024-03-14T02:00:00	2024-03-13T21:00:00	1710363600
Karachi	221	90.3	2024-03-01 13:20:00	12	66	136	109	22.3	2024-03-14T01:00:00	2024-03-13T20:00:00	1710360000
Karachi	152	93.6	2024-03-01 13:19:00	13	69	71.3	57	20.7	2024-03-14T00:00:00	2024-03-13T19:00:00	1710356400
Karachi	107	96.9	2024-03-01 13:18:00	14	72	47.5	38	19	2024-03-13T23:00:00	2024-03-13T18:00:00	1710352800
Karachi	118	101.2	2024-03-01 13:17:00	15.7	72.3	52.5	42	22.3	2024-03-13T22:00:00	2024-03-13T17:00:00	1710349200
Karachi	107	105.4	2024-03-01 13:16:00	17.3	72.7	48	38	25.7	2024-03-13T21:00:00	2024-03-13T16:00:00	1710345600
Karachi	118	109.7	2024-03-01 13:15:00	19	73	105	42	29	2024-03-13T20:00:00	2024-03-13T15:00:00	1710342000
Karachi	181	92.8	2024-03-01 13:14:00	14	90	98.8	79	31.7	2024-03-13T19:00:00	2024-03-13T14:00:00	1710338400
Karachi	181	75.9	2024-03-01 13:13:00	9	107	98.8	79	34.3	2024-03-13T18:00:00	2024-03-13T13:00:00	1710334800
Karachi	181	58.9	2024-03-01 13:12:00	4	124	98.8	79	37	2024-03-13T17:00:00	2024-03-13T12:00:00	1710331200
Karachi	248	57.6	2024-03-01 13:11:00	3.3	126.7	161.3	129	37.7	2024-03-13T16:00:00	2024-03-13T11:00:00	1710327600
Karachi	245	56.2	2024-03-01 13:10:00	2.7	129.3	158.8	127	38.3	2024-03-13T15:00:00	2024-03-13T10:00:00	1710324000
Karachi	173	54.9	2024-03-01 13:09:00	2	132	91.3	73	39	2024-03-13T14:00:00	2024-03-13T09:00:00	1710320400
Karachi	154	58.4	2024-03-01 13:08:00	3	122.7	69.2	55.33	49.7	2024-03-13T13:00:00	2024-03-13T08:00:00	1710316800
Karachi	145	61.9	2024-03-01 13:07:00	4	113.3	65	52	60.3	2024-03-13T12:00:00	2024-03-13T07:00:00	1710313200
Karachi	67	65.4	2024-03-01 13:06:00	5	104	25	20	71	2024-03-13T11:00:00	2024-03-13T06:00:00	1710309600
Karachi	74	68.9	2024-03-01 13:05:00	6.3	88.7	28.8	23	54.3	2024-03-13T10:00:00	2024-03-13T05:00:00	1710306000
Karachi	74	72.4	2024-03-01 13:04:00	7.7	73.3	28.8	23	37.7	2024-03-13T09:00:00	2024-03-13T04:00:00	1710302400
Karachi	72	75.9	2024-03-01 13:03:00	9	58	27.5	22	21	2024-03-13T08:00:00	2024-03-13T03:00:00	1710298800
Karachi	74	69.3	2024-03-01 13:02:00	7.7	59.3	29	23	19.7	2024-03-13T07:00:00	2024-03-13T02:00:00	1710295200
Karachi	82	62.6	2024-03-01 13:01:00	6.3	60.7	33.8	27	18.3	2024-03-13T06:00:00	2024-03-13T01:00:00	1710291600
Karachi	59	56	2024-03-01 13:00:00	5	62	20	16	17	2024-03-13T05:00:00	2024-03-13T00:00:00	1710288000
Karachi	72	59.5	2024-03-01 12:23:00	6.3	59.7	27.5	22	18.3	2024-03-13T04:00:00	2024-03-12T23:00:00	1710284400
Karachi	65	63	2024-03-01 12:22:00	7.7	57.3	23.8	19	19.7	2024-03-13T03:00:00	2024-03-12T22:00:00	1710280800
Karachi	52	66.5	2024-03-01 12:21:00	9	55	16.3	13	21	2024-03-13T02:00:00	2024-03-12T21:00:00	1710277200
Karachi	50	72.8	2024-03-01 12:20:00	10.7	53.3	15	12	23	2024-03-13T01:00:00	2024-03-12T20:00:00	1710273600
Karachi	54	79	2024-03-01 12:19:00	12.3	51.7	17.5	14	25	2024-03-13T00:00:00	2024-03-12T19:00:00	1710270000
Karachi	42	85.2	2024-03-01 12:18:00	14	50	12.5	10	27	2024-03-12T23:00:00	2024-03-12T18:00:00	1710266400
Karachi	61	84.2	2024-03-01 12:17:00	14	54.3	21.3	17	31	2024-03-12T22:00:00	2024-03-12T17:00:00	1710262800
Karachi	42	83.3	2024-03-01 12:16:00	14	58.7	12.5	10	35	2024-03-12T21:00:00	2024-03-12T16:00:00	1710259200
Karachi	52	82.3	2024-03-01 12:15:00	14	63	16.3	13	39	2024-03-12T20:00:00	2024-03-12T15:00:00	1710255600
Karachi	65	77.2	2024-03-01 12:14:00	10.7	86.3	23.8	19	52.3	2024-03-12T19:00:00	2024-03-12T14:00:00	1710252000
Karachi	56	72.2	2024-03-01 12:13:00	7.3	109.7	19	15	65.7	2024-03-12T18:00:00	2024-03-12T13:00:00	1710248400
Karachi	69	67.1	2024-03-01 12:12:00	4	133	26.3	21	79	2024-03-12T17:00:00	2024-03-12T12:00:00	1710244800
Karachi	74	69.6	2024-03-01 12:11:00	3.7	139	26.3	21	88.3	2024-03-12T16:00:00	2024-03-12T11:00:00	1710241200
Karachi	87	72.2	2024-03-01 12:10:00	3.3	145	36.3	29	97.7	2024-03-12T15:00:00	2024-03-12T10:00:00	1710237600
Karachi	142	74.7	2024-03-01 12:09:00	3	151	63.8	51	107	2024-03-12T14:00:00	2024-03-12T09:00:00	1710234000
Karachi	145	78.6	2024-03-01 12:08:00	4.3	136.7	65	52	105.3	2024-03-12T13:00:00	2024-03-12T08:00:00	1710230400
Karachi	145	82.5	2024-03-01 12:07:00	5.7	122.3	65	52	103.7	2024-03-12T12:00:00	2024-03-12T07:00:00	1710226800
Karachi	107	86.4	2024-03-01 12:06:00	7	108	47.5	38	102	2024-03-12T11:00:00	2024-03-12T06:00:00	1710223200
Karachi	160	90.3	2024-03-01 12:05:00	8.7	85.7	78.8	63	73.3	2024-03-12T10:00:00	2024-03-12T05:00:00	1710219600
Karachi	129	94.2	2024-03-01 12:04:00	10.3	63.3	57.5	46	44.7	2024-03-12T09:00:00	2024-03-12T04:00:00	1710216000
Karachi	85	98	2024-03-01 12:03:00	12	41	35	28	16	2024-03-12T08:00:00	2024-03-12T03:00:00	1710212400
Karachi	148	97.5	2024-03-01 12:02:00	12.3	42	66.3	53	19	2024-03-12T07:00:00	2024-03-12T02:00:00	1710208800
Karachi	162	96.9	2024-03-01 12:01:00	12.7	43	80.8	64.67	22	2024-03-12T06:00:00	2024-03-12T01:00:00	1710205200
Karachi	187	96.3	2024-03-01 12:00:00	13	44	103.8	83	25	2024-03-12T05:00:00	2024-03-12T00:00:00	1710201600
Karachi	107	100.4	2024-03-01 11:23:00	14	47.7	47.5	38	26.3	2024-03-12T04:00:00	2024-03-11T23:00:00	1710198000
Karachi	98	104.5	2024-03-01 11:22:00	15	51.3	42.5	34	27.7	2024-03-12T03:00:00	2024-03-11T22:00:00	1710194400
Karachi	89	108.5	2024-03-01 11:21:00	16	55	37.5	30	29	2024-03-12T02:00:00	2024-03-11T21:00:00	1710190800
Karachi	82	110.9	2024-03-01 11:20:00	16	60	33.8	27	30.7	2024-03-12T01:00:00	2024-03-11T20:00:00	1710187200
Karachi	82	113.2	2024-03-01 11:19:00	16	65	33.8	27	32.3	2024-03-12T00:00:00	2024-03-11T19:00:00	1710183600
Karachi	82	115.6	2024-03-01 11:18:00	16	70	34	27	34	2024-03-11T23:00:00	2024-03-11T18:00:00	1710180000
Karachi	72	108.9	2024-03-01 11:17:00	15.3	72.7	27.5	22	37.3	2024-03-11T22:00:00	2024-03-11T17:00:00	1710176400
Karachi	76	102.3	2024-03-01 11:16:00	14.7	75.3	30	24	40.7	2024-03-11T21:00:00	2024-03-11T16:00:00	1710172800
Karachi	80	95.7	2024-03-01 11:15:00	14	78	32.5	26	44	2024-03-11T20:00:00	2024-03-11T15:00:00	1710169200
Karachi	85	85.6	2024-03-01 11:14:00	10.7	87.7	35	28	44	2024-03-11T19:00:00	2024-03-11T14:00:00	1710165600
Karachi	74	75.5	2024-03-01 11:13:00	7.3	97.3	28.8	23	44	2024-03-11T18:00:00	2024-03-11T13:00:00	1710162000
Karachi	61	65.4	2024-03-01 11:12:00	4	107	43	17	44	2024-03-11T17:00:00	2024-03-11T12:00:00	1710158400
Karachi	76	66.7	2024-03-01 11:11:00	3.3	112.3	30	24	43.3	2024-03-11T16:00:00	2024-03-11T11:00:00	1710154800
Karachi	69	68.1	2024-03-01 11:10:00	2.7	117.7	26.3	21	42.7	2024-03-11T15:00:00	2024-03-11T10:00:00	1710151200
Karachi	76	69.4	2024-03-01 11:09:00	2	123	30	24	42	2024-03-11T14:00:00	2024-03-11T09:00:00	1710147600
Karachi	82	72.8	2024-03-01 11:08:00	3	118.7	33.8	27	52	2024-03-11T13:00:00	2024-03-11T08:00:00	1710144000
Karachi	82	76.1	2024-03-01 11:07:00	4	114.3	33.8	27	62	2024-03-11T12:00:00	2024-03-11T07:00:00	1710140400
Karachi	65	79.4	2024-03-01 11:06:00	5	110	50	19	72	2024-03-11T11:00:00	2024-03-11T06:00:00	1710136800
Karachi	171	87	2024-03-01 11:05:00	6.7	95.7	88.8	71	55	2024-03-11T10:00:00	2024-03-11T05:00:00	1710133200
Karachi	184	94.5	2024-03-01 11:04:00	8.3	81.3	101.3	81	38	2024-03-11T09:00:00	2024-03-11T04:00:00	1710129600
Karachi	134	102.1	2024-03-01 11:03:00	10	67	60	48	21	2024-03-11T08:00:00	2024-03-11T03:00:00	1710126000
Karachi	85	96.3	2024-03-01 11:02:00	8.7	71	35	28	22.7	2024-03-11T07:00:00	2024-03-11T02:00:00	1710122400
Karachi	78	90.5	2024-03-01 11:01:00	7.3	75	31.3	25	24.3	2024-03-11T06:00:00	2024-03-11T01:00:00	1710118800
Karachi	74	84.6	2024-03-01 11:00:00	6	79	62	23	26	2024-03-11T05:00:00	2024-03-11T00:00:00	1710115200
Karachi	80	95.3	2024-03-01 10:23:00	7.7	79.7	32.5	26	34.3	2024-03-11T04:00:00	2024-03-10T23:00:00	1710111600
Karachi	102	106	2024-03-01 10:22:00	9.3	80.3	45	36	42.7	2024-03-11T03:00:00	2024-03-10T22:00:00	1710108000
Karachi	118	116.7	2024-03-01 10:21:00	11	81	52.5	42	51	2024-03-11T02:00:00	2024-03-10T21:00:00	1710104400
Karachi	129	130.3	2024-03-01 10:20:00	14	76.7	57.5	46	58	2024-03-11T01:00:00	2024-03-10T20:00:00	1710100800
Karachi	95	144	2024-03-01 10:19:00	17	72.3	41.3	33	65	2024-03-11T00:00:00	2024-03-10T19:00:00	1710097200
Karachi	110	157.6	2024-03-01 10:18:00	20	68	48.8	39	72	2024-03-10T23:00:00	2024-03-10T18:00:00	1710093600
Karachi	95	149.6	2024-03-01 10:17:00	19.3	74.3	41	33	86.7	2024-03-10T22:00:00	2024-03-10T17:00:00	1710090000
Karachi	126	141.6	2024-03-01 10:16:00	18.7	80.7	56.3	45	101.3	2024-03-10T21:00:00	2024-03-10T16:00:00	1710086400
Karachi	112	133.6	2024-03-01 10:15:00	18	87	50	40	116	2024-03-10T20:00:00	2024-03-10T15:00:00	1710082800
Karachi	102	118.3	2024-03-01 10:14:00	14	99.3	45	36	109.7	2024-03-10T19:00:00	2024-03-10T14:00:00	1710079200
Karachi	93	102.9	2024-03-01 10:13:00	10	111.7	40	32	103.3	2024-03-10T18:00:00	2024-03-10T13:00:00	1710075600
Karachi	80	87.5	2024-03-01 10:12:00	6	124	32.5	26	97	2024-03-10T17:00:00	2024-03-10T12:00:00	1710072000
Karachi	82	86.8	2024-03-01 10:11:00	5.3	126.3	33.3	26.67	92.7	2024-03-10T16:00:00	2024-03-10T11:00:00	1710068400
Karachi	82	86	2024-03-01 10:10:00	4.7	128.7	33.8	27	88.3	2024-03-10T15:00:00	2024-03-10T10:00:00	1710064800
Karachi	85	85.2	2024-03-01 10:09:00	4	131	35	28	84	2024-03-10T14:00:00	2024-03-10T09:00:00	1710061200
Karachi	91	86.4	2024-03-01 10:08:00	4.3	125.7	38.8	31	96.3	2024-03-10T13:00:00	2024-03-10T08:00:00	1710057600
Karachi	118	87.5	2024-03-01 10:07:00	4.7	120.3	52.5	42	108.7	2024-03-10T12:00:00	2024-03-10T07:00:00	1710054000
Karachi	115	88.7	2024-03-01 10:06:00	5	115	51.3	41	121	2024-03-10T11:00:00	2024-03-10T06:00:00	1710050400
Karachi	121	104.5	2024-03-01 10:05:00	7.3	90	54	43	94	2024-03-10T10:00:00	2024-03-10T05:00:00	1710046800
Karachi	157	120.2	2024-03-01 10:04:00	9.7	65	76.3	61	67	2024-03-10T09:00:00	2024-03-10T04:00:00	1710043200
Karachi	195	136	2024-03-01 10:03:00	12	40	111.3	89	40	2024-03-10T08:00:00	2024-03-10T03:00:00	1710039600
Karachi	229	129.2	2024-03-01 10:02:00	10.3	40.7	143.8	115	37	2024-03-10T07:00:00	2024-03-10T02:00:00	1710036000
Karachi	200	122.4	2024-03-01 10:01:00	8.7	41.3	116.3	93	34	2024-03-10T06:00:00	2024-03-10T01:00:00	1710032400
Karachi	235	115.6	2024-03-01 10:00:00	7	42	148.8	119	31	2024-03-10T05:00:00	2024-03-10T00:00:00	1710028800
Karachi	196	130.3	2024-03-01 09:23:00	10	47	113	90	34	2024-03-10T04:00:00	2024-03-09T23:00:00	1710025200
Karachi	273	145.1	2024-03-01 09:22:00	13	52	185	148	37	2024-03-10T03:00:00	2024-03-09T22:00:00	1710021600
Karachi	208	159.9	2024-03-01 09:21:00	16	57	123.8	99	40	2024-03-10T02:00:00	2024-03-09T21:00:00	1710018000
Karachi	189	144.5	2024-03-01 09:20:00	12.7	67	106.3	85	39.3	2024-03-10T01:00:00	2024-03-09T20:00:00	1710014400
Karachi	213	129.2	2024-03-01 09:19:00	9.3	77	128.8	103	38.7	2024-03-10T00:00:00	2024-03-09T19:00:00	1710010800
Karachi	173	113.8	2024-03-01 09:18:00	6	87	91.3	73	38	2024-03-09T23:00:00	2024-03-09T18:00:00	1710007200
Karachi	158	107.6	2024-03-01 09:17:00	5.7	93.3	77.1	61.67	43	2024-03-09T22:00:00	2024-03-09T17:00:00	1710003600
Karachi	118	101.4	2024-03-01 09:16:00	5.3	99.7	52.5	42	48	2024-03-09T21:00:00	2024-03-09T16:00:00	1710000000
Karachi	110	95.1	2024-03-01 09:15:00	5	106	48.8	39	53	2024-03-09T20:00:00	2024-03-09T15:00:00	1709996400
Karachi	110	90.3	2024-03-01 09:14:00	4.3	117.3	48.8	39	54.7	2024-03-09T19:00:00	2024-03-09T14:00:00	1709992800
Karachi	100	85.4	2024-03-01 09:13:00	3.7	128.7	43.8	35	56.3	2024-03-09T18:00:00	2024-03-09T13:00:00	1709989200
Karachi	95	80.5	2024-03-01 09:12:00	3	140	41.3	33	58	2024-03-09T17:00:00	2024-03-09T12:00:00	1709985600
Karachi	107	80.5	2024-03-01 09:11:00	2.7	140.3	47.5	38	54.7	2024-03-09T16:00:00	2024-03-09T11:00:00	1709982000
Karachi	95	80.5	2024-03-01 09:10:00	2.3	140.7	41	33	51.3	2024-03-09T15:00:00	2024-03-09T10:00:00	1709978400
Karachi	102	80.5	2024-03-01 09:09:00	2	141	45	36	48	2024-03-09T14:00:00	2024-03-09T09:00:00	1709974800
Karachi	104	84.8	2024-03-01 09:08:00	2.3	138	46.3	37	52.7	2024-03-09T13:00:00	2024-03-09T08:00:00	1709971200
Karachi	118	89.1	2024-03-01 09:07:00	2.7	135	52.5	42	57.3	2024-03-09T12:00:00	2024-03-09T07:00:00	1709967600
Karachi	160	93.4	2024-03-01 09:06:00	3	132	78.8	63	62	2024-03-09T11:00:00	2024-03-09T06:00:00	1709964000
Karachi	157	97.7	2024-03-01 09:05:00	3.3	113	76.3	61	51	2024-03-09T10:00:00	2024-03-09T05:00:00	1709960400
Karachi	159	101.9	2024-03-01 09:04:00	3.7	94	78	62	40	2024-03-09T09:00:00	2024-03-09T04:00:00	1709956800
Karachi	184	106.2	2024-03-01 09:03:00	4	75	101.3	81	29	2024-03-09T08:00:00	2024-03-09T03:00:00	1709953200
Karachi	163	112.1	2024-03-01 09:02:00	5	68	81.3	65	30	2024-03-09T07:00:00	2024-03-09T02:00:00	1709949600
Karachi	163	117.9	2024-03-01 09:01:00	6	61	81.3	65	31	2024-03-09T06:00:00	2024-03-09T01:00:00	1709946000
Karachi	266	123.7	2024-03-01 09:00:00	7	54	178.8	143	32	2024-03-09T05:00:00	2024-03-09T00:00:00	1709942400
Karachi	178	137.9	2024-03-01 08:23:00	9.7	55.3	222.5	178	35	2024-03-09T04:00:00	2024-03-08T23:00:00	1709938800
Karachi	260	152.1	2024-03-01 08:22:00	12.3	56.7	173	138	38	2024-03-09T03:00:00	2024-03-08T22:00:00	1709935200
Karachi	178	166.3	2024-03-01 08:21:00	15	58	222.5	178	41	2024-03-09T02:00:00	2024-03-08T21:00:00	1709931600
Karachi	273	167.5	2024-03-01 08:20:00	16	66.7	185	148	47	2024-03-09T01:00:00	2024-03-08T20:00:00	1709928000
Karachi	158	168.7	2024-03-01 08:19:00	17	75.3	197.5	158	53	2024-03-09T00:00:00	2024-03-08T19:00:00	1709924400
Karachi	155	169.8	2024-03-01 08:18:00	18	84	73.8	59	59	2024-03-08T23:00:00	2024-03-08T18:00:00	1709920800
Karachi	139	154.7	2024-03-01 08:17:00	16.3	91.7	62.5	50	64	2024-03-08T22:00:00	2024-03-08T17:00:00	1709917200
Karachi	155	139.5	2024-03-01 08:16:00	14.7	99.3	74	59	69	2024-03-08T21:00:00	2024-03-08T16:00:00	1709913600
Karachi	123	124.3	2024-03-01 08:15:00	13	107	55	44	74	2024-03-08T20:00:00	2024-03-08T15:00:00	1709910000
Karachi	131	106.8	2024-03-01 08:14:00	9.7	121.7	58.8	47	77	2024-03-08T19:00:00	2024-03-08T14:00:00	1709906400
Karachi	104	89.3	2024-03-01 08:13:00	6.3	136.3	46.3	37	80	2024-03-08T18:00:00	2024-03-08T13:00:00	1709902800
Karachi	110	71.8	2024-03-01 08:12:00	3	151	48.8	39	83	2024-03-08T17:00:00	2024-03-08T12:00:00	1709899200
Karachi	107	72.6	2024-03-01 08:11:00	2.7	149.3	47.5	38	76.7	2024-03-08T16:00:00	2024-03-08T11:00:00	1709895600
Karachi	119	73.3	2024-03-01 08:10:00	2.3	147.7	52.9	42.33	70.3	2024-03-08T15:00:00	2024-03-08T10:00:00	1709892000
Karachi	123	74.1	2024-03-01 08:09:00	2	146	55	44	64	2024-03-08T14:00:00	2024-03-08T09:00:00	1709888400
Karachi	107	79.2	2024-03-01 08:08:00	2.3	142	47.5	38	67	2024-03-08T13:00:00	2024-03-08T08:00:00	1709884800
Karachi	118	84.2	2024-03-01 08:07:00	2.7	138	52.5	42	70	2024-03-08T12:00:00	2024-03-08T07:00:00	1709881200
Karachi	137	89.3	2024-03-01 08:06:00	3	134	61.3	49	73	2024-03-08T11:00:00	2024-03-08T06:00:00	1709877600
Karachi	200	104.7	2024-03-01 08:05:00	5.3	106.7	116.3	93	55.7	2024-03-08T10:00:00	2024-03-08T05:00:00	1709874000
Karachi	240	120	2024-03-01 08:04:00	7.7	79.3	153.8	123	38.3	2024-03-08T09:00:00	2024-03-08T04:00:00	1709870400
Karachi	163	135.4	2024-03-01 08:03:00	10	52	81	65	21	2024-03-08T08:00:00	2024-03-08T03:00:00	1709866800
Karachi	240	138.7	2024-03-01 08:02:00	13.7	44.3	153.8	123	23.3	2024-03-08T07:00:00	2024-03-08T02:00:00	1709863200
Karachi	232	142	2024-03-01 08:01:00	17.3	36.7	146.3	117	25.7	2024-03-08T06:00:00	2024-03-08T01:00:00	1709859600
Karachi	179	145.3	2024-03-01 08:00:00	21	29	223.8	179	28	2024-03-08T05:00:00	2024-03-08T00:00:00	1709856000
Karachi	264	151.7	2024-03-01 07:23:00	22.7	31.7	176.3	141	30	2024-03-08T04:00:00	2024-03-07T23:00:00	1709852400
Karachi	200	158.2	2024-03-01 07:22:00	24.3	34.3	116.3	93	32	2024-03-08T03:00:00	2024-03-07T22:00:00	1709848800
Karachi	85	164.6	2024-03-01 07:21:00	26	37	51	28	34	2024-03-08T02:00:00	2024-03-07T21:00:00	1709845200
Karachi	192	156.8	2024-03-01 07:20:00	24.7	42.7	108.8	87	34.3	2024-03-08T01:00:00	2024-03-07T20:00:00	1709841600
Karachi	152	149	2024-03-01 07:19:00	23.3	48.3	71.3	57	34.7	2024-03-08T00:00:00	2024-03-07T19:00:00	1709838000
Karachi	126	141.2	2024-03-01 07:18:00	22	54	56.3	45	35	2024-03-07T23:00:00	2024-03-07T18:00:00	1709834400
Karachi	102	132.9	2024-03-01 07:17:00	20	66.7	45	36	43.7	2024-03-07T22:00:00	2024-03-07T17:00:00	1709830800
Karachi	118	124.5	2024-03-01 07:16:00	18	79.3	52.5	42	52.3	2024-03-07T21:00:00	2024-03-07T16:00:00	1709827200
Karachi	102	116.1	2024-03-01 07:15:00	16	92	45	36	61	2024-03-07T20:00:00	2024-03-07T15:00:00	1709823600
Karachi	118	104.1	2024-03-01 07:14:00	12	112.7	52.5	42	70.7	2024-03-07T19:00:00	2024-03-07T14:00:00	1709820000
Karachi	123	92	2024-03-01 07:13:00	8	133.3	55	44	80.3	2024-03-07T18:00:00	2024-03-07T13:00:00	1709816400
Karachi	123	80	2024-03-01 07:12:00	4	154	55	44	90	2024-03-07T17:00:00	2024-03-07T12:00:00	1709812800
Karachi	118	75.1	2024-03-01 07:11:00	3.3	146.3	52.5	42	86.3	2024-03-07T16:00:00	2024-03-07T11:00:00	1709809200
Karachi	115	70.2	2024-03-01 07:10:00	2.7	138.7	51.3	41	82.7	2024-03-07T15:00:00	2024-03-07T10:00:00	1709805600
Karachi	121	65.4	2024-03-01 07:09:00	2	131	54	43	79	2024-03-07T14:00:00	2024-03-07T09:00:00	1709802000
Karachi	134	67.9	2024-03-01 07:08:00	3	123	60	48	85.7	2024-03-07T13:00:00	2024-03-07T08:00:00	1709798400
Karachi	173	70.4	2024-03-01 07:07:00	4	115	91.3	73	92.3	2024-03-07T12:00:00	2024-03-07T07:00:00	1709794800
Karachi	229	73	2024-03-01 07:06:00	5	107	143.8	115	99	2024-03-07T11:00:00	2024-03-07T06:00:00	1709791200
Karachi	266	81.9	2024-03-01 07:05:00	7	91.7	178.8	143	74	2024-03-07T10:00:00	2024-03-07T05:00:00	1709787600
Karachi	184	90.8	2024-03-01 07:04:00	9	76.3	101.3	81	49	2024-03-07T09:00:00	2024-03-07T04:00:00	1709784000
Karachi	260	99.8	2024-03-01 07:03:00	11	61	173	138	24	2024-03-07T08:00:00	2024-03-07T03:00:00	1709780400
Karachi	104	90.8	2024-03-01 07:02:00	9.3	66.7	46.3	37	23.7	2024-03-07T07:00:00	2024-03-07T02:00:00	1709776800
Karachi	87	81.9	2024-03-01 07:01:00	7.7	72.3	36.3	29	23.3	2024-03-07T06:00:00	2024-03-07T01:00:00	1709773200
Karachi	89	73	2024-03-01 07:00:00	6	78	37.5	30	23	2024-03-07T05:00:00	2024-03-07T00:00:00	1709769600
Karachi	118	78.8	2024-03-01 06:23:00	7.3	81.7	52.5	42	27.3	2024-03-07T04:00:00	2024-03-06T23:00:00	1709766000
Karachi	95	84.6	2024-03-01 06:22:00	8.7	85.3	41.3	33	31.7	2024-03-07T03:00:00	2024-03-06T22:00:00	1709762400
Karachi	131	90.5	2024-03-01 06:21:00	10	89	58.8	47	36	2024-03-07T02:00:00	2024-03-06T21:00:00	1709758800
Karachi	102	92.6	2024-03-01 06:20:00	10.3	94.3	45	36	39	2024-03-07T01:00:00	2024-03-06T20:00:00	1709755200
Karachi	118	94.7	2024-03-01 06:19:00	10.7	99.7	52.5	42	42	2024-03-07T00:00:00	2024-03-06T19:00:00	1709751600
Karachi	104	96.9	2024-03-01 06:18:00	11	105	46.3	37	45	2024-03-06T23:00:00	2024-03-06T18:00:00	1709748000
Karachi	118	100.6	2024-03-01 06:17:00	11.3	112.3	52.5	42	53	2024-03-06T22:00:00	2024-03-06T17:00:00	1709744400
Karachi	115	104.3	2024-03-01 06:16:00	11.7	119.7	51.3	41	61	2024-03-06T21:00:00	2024-03-06T16:00:00	1709740800
Karachi	69	108	2024-03-01 06:15:00	12	127	47	21	69	2024-03-06T20:00:00	2024-03-06T15:00:00	1709737200
Karachi	115	100.2	2024-03-01 06:14:00	10	140.3	51.3	41	83.7	2024-03-06T19:00:00	2024-03-06T14:00:00	1709733600
Karachi	100	92.4	2024-03-01 06:13:00	8	153.7	43.8	35	98.3	2024-03-06T18:00:00	2024-03-06T13:00:00	1709730000
Karachi	102	84.6	2024-03-01 06:12:00	6	167	45	36	113	2024-03-06T17:00:00	2024-03-06T12:00:00	1709726400
Karachi	110	82.3	2024-03-01 06:11:00	4.7	157.3	48.8	39	107.7	2024-03-06T16:00:00	2024-03-06T11:00:00	1709722800
Karachi	112	80	2024-03-01 06:10:00	3.3	147.7	50	40	102.3	2024-03-06T15:00:00	2024-03-06T10:00:00	1709719200
Karachi	78	77.6	2024-03-01 06:09:00	2	138	77	25	97	2024-03-06T14:00:00	2024-03-06T09:00:00	1709715600
Karachi	145	78.6	2024-03-01 06:08:00	2.3	128.7	65	52	87.7	2024-03-06T13:00:00	2024-03-06T08:00:00	1709712000
Karachi	160	79.6	2024-03-01 06:07:00	2.7	119.3	78.8	63	78.3	2024-03-06T12:00:00	2024-03-06T07:00:00	1709708400
Karachi	181	80.5	2024-03-01 06:06:00	3	110	98.8	79	69	2024-03-06T11:00:00	2024-03-06T06:00:00	1709704800
Karachi	192	80.5	2024-03-01 06:05:00	3	100.3	108.8	87	49.7	2024-03-06T10:00:00	2024-03-06T05:00:00	1709701200
Karachi	205	80.5	2024-03-01 06:04:00	3	90.7	121.3	97	30.3	2024-03-06T09:00:00	2024-03-06T04:00:00	1709697600
Karachi	184	80.5	2024-03-01 06:03:00	3	81	101.3	81	11	2024-03-06T08:00:00	2024-03-06T03:00:00	1709694000
Karachi	203	78.8	2024-03-01 06:02:00	2.3	81.3	119	95	13.3	2024-03-06T07:00:00	2024-03-06T02:00:00	1709690400
Karachi	221	77	2024-03-01 06:01:00	1.7	81.7	136.3	109	15.7	2024-03-06T06:00:00	2024-03-06T01:00:00	1709686800
Karachi	237	75.3	2024-03-01 06:00:00	1	82	151.3	121	18	2024-03-06T05:00:00	2024-03-06T00:00:00	1709683200
Karachi	205	77.8	2024-03-01 05:23:00	1.7	79.7	121.3	97	21.7	2024-03-06T04:00:00	2024-03-05T23:00:00	1709679600
Karachi	227	80.3	2024-03-01 05:22:00	2.3	77.3	141.3	113	25.3	2024-03-06T03:00:00	2024-03-05T22:00:00	1709676000
Karachi	203	82.9	2024-03-01 05:21:00	3	75	118.8	95	29	2024-03-06T02:00:00	2024-03-05T21:00:00	1709672400
Karachi	196	83.8	2024-03-01 05:20:00	3.7	77	113	90	30.3	2024-03-06T01:00:00	2024-03-05T20:00:00	1709668800
Karachi	203	84.8	2024-03-01 05:19:00	4.3	79	118.8	95	31.7	2024-03-06T00:00:00	2024-03-05T19:00:00	1709665200
Karachi	240	85.8	2024-03-01 05:18:00	5	81	153.8	123	33	2024-03-05T23:00:00	2024-03-05T18:00:00	1709661600
Karachi	176	85.4	2024-03-01 05:17:00	5.3	86	93.8	75	38.3	2024-03-05T22:00:00	2024-03-05T17:00:00	1709658000
Karachi	126	85	2024-03-01 05:16:00	5.7	91	56.3	45	43.7	2024-03-05T21:00:00	2024-03-05T16:00:00	1709654400
Karachi	112	84.6	2024-03-01 05:15:00	6	96	50	40	49	2024-03-05T20:00:00	2024-03-05T15:00:00	1709650800
Karachi	129	79.8	2024-03-01 05:14:00	4.7	106.3	58	46	50.7	2024-03-05T19:00:00	2024-03-05T14:00:00	1709647200
Karachi	104	74.9	2024-03-01 05:13:00	3.3	116.7	46.3	37	52.3	2024-03-05T18:00:00	2024-03-05T13:00:00	1709643600
Karachi	87	70	2024-03-01 05:12:00	2	127	36.3	29	54	2024-03-05T17:00:00	2024-03-05T12:00:00	1709640000
Karachi	72	71.2	2024-03-01 05:11:00	2	128	27.5	22	51	2024-03-05T16:00:00	2024-03-05T11:00:00	1709636400
Karachi	78	72.4	2024-03-01 05:10:00	2	129	31.3	25	48	2024-03-05T15:00:00	2024-03-05T10:00:00	1709632800
[truncated: 2,923 more rows]
