# Supplementary material for: Air quality index prediction using machine learning regression models: A comparative analysis
Source: PLoS One. 2026 Jul 8;21(7):e0349858. doi: 10.1371/journal.pone.0349858 (PMC13345278; doi:10.1371/journal.pone.0349858)
Supplement: S1 File — (ZIP) [file pone.0349858.s001.zip › My_dataset_Air_quality/Dataset/lahore.xlsx]

## Sheet: Sheet1
City	aqi	co	datetime	no2	o3	pm10	pm25	so2	timestamp_local	timestamp_utc	ts
Lahore	167	338.3	45293 days, 6:19:00	15	44.3	106.7	68	39.7	2024-01-31T00:00:00	2024-01-30T19:00:00	1706641200
Lahore	179	412	45293 days, 6:18:00	20	38	120	77	50	2024-01-30T23:00:00	2024-01-30T18:00:00	1706637600
Lahore	185	440.6	45293 days, 6:17:00	26.7	36	128.3	82	63.3	2024-01-30T22:00:00	2024-01-30T17:00:00	1706634000
Lahore	192	469.2	45293 days, 6:16:00	33.3	34	136.7	87	76.7	2024-01-30T21:00:00	2024-01-30T16:00:00	1706630400
Lahore	199	497.8	45293 days, 6:15:00	40	32	145	92	90	2024-01-30T20:00:00	2024-01-30T15:00:00	1706626800
Lahore	189	415.9	45293 days, 6:14:00	31	50.7	135.7	85	76.7	2024-01-30T19:00:00	2024-01-30T14:00:00	1706623200
Lahore	180	334	45293 days, 6:13:00	22	69.3	126.3	78	63.3	2024-01-30T18:00:00	2024-01-30T13:00:00	1706619600
Lahore	171	252.1	45293 days, 6:12:00	13	88	117	71	50	2024-01-30T17:00:00	2024-01-30T12:00:00	1706616000
Lahore	168	416.7	45293 days, 6:11:00	23	62.6	124	69	51.3	2024-01-30T16:00:00	2024-01-30T11:00:00	1706612400
Lahore	165	581.4	45293 days, 6:10:00	33	37.1	131	67	52.7	2024-01-30T15:00:00	2024-01-30T10:00:00	1706608800
Lahore	163	746	45293 days, 6:09:00	43	11.7	138	65	54	2024-01-30T14:00:00	2024-01-30T09:00:00	1706605200
Lahore	163	746	45293 days, 6:08:00	43	11.7	138	65	54	2024-01-30T13:00:00	2024-01-30T08:00:00	1706601600
Lahore	163	746	45293 days, 6:07:00	43	11.7	138	65	54	2024-01-30T12:00:00	2024-01-30T07:00:00	1706598000
Lahore	211	685	45293 days, 6:06:00	29	12.9	222	101	51	2024-01-30T11:00:00	2024-01-30T06:00:00	1706594400
Lahore	187	605	45293 days, 6:05:00	95	14.2	180	83	44	2024-01-30T10:00:00	2024-01-30T05:00:00	1706590800
Lahore	202	604.3	45293 days, 6:04:00	81	12.9	206	94.33	44.3	2024-01-30T09:00:00	2024-01-30T04:00:00	1706587200
Lahore	197	564	45293 days, 6:03:00	107	12.9	198	91	41	2024-01-30T08:00:00	2024-01-30T03:00:00	1706583600
Lahore	184	494	45293 days, 6:02:00	117	14.2	178	81	36	2024-01-30T07:00:00	2024-01-30T02:00:00	1706580000
Lahore	168	595	45293 days, 6:01:00	52	13.4	146	69	44	2024-01-30T06:00:00	2024-01-30T01:00:00	1706576400
Lahore	163	595	45293 days, 6:00:00	31	13.5	136	65	43	2024-01-30T05:00:00	2024-01-30T00:00:00	1706572800
Lahore	160	494	45293 days, 5:23:00	69	13.2	130	63	36	2024-01-30T04:00:00	2024-01-29T23:00:00	1706569200
Lahore	168	507.7	45293 days, 5:22:00	29.7	12.6	146.7	69	37	2024-01-30T03:00:00	2024-01-29T22:00:00	1706565600
Lahore	171	464	45293 days, 5:21:00	29	12.2	152	71	34	2024-01-30T02:00:00	2024-01-29T21:00:00	1706562000
Lahore	179	564	45293 days, 5:20:00	29	13.2	164	77	41	2024-01-30T01:00:00	2024-01-29T20:00:00	1706558400
Lahore	148	595	45293 days, 5:19:00	29	11.6	112	53	43	2024-01-30T00:00:00	2024-01-29T19:00:00	1706554800
Lahore	104	645	45293 days, 5:18:00	37	12.9	70	37	47	2024-01-29T23:00:00	2024-01-29T18:00:00	1706551200
Lahore	95	655	45293 days, 5:17:00	32	13.5	60	33	48	2024-01-29T22:00:00	2024-01-29T17:00:00	1706547600
Lahore	131	692.3	45293 days, 5:16:00	33	14.2	98	47	51	2024-01-29T21:00:00	2024-01-29T16:00:00	1706544000
Lahore	145	716	45293 days, 5:15:00	31	14.9	112	52	53	2024-01-29T20:00:00	2024-01-29T15:00:00	1706540400
Lahore	157	816	45293 days, 5:14:00	32	13.2	126	61	59	2024-01-29T19:00:00	2024-01-29T14:00:00	1706536800
Lahore	168	1512	45293 days, 5:13:00	32	15	146	69	110	2024-01-29T18:00:00	2024-01-29T13:00:00	1706533200
Lahore	187	1381	45293 days, 5:12:00	35	10.6	180	83	100	2024-01-29T17:00:00	2024-01-29T12:00:00	1706529600
Lahore	187	1381	45293 days, 5:11:00	35	10.6	180	83	100	2024-01-29T16:00:00	2024-01-29T11:00:00	1706526000
Lahore	187	1381	45293 days, 5:10:00	35	10.6	180	83	100	2024-01-29T15:00:00	2024-01-29T10:00:00	1706522400
Lahore	187	1381	45293 days, 5:09:00	35	10.6	180	83	100	2024-01-29T14:00:00	2024-01-29T09:00:00	1706518800
Lahore	187	1381	45293 days, 5:08:00	35	10.6	180	83	100	2024-01-29T13:00:00	2024-01-29T08:00:00	1706515200
Lahore	184	534	45293 days, 5:07:00	106	12	174	81	39	2024-01-29T12:00:00	2024-01-29T07:00:00	1706511600
Lahore	184	534	45293 days, 5:06:00	106	12	174	81	39	2024-01-29T11:00:00	2024-01-29T06:00:00	1706508000
Lahore	184	534	45293 days, 5:05:00	106	12	174	81	39	2024-01-29T10:00:00	2024-01-29T05:00:00	1706504400
Lahore	179	564	45293 days, 5:04:00	216	12.3	168	77	41	2024-01-29T09:00:00	2024-01-29T04:00:00	1706500800
Lahore	197	527.6	45293 days, 5:03:00	17	33	134	91	78	2024-01-29T08:00:00	2024-01-29T03:00:00	1706497200
Lahore	179	564	45293 days, 5:02:00	52	11.8	168	77	42	2024-01-29T07:00:00	2024-01-29T02:00:00	1706493600
Lahore	179	595	45293 days, 5:01:00	34	12.9	166	77	44	2024-01-29T06:00:00	2024-01-29T01:00:00	1706490000
Lahore	173	625	45293 days, 5:00:00	32	12.2	158	73	46	2024-01-29T05:00:00	2024-01-29T00:00:00	1706486400
Lahore	181	494	45293 days, 4:23:00	29	12	172	79	36	2024-01-29T04:00:00	2024-01-28T23:00:00	1706482800
Lahore	184	464	45293 days, 4:22:00	29	13.5	174	81	34	2024-01-29T03:00:00	2024-01-28T22:00:00	1706479200
Lahore	204	479.1	45293 days, 4:21:00	11	52	140	96	62	2024-01-29T02:00:00	2024-01-28T21:00:00	1706475600
Lahore	187	595	45293 days, 4:20:00	34	11.2	178	83	44	2024-01-29T01:00:00	2024-01-28T20:00:00	1706472000
Lahore	187	665	45293 days, 4:19:00	36	12.6	178	83	48	2024-01-29T00:00:00	2024-01-28T19:00:00	1706468400
Lahore	184	524	45293 days, 4:18:00	29	11.6	176	81	38	2024-01-28T23:00:00	2024-01-28T18:00:00	1706464800
Lahore	195	514	45293 days, 4:17:00	40	11.6	194	89	38	2024-01-28T22:00:00	2024-01-28T17:00:00	1706461200
Lahore	163	665	45293 days, 4:16:00	28	18.6	140	65	48	2024-01-28T21:00:00	2024-01-28T16:00:00	1706457600
Lahore	35	462.2	45293 days, 4:15:00	22	76	1	1	105	2024-01-28T20:00:00	2024-01-28T15:00:00	1706454000
Lahore	134	927	45293 days, 4:14:00	32	11.6	100	48	67	2024-01-28T19:00:00	2024-01-28T14:00:00	1706450400
Lahore	77	927	45293 days, 4:13:00	32	11.6	50.5	24.5	67	2024-01-28T18:00:00	2024-01-28T13:00:00	1706446800
Lahore	134	927	45293 days, 4:12:00	32	11.6	100	48	67	2024-01-28T17:00:00	2024-01-28T12:00:00	1706443200
Lahore	157	968	45293 days, 4:11:00	39	12.9	128	61	71	2024-01-28T16:00:00	2024-01-28T11:00:00	1706439600
Lahore	168	958	45293 days, 4:10:00	32	10.6	148	69	70	2024-01-28T15:00:00	2024-01-28T10:00:00	1706436000
Lahore	168	958	45293 days, 4:09:00	32	10.6	148	69	70	2024-01-28T14:00:00	2024-01-28T09:00:00	1706432400
Lahore	178	900.7	45293 days, 4:08:00	34.7	11.5	165.3	76.33	66	2024-01-28T13:00:00	2024-01-28T08:00:00	1706428800
Lahore	187	917	45293 days, 4:07:00	153	11.4	180	83	67	2024-01-28T12:00:00	2024-01-28T07:00:00	1706425200
Lahore	197	786	45293 days, 4:06:00	40	13.3	200	91	58	2024-01-28T11:00:00	2024-01-28T06:00:00	1706421600
Lahore	195	696	45293 days, 4:05:00	110	12.1	196	89	51	2024-01-28T10:00:00	2024-01-28T05:00:00	1706418000
Lahore	181	635	45293 days, 4:04:00	62	11.2	168	79	46	2024-01-28T09:00:00	2024-01-28T04:00:00	1706414400
Lahore	173	564	45293 days, 4:03:00	59	12	156	73	42	2024-01-28T08:00:00	2024-01-28T03:00:00	1706410800
Lahore	174	608	45293 days, 4:02:00	49.7	10.8	157.3	73.67	45	2024-01-28T07:00:00	2024-01-28T02:00:00	1706407200
Lahore	176	534	45293 days, 4:01:00	32	11.8	160	75	38	2024-01-28T06:00:00	2024-01-28T01:00:00	1706403600
Lahore	176	696	45293 days, 4:00:00	31	8.5	160	75	51	2024-01-28T05:00:00	2024-01-28T00:00:00	1706400000
Lahore	176	696	45293 days, 3:23:00	31	8.5	160	75	51	2024-01-28T04:00:00	2024-01-27T23:00:00	1706396400
Lahore	176	696	45293 days, 3:22:00	38	12.6	160	75	51	2024-01-28T03:00:00	2024-01-27T22:00:00	1706392800
Lahore	211	665	45293 days, 3:21:00	32	13.4	224	101	48	2024-01-28T02:00:00	2024-01-27T21:00:00	1706389200
Lahore	211	611.3	45293 days, 3:20:00	30	12	224.7	101.67	44.3	2024-01-28T01:00:00	2024-01-27T20:00:00	1706385600
Lahore	205	665	45293 days, 3:19:00	34	13.3	212	97	48	2024-01-28T00:00:00	2024-01-27T19:00:00	1706382000
Lahore	213	504	45293 days, 3:18:00	26	9.3	226	103	37	2024-01-27T23:00:00	2024-01-27T18:00:00	1706378400
Lahore	12	553.9	45293 days, 3:17:00	43	13.2	1.3	1	63.7	2024-01-27T22:00:00	2024-01-27T17:00:00	1706374800
Lahore	218	603.8	45293 days, 3:16:00	60	17.1	184	106.33	90.3	2024-01-27T21:00:00	2024-01-27T16:00:00	1706371200
Lahore	220	653.6	45293 days, 3:15:00	77	21	163	108	117	2024-01-27T20:00:00	2024-01-27T15:00:00	1706367600
Lahore	199	528.4	45293 days, 3:14:00	58	47.3	140	92.33	101.3	2024-01-27T19:00:00	2024-01-27T14:00:00	1706364000
Lahore	178	403.1	45293 days, 3:13:00	39	73.7	117	76.67	85.7	2024-01-27T18:00:00	2024-01-27T13:00:00	1706360400
Lahore	157	277.8	45293 days, 3:12:00	20	100	94	61	70	2024-01-27T17:00:00	2024-01-27T12:00:00	1706356800
Lahore	174	406.9	45293 days, 3:11:00	23.3	71.1	134.7	73.67	62.7	2024-01-27T16:00:00	2024-01-27T11:00:00	1706353200
Lahore	191	535.9	45293 days, 3:10:00	26.7	42.2	175.3	86.33	55.3	2024-01-27T15:00:00	2024-01-27T10:00:00	1706349600
Lahore	208	665	45293 days, 3:09:00	30	13.3	216	99	48	2024-01-27T14:00:00	2024-01-27T09:00:00	1706346000
Lahore	208	665	45293 days, 3:08:00	30	13.3	216	99	48	2024-01-27T13:00:00	2024-01-27T08:00:00	1706342400
Lahore	208	665	45293 days, 3:07:00	30	13.3	216	99	48	2024-01-27T12:00:00	2024-01-27T07:00:00	1706338800
Lahore	208	665	45293 days, 3:06:00	30	13.3	216	99	48	2024-01-27T11:00:00	2024-01-27T06:00:00	1706335200
Lahore	134	675	45293 days, 3:05:00	31	12.5	98	48	49	2024-01-27T10:00:00	2024-01-27T05:00:00	1706331600
Lahore	134	675	45293 days, 3:04:00	31	12.5	98	48	49	2024-01-27T09:00:00	2024-01-27T04:00:00	1706328000
Lahore	102	534	45293 days, 3:03:00	27	8.6	74	36	39	2024-01-27T08:00:00	2024-01-27T03:00:00	1706324400
Lahore	130	561	45293 days, 3:02:00	76.3	9.9	96	46.33	41	2024-01-27T07:00:00	2024-01-27T02:00:00	1706320800
Lahore	163	544	45293 days, 3:01:00	302	10.4	68	65	40	2024-01-27T06:00:00	2024-01-27T01:00:00	1706317200
Lahore	165	615	45293 days, 3:00:00	175	12.4	140	67	45	2024-01-27T05:00:00	2024-01-27T00:00:00	1706313600
Lahore	168	564	45293 days, 2:23:00	163	13.3	146	69	41	2024-01-27T04:00:00	2024-01-26T23:00:00	1706310000
Lahore	163	564	45293 days, 2:22:00	218	11.6	140	65	41	2024-01-27T03:00:00	2024-01-26T22:00:00	1706306400
Lahore	165	585	45293 days, 2:21:00	102	11.1	144	67	42	2024-01-27T02:00:00	2024-01-26T21:00:00	1706302800
Lahore	173	605	45293 days, 2:20:00	81.7	11.2	156	72.33	43.7	2024-01-27T01:00:00	2024-01-26T20:00:00	1706299200
Lahore	173	615	45293 days, 2:19:00	96	12.1	154	73	45	2024-01-27T00:00:00	2024-01-26T19:00:00	1706295600
Lahore	187	645	45293 days, 2:18:00	41	11.2	180	83	47	2024-01-26T23:00:00	2024-01-26T18:00:00	1706292000
Lahore	187	645	45293 days, 2:17:00	49	10.5	180	83	47	2024-01-26T22:00:00	2024-01-26T17:00:00	1706288400
Lahore	171	685	45293 days, 2:16:00	44	11.6	152	71	51	2024-01-26T21:00:00	2024-01-26T16:00:00	1706284800
Lahore	165	716	45293 days, 2:15:00	33	13.3	140	67	52	2024-01-26T20:00:00	2024-01-26T15:00:00	1706281200
Lahore	165	837	45293 days, 2:14:00	29	13.3	142	67	61	2024-01-26T19:00:00	2024-01-26T14:00:00	1706277600
Lahore	162	836.7	45293 days, 2:13:00	31	12.9	136	64.33	61.3	2024-01-26T18:00:00	2024-01-26T13:00:00	1706274000
Lahore	160	897	45293 days, 2:12:00	30	12.6	134	63	66	2024-01-26T17:00:00	2024-01-26T12:00:00	1706270400
Lahore	152	816	45293 days, 2:11:00	145	11	118	57	60	2024-01-26T16:00:00	2024-01-26T11:00:00	1706266800
Lahore	179	766	45293 days, 2:10:00	448	13.9	164	77	56	2024-01-26T15:00:00	2024-01-26T10:00:00	1706263200
Lahore	90	756	45293 days, 2:09:00	335	11.9	61.5	30.5	55	2024-01-26T14:00:00	2024-01-26T09:00:00	1706259600
Lahore	126	726	45293 days, 2:08:00	382	11.1	92.5	45	53	2024-01-26T13:00:00	2024-01-26T08:00:00	1706256000
Lahore	179	609.6	45293 days, 2:07:00	118.3	121.3	232.2	179.5	109	2024-01-26T12:00:00	2024-01-26T07:00:00	1706252400
Lahore	254	536.3	45293 days, 2:06:00	10	176	317.5	254	136	2024-01-26T11:00:00	2024-01-26T06:00:00	1706248800
Lahore	254	681.5	45293 days, 2:05:00	25	127.3	317.5	254	138	2024-01-26T10:00:00	2024-01-26T05:00:00	1706245200
Lahore	254	826.6	45293 days, 2:04:00	40	78.7	317.5	254	140	2024-01-26T09:00:00	2024-01-26T04:00:00	1706241600
Lahore	254	971.7	45293 days, 2:03:00	55	30	317.5	254	142	2024-01-26T08:00:00	2024-01-26T03:00:00	1706238000
Lahore	266	957.7	45293 days, 2:02:00	59.7	28	332.5	266	142	2024-01-26T07:00:00	2024-01-26T02:00:00	1706234400
Lahore	235	943.7	45293 days, 2:01:00	64.3	26	293.8	235	142	2024-01-26T06:00:00	2024-01-26T01:00:00	1706230800
Lahore	265	929.7	45293 days, 2:00:00	69	24	331	265	142	2024-01-26T05:00:00	2024-01-26T00:00:00	1706227200
Lahore	235	958.9	45293 days, 1:23:00	66.7	22.3	293.8	235	144	2024-01-26T04:00:00	2024-01-25T23:00:00	1706223600
Lahore	258	988	45293 days, 1:22:00	64.3	20.7	322.5	258	146	2024-01-26T03:00:00	2024-01-25T22:00:00	1706220000
Lahore	384	1017.2	45293 days, 1:21:00	62	19	480	384	148	2024-01-26T02:00:00	2024-01-25T21:00:00	1706216400
Lahore	350	1008.3	45293 days, 1:20:00	64.3	18.7	437.5	350	161	2024-01-26T01:00:00	2024-01-25T20:00:00	1706212800
Lahore	306	999.3	45293 days, 1:19:00	66.7	18.3	382.5	306	174	2024-01-26T00:00:00	2024-01-25T19:00:00	1706209200
Lahore	349	990.4	45293 days, 1:18:00	69	18	436	349	187	2024-01-25T23:00:00	2024-01-25T18:00:00	1706205600
Lahore	200	932.6	45293 days, 1:17:00	71.3	23.7	250	200	180.3	2024-01-25T22:00:00	2024-01-25T17:00:00	1706202000
Lahore	342	874.8	45293 days, 1:16:00	73.7	29.3	427.5	342	173.7	2024-01-25T21:00:00	2024-01-25T16:00:00	1706198400
Lahore	246	817	45293 days, 1:15:00	76	35	307.5	246	167	2024-01-25T20:00:00	2024-01-25T15:00:00	1706194800
Lahore	319	691.4	45293 days, 1:14:00	59	62	398.8	319	144.3	2024-01-25T19:00:00	2024-01-25T14:00:00	1706191200
Lahore	404	565.7	45293 days, 1:13:00	42	89	505	404	121.7	2024-01-25T18:00:00	2024-01-25T13:00:00	1706187600
Lahore	318	440	45293 days, 1:12:00	25	116	398	318	99	2024-01-25T17:00:00	2024-01-25T12:00:00	1706184000
Lahore	406	416.5	45293 days, 1:11:00	18.3	134.7	507.5	406	98.3	2024-01-25T16:00:00	2024-01-25T11:00:00	1706180400
Lahore	406	393	45293 days, 1:10:00	11.7	153.3	507.5	406	97.7	2024-01-25T15:00:00	2024-01-25T10:00:00	1706176800
Lahore	161	369.4	45293 days, 1:09:00	5	172	201.3	161	97	2024-01-25T14:00:00	2024-01-25T09:00:00	1706173200
Lahore	161	430.1	45293 days, 1:08:00	7.7	150.7	201.3	161	88.7	2024-01-25T13:00:00	2024-01-25T08:00:00	1706169600
Lahore	203	490.8	45293 days, 1:07:00	10.3	129.3	253.8	203	80.3	2024-01-25T12:00:00	2024-01-25T07:00:00	1706166000
Lahore	288	551.5	45293 days, 1:06:00	13	108	360	288	72	2024-01-25T11:00:00	2024-01-25T06:00:00	1706162400
Lahore	202	582.6	45293 days, 1:05:00	15	90.3	253	202	68.3	2024-01-25T10:00:00	2024-01-25T05:00:00	1706158800
Lahore	340	613.8	45293 days, 1:04:00	17	72.7	425	340	64.7	2024-01-25T09:00:00	2024-01-25T04:00:00	1706155200
Lahore	301	644.9	45293 days, 1:03:00	19	55	376.3	301	61	2024-01-25T08:00:00	2024-01-25T03:00:00	1706151600
Lahore	170	636.1	45293 days, 1:02:00	18.3	62.7	212.5	170	60.3	2024-01-25T07:00:00	2024-01-25T02:00:00	1706148000
Lahore	174	627.4	45293 days, 1:01:00	17.7	70.3	217.5	174	59.7	2024-01-25T06:00:00	2024-01-25T01:00:00	1706144400
Lahore	235	618.6	45293 days, 1:00:00	17	78	148.8	119	59	2024-01-25T05:00:00	2024-01-25T00:00:00	1706140800
Lahore	173	758.9	45293 days, 0:23:00	35.7	60.3	216	173	78	2024-01-25T04:00:00	2024-01-24T23:00:00	1706137200
Lahore	202	899.1	45293 days, 0:22:00	54.3	42.7	252.5	202	97	2024-01-25T03:00:00	2024-01-24T22:00:00	1706133600
Lahore	218	1039.4	45293 days, 0:21:00	73	25	272.5	218	116	2024-01-25T02:00:00	2024-01-24T21:00:00	1706130000
Lahore	393	1028.3	45293 days, 0:20:00	70.3	28.7	491.3	393	126.7	2024-01-25T01:00:00	2024-01-24T20:00:00	1706126400
Lahore	411	1017.2	45293 days, 0:19:00	67.7	32.3	513.8	411	137.3	2024-01-25T00:00:00	2024-01-24T19:00:00	1706122800
Lahore	403	1006.1	45293 days, 0:18:00	65	36	503.8	403	148	2024-01-24T23:00:00	2024-01-24T18:00:00	1706119200
Lahore	500	942.7	45293 days, 0:17:00	63.3	43	606	485	143	2024-01-24T22:00:00	2024-01-24T17:00:00	1706115600
Lahore	380	879.3	45293 days, 0:16:00	61.7	50	475	380	138	2024-01-24T21:00:00	2024-01-24T16:00:00	1706112000
Lahore	380	815.9	45293 days, 0:15:00	60	57	475	380	133	2024-01-24T20:00:00	2024-01-24T15:00:00	1706108400
Lahore	271	691	45293 days, 0:14:00	46.3	88.7	338.8	271	120	2024-01-24T19:00:00	2024-01-24T14:00:00	1706104800
Lahore	244	566.1	45293 days, 0:13:00	32.7	120.3	305	244	107	2024-01-24T18:00:00	2024-01-24T13:00:00	1706101200
Lahore	244	441.2	45293 days, 0:12:00	19	152	305	244	94	2024-01-24T17:00:00	2024-01-24T12:00:00	1706097600
Lahore	234	445.3	45293 days, 0:11:00	14.7	171	293	234	90	2024-01-24T16:00:00	2024-01-24T11:00:00	1706094000
Lahore	295	449.4	45293 days, 0:10:00	10.3	190	368.8	295	86	2024-01-24T15:00:00	2024-01-24T10:00:00	1706090400
Lahore	367	453.5	45293 days, 0:09:00	6	209	458.8	367	82	2024-01-24T14:00:00	2024-01-24T09:00:00	1706086800
Lahore	385	517.7	45293 days, 0:08:00	10	173	481.3	385	67.3	2024-01-24T13:00:00	2024-01-24T08:00:00	1706083200
Lahore	323	581.8	45293 days, 0:07:00	14	137	403.8	323	52.7	2024-01-24T12:00:00	2024-01-24T07:00:00	1706079600
Lahore	237	646	45293 days, 0:06:00	18	101	296.3	237	38	2024-01-24T11:00:00	2024-01-24T06:00:00	1706076000
Lahore	154	708.1	45293 days, 0:05:00	24.7	77.3	192.5	154	44.3	2024-01-24T10:00:00	2024-01-24T05:00:00	1706072400
Lahore	236	770.2	45293 days, 0:04:00	31.3	53.7	295	236	50.7	2024-01-24T09:00:00	2024-01-24T04:00:00	1706068800
Lahore	235	832.2	45293 days, 0:03:00	38	30	293.8	235	57	2024-01-24T08:00:00	2024-01-24T03:00:00	1706065200
Lahore	215	831	45293 days, 0:02:00	42.7	34.3	268.8	215	61.3	2024-01-24T07:00:00	2024-01-24T02:00:00	1706061600
Lahore	268	829.9	45293 days, 0:01:00	47.3	38.7	335	268	65.7	2024-01-24T06:00:00	2024-01-24T01:00:00	1706058000
Lahore	271	828.7	45293 days, 0:00:00	52	43	338.8	271	70	2024-01-24T05:00:00	2024-01-24T00:00:00	1706054400
Lahore	271	961.2	2024-01-01 23:23:00	70.7	28.7	338.8	271	82	2024-01-24T04:00:00	2024-01-23T23:00:00	1706050800
Lahore	304	1093.7	2024-01-01 23:22:00	89.3	14.3	380	304	94	2024-01-24T03:00:00	2024-01-23T22:00:00	1706047200
Lahore	304	1226.1	2024-01-01 23:21:00	108	0	380	304	106	2024-01-24T02:00:00	2024-01-23T21:00:00	1706043600
Lahore	341	1202.6	2024-01-01 23:20:00	102.3	1	426.3	341	113	2024-01-24T01:00:00	2024-01-23T20:00:00	1706040000
Lahore	301	1179.1	2024-01-01 23:19:00	96.7	2	376.3	301	120	2024-01-24T00:00:00	2024-01-23T19:00:00	1706036400
Lahore	309	1155.5	2024-01-01 23:18:00	91	3	386.3	309	127	2024-01-23T23:00:00	2024-01-23T18:00:00	1706032800
Lahore	266	1048.3	2024-01-01 23:17:00	81.3	14.7	332.5	266	115	2024-01-23T22:00:00	2024-01-23T17:00:00	1706029200
Lahore	260	941.2	2024-01-01 23:16:00	71.7	26.3	325	260	103	2024-01-23T21:00:00	2024-01-23T16:00:00	1706025600
Lahore	223	834	2024-01-01 23:15:00	62	38	322	223	91	2024-01-23T20:00:00	2024-01-23T15:00:00	1706022000
Lahore	289	708.9	2024-01-01 23:14:00	47.3	66.7	361.3	289	72.7	2024-01-23T19:00:00	2024-01-23T14:00:00	1706018400
Lahore	248	583.8	2024-01-01 23:13:00	32.7	95.3	310	248	54.3	2024-01-23T18:00:00	2024-01-23T13:00:00	1706014800
Lahore	252	458.7	2024-01-01 23:12:00	18	124	315	252	36	2024-01-23T17:00:00	2024-01-23T12:00:00	1706011200
Lahore	252	455.4	2024-01-01 23:11:00	14	138.3	315	252	32.3	2024-01-23T16:00:00	2024-01-23T11:00:00	1706007600
Lahore	252	452.1	2024-01-01 23:10:00	10	152.7	315	252	28.7	2024-01-23T15:00:00	2024-01-23T10:00:00	1706004000
Lahore	264	448.8	2024-01-01 23:09:00	6	167	206	141	25	2024-01-23T14:00:00	2024-01-23T09:00:00	1706000400
Lahore	252	479.7	2024-01-01 23:08:00	7	143.7	315	252	20.3	2024-01-23T13:00:00	2024-01-23T08:00:00	1705996800
Lahore	227	510.6	2024-01-01 23:07:00	8	120.3	283.8	227	15.7	2024-01-23T12:00:00	2024-01-23T07:00:00	1705993200
Lahore	227	541.6	2024-01-01 23:06:00	9	97	283.8	227	11	2024-01-23T11:00:00	2024-01-23T06:00:00	1705989600
Lahore	207	571.1	2024-01-01 23:05:00	9.7	83.7	258.8	207	12.3	2024-01-23T10:00:00	2024-01-23T05:00:00	1705986000
Lahore	179	600.7	2024-01-01 23:04:00	10.3	70.3	223.8	179	13.7	2024-01-23T09:00:00	2024-01-23T04:00:00	1705982400
Lahore	154	630.3	2024-01-01 23:03:00	11	57	193	154	15	2024-01-23T08:00:00	2024-01-23T03:00:00	1705978800
Lahore	186	624.3	2024-01-01 23:02:00	9.3	57.3	232.5	186	13.3	2024-01-23T07:00:00	2024-01-23T02:00:00	1705975200
Lahore	223	618.2	2024-01-01 23:01:00	7.7	57.7	278.8	223	11.7	2024-01-23T06:00:00	2024-01-23T01:00:00	1705971600
Lahore	280	612.2	2024-01-01 23:00:00	6	58	350	280	10	2024-01-23T05:00:00	2024-01-23T00:00:00	1705968000
Lahore	221	626.4	2024-01-01 22:23:00	7.7	60.7	276.3	221	16	2024-01-23T04:00:00	2024-01-22T23:00:00	1705964400
Lahore	175	640.6	2024-01-01 22:22:00	9.3	63.3	218.8	175	22	2024-01-23T03:00:00	2024-01-22T22:00:00	1705960800
Lahore	200	654.8	2024-01-01 22:21:00	11	66	250	200	28	2024-01-23T02:00:00	2024-01-22T21:00:00	1705957200
Lahore	202	681.3	2024-01-01 22:20:00	15	63.7	252.5	202	39	2024-01-23T01:00:00	2024-01-22T20:00:00	1705953600
Lahore	183	707.7	2024-01-01 22:19:00	19	61.3	228.8	183	50	2024-01-23T00:00:00	2024-01-22T19:00:00	1705950000
Lahore	206	734.2	2024-01-01 22:18:00	23	59	257.5	206	61	2024-01-22T23:00:00	2024-01-22T18:00:00	1705946400
Lahore	200	695.3	2024-01-01 22:17:00	24.3	62	250	200	60.3	2024-01-22T22:00:00	2024-01-22T17:00:00	1705942800
Lahore	190	656.4	2024-01-01 22:16:00	25.7	65	237.5	190	59.7	2024-01-22T21:00:00	2024-01-22T16:00:00	1705939200
Lahore	199	617.4	2024-01-01 22:15:00	27	68	248.8	199	59	2024-01-22T20:00:00	2024-01-22T15:00:00	1705935600
Lahore	189	546.1	2024-01-01 22:14:00	23	90	236	189	58.3	2024-01-22T19:00:00	2024-01-22T14:00:00	1705932000
Lahore	174	474.7	2024-01-01 22:13:00	19	112	217.5	174	57.7	2024-01-22T18:00:00	2024-01-22T13:00:00	1705928400
Lahore	239	403.3	2024-01-01 22:12:00	15	134	298.8	239	57	2024-01-22T17:00:00	2024-01-22T12:00:00	1705924800
Lahore	239	397.2	2024-01-01 22:11:00	11.7	141	298.8	239	56.7	2024-01-22T16:00:00	2024-01-22T11:00:00	1705921200
Lahore	311	391.2	2024-01-01 22:10:00	8.3	148	388.8	311	56.3	2024-01-22T15:00:00	2024-01-22T10:00:00	1705917600
Lahore	235	385.2	2024-01-01 22:09:00	5	155	293.8	235	56	2024-01-22T14:00:00	2024-01-22T09:00:00	1705914000
Lahore	208	422.3	2024-01-01 22:08:00	6	139.3	260	208	55.3	2024-01-22T13:00:00	2024-01-22T08:00:00	1705910400
Lahore	175	459.5	2024-01-01 22:07:00	7	123.7	218.8	175	54.7	2024-01-22T12:00:00	2024-01-22T07:00:00	1705906800
Lahore	154	496.6	2024-01-01 22:06:00	8	108	192.5	154	54	2024-01-22T11:00:00	2024-01-22T06:00:00	1705903200
Lahore	152	542.2	2024-01-01 22:05:00	9.3	93	190	152	49.3	2024-01-22T10:00:00	2024-01-22T05:00:00	1705899600
Lahore	224	587.7	2024-01-01 22:04:00	10.7	78	280	224	44.7	2024-01-22T09:00:00	2024-01-22T04:00:00	1705896000
Lahore	283	633.2	2024-01-01 22:03:00	12	63	353.8	283	40	2024-01-22T08:00:00	2024-01-22T03:00:00	1705892400
Lahore	311	635.2	2024-01-01 22:02:00	11.3	62.3	388.8	311	38	2024-01-22T07:00:00	2024-01-22T02:00:00	1705888800
Lahore	282	637.1	2024-01-01 22:01:00	10.7	61.7	353	282	36	2024-01-22T06:00:00	2024-01-22T01:00:00	1705885200
Lahore	306	639	2024-01-01 22:00:00	10	61	382.5	306	34	2024-01-22T05:00:00	2024-01-22T00:00:00	1705881600
Lahore	289	733.6	2024-01-01 21:23:00	18	53.7	361.3	289	49.3	2024-01-22T04:00:00	2024-01-21T23:00:00	1705878000
Lahore	310	828.1	2024-01-01 21:22:00	26	46.3	387.5	310	64.7	2024-01-22T03:00:00	2024-01-21T22:00:00	1705874400
Lahore	291	922.7	2024-01-01 21:21:00	34	39	363.8	291	80	2024-01-22T02:00:00	2024-01-21T21:00:00	1705870800
Lahore	246	960.4	2024-01-01 21:20:00	41	39	307.5	246	102	2024-01-22T01:00:00	2024-01-21T20:00:00	1705867200
Lahore	290	998.2	2024-01-01 21:19:00	48	39	363	290	124	2024-01-22T00:00:00	2024-01-21T19:00:00	1705863600
Lahore	175	1035.9	2024-01-01 21:18:00	55	39	218.8	175	146	2024-01-21T23:00:00	2024-01-21T18:00:00	1705860000
Lahore	176	971.3	2024-01-01 21:17:00	54.3	50.3	220	176	141.3	2024-01-21T22:00:00	2024-01-21T17:00:00	1705856400
Lahore	189	906.7	2024-01-01 21:16:00	53.7	61.7	236.3	189	136.7	2024-01-21T21:00:00	2024-01-21T16:00:00	1705852800
Lahore	186	842.1	2024-01-01 21:15:00	53	73	232.5	186	132	2024-01-21T20:00:00	2024-01-21T15:00:00	1705849200
Lahore	175	728.7	2024-01-01 21:14:00	42	104.7	218.8	175	121	2024-01-21T19:00:00	2024-01-21T14:00:00	1705845600
Lahore	191	615.3	2024-01-01 21:13:00	31	136.3	239.2	191.33	110	2024-01-21T18:00:00	2024-01-21T13:00:00	1705842000
Lahore	194	501.9	2024-01-01 21:12:00	20	168	242.5	194	99	2024-01-21T17:00:00	2024-01-21T12:00:00	1705838400
Lahore	248	480.7	2024-01-01 21:11:00	15.3	187.3	310	248	108.3	2024-01-21T16:00:00	2024-01-21T11:00:00	1705834800
Lahore	248	459.5	2024-01-01 21:10:00	10.7	206.7	310	248	117.7	2024-01-21T15:00:00	2024-01-21T10:00:00	1705831200
Lahore	315	438.3	2024-01-01 21:09:00	6	226	393.8	315	127	2024-01-21T14:00:00	2024-01-21T09:00:00	1705827600
Lahore	246	450.5	2024-01-01 21:08:00	7.7	200.3	307.5	246	129.7	2024-01-21T13:00:00	2024-01-21T08:00:00	1705824000
Lahore	297	462.8	2024-01-01 21:07:00	9.3	174.7	372.1	297.67	132.3	2024-01-21T12:00:00	2024-01-21T07:00:00	1705820400
Lahore	289	475.1	2024-01-01 21:06:00	11	149	361.3	289	135	2024-01-21T11:00:00	2024-01-21T06:00:00	1705816800
Lahore	232	500.9	2024-01-01 21:05:00	14.7	114.3	290	232	117	2024-01-21T10:00:00	2024-01-21T05:00:00	1705813200
Lahore	237	526.8	2024-01-01 21:04:00	18.3	79.7	296.3	237	99	2024-01-21T09:00:00	2024-01-21T04:00:00	1705809600
Lahore	255	552.7	2024-01-01 21:03:00	22	45	318.8	255	81	2024-01-21T08:00:00	2024-01-21T03:00:00	1705806000
Lahore	209	539.8	2024-01-01 21:02:00	21	47.3	261.3	209	72.7	2024-01-21T07:00:00	2024-01-21T02:00:00	1705802400
Lahore	166	527	2024-01-01 21:01:00	20	49.7	207.5	166	64.3	2024-01-21T06:00:00	2024-01-21T01:00:00	1705798800
Lahore	208	514.2	2024-01-01 21:00:00	19	52	260	208	56	2024-01-21T05:00:00	2024-01-21T00:00:00	1705795200
Lahore	155	598.4	2024-01-01 20:23:00	28.3	41.3	193.8	155	65	2024-01-21T04:00:00	2024-01-20T23:00:00	1705791600
Lahore	236	682.6	2024-01-01 20:22:00	37.7	30.7	295	236	74	2024-01-21T03:00:00	2024-01-20T22:00:00	1705788000
Lahore	322	766.9	2024-01-01 20:21:00	47	20	402.5	322	83	2024-01-21T02:00:00	2024-01-20T21:00:00	1705784400
Lahore	302	749	2024-01-01 20:20:00	43.3	26.7	377.5	302	90.7	2024-01-21T01:00:00	2024-01-20T20:00:00	1705780800
Lahore	304	731.1	2024-01-01 20:19:00	39.7	33.3	380	304	98.3	2024-01-21T00:00:00	2024-01-20T19:00:00	1705777200
Lahore	357	713.2	2024-01-01 20:18:00	36	40	446.3	357	106	2024-01-20T23:00:00	2024-01-20T18:00:00	1705773600
Lahore	303	670.8	2024-01-01 20:17:00	37.7	41.7	379	303	101.7	2024-01-20T22:00:00	2024-01-20T17:00:00	1705770000
Lahore	357	628.3	2024-01-01 20:16:00	39.3	43.3	446.3	357	97.3	2024-01-20T21:00:00	2024-01-20T16:00:00	1705766400
Lahore	357	585.9	2024-01-01 20:15:00	41	45	446.3	357	93	2024-01-20T20:00:00	2024-01-20T15:00:00	1705762800
Lahore	317	488.1	2024-01-01 20:14:00	32.7	66	396.3	317	83.7	2024-01-20T19:00:00	2024-01-20T14:00:00	1705759200
Lahore	352	390.2	2024-01-01 20:13:00	24.3	87	440	352	74.3	2024-01-20T18:00:00	2024-01-20T13:00:00	1705755600
Lahore	342	292.4	2024-01-01 20:12:00	16	108	427.5	342	65	2024-01-20T17:00:00	2024-01-20T12:00:00	1705752000
Lahore	382	293	2024-01-01 20:11:00	12.3	128.3	478	382	69.3	2024-01-20T16:00:00	2024-01-20T11:00:00	1705748400
Lahore	289	293.6	2024-01-01 20:10:00	8.7	148.7	361.3	289	73.7	2024-01-20T15:00:00	2024-01-20T10:00:00	1705744800
Lahore	245	294.1	2024-01-01 20:09:00	5	169	306.3	245	78	2024-01-20T14:00:00	2024-01-20T09:00:00	1705741200
Lahore	250	339.8	2024-01-01 20:08:00	6.7	142.7	312.5	250	58	2024-01-20T13:00:00	2024-01-20T08:00:00	1705737600
Lahore	276	385.6	2024-01-01 20:07:00	8.3	116.3	345	276	38	2024-01-20T12:00:00	2024-01-20T07:00:00	1705734000
Lahore	268	431.3	2024-01-01 20:06:00	10	90	335	268	18	2024-01-20T11:00:00	2024-01-20T06:00:00	1705730400
Lahore	254	461.8	2024-01-01 20:05:00	11.3	77.7	317.9	254.33	13	2024-01-20T10:00:00	2024-01-20T05:00:00	1705726800
Lahore	245	492.4	2024-01-01 20:04:00	12.7	65.3	306.3	245	8	2024-01-20T09:00:00	2024-01-20T04:00:00	1705723200
Lahore	227	522.9	2024-01-01 20:03:00	14	53	283.8	227	3	2024-01-20T08:00:00	2024-01-20T03:00:00	1705719600
Lahore	225	504.8	2024-01-01 20:02:00	11.7	62	281.3	225	8	2024-01-20T07:00:00	2024-01-20T02:00:00	1705716000
Lahore	193	486.7	2024-01-01 20:01:00	9.3	71	241.3	193	13	2024-01-20T06:00:00	2024-01-20T01:00:00	1705712400
Lahore	154	468.6	2024-01-01 20:00:00	7	80	192.5	154	18	2024-01-20T05:00:00	2024-01-20T00:00:00	1705708800
Lahore	192	499.2	2024-01-01 19:23:00	10	76.7	240	192	31.7	2024-01-20T04:00:00	2024-01-19T23:00:00	1705705200
Lahore	269	529.7	2024-01-01 19:22:00	13	73.3	181.3	145	45.3	2024-01-20T03:00:00	2024-01-19T22:00:00	1705701600
Lahore	269	560.3	2024-01-01 19:21:00	16	70	181.3	145	59	2024-01-20T02:00:00	2024-01-19T21:00:00	1705698000
Lahore	273	564.9	2024-01-01 19:20:00	17.7	74	185	148	68.7	2024-01-20T01:00:00	2024-01-19T20:00:00	1705694400
Lahore	157	569.6	2024-01-01 19:19:00	19.3	78	196.3	157	78.3	2024-01-20T00:00:00	2024-01-19T19:00:00	1705690800
Lahore	160	574.3	2024-01-01 19:18:00	21	82	200	160	88	2024-01-19T23:00:00	2024-01-19T18:00:00	1705687200
Lahore	221	563.4	2024-01-01 19:17:00	24	80.3	277.1	221.67	92	2024-01-19T22:00:00	2024-01-19T17:00:00	1705683600
Lahore	244	552.5	2024-01-01 19:16:00	27	78.7	305	244	96	2024-01-19T21:00:00	2024-01-19T16:00:00	1705680000
Lahore	345	541.6	2024-01-01 19:15:00	30	77	431.3	345	100	2024-01-19T20:00:00	2024-01-19T15:00:00	1705676400
Lahore	306	471.5	2024-01-01 19:14:00	26	96.7	382.5	306	102.3	2024-01-19T19:00:00	2024-01-19T14:00:00	1705672800
Lahore	339	401.5	2024-01-01 19:13:00	22	116.3	423.8	339	104.7	2024-01-19T18:00:00	2024-01-19T13:00:00	1705669200
Lahore	339	331.5	2024-01-01 19:12:00	18	136	423.8	339	107	2024-01-19T17:00:00	2024-01-19T12:00:00	1705665600
Lahore	354	333.6	2024-01-01 19:11:00	14	151.7	442.5	354	108.3	2024-01-19T16:00:00	2024-01-19T11:00:00	1705662000
Lahore	373	335.8	2024-01-01 19:10:00	10	167.3	466.3	373	109.7	2024-01-19T15:00:00	2024-01-19T10:00:00	1705658400
Lahore	384	337.9	2024-01-01 19:09:00	6	183	480	384	111	2024-01-19T14:00:00	2024-01-19T09:00:00	1705654800
Lahore	368	364.4	2024-01-01 19:08:00	8	158.3	460	368	100.7	2024-01-19T13:00:00	2024-01-19T08:00:00	1705651200
Lahore	307	390.8	2024-01-01 19:07:00	10	133.7	383.8	307	90.3	2024-01-19T12:00:00	2024-01-19T07:00:00	1705647600
Lahore	206	417.3	2024-01-01 19:06:00	12	109	257.5	206	80	2024-01-19T11:00:00	2024-01-19T06:00:00	1705644000
Lahore	194	440	2024-01-01 19:05:00	13	98	243.3	194.67	76.7	2024-01-19T10:00:00	2024-01-19T05:00:00	1705640400
Lahore	195	462.8	2024-01-01 19:04:00	14	87	243.8	195	73.3	2024-01-19T09:00:00	2024-01-19T04:00:00	1705636800
Lahore	172	485.6	2024-01-01 19:03:00	15	76	215	172	70	2024-01-19T08:00:00	2024-01-19T03:00:00	1705633200
Lahore	201	481.9	2024-01-01 19:02:00	13	81.3	251.3	201	68.3	2024-01-19T07:00:00	2024-01-19T02:00:00	1705629600
Lahore	172	478.2	2024-01-01 19:01:00	11	86.7	215	172	66.7	2024-01-19T06:00:00	2024-01-19T01:00:00	1705626000
Lahore	197	474.5	2024-01-01 19:00:00	9	92	246.3	197	65	2024-01-19T05:00:00	2024-01-19T00:00:00	1705622400
Lahore	212	646.2	2024-01-01 18:23:00	25.3	70	265	212	74.3	2024-01-19T04:00:00	2024-01-18T23:00:00	1705618800
Lahore	223	818	2024-01-01 18:22:00	41.7	48	278.8	223	83.7	2024-01-19T03:00:00	2024-01-18T22:00:00	1705615200
Lahore	236	989.8	2024-01-01 18:21:00	58	26	295	236	93	2024-01-19T02:00:00	2024-01-18T21:00:00	1705611600
Lahore	359	997	2024-01-01 18:20:00	61	27	448.8	359	113	2024-01-19T01:00:00	2024-01-18T20:00:00	1705608000
Lahore	392	1004.2	2024-01-01 18:19:00	64	28	490	392	133	2024-01-19T00:00:00	2024-01-18T19:00:00	1705604400
Lahore	367	1011.4	2024-01-01 18:18:00	67	29	458.8	367	153	2024-01-18T23:00:00	2024-01-18T18:00:00	1705600800
Lahore	363	941.9	2024-01-01 18:17:00	67.7	33.7	453.8	363	147.3	2024-01-18T22:00:00	2024-01-18T17:00:00	1705597200
Lahore	385	872.5	2024-01-01 18:16:00	68.3	38.3	481	385	141.7	2024-01-18T21:00:00	2024-01-18T16:00:00	1705593600
Lahore	329	803	2024-01-01 18:15:00	69	43	411.3	329	136	2024-01-18T20:00:00	2024-01-18T15:00:00	1705590000
Lahore	299	664.5	2024-01-01 18:14:00	53.3	71.7	373.8	299	120.3	2024-01-18T19:00:00	2024-01-18T14:00:00	1705586400
Lahore	252	526	2024-01-01 18:13:00	37.7	100.3	315	252	104.7	2024-01-18T18:00:00	2024-01-18T13:00:00	1705582800
Lahore	227	387.5	2024-01-01 18:12:00	22	129	283.8	227	89	2024-01-18T17:00:00	2024-01-18T12:00:00	1705579200
Lahore	271	384.6	2024-01-01 18:11:00	16.3	141.7	338.8	271	85.7	2024-01-18T16:00:00	2024-01-18T11:00:00	1705575600
Lahore	226	381.7	2024-01-01 18:10:00	10.7	154.3	283	226	82.3	2024-01-18T15:00:00	2024-01-18T10:00:00	1705572000
Lahore	284	378.8	2024-01-01 18:09:00	5	167	355	284	79	2024-01-18T14:00:00	2024-01-18T09:00:00	1705568400
Lahore	303	501.7	2024-01-01 18:08:00	8.7	132.7	378.8	303	66.3	2024-01-18T13:00:00	2024-01-18T08:00:00	1705564800
Lahore	303	624.6	2024-01-01 18:07:00	12.3	98.3	378.8	303	53.7	2024-01-18T12:00:00	2024-01-18T07:00:00	1705561200
Lahore	303	747.6	2024-01-01 18:06:00	16	64	378.8	303	41	2024-01-18T11:00:00	2024-01-18T06:00:00	1705557600
Lahore	186	740.2	2024-01-01 18:05:00	17.3	57	232.5	186	44	2024-01-18T10:00:00	2024-01-18T05:00:00	1705554000
Lahore	212	732.8	2024-01-01 18:04:00	18.7	50	265	212	47	2024-01-18T09:00:00	2024-01-18T04:00:00	1705550400
Lahore	194	725.4	2024-01-01 18:03:00	20	43	242.5	194	50	2024-01-18T08:00:00	2024-01-18T03:00:00	1705546800
Lahore	219	777.2	2024-01-01 18:02:00	23.3	37.7	273.8	219	56	2024-01-18T07:00:00	2024-01-18T02:00:00	1705543200
Lahore	221	828.9	2024-01-01 18:01:00	26.7	32.3	276.3	221	62	2024-01-18T06:00:00	2024-01-18T01:00:00	1705539600
Lahore	207	880.7	2024-01-01 18:00:00	30	27	258.8	207	68	2024-01-18T05:00:00	2024-01-18T00:00:00	1705536000
Lahore	397	891.4	2024-01-01 17:23:00	34	25.7	496.3	397	80	2024-01-18T04:00:00	2024-01-17T23:00:00	1705532400
Lahore	326	902.1	2024-01-01 17:22:00	38	24.3	407.5	326	92	2024-01-18T03:00:00	2024-01-17T22:00:00	1705528800
Lahore	465	912.8	2024-01-01 17:21:00	42	23	569	455	104	2024-01-18T02:00:00	2024-01-17T21:00:00	1705525200
Lahore	295	925.6	2024-01-01 17:20:00	46	22.7	368.8	295	117.7	2024-01-18T01:00:00	2024-01-17T20:00:00	1705521600
Lahore	259	938.4	2024-01-01 17:19:00	50	22.3	323.8	259	131.3	2024-01-18T00:00:00	2024-01-17T19:00:00	1705518000
Lahore	437	951.3	2024-01-01 17:18:00	54	22	541.3	433	145	2024-01-17T23:00:00	2024-01-17T18:00:00	1705514400
Lahore	430	897.2	2024-01-01 17:17:00	54.7	27	533.8	427	142	2024-01-17T22:00:00	2024-01-17T17:00:00	1705510800
Lahore	412	843.1	2024-01-01 17:16:00	55.3	32	515	412	139	2024-01-17T21:00:00	2024-01-17T16:00:00	1705507200
Lahore	500	789	2024-01-01 17:15:00	56	37	651	521	136	2024-01-17T20:00:00	2024-01-17T15:00:00	1705503600
Lahore	420	674.6	2024-01-01 17:14:00	45.7	62	523.8	419	124.3	2024-01-17T19:00:00	2024-01-17T14:00:00	1705500000
Lahore	425	560.3	2024-01-01 17:13:00	35.3	87	528.8	423	112.7	2024-01-17T18:00:00	2024-01-17T13:00:00	1705496400
Lahore	404	445.9	2024-01-01 17:12:00	25	112	505	404	101	2024-01-17T17:00:00	2024-01-17T12:00:00	1705492800
Lahore	389	419.6	2024-01-01 17:11:00	17.7	130	486.3	389	104	2024-01-17T16:00:00	2024-01-17T11:00:00	1705489200
Lahore	407	393.3	2024-01-01 17:10:00	10.3	148	508.8	407	107	2024-01-17T15:00:00	2024-01-17T10:00:00	1705485600
Lahore	441	367.1	2024-01-01 17:09:00	3	166	545	436	110	2024-01-17T14:00:00	2024-01-17T09:00:00	1705482000
Lahore	301	469	2024-01-01 17:08:00	4.7	153.7	376.3	301	104.7	2024-01-17T13:00:00	2024-01-17T08:00:00	1705478400
Lahore	266	571	2024-01-01 17:07:00	6.3	141.3	332.5	266	99.3	2024-01-17T12:00:00	2024-01-17T07:00:00	1705474800
Lahore	317	672.9	2024-01-01 17:06:00	8	129	396.3	317	94	2024-01-17T11:00:00	2024-01-17T06:00:00	1705471200
Lahore	322	788.8	2024-01-01 17:05:00	14.7	96	402.5	322	93.7	2024-01-17T10:00:00	2024-01-17T05:00:00	1705467600
Lahore	221	904.8	2024-01-01 17:04:00	21.3	63	276.3	221	93.3	2024-01-17T09:00:00	2024-01-17T04:00:00	1705464000
Lahore	321	1020.7	2024-01-01 17:03:00	28	30	401	321	93	2024-01-17T08:00:00	2024-01-17T03:00:00	1705460400
Lahore	199	986.5	2024-01-01 17:02:00	25.7	31.3	248.8	199	87.7	2024-01-17T07:00:00	2024-01-17T02:00:00	1705456800
Lahore	362	952.2	2024-01-01 17:01:00	23.3	32.7	452.5	362	82.3	2024-01-17T06:00:00	2024-01-17T01:00:00	1705453200
Lahore	471	918	2024-01-01 17:00:00	21	34	575	460	77	2024-01-17T05:00:00	2024-01-17T00:00:00	1705449600
Lahore	366	935.7	2024-01-01 16:23:00	25.7	30	457.5	366	73.3	2024-01-17T04:00:00	2024-01-16T23:00:00	1705446000
Lahore	306	953.4	2024-01-01 16:22:00	30.3	26	382.5	306	69.7	2024-01-17T03:00:00	2024-01-16T22:00:00	1705442400
Lahore	305	971.1	2024-01-01 16:21:00	35	22	381.3	305	66	2024-01-17T02:00:00	2024-01-16T21:00:00	1705438800
Lahore	305	968.6	2024-01-01 16:20:00	40.7	20.3	381	305	80	2024-01-17T01:00:00	2024-01-16T20:00:00	1705435200
Lahore	305	966.1	2024-01-01 16:19:00	46.3	18.7	381.3	305	94	2024-01-17T00:00:00	2024-01-16T19:00:00	1705431600
Lahore	415	963.5	2024-01-01 16:18:00	52	17	518.8	415	108	2024-01-16T23:00:00	2024-01-16T18:00:00	1705428000
Lahore	281	895	2024-01-01 16:17:00	52	19.3	351.3	281	102.3	2024-01-16T22:00:00	2024-01-16T17:00:00	1705424400
Lahore	227	826.6	2024-01-01 16:16:00	52	21.7	283.8	227	96.7	2024-01-16T21:00:00	2024-01-16T16:00:00	1705420800
Lahore	281	758.1	2024-01-01 16:15:00	52	24	351.3	281	91	2024-01-16T20:00:00	2024-01-16T15:00:00	1705417200
Lahore	226	641.8	2024-01-01 16:14:00	40.7	44.7	283	226	77.3	2024-01-16T19:00:00	2024-01-16T14:00:00	1705413600
Lahore	311	525.4	2024-01-01 16:13:00	29.3	65.3	388.8	311	63.7	2024-01-16T18:00:00	2024-01-16T13:00:00	1705410000
Lahore	251	409.1	2024-01-01 16:12:00	18	86	313.8	251	50	2024-01-16T17:00:00	2024-01-16T12:00:00	1705406400
Lahore	278	399	2024-01-01 16:11:00	13.7	103.3	347.5	278	47.3	2024-01-16T16:00:00	2024-01-16T11:00:00	1705402800
Lahore	296	388.9	2024-01-01 16:10:00	9.3	120.7	370	296	44.7	2024-01-16T15:00:00	2024-01-16T10:00:00	1705399200
Lahore	369	378.8	2024-01-01 16:09:00	5	138	461.3	369	42	2024-01-16T14:00:00	2024-01-16T09:00:00	1705395600
Lahore	295	414.4	2024-01-01 16:08:00	6	117.7	369	295	35.3	2024-01-16T13:00:00	2024-01-16T08:00:00	1705392000
Lahore	366	450	2024-01-01 16:07:00	7	97.3	457.5	366	28.7	2024-01-16T12:00:00	2024-01-16T07:00:00	1705388400
Lahore	314	485.6	2024-01-01 16:06:00	8	77	392.5	314	22	2024-01-16T11:00:00	2024-01-16T06:00:00	1705384800
Lahore	255	492.9	2024-01-01 16:05:00	8.3	71.7	318.8	255	21.3	2024-01-16T10:00:00	2024-01-16T05:00:00	1705381200
Lahore	293	500.3	2024-01-01 16:04:00	8.7	66.3	366.3	293	20.7	2024-01-16T09:00:00	2024-01-16T04:00:00	1705377600
Lahore	269	507.7	2024-01-01 16:03:00	9	61	336.3	269	20	2024-01-16T08:00:00	2024-01-16T03:00:00	1705374000
Lahore	235	522.1	2024-01-01 16:02:00	9	56.3	293.8	235	13.3	2024-01-16T07:00:00	2024-01-16T02:00:00	1705370400
Lahore	268	536.5	2024-01-01 16:01:00	9	51.7	335	268	6.7	2024-01-16T06:00:00	2024-01-16T01:00:00	1705366800
Lahore	317	550.9	2024-01-01 16:00:00	9	47	396.3	317	0	2024-01-16T05:00:00	2024-01-16T00:00:00	1705363200
Lahore	317	587.1	2024-01-01 15:23:00	12.7	47.3	396.3	317	15	2024-01-16T04:00:00	2024-01-15T23:00:00	1705359600
Lahore	356	623.3	2024-01-01 15:22:00	16.3	47.7	445	356	30	2024-01-16T03:00:00	2024-01-15T22:00:00	1705356000
Lahore	352	659.5	2024-01-01 15:21:00	20	48	440	352	45	2024-01-16T02:00:00	2024-01-15T21:00:00	1705352400
Lahore	357	714.5	2024-01-01 15:20:00	26.3	40.7	446.3	357	57.7	2024-01-16T01:00:00	2024-01-15T20:00:00	1705348800
Lahore	352	769.6	2024-01-01 15:19:00	32.7	33.3	440	352	70.3	2024-01-16T00:00:00	2024-01-15T19:00:00	1705345200
Lahore	333	824.6	2024-01-01 15:18:00	39	26	416.3	333	83	2024-01-15T23:00:00	2024-01-15T18:00:00	1705341600
Lahore	340	811	2024-01-01 15:17:00	43	28.7	425	340	88.7	2024-01-15T22:00:00	2024-01-15T17:00:00	1705338000
Lahore	326	797.4	2024-01-01 15:16:00	47	31.3	407.5	326	94.3	2024-01-15T21:00:00	2024-01-15T16:00:00	1705334400
Lahore	282	783.8	2024-01-01 15:15:00	51	34	352.5	282	100	2024-01-15T20:00:00	2024-01-15T15:00:00	1705330800
Lahore	287	664.5	2024-01-01 15:14:00	39	60	358.8	287	85	2024-01-15T19:00:00	2024-01-15T14:00:00	1705327200
Lahore	281	545.3	2024-01-01 15:13:00	27	86	351	281	70	2024-01-15T18:00:00	2024-01-15T13:00:00	1705323600
Lahore	320	426	2024-01-01 15:12:00	15	112	400	320	55	2024-01-15T17:00:00	2024-01-15T12:00:00	1705320000
Lahore	298	439.1	2024-01-01 15:11:00	12.3	127.3	372.5	298	58.7	2024-01-15T16:00:00	2024-01-15T11:00:00	1705316400
Lahore	309	452.1	2024-01-01 15:10:00	9.7	142.7	386.3	309	62.3	2024-01-15T15:00:00	2024-01-15T10:00:00	1705312800
Lahore	399	465.1	2024-01-01 15:09:00	7	158	498.8	399	66	2024-01-15T14:00:00	2024-01-15T09:00:00	1705309200
Lahore	441	464.5	2024-01-01 15:08:00	8	137.7	545	436	68.7	2024-01-15T13:00:00	2024-01-15T08:00:00	1705305600
Lahore	447	464	2024-01-01 15:07:00	9	117.3	551.3	441	71.3	2024-01-15T12:00:00	2024-01-15T07:00:00	1705302000
Lahore	500	463.4	2024-01-01 15:06:00	10	97	678	542	74	2024-01-15T11:00:00	2024-01-15T06:00:00	1705298400
Lahore	394	480.9	2024-01-01 15:05:00	10	93	492.5	394	77.7	2024-01-15T10:00:00	2024-01-15T05:00:00	1705294800
Lahore	209	498.4	2024-01-01 15:04:00	10	89	261.3	209	81.3	2024-01-15T09:00:00	2024-01-15T04:00:00	1705291200
Lahore	172	515.9	2024-01-01 15:03:00	10	85	215	172	85	2024-01-15T08:00:00	2024-01-15T03:00:00	1705287600
Lahore	167	528.2	2024-01-01 15:02:00	9	91	208.8	167	81.3	2024-01-15T07:00:00	2024-01-15T02:00:00	1705284000
Lahore	269	540.4	2024-01-01 15:01:00	8	97	181.3	145	77.7	2024-01-15T06:00:00	2024-01-15T01:00:00	1705280400
Lahore	264	552.7	2024-01-01 15:00:00	7	103	203	141	74	2024-01-15T05:00:00	2024-01-15T00:00:00	1705276800
Lahore	159	756.5	2024-01-01 14:23:00	30.3	75.7	198.8	159	77.3	2024-01-15T04:00:00	2024-01-14T23:00:00	1705273200
Lahore	282	960.4	2024-01-01 14:22:00	53.7	48.3	352.5	282	80.7	2024-01-15T03:00:00	2024-01-14T22:00:00	1705269600
Lahore	284	1164.3	2024-01-01 14:21:00	77	21	355	284	84	2024-01-15T02:00:00	2024-01-14T21:00:00	1705266000
Lahore	212	1209	2024-01-01 14:20:00	80.3	22	265	212	111	2024-01-15T01:00:00	2024-01-14T20:00:00	1705262400
Lahore	236	1253.8	2024-01-01 14:19:00	83.7	23	295	236	138	2024-01-15T00:00:00	2024-01-14T19:00:00	1705258800
Lahore	211	1298.5	2024-01-01 14:18:00	87	24	264	211	165	2024-01-14T23:00:00	2024-01-14T18:00:00	1705255200
Lahore	238	1187	2024-01-01 14:17:00	82	34.7	297.5	238	160.7	2024-01-14T22:00:00	2024-01-14T17:00:00	1705251600
Lahore	281	1075.6	2024-01-01 14:16:00	77	45.3	351.3	281	156.3	2024-01-14T21:00:00	2024-01-14T16:00:00	1705248000
Lahore	250	964.1	2024-01-01 14:15:00	72	56	312.5	250	152	2024-01-14T20:00:00	2024-01-14T15:00:00	1705244400
Lahore	234	805.8	2024-01-01 14:14:00	54.3	91.3	292.5	234	138.7	2024-01-14T19:00:00	2024-01-14T14:00:00	1705240800
Lahore	290	647.4	2024-01-01 14:13:00	36.7	126.7	362.5	290	125.3	2024-01-14T18:00:00	2024-01-14T13:00:00	1705237200
Lahore	339	489.1	2024-01-01 14:12:00	19	162	423.8	339	112	2024-01-14T17:00:00	2024-01-14T12:00:00	1705233600
Lahore	289	494.9	2024-01-01 14:11:00	15.7	179.3	361	289	105.3	2024-01-14T16:00:00	2024-01-14T11:00:00	1705230000
Lahore	363	500.7	2024-01-01 14:10:00	12.3	196.7	453.8	363	98.7	2024-01-14T15:00:00	2024-01-14T10:00:00	1705226400
Lahore	355	506.6	2024-01-01 14:09:00	9	214	443.8	355	92	2024-01-14T14:00:00	2024-01-14T09:00:00	1705222800
Lahore	194	548	2024-01-01 14:08:00	11.7	172.7	242.5	194	77.7	2024-01-14T13:00:00	2024-01-14T08:00:00	1705219200
Lahore	194	589.4	2024-01-01 14:07:00	14.3	131.3	242.5	194	63.3	2024-01-14T12:00:00	2024-01-14T07:00:00	1705215600
Lahore	266	630.9	2024-01-01 14:06:00	17	90	178.8	143	49	2024-01-14T11:00:00	2024-01-14T06:00:00	1705212000
Lahore	193	629.9	2024-01-01 14:05:00	16.7	81.7	241	193	50	2024-01-14T10:00:00	2024-01-14T05:00:00	1705208400
Lahore	266	628.9	2024-01-01 14:04:00	16.3	73.3	178.8	143	51	2024-01-14T09:00:00	2024-01-14T04:00:00	1705204800
Lahore	160	628	2024-01-01 14:03:00	16	65	200	160	52	2024-01-14T08:00:00	2024-01-14T03:00:00	1705201200
Lahore	156	641.6	2024-01-01 14:02:00	17	55.3	195	156	42.3	2024-01-14T07:00:00	2024-01-14T02:00:00	1705197600
Lahore	156	655.2	2024-01-01 14:01:00	18	45.7	195	156	32.7	2024-01-14T06:00:00	2024-01-14T01:00:00	1705194000
Lahore	184	668.8	2024-01-01 14:00:00	19	36	230	184	23	2024-01-14T05:00:00	2024-01-14T00:00:00	1705190400
Lahore	155	770.2	2024-01-01 13:23:00	39.3	35.7	194	155	43.7	2024-01-14T04:00:00	2024-01-13T23:00:00	1705186800
Lahore	327	871.5	2024-01-01 13:22:00	59.7	35.3	408.8	327	64.3	2024-01-14T03:00:00	2024-01-13T22:00:00	1705183200
Lahore	366	972.9	2024-01-01 13:21:00	80	35	457.5	366	85	2024-01-14T02:00:00	2024-01-13T21:00:00	1705179600
Lahore	369	1061.4	2024-01-01 13:20:00	81.3	23.3	461.3	369	108	2024-01-14T01:00:00	2024-01-13T20:00:00	1705176000
Lahore	355	1149.9	2024-01-01 13:19:00	82.7	11.7	443.8	355	131	2024-01-14T00:00:00	2024-01-13T19:00:00	1705172400
Lahore	285	1238.4	2024-01-01 13:18:00	84	0	356.3	285	154	2024-01-13T23:00:00	2024-01-13T18:00:00	1705168800
Lahore	360	1097.9	2024-01-01 13:17:00	73.7	11.3	450	360	142	2024-01-13T22:00:00	2024-01-13T17:00:00	1705165200
Lahore	296	957.5	2024-01-01 13:16:00	63.3	22.7	370	296	130	2024-01-13T21:00:00	2024-01-13T16:00:00	1705161600
Lahore	337	817	2024-01-01 13:15:00	53	34	421.3	337	118	2024-01-13T20:00:00	2024-01-13T15:00:00	1705158000
Lahore	327	696.6	2024-01-01 13:14:00	42	59	408.8	327	105.7	2024-01-13T19:00:00	2024-01-13T14:00:00	1705154400
Lahore	357	576.2	2024-01-01 13:13:00	31	84	446.3	357	93.3	2024-01-13T18:00:00	2024-01-13T13:00:00	1705150800
Lahore	326	455.8	2024-01-01 13:12:00	20	109	407.5	326	81	2024-01-13T17:00:00	2024-01-13T12:00:00	1705147200
Lahore	318	463	2024-01-01 13:11:00	15	134	397.9	318.33	83.7	2024-01-13T16:00:00	2024-01-13T11:00:00	1705143600
Lahore	353	470.2	2024-01-01 13:10:00	10	159	441.3	353	86.3	2024-01-13T15:00:00	2024-01-13T10:00:00	1705140000
Lahore	303	477.4	2024-01-01 13:09:00	5	184	378.8	303	89	2024-01-13T14:00:00	2024-01-13T09:00:00	1705136400
Lahore	230	512.8	2024-01-01 13:08:00	6.3	158.3	287.5	230	80	2024-01-13T13:00:00	2024-01-13T08:00:00	1705132800
Lahore	174	548.2	2024-01-01 13:07:00	7.7	132.7	217.5	174	71	2024-01-13T12:00:00	2024-01-13T07:00:00	1705129200
Lahore	165	583.6	2024-01-01 13:06:00	9	107	206.3	165	62	2024-01-13T11:00:00	2024-01-13T06:00:00	1705125600
Lahore	273	594.3	2024-01-01 13:05:00	9.3	94.3	185	148	60.7	2024-01-13T10:00:00	2024-01-13T05:00:00	1705122000
Lahore	164	605	2024-01-01 13:04:00	9.7	81.7	205	164	59.3	2024-01-13T09:00:00	2024-01-13T04:00:00	1705118400
Lahore	365	615.7	2024-01-01 13:03:00	10	69	456.3	365	58	2024-01-13T08:00:00	2024-01-13T03:00:00	1705114800
Lahore	408	612	2024-01-01 13:02:00	9.7	67.3	510	408	54	2024-01-13T07:00:00	2024-01-13T02:00:00	1705111200
Lahore	321	608.3	2024-01-01 13:01:00	9.3	65.7	401.3	321	50	2024-01-13T06:00:00	2024-01-13T01:00:00	1705107600
Lahore	318	604.6	2024-01-01 13:00:00	9	64	397.5	318	46	2024-01-13T05:00:00	2024-01-13T00:00:00	1705104000
Lahore	341	718.6	2024-01-01 12:23:00	20.3	54.7	426.3	341	50.3	2024-01-13T04:00:00	2024-01-12T23:00:00	1705100400
Lahore	317	832.6	2024-01-01 12:22:00	31.7	45.3	396	317	54.7	2024-01-13T03:00:00	2024-01-12T22:00:00	1705096800
Lahore	334	946.6	2024-01-01 12:21:00	43	36	417.5	334	59	2024-01-13T02:00:00	2024-01-12T21:00:00	1705093200
Lahore	317	1046.6	2024-01-01 12:20:00	54	25.3	396.3	317	87.3	2024-01-13T01:00:00	2024-01-12T20:00:00	1705089600
Lahore	317	1146.6	2024-01-01 12:19:00	65	14.7	396.3	317	115.7	2024-01-13T00:00:00	2024-01-12T19:00:00	1705086000
Lahore	349	1246.6	2024-01-01 12:18:00	76	4	436.3	349	144	2024-01-12T23:00:00	2024-01-12T18:00:00	1705082400
Lahore	398	1149.5	2024-01-01 12:17:00	69.3	16.7	497.5	398	138.7	2024-01-12T22:00:00	2024-01-12T17:00:00	1705078800
Lahore	359	1052.4	2024-01-01 12:16:00	62.7	29.3	449.6	359.67	133.3	2024-01-12T21:00:00	2024-01-12T16:00:00	1705075200
Lahore	365	955.4	2024-01-01 12:15:00	56	42	456.3	365	128	2024-01-12T20:00:00	2024-01-12T15:00:00	1705071600
Lahore	264	832.8	2024-01-01 12:14:00	45.7	72.7	330	264	112.7	2024-01-12T19:00:00	2024-01-12T14:00:00	1705068000
Lahore	193	710.2	2024-01-01 12:13:00	35.3	103.3	241.3	193	97.3	2024-01-12T18:00:00	2024-01-12T13:00:00	1705064400
Lahore	238	587.7	2024-01-01 12:12:00	25	134	297.5	238	82	2024-01-12T17:00:00	2024-01-12T12:00:00	1705060800
Lahore	236	571.5	2024-01-01 12:11:00	19.7	151.7	295	236	73.3	2024-01-12T16:00:00	2024-01-12T11:00:00	1705057200
Lahore	262	555.4	2024-01-01 12:10:00	14.3	169.3	327.5	262	64.7	2024-01-12T15:00:00	2024-01-12T10:00:00	1705053600
Lahore	235	539.2	2024-01-01 12:09:00	9	187	294	235	56	2024-01-12T14:00:00	2024-01-12T09:00:00	1705050000
Lahore	277	554.2	2024-01-01 12:08:00	11.7	157.7	346.3	277	49.3	2024-01-12T13:00:00	2024-01-12T08:00:00	1705046400
Lahore	271	569.2	2024-01-01 12:07:00	14.3	128.3	338.8	271	42.7	2024-01-12T12:00:00	2024-01-12T07:00:00	1705042800
Lahore	204	584.2	2024-01-01 12:06:00	17	99	255	204	36	2024-01-12T11:00:00	2024-01-12T06:00:00	1705039200
Lahore	168	599.6	2024-01-01 12:05:00	17.7	82.3	210	168	40.3	2024-01-12T10:00:00	2024-01-12T05:00:00	1705035600
Lahore	158	614.9	2024-01-01 12:04:00	18.3	65.7	197.5	158	44.7	2024-01-12T09:00:00	2024-01-12T04:00:00	1705032000
Lahore	167	630.3	2024-01-01 12:03:00	19	49	209	167	49	2024-01-12T08:00:00	2024-01-12T03:00:00	1705028400
Lahore	200	624.8	2024-01-01 12:02:00	17.3	54	116.3	93	48.7	2024-01-12T07:00:00	2024-01-12T02:00:00	1705024800
Lahore	200	619.4	2024-01-01 12:01:00	15.7	59	116.3	93	48.3	2024-01-12T06:00:00	2024-01-12T01:00:00	1705021200
Lahore	221	613.9	2024-01-01 12:00:00	14	64	136.3	109	48	2024-01-12T05:00:00	2024-01-12T00:00:00	1705017600
Lahore	336	695.7	2024-01-01 11:23:00	26.7	56.3	420	336	55.7	2024-01-12T04:00:00	2024-01-11T23:00:00	1705014000
Lahore	265	777.4	2024-01-01 11:22:00	39.3	48.7	331.3	265	63.3	2024-01-12T03:00:00	2024-01-11T22:00:00	1705010400
Lahore	500	859.1	2024-01-01 11:21:00	52	41	604	483	71	2024-01-12T02:00:00	2024-01-11T21:00:00	1705006800
Lahore	266	924.4	2024-01-01 11:20:00	60.7	34	332.5	266	87.3	2024-01-12T01:00:00	2024-01-11T20:00:00	1705003200
Lahore	293	989.8	2024-01-01 11:19:00	69.3	27	366.3	293	103.7	2024-01-12T00:00:00	2024-01-11T19:00:00	1704999600
Lahore	320	1055.1	2024-01-01 11:18:00	78	20	400	320	120	2024-01-11T23:00:00	2024-01-11T18:00:00	1704996000
Lahore	312	971.3	2024-01-01 11:17:00	68	28.3	390	312	109.7	2024-01-11T22:00:00	2024-01-11T17:00:00	1704992400
Lahore	333	887.5	2024-01-01 11:16:00	58	36.7	416.3	333	99.3	2024-01-11T21:00:00	2024-01-11T16:00:00	1704988800
Lahore	311	803.6	2024-01-01 11:15:00	48	45	389	311	89	2024-01-11T20:00:00	2024-01-11T15:00:00	1704985200
Lahore	374	698	2024-01-01 11:14:00	37.3	66.3	467.5	374	71	2024-01-11T19:00:00	2024-01-11T14:00:00	1704981600
Lahore	375	592.4	2024-01-01 11:13:00	26.7	87.7	468.8	375	53	2024-01-11T18:00:00	2024-01-11T13:00:00	1704978000
Lahore	435	486.7	2024-01-01 11:12:00	16	109	538.8	431	35	2024-01-11T17:00:00	2024-01-11T12:00:00	1704974400
Lahore	445	474.9	2024-01-01 11:11:00	13	119.3	548.8	439	31.3	2024-01-11T16:00:00	2024-01-11T11:00:00	1704970800
Lahore	412	463	2024-01-01 11:10:00	10	129.7	515	412	27.7	2024-01-11T15:00:00	2024-01-11T10:00:00	1704967200
Lahore	367	451.1	2024-01-01 11:09:00	7	140	458.8	367	24	2024-01-11T14:00:00	2024-01-11T09:00:00	1704963600
Lahore	500	478	2024-01-01 11:08:00	7.7	126.3	609	487	23.7	2024-01-11T13:00:00	2024-01-11T08:00:00	1704960000
Lahore	293	504.8	2024-01-01 11:07:00	8.3	112.7	366.3	293	23.3	2024-01-11T12:00:00	2024-01-11T07:00:00	1704956400
Lahore	180	531.7	2024-01-01 11:06:00	9	99	225	180	23	2024-01-11T11:00:00	2024-01-11T06:00:00	1704952800
Lahore	175	566.1	2024-01-01 11:05:00	9.3	94.3	218.8	175	25.7	2024-01-11T10:00:00	2024-01-11T05:00:00	1704949200
Lahore	258	600.5	2024-01-01 11:04:00	9.7	89.7	322.5	258	28.3	2024-01-11T09:00:00	2024-01-11T04:00:00	1704945600
Lahore	251	635	2024-01-01 11:03:00	10	85	314	251	31	2024-01-11T08:00:00	2024-01-11T03:00:00	1704942000
Lahore	242	653.6	2024-01-01 11:02:00	10.3	83.3	302.5	242	32	2024-01-11T07:00:00	2024-01-11T02:00:00	1704938400
Lahore	226	672.3	2024-01-01 11:01:00	10.7	81.7	282.5	226	33	2024-01-11T06:00:00	2024-01-11T01:00:00	1704934800
Lahore	224	691	2024-01-01 11:00:00	11	80	280	224	34	2024-01-11T05:00:00	2024-01-11T00:00:00	1704931200
Lahore	246	714.1	2024-01-01 10:23:00	15.7	70	307.5	246	41.3	2024-01-11T04:00:00	2024-01-10T23:00:00	1704927600
Lahore	281	737.3	2024-01-01 10:22:00	20.3	60	351.3	281	48.7	2024-01-11T03:00:00	2024-01-10T22:00:00	1704924000
Lahore	340	760.4	2024-01-01 10:21:00	25	50	425	340	56	2024-01-11T02:00:00	2024-01-10T21:00:00	1704920400
Lahore	280	796.2	2024-01-01 10:20:00	28	54.3	350	280	65	2024-01-11T01:00:00	2024-01-10T20:00:00	1704916800
Lahore	286	832	2024-01-01 10:19:00	31	58.7	357.5	286	74	2024-01-11T00:00:00	2024-01-10T19:00:00	1704913200
Lahore	266	867.8	2024-01-01 10:18:00	34	63	332.5	266	83	2024-01-10T23:00:00	2024-01-10T18:00:00	1704909600
Lahore	242	868	2024-01-01 10:17:00	38.7	66.7	302.5	242	88.7	2024-01-10T22:00:00	2024-01-10T17:00:00	1704906000
Lahore	238	868.2	2024-01-01 10:16:00	43.3	70.3	297.5	238	94.3	2024-01-10T21:00:00	2024-01-10T16:00:00	1704902400
Lahore	207	868.4	2024-01-01 10:15:00	48	74	258.8	207	100	2024-01-10T20:00:00	2024-01-10T15:00:00	1704898800
Lahore	237	768.8	2024-01-01 10:14:00	38.3	105.3	296	237	92	2024-01-10T19:00:00	2024-01-10T14:00:00	1704895200
Lahore	211	669.2	2024-01-01 10:13:00	28.7	136.7	263.8	211	84	2024-01-10T18:00:00	2024-01-10T13:00:00	1704891600
Lahore	238	569.6	2024-01-01 10:12:00	19	168	297.5	238	76	2024-01-10T17:00:00	2024-01-10T12:00:00	1704888000
Lahore	238	560.5	2024-01-01 10:11:00	15.3	185.7	297.5	238	75.7	2024-01-10T16:00:00	2024-01-10T11:00:00	1704884400
Lahore	340	551.3	2024-01-01 10:10:00	11.7	203.3	425	340	75.3	2024-01-10T15:00:00	2024-01-10T10:00:00	1704880800
Lahore	344	542.2	2024-01-01 10:09:00	8	221	430	344	75	2024-01-10T14:00:00	2024-01-10T09:00:00	1704877200
Lahore	241	540.4	2024-01-01 10:08:00	9.3	185.3	301.3	241	67	2024-01-10T13:00:00	2024-01-10T08:00:00	1704873600
Lahore	343	538.7	2024-01-01 10:07:00	10.7	149.7	429	343	59	2024-01-10T12:00:00	2024-01-10T07:00:00	1704870000
Lahore	241	536.9	2024-01-01 10:06:00	12	114	301.3	241	51	2024-01-10T11:00:00	2024-01-10T06:00:00	1704866400
Lahore	220	538.1	2024-01-01 10:05:00	11.7	105	275	220	56	2024-01-10T10:00:00	2024-01-10T05:00:00	1704862800
Lahore	286	539.2	2024-01-01 10:04:00	11.3	96	357.5	286	61	2024-01-10T09:00:00	2024-01-10T04:00:00	1704859200
Lahore	276	540.4	2024-01-01 10:03:00	11	87	345	276	66	2024-01-10T08:00:00	2024-01-10T03:00:00	1704855600
Lahore	260	562.2	2024-01-01 10:02:00	11.3	86.7	325	260	68.3	2024-01-10T07:00:00	2024-01-10T02:00:00	1704852000
Lahore	275	584	2024-01-01 10:01:00	11.7	86.3	344	275	70.7	2024-01-10T06:00:00	2024-01-10T01:00:00	1704848400
Lahore	263	605.8	2024-01-01 10:00:00	12	86	328.8	263	73	2024-01-10T05:00:00	2024-01-10T00:00:00	1704844800
Lahore	295	705.4	2024-01-01 09:23:00	26	71.3	368.8	295	88	2024-01-10T04:00:00	2024-01-09T23:00:00	1704841200
Lahore	308	805	2024-01-01 09:22:00	40	56.7	385	308	103	2024-01-10T03:00:00	2024-01-09T22:00:00	1704837600
Lahore	292	904.6	2024-01-01 09:21:00	54	42	365	292	118	2024-01-10T02:00:00	2024-01-09T21:00:00	1704834000
Lahore	322	905.9	2024-01-01 09:20:00	55.3	46.3	402.5	322	120.3	2024-01-10T01:00:00	2024-01-09T20:00:00	1704830400
Lahore	291	907.3	2024-01-01 09:19:00	56.7	50.7	364	291	122.7	2024-01-10T00:00:00	2024-01-09T19:00:00	1704826800
Lahore	306	908.7	2024-01-01 09:18:00	58	55	382.5	306	125	2024-01-09T23:00:00	2024-01-09T18:00:00	1704823200
Lahore	288	868.4	2024-01-01 09:17:00	59	58	360	288	122	2024-01-09T22:00:00	2024-01-09T17:00:00	1704819600
Lahore	264	828.1	2024-01-01 09:16:00	60	61	330	264	119	2024-01-09T21:00:00	2024-01-09T16:00:00	1704816000
Lahore	279	787.9	2024-01-01 09:15:00	61	64	348.8	279	116	2024-01-09T20:00:00	2024-01-09T15:00:00	1704812400
Lahore	352	654.4	2024-01-01 09:14:00	46.3	86.3	440	352	100	2024-01-09T19:00:00	2024-01-09T14:00:00	1704808800
Lahore	278	521	2024-01-01 09:13:00	31.7	108.7	348	278	84	2024-01-09T18:00:00	2024-01-09T13:00:00	1704805200
Lahore	352	387.5	2024-01-01 09:12:00	17	131	440	352	68	2024-01-09T17:00:00	2024-01-09T12:00:00	1704801600
Lahore	288	425.6	2024-01-01 09:11:00	13.7	160.7	360	288	76.7	2024-01-09T16:00:00	2024-01-09T11:00:00	1704798000
Lahore	267	463.8	2024-01-01 09:10:00	10.3	190.3	333.8	267	85.3	2024-01-09T15:00:00	2024-01-09T10:00:00	1704794400
Lahore	241	501.9	2024-01-01 09:09:00	7	220	301.3	241	94	2024-01-09T14:00:00	2024-01-09T09:00:00	1704790800
Lahore	238	549.8	2024-01-01 09:08:00	9	184	297.5	238	82.3	2024-01-09T13:00:00	2024-01-09T08:00:00	1704787200
Lahore	240	597.6	2024-01-01 09:07:00	11	148	300	240	70.7	2024-01-09T12:00:00	2024-01-09T07:00:00	1704783600
Lahore	275	645.5	2024-01-01 09:06:00	13	112	343.8	275	59	2024-01-09T11:00:00	2024-01-09T06:00:00	1704780000
Lahore	302	665.9	2024-01-01 09:05:00	13.7	98.3	377.5	302	59	2024-01-09T10:00:00	2024-01-09T05:00:00	1704776400
Lahore	302	686.3	2024-01-01 09:04:00	14.3	84.7	377.5	302	59	2024-01-09T09:00:00	2024-01-09T04:00:00	1704772800
Lahore	339	706.7	2024-01-01 09:03:00	15	71	423.8	339	59	2024-01-09T08:00:00	2024-01-09T03:00:00	1704769200
Lahore	316	705	2024-01-01 09:02:00	14.7	71	395	316	58	2024-01-09T07:00:00	2024-01-09T02:00:00	1704765600
Lahore	264	703.2	2024-01-01 09:01:00	14.3	71	330	264	57	2024-01-09T06:00:00	2024-01-09T01:00:00	1704762000
Lahore	297	701.5	2024-01-01 09:00:00	14	71	371	297	56	2024-01-09T05:00:00	2024-01-09T00:00:00	1704758400
Lahore	361	724.1	2024-01-01 08:23:00	20	69.7	451.3	361	68	2024-01-09T04:00:00	2024-01-08T23:00:00	1704754800
Lahore	361	746.6	2024-01-01 08:22:00	26	68.3	451.3	361	80	2024-01-09T03:00:00	2024-01-08T22:00:00	1704751200
Lahore	341	769.2	2024-01-01 08:21:00	32	67	426.3	341	92	2024-01-09T02:00:00	2024-01-08T21:00:00	1704747600
Lahore	339	916.1	2024-01-01 08:20:00	53.3	53	423.8	339	110.3	2024-01-09T01:00:00	2024-01-08T20:00:00	1704744000
Lahore	311	1062.9	2024-01-01 08:19:00	74.7	39	388.8	311	128.7	2024-01-09T00:00:00	2024-01-08T19:00:00	1704740400
Lahore	338	1209.8	2024-01-01 08:18:00	96	25	423	338	147	2024-01-08T23:00:00	2024-01-08T18:00:00	1704736800
Lahore	316	1108.8	2024-01-01 08:17:00	83.3	34	395	316	150	2024-01-08T22:00:00	2024-01-08T17:00:00	1704733200
Lahore	283	1007.9	2024-01-01 08:16:00	70.7	43	353.8	283	153	2024-01-08T21:00:00	2024-01-08T16:00:00	1704729600
Lahore	242	906.9	2024-01-01 08:15:00	58	52	302.5	242	156	2024-01-08T20:00:00	2024-01-08T15:00:00	1704726000
Lahore	260	770.9	2024-01-01 08:14:00	46.7	79	325	260	143.7	2024-01-08T19:00:00	2024-01-08T14:00:00	1704722400
Lahore	363	635	2024-01-01 08:13:00	35.3	106	453.8	363	131.3	2024-01-08T18:00:00	2024-01-08T13:00:00	1704718800
Lahore	259	499	2024-01-01 08:12:00	24	133	324	259	119	2024-01-08T17:00:00	2024-01-08T12:00:00	1704715200
Lahore	408	499	2024-01-01 08:11:00	17.7	155	510	408	112.3	2024-01-08T16:00:00	2024-01-08T11:00:00	1704711600
Lahore	411	499	2024-01-01 08:10:00	11.3	177	513.8	411	105.7	2024-01-08T15:00:00	2024-01-08T10:00:00	1704708000
Lahore	393	499	2024-01-01 08:09:00	5	199	491.3	393	99	2024-01-08T14:00:00	2024-01-08T09:00:00	1704704400
Lahore	365	597	2024-01-01 08:08:00	8.3	167.7	456.3	365	77.7	2024-01-08T13:00:00	2024-01-08T08:00:00	1704700800
Lahore	317	695.1	2024-01-01 08:07:00	11.7	136.3	396.3	317	56.3	2024-01-08T12:00:00	2024-01-08T07:00:00	1704697200
Lahore	381	793.1	2024-01-01 08:06:00	15	105	476	381	35	2024-01-08T11:00:00	2024-01-08T06:00:00	1704693600
Lahore	314	791	2024-01-01 08:05:00	15.7	88	392.5	314	41	2024-01-08T10:00:00	2024-01-08T05:00:00	1704690000
Lahore	333	788.8	2024-01-01 08:04:00	16.3	71	416.3	333	47	2024-01-08T09:00:00	2024-01-08T04:00:00	1704686400
Lahore	240	786.7	2024-01-01 08:03:00	17	54	300	240	53	2024-01-08T08:00:00	2024-01-08T03:00:00	1704682800
Lahore	224	801.3	2024-01-01 08:02:00	18.3	53	280	224	56.3	2024-01-08T07:00:00	2024-01-08T02:00:00	1704679200
Lahore	228	815.9	2024-01-01 08:01:00	19.7	52	285	228	59.7	2024-01-08T06:00:00	2024-01-08T01:00:00	1704675600
Lahore	225	830.5	2024-01-01 08:00:00	21	51	281.3	225	63	2024-01-08T05:00:00	2024-01-08T00:00:00	1704672000
Lahore	227	932	2024-01-01 07:23:00	40.3	39	284	227	76	2024-01-08T04:00:00	2024-01-07T23:00:00	1704668400
Lahore	214	1033.6	2024-01-01 07:22:00	59.7	27	267.5	214	89	2024-01-08T03:00:00	2024-01-07T22:00:00	1704664800
Lahore	272	1135.1	2024-01-01 07:21:00	79	15	340	272	102	2024-01-08T02:00:00	2024-01-07T21:00:00	1704661200
Lahore	307	1097.2	2024-01-01 07:20:00	72.7	22	383.8	307	110	2024-01-08T01:00:00	2024-01-07T20:00:00	1704657600
Lahore	290	1059.2	2024-01-01 07:19:00	66.3	29	362.5	290	118	2024-01-08T00:00:00	2024-01-07T19:00:00	1704654000
Lahore	239	1021.3	2024-01-01 07:18:00	60	36	346	239	126	2024-01-07T23:00:00	2024-01-07T18:00:00	1704650400
Lahore	297	963.9	2024-01-01 07:17:00	59.3	40.3	371.3	297	119.7	2024-01-07T22:00:00	2024-01-07T17:00:00	1704646800
Lahore	305	906.5	2024-01-01 07:16:00	58.7	44.7	381.3	305	113.3	2024-01-07T21:00:00	2024-01-07T16:00:00	1704643200
Lahore	302	849.1	2024-01-01 07:15:00	58	49	377.5	302	107	2024-01-07T20:00:00	2024-01-07T15:00:00	1704639600
Lahore	311	720	2024-01-01 07:14:00	45.7	69.7	388.8	311	93.3	2024-01-07T19:00:00	2024-01-07T14:00:00	1704636000
Lahore	272	590.8	2024-01-01 07:13:00	33.3	90.3	340	272	79.7	2024-01-07T18:00:00	2024-01-07T13:00:00	1704632400
Lahore	327	461.6	2024-01-01 07:12:00	21	111	408.8	327	66	2024-01-07T17:00:00	2024-01-07T12:00:00	1704628800
Lahore	333	475.2	2024-01-01 07:11:00	16.3	134.7	416.7	333.33	68.3	2024-01-07T16:00:00	2024-01-07T11:00:00	1704625200
Lahore	366	488.9	2024-01-01 07:10:00	11.7	158.3	457.5	366	70.7	2024-01-07T15:00:00	2024-01-07T10:00:00	1704621600
Lahore	346	502.5	2024-01-01 07:09:00	7	182	432.5	346	73	2024-01-07T14:00:00	2024-01-07T09:00:00	1704618000
Lahore	248	545.1	2024-01-01 07:08:00	8.3	155	310	248	68.3	2024-01-07T13:00:00	2024-01-07T08:00:00	1704614400
Lahore	221	587.7	2024-01-01 07:07:00	9.7	128	276.3	221	63.7	2024-01-07T12:00:00	2024-01-07T07:00:00	1704610800
Lahore	239	630.3	2024-01-01 07:06:00	11	101	298.8	239	59	2024-01-07T11:00:00	2024-01-07T06:00:00	1704607200
Lahore	239	652.3	2024-01-01 07:05:00	13	91	298.8	239	63	2024-01-07T10:00:00	2024-01-07T05:00:00	1704603600
Lahore	205	674.3	2024-01-01 07:04:00	15	81	256	205	67	2024-01-07T09:00:00	2024-01-07T04:00:00	1704600000
Lahore	171	696.2	2024-01-01 07:03:00	17	71	213.8	171	71	2024-01-07T08:00:00	2024-01-07T03:00:00	1704596400
Lahore	152	729.5	2024-01-01 07:02:00	19.7	64.7	190	152	68.3	2024-01-07T07:00:00	2024-01-07T02:00:00	1704592800
Lahore	171	762.8	2024-01-01 07:01:00	22.3	58.3	213.8	171	65.7	2024-01-07T06:00:00	2024-01-07T01:00:00	1704589200
Lahore	161	796	2024-01-01 07:00:00	25	52	201.3	161	63	2024-01-07T05:00:00	2024-01-07T00:00:00	1704585600
Lahore	276	906.5	2024-01-01 06:23:00	45	39.3	187.5	150	80	2024-01-07T04:00:00	2024-01-06T23:00:00	1704582000
Lahore	160	1017	2024-01-01 06:22:00	65	26.7	200	160	97	2024-01-07T03:00:00	2024-01-06T22:00:00	1704578400
Lahore	153	1127.5	2024-01-01 06:21:00	85	14	191.3	153	114	2024-01-07T02:00:00	2024-01-06T21:00:00	1704574800
Lahore	207	1126	2024-01-01 06:20:00	84.3	16.7	258.8	207	124.7	2024-01-07T01:00:00	2024-01-06T20:00:00	1704571200
Lahore	209	1124.4	2024-01-01 06:19:00	83.7	19.3	261.3	209	135.3	2024-01-07T00:00:00	2024-01-06T19:00:00	1704567600
Lahore	255	1122.8	2024-01-01 06:18:00	83	22	318.8	255	146	2024-01-06T23:00:00	2024-01-06T18:00:00	1704564000
Lahore	358	1067.2	2024-01-01 06:17:00	80.7	27	447.5	358	143.7	2024-01-06T22:00:00	2024-01-06T17:00:00	1704560400
Lahore	341	1011.6	2024-01-01 06:16:00	78.3	32	426.3	341	141.3	2024-01-06T21:00:00	2024-01-06T16:00:00	1704556800
Lahore	384	955.9	2024-01-01 06:15:00	76	37	480	384	139	2024-01-06T20:00:00	2024-01-06T15:00:00	1704553200
Lahore	382	801.7	2024-01-01 06:14:00	58	66.3	477.5	382	124.3	2024-01-06T19:00:00	2024-01-06T14:00:00	1704549600
Lahore	365	647.4	2024-01-01 06:13:00	40	95.7	456.3	365	109.7	2024-01-06T18:00:00	2024-01-06T13:00:00	1704546000
Lahore	385	493.1	2024-01-01 06:12:00	22	125	481.3	385	95	2024-01-06T17:00:00	2024-01-06T12:00:00	1704542400
Lahore	382	513.2	2024-01-01 06:11:00	16.7	153	477.5	382	96.7	2024-01-06T16:00:00	2024-01-06T11:00:00	1704538800
Lahore	430	533.2	2024-01-01 06:10:00	11.3	181	534	427	98.3	2024-01-06T15:00:00	2024-01-06T10:00:00	1704535200
Lahore	412	553.3	2024-01-01 06:09:00	6	209	515	412	100	2024-01-06T14:00:00	2024-01-06T09:00:00	1704531600
Lahore	404	622.5	2024-01-01 06:08:00	7.7	183.3	505	404	79.3	2024-01-06T13:00:00	2024-01-06T08:00:00	1704528000
Lahore	300	691.8	2024-01-01 06:07:00	9.3	157.7	375	300	58.7	2024-01-06T12:00:00	2024-01-06T07:00:00	1704524400
Lahore	267	761	2024-01-01 06:06:00	11	132	333.8	267	38	2024-01-06T11:00:00	2024-01-06T06:00:00	1704520800
Lahore	216	829.5	2024-01-01 06:05:00	14.3	105.3	270	216	46.3	2024-01-06T10:00:00	2024-01-06T05:00:00	1704517200
Lahore	231	898	2024-01-01 06:04:00	17.7	78.7	288.8	231	54.7	2024-01-06T09:00:00	2024-01-06T04:00:00	1704513600
Lahore	213	966.4	2024-01-01 06:03:00	21	52	266.3	213	63	2024-01-06T08:00:00	2024-01-06T03:00:00	1704510000
Lahore	231	963.7	2024-01-01 06:02:00	20	56.7	288.8	231	69.3	2024-01-06T07:00:00	2024-01-06T02:00:00	1704506400
Lahore	245	961	2024-01-01 06:01:00	19	61.3	306.3	245	75.7	2024-01-06T06:00:00	2024-01-06T01:00:00	1704502800
Lahore	261	958.3	2024-01-01 06:00:00	18	66	326.3	261	82	2024-01-06T05:00:00	2024-01-06T00:00:00	1704499200
Lahore	246	1069.3	2024-01-01 05:23:00	34.7	57.3	307.5	246	87	2024-01-06T04:00:00	2024-01-05T23:00:00	1704495600
Lahore	226	1180.4	2024-01-01 05:22:00	51.3	48.7	282.5	226	92	2024-01-06T03:00:00	2024-01-05T22:00:00	1704492000
Lahore	245	1291.5	2024-01-01 05:21:00	68	40	306	245	97	2024-01-06T02:00:00	2024-01-05T21:00:00	1704488400
Lahore	265	1362.5	2024-01-01 05:20:00	78	33.7	331.3	265	121.7	2024-01-06T01:00:00	2024-01-05T20:00:00	1704484800
Lahore	256	1433.5	2024-01-01 05:19:00	88	27.3	320	256	146.3	2024-01-06T00:00:00	2024-01-05T19:00:00	1704481200
Lahore	230	1504.5	2024-01-01 05:18:00	98	21	287.5	230	171	2024-01-05T23:00:00	2024-01-05T18:00:00	1704477600
Lahore	227	1367	2024-01-01 05:17:00	86.7	36.7	283.8	227	162	2024-01-05T22:00:00	2024-01-05T17:00:00	1704474000
Lahore	287	1229.5	2024-01-01 05:16:00	75.3	52.3	359.2	287.33	153	2024-01-05T21:00:00	2024-01-05T16:00:00	1704470400
Lahore	316	1091.9	2024-01-01 05:15:00	64	68	395	316	144	2024-01-05T20:00:00	2024-01-05T15:00:00	1704466800
Lahore	260	927.9	2024-01-01 05:14:00	49	98	325	260	125.3	2024-01-05T19:00:00	2024-01-05T14:00:00	1704463200
Lahore	242	763.9	2024-01-01 05:13:00	34	128	302.5	242	106.7	2024-01-05T18:00:00	2024-01-05T13:00:00	1704459600
Lahore	260	599.9	2024-01-01 05:12:00	19	158	325	260	88	2024-01-05T17:00:00	2024-01-05T12:00:00	1704456000
Lahore	300	605.8	2024-01-01 05:11:00	15.3	174.7	375	300	87.3	2024-01-05T16:00:00	2024-01-05T11:00:00	1704452400
Lahore	393	611.6	2024-01-01 05:10:00	11.7	191.3	491.3	393	86.7	2024-01-05T15:00:00	2024-01-05T10:00:00	1704448800
Lahore	299	617.4	2024-01-01 05:09:00	8	208	374	299	86	2024-01-05T14:00:00	2024-01-05T09:00:00	1704445200
Lahore	377	652.1	2024-01-01 05:08:00	9.7	179.3	471.3	377	76	2024-01-05T13:00:00	2024-01-05T08:00:00	1704441600
Lahore	279	686.7	2024-01-01 05:07:00	11.3	150.7	348.8	279	66	2024-01-05T12:00:00	2024-01-05T07:00:00	1704438000
Lahore	279	721.3	2024-01-01 05:06:00	13	122	348.8	279	56	2024-01-05T11:00:00	2024-01-05T06:00:00	1704434400
Lahore	259	725.4	2024-01-01 05:05:00	12.7	116.3	323.8	259	59	2024-01-05T10:00:00	2024-01-05T05:00:00	1704430800
Lahore	252	729.5	2024-01-01 05:04:00	12.3	110.7	315	252	62	2024-01-05T09:00:00	2024-01-05T04:00:00	1704427200
Lahore	258	733.6	2024-01-01 05:03:00	12	105	323	258	65	2024-01-05T08:00:00	2024-01-05T03:00:00	1704423600
Lahore	285	755.8	2024-01-01 05:02:00	12.7	93	356.3	285	55.3	2024-01-05T07:00:00	2024-01-05T02:00:00	1704420000
Lahore	239	777.9	2024-01-01 05:01:00	13.3	81	298.8	239	45.7	2024-01-05T06:00:00	2024-01-05T01:00:00	1704416400
Lahore	229	800.1	2024-01-01 05:00:00	14	69	286.3	229	36	2024-01-05T05:00:00	2024-01-05T00:00:00	1704412800
Lahore	222	934.3	2024-01-01 04:23:00	35.3	56.7	277.5	222	58	2024-01-05T04:00:00	2024-01-04T23:00:00	1704409200
Lahore	302	1068.6	2024-01-01 04:22:00	56.7	44.3	377.5	302	80	2024-01-05T03:00:00	2024-01-04T22:00:00	1704405600
Lahore	221	1202.8	2024-01-01 04:21:00	78	32	276	221	102	2024-01-05T02:00:00	2024-01-04T21:00:00	1704402000
Lahore	287	1205.1	2024-01-01 04:20:00	78.7	33	358.8	287	112.7	2024-01-05T01:00:00	2024-01-04T20:00:00	1704398400
Lahore	238	1207.5	2024-01-01 04:19:00	79.3	34	297.5	238	123.3	2024-01-05T00:00:00	2024-01-04T19:00:00	1704394800
Lahore	222	1209.8	2024-01-01 04:18:00	80	35	277.5	222	134	2024-01-04T23:00:00	2024-01-04T18:00:00	1704391200
Lahore	273	1153.2	2024-01-01 04:17:00	79	38	341.3	273	129.7	2024-01-04T22:00:00	2024-01-04T17:00:00	1704387600
Lahore	335	1096.6	2024-01-01 04:16:00	78	41	418.8	335	125.3	2024-01-04T21:00:00	2024-01-04T16:00:00	1704384000
Lahore	272	1040	2024-01-01 04:15:00	77	44	340	272	121	2024-01-04T20:00:00	2024-01-04T15:00:00	1704380400
Lahore	286	872.5	2024-01-01 04:14:00	58	73.7	357.5	286	98.7	2024-01-04T19:00:00	2024-01-04T14:00:00	1704376800
Lahore	216	705	2024-01-01 04:13:00	39	103.3	270	216	76.3	2024-01-04T18:00:00	2024-01-04T13:00:00	1704373200
Lahore	273	537.5	2024-01-01 04:12:00	20	133	341.3	273	54	2024-01-04T17:00:00	2024-01-04T12:00:00	1704369600
Lahore	326	522.7	2024-01-01 04:11:00	14.7	148.3	407.5	326	49.7	2024-01-04T16:00:00	2024-01-04T11:00:00	1704366000
Lahore	252	507.9	2024-01-01 04:10:00	9.3	163.7	315	252	45.3	2024-01-04T15:00:00	2024-01-04T10:00:00	1704362400
Lahore	252	493.1	2024-01-01 04:09:00	4	179	191	132	41	2024-01-04T14:00:00	2024-01-04T09:00:00	1704358800
Lahore	272	527.2	2024-01-01 04:08:00	5	166	340	272	45.3	2024-01-04T13:00:00	2024-01-04T08:00:00	1704355200
Lahore	260	561.2	2024-01-01 04:07:00	6	153	325	260	49.7	2024-01-04T12:00:00	2024-01-04T07:00:00	1704351600
Lahore	260	595.3	2024-01-01 04:06:00	7	140	325	260	54	2024-01-04T11:00:00	2024-01-04T06:00:00	1704348000
Lahore	222	632.2	2024-01-01 04:05:00	8.7	128.7	277.5	222	58.7	2024-01-04T10:00:00	2024-01-04T05:00:00	1704344400
Lahore	217	669.2	2024-01-01 04:04:00	10.3	117.3	271.3	217	63.3	2024-01-04T09:00:00	2024-01-04T04:00:00	1704340800
Lahore	225	706.2	2024-01-01 04:03:00	12	106	281.3	225	68	2024-01-04T08:00:00	2024-01-04T03:00:00	1704337200
Lahore	216	736.9	2024-01-01 04:02:00	12.7	98.3	270	216	57.3	2024-01-04T07:00:00	2024-01-04T02:00:00	1704333600
Lahore	221	767.6	2024-01-01 04:01:00	13.3	90.7	276.3	221	46.7	2024-01-04T06:00:00	2024-01-04T01:00:00	1704330000
Lahore	198	798.4	2024-01-01 04:00:00	14	83	247.5	198	36	2024-01-04T05:00:00	2024-01-04T00:00:00	1704326400
Lahore	252	876.4	2024-01-01 03:23:00	26	76	315	252	42.3	2024-01-04T04:00:00	2024-01-03T23:00:00	1704322800
Lahore	272	954.4	2024-01-01 03:22:00	38	69	340	272	48.7	2024-01-04T03:00:00	2024-01-03T22:00:00	1704319200
Lahore	286	1032.4	2024-01-01 03:21:00	50	62	357.5	286	55	2024-01-04T02:00:00	2024-01-03T21:00:00	1704315600
Lahore	271	1168.8	2024-01-01 03:20:00	67.3	43	339	271	80	2024-01-04T01:00:00	2024-01-03T20:00:00	1704312000
Lahore	223	1305.1	2024-01-01 03:19:00	84.7	24	278.8	223	105	2024-01-04T00:00:00	2024-01-03T19:00:00	1704308400
Lahore	240	1441.5	2024-01-01 03:18:00	102	5	300	240	130	2024-01-03T23:00:00	2024-01-03T18:00:00	1704304800
Lahore	233	1286.8	2024-01-01 03:17:00	89	19.3	291.3	233	120	2024-01-03T22:00:00	2024-01-03T17:00:00	1704301200
Lahore	185	1132.2	2024-01-01 03:16:00	76	33.7	231.3	185	110	2024-01-03T21:00:00	2024-01-03T16:00:00	1704297600
Lahore	179	977.5	2024-01-01 03:15:00	63	48	223.8	179	100	2024-01-03T20:00:00	2024-01-03T15:00:00	1704294000
Lahore	184	831	2024-01-01 03:14:00	48	78	230	184	77	2024-01-03T19:00:00	2024-01-03T14:00:00	1704290400
Lahore	175	684.6	2024-01-01 03:13:00	33	108	218.8	175	54	2024-01-03T18:00:00	2024-01-03T13:00:00	1704286800
Lahore	175	538.1	2024-01-01 03:12:00	18	138	218.8	175	31	2024-01-03T17:00:00	2024-01-03T12:00:00	1704283200
Lahore	182	538.7	2024-01-01 03:11:00	13.7	152.3	227.5	182	33.3	2024-01-03T16:00:00	2024-01-03T11:00:00	1704279600
Lahore	257	539.2	2024-01-01 03:10:00	9.3	166.7	321.3	257	35.7	2024-01-03T15:00:00	2024-01-03T10:00:00	1704276000
Lahore	268	539.8	2024-01-01 03:09:00	5	181	335	268	38	2024-01-03T14:00:00	2024-01-03T09:00:00	1704272400
Lahore	176	562	2024-01-01 03:08:00	6.3	159.3	220	176	40.7	2024-01-03T13:00:00	2024-01-03T08:00:00	1704268800
Lahore	256	584.2	2024-01-01 03:07:00	7.7	137.7	320	256	43.3	2024-01-03T12:00:00	2024-01-03T07:00:00	1704265200
Lahore	176	606.4	2024-01-01 03:06:00	9	116	220	176	46	2024-01-03T11:00:00	2024-01-03T06:00:00	1704261600
Lahore	191	616.7	2024-01-01 03:05:00	9.7	108.7	238.8	191	49	2024-01-03T10:00:00	2024-01-03T05:00:00	1704258000
Lahore	182	627	2024-01-01 03:04:00	10.3	101.3	227.5	182	52	2024-01-03T09:00:00	2024-01-03T04:00:00	1704254400
Lahore	220	637.3	2024-01-01 03:03:00	11	94	275	220	55	2024-01-03T08:00:00	2024-01-03T03:00:00	1704250800
Lahore	181	660.2	2024-01-01 03:02:00	11	84.3	226	181	44	2024-01-03T07:00:00	2024-01-03T02:00:00	1704247200
Lahore	207	683.2	2024-01-01 03:01:00	11	74.7	258.8	207	33	2024-01-03T06:00:00	2024-01-03T01:00:00	1704243600
Lahore	175	706.2	2024-01-01 03:00:00	11	65	218.8	175	22	2024-01-03T05:00:00	2024-01-03T00:00:00	1704240000
Lahore	169	830.1	2024-01-01 02:23:00	25	54	211.3	169	42.3	2024-01-03T04:00:00	2024-01-02T23:00:00	1704236400
Lahore	161	954	2024-01-01 02:22:00	39	43	201.3	161	62.7	2024-01-03T03:00:00	2024-01-02T22:00:00	1704232800
Lahore	217	1077.9	2024-01-01 02:21:00	53	32	271.3	217	83	2024-01-03T02:00:00	2024-01-02T21:00:00	1704229200
Lahore	346	1126.7	2024-01-01 02:20:00	60	28	432.5	346	100	2024-01-03T01:00:00	2024-01-02T20:00:00	1704225600
Lahore	216	1175.6	2024-01-01 02:19:00	67	24	270	216	117	2024-01-03T00:00:00	2024-01-02T19:00:00	1704222000
Lahore	327	1224.4	2024-01-01 02:18:00	74	20	408.8	327	134	2024-01-02T23:00:00	2024-01-02T18:00:00	1704218400
Lahore	326	1128.9	2024-01-01 02:17:00	66.7	31.7	407.5	326	126.7	2024-01-02T22:00:00	2024-01-02T17:00:00	1704214800
Lahore	317	1033.4	2024-01-01 02:16:00	59.3	43.3	396.3	317	119.3	2024-01-02T21:00:00	2024-01-02T16:00:00	1704211200
Lahore	330	937.8	2024-01-01 02:15:00	52	55	412.5	330	112	2024-01-02T20:00:00	2024-01-02T15:00:00	1704207600
Lahore	355	816.1	2024-01-01 02:14:00	42.3	82.7	443.8	355	95.3	2024-01-02T19:00:00	2024-01-02T14:00:00	1704204000
Lahore	329	694.3	2024-01-01 02:13:00	32.7	110.3	411	329	78.7	2024-01-02T18:00:00	2024-01-02T13:00:00	1704200400
Lahore	364	572.5	2024-01-01 02:12:00	23	138	455	364	62	2024-01-02T17:00:00	2024-01-02T12:00:00	1704196800
Lahore	364	559.1	2024-01-01 02:11:00	17.7	155.3	455	364	61.7	2024-01-02T16:00:00	2024-01-02T11:00:00	1704193200
Lahore	309	545.7	2024-01-01 02:10:00	12.3	172.7	386.3	309	61.3	2024-01-02T15:00:00	2024-01-02T10:00:00	1704189600
Lahore	287	532.2	2024-01-01 02:09:00	7	190	358.8	287	61	2024-01-02T14:00:00	2024-01-02T09:00:00	1704186000
Lahore	353	550.1	2024-01-01 02:08:00	8.3	161.3	441.3	353	56.3	2024-01-02T13:00:00	2024-01-02T08:00:00	1704182400
Lahore	286	568	2024-01-01 02:07:00	9.7	132.7	358	286	51.7	2024-01-02T12:00:00	2024-01-02T07:00:00	1704178800
Lahore	307	585.9	2024-01-01 02:06:00	11	104	383.8	307	47	2024-01-02T11:00:00	2024-01-02T06:00:00	1704175200
Lahore	210	594.3	2024-01-01 02:05:00	11	97.7	262.5	210	52	2024-01-02T10:00:00	2024-01-02T05:00:00	1704171600
Lahore	207	602.7	2024-01-01 02:04:00	11	91.3	258.8	207	57	2024-01-02T09:00:00	2024-01-02T04:00:00	1704168000
Lahore	201	611	2024-01-01 02:03:00	11	85	251.3	201	62	2024-01-02T08:00:00	2024-01-02T03:00:00	1704164400
Lahore	205	632	2024-01-01 02:02:00	11.3	78	256.3	205	58	2024-01-02T07:00:00	2024-01-02T02:00:00	1704160800
Lahore	200	653	2024-01-01 02:01:00	11.7	71	250	200	54	2024-01-02T06:00:00	2024-01-02T01:00:00	1704157200
Lahore	205	674.1	2024-01-01 02:00:00	12	64	256.3	205	50	2024-01-02T05:00:00	2024-01-02T00:00:00	1704153600
Lahore	203	814.7	2024-01-01 01:23:00	28.7	55.3	253.8	203	66.7	2024-01-02T04:00:00	2024-01-01T23:00:00	1704150000
Lahore	203	955.4	2024-01-01 01:22:00	45.3	46.7	253.8	203	83.3	2024-01-02T03:00:00	2024-01-01T22:00:00	1704146400
Lahore	231	1096	2024-01-01 01:21:00	62	38	288.8	231	100	2024-01-02T02:00:00	2024-01-01T21:00:00	1704142800
Lahore	314	1139.4	2024-01-01 01:20:00	69.3	31	392.5	314	119.3	2024-01-02T01:00:00	2024-01-01T20:00:00	1704139200
Lahore	312	1182.8	2024-01-01 01:19:00	76.7	24	390	312	138.7	2024-01-02T00:00:00	2024-01-01T19:00:00	1704135600
Lahore	313	1226.1	2024-01-01 01:18:00	84	17	391	313	158	2024-01-01T23:00:00	2024-01-01T18:00:00	1704132000
Lahore	353	1123	2024-01-01 01:17:00	76.3	28	441.3	353	152	2024-01-01T22:00:00	2024-01-01T17:00:00	1704128400
Lahore	357	1019.9	2024-01-01 01:16:00	68.7	39	446.3	357	146	2024-01-01T21:00:00	2024-01-01T16:00:00	1704124800
Lahore	336	916.8	2024-01-01 01:15:00	61	50	420	336	140	2024-01-01T20:00:00	2024-01-01T15:00:00	1704121200
Lahore	297	764.5	2024-01-01 01:14:00	46.7	79.3	371.3	297	120.7	2024-01-01T19:00:00	2024-01-01T14:00:00	1704117600
Lahore	319	612.2	2024-01-01 01:13:00	32.3	108.7	399.2	319.33	101.3	2024-01-01T18:00:00	2024-01-01T13:00:00	1704114000
Lahore	311	459.9	2024-01-01 01:12:00	18	138	388.8	311	82	2024-01-01T17:00:00	2024-01-01T12:00:00	1704110400
Lahore	278	456.8	2024-01-01 01:11:00	14.3	155.3	347.5	278	82.7	2024-01-01T16:00:00	2024-01-01T11:00:00	1704106800
Lahore	297	453.7	2024-01-01 01:10:00	10.7	172.7	371.3	297	83.3	2024-01-01T15:00:00	2024-01-01T10:00:00	1704103200
Lahore	266	450.5	2024-01-01 01:09:00	7	190	332.5	266	84	2024-01-01T14:00:00	2024-01-01T09:00:00	1704099600
Lahore	217	450.9	2024-01-01 01:08:00	7.7	164.3	271.3	217	76	2024-01-01T13:00:00	2024-01-01T08:00:00	1704096000
Lahore	206	451.3	2024-01-01 01:07:00	8.3	138.7	257.5	206	68	2024-01-01T12:00:00	2024-01-01T07:00:00	1704092400
Lahore	216	451.7	2024-01-01 01:06:00	9	113	270	216	60	2024-01-01T11:00:00	2024-01-01T06:00:00	1704088800
Lahore	176	440	2024-01-01 01:05:00	9.7	106	220	176	59.3	2024-01-01T10:00:00	2024-01-01T05:00:00	1704085200
Lahore	167	428.4	2024-01-01 01:04:00	10.3	99	208.8	167	58.7	2024-01-01T09:00:00	2024-01-01T04:00:00	1704081600
Lahore	158	416.7	2024-01-01 01:03:00	11	92	197.5	158	58	2024-01-01T08:00:00	2024-01-01T03:00:00	1704078000
Lahore	162	439.8	2024-01-01 01:02:00	11.7	81	202.5	162	46.7	2024-01-01T07:00:00	2024-01-01T02:00:00	1704074400
Lahore	168	463	2024-01-01 01:01:00	12.3	70	210	168	35.3	2024-01-01T06:00:00	2024-01-01T01:00:00	1704070800
Lahore	161	486.1	2024-01-01 01:00:00	13	59	201	161	24	2024-01-01T05:00:00	2024-01-01T00:00:00	1704067200
Lahore	276	691.2	45262 days, 7:23:00	41.3	45	187.5	150	40.7	2024-01-01T04:00:00	2023-12-31T23:00:00	1704063600
Lahore	273	896.2	45262 days, 7:22:00	69.7	31	185	148	57.3	2024-01-01T03:00:00	2023-12-31T22:00:00	1704060000
Lahore	236	1101.3	45262 days, 7:21:00	98	17	295	236	74	2024-01-01T02:00:00	2023-12-31T21:00:00	1704056400
Lahore	265	1136.7	45262 days, 7:20:00	99.7	12.7	331.3	265	98.7	2024-01-01T01:00:00	2023-12-31T20:00:00	1704052800
Lahore	259	1172.1	45262 days, 7:19:00	101.3	8.3	323.8	259	123.3	2024-01-01T00:00:00	2023-12-31T19:00:00	1704049200
Lahore	123	262	45324 days, 4:14:00	34.7	67	55	44	47.3	2024-02-28T19:00:00	2024-02-28T14:00:00	1709128800
Lahore	123	194.9	45324 days, 4:13:00	20.3	92	55	44	40.7	2024-02-28T18:00:00	2024-02-28T13:00:00	1709125200
Lahore	123	127.8	45324 days, 4:12:00	6	117	55	44	34	2024-02-28T17:00:00	2024-02-28T12:00:00	1709121600
Lahore	150	121.2	45324 days, 4:11:00	4.7	127.3	67.5	54	37.7	2024-02-28T16:00:00	2024-02-28T11:00:00	1709118000
Lahore	168	1220	45324 days, 4:10:00	50	10.4	152	69	89	2024-02-28T15:00:00	2024-02-28T10:00:00	1709114400
Lahore	153	108	45324 days, 4:09:00	2	148	69	55	45	2024-02-28T14:00:00	2024-02-28T09:00:00	1709110800
Lahore	139	756	45324 days, 4:08:00	45	6.8	93.5	50	55	2024-02-28T13:00:00	2024-02-28T08:00:00	1709107200
Lahore	152	736	45324 days, 4:07:00	54	11.6	122	57	53	2024-02-28T12:00:00	2024-02-28T07:00:00	1709103600
Lahore	112	165.2	45324 days, 4:06:00	7	131	62	40	61	2024-02-28T11:00:00	2024-02-28T06:00:00	1709100000
Lahore	128	189.1	45324 days, 4:05:00	10	102	70	45.67	52.7	2024-02-28T10:00:00	2024-02-28T05:00:00	1709096400
Lahore	143	213	45324 days, 4:04:00	13	73	78	51.33	44.3	2024-02-28T09:00:00	2024-02-28T04:00:00	1709092800
Lahore	152	236.9	45324 days, 4:03:00	16	44	86	57	36	2024-02-28T08:00:00	2024-02-28T03:00:00	1709089200
Lahore	148	227.4	45324 days, 4:02:00	14.7	41.3	81.3	53.33	34	2024-02-28T07:00:00	2024-02-28T02:00:00	1709085600
Lahore	139	217.9	45324 days, 4:01:00	13.3	38.7	76.7	49.67	32	2024-02-28T06:00:00	2024-02-28T01:00:00	1709082000
Lahore	129	208.3	45324 days, 4:00:00	12	36	72	46	30	2024-02-28T05:00:00	2024-02-28T00:00:00	1709078400
Lahore	127	203.7	45324 days, 3:23:00	12.7	39.7	70.7	45.33	29.3	2024-02-28T04:00:00	2024-02-27T23:00:00	1709074800
Lahore	125	199	45324 days, 3:22:00	13.3	43.3	69.3	44.67	28.7	2024-02-28T03:00:00	2024-02-27T22:00:00	1709071200
Lahore	123	194.3	45324 days, 3:21:00	14	47	68	44	28	2024-02-28T02:00:00	2024-02-27T21:00:00	1709067600
Lahore	128	226.8	45324 days, 3:20:00	19.3	45.7	70.3	45.67	33.3	2024-02-28T01:00:00	2024-02-27T20:00:00	1709064000
Lahore	132	259.3	45324 days, 3:19:00	24.7	44.3	72.7	47.33	38.7	2024-02-28T00:00:00	2024-02-27T19:00:00	1709060400
Lahore	137	291.8	45324 days, 3:18:00	30	43	75	49	44	2024-02-27T23:00:00	2024-02-27T18:00:00	1709056800
Lahore	144	308.1	45324 days, 3:17:00	36	43	80	51.67	47.7	2024-02-27T22:00:00	2024-02-27T17:00:00	1709053200
Lahore	151	324.5	45324 days, 3:16:00	42	43	85	54.33	51.3	2024-02-27T21:00:00	2024-02-27T16:00:00	1709049600
Lahore	152	340.8	45324 days, 3:15:00	48	43	90	57	55	2024-02-27T20:00:00	2024-02-27T15:00:00	1709046000
Lahore	145	270.4	45324 days, 3:14:00	35	65.3	84.7	52	47	2024-02-27T19:00:00	2024-02-27T14:00:00	1709042400
Lahore	131	200	45324 days, 3:13:00	22	87.7	79.3	47	39	2024-02-27T18:00:00	2024-02-27T13:00:00	1709038800
Lahore	118	129.6	45324 days, 3:12:00	9	110	74	42	31	2024-02-27T17:00:00	2024-02-27T12:00:00	1709035200
Lahore	117	130.7	45324 days, 3:11:00	8	117.3	74	41.67	39.7	2024-02-27T16:00:00	2024-02-27T11:00:00	1709031600
Lahore	116	131.9	45324 days, 3:10:00	7	124.7	74	41.33	48.3	2024-02-27T15:00:00	2024-02-27T10:00:00	1709028000
Lahore	115	133.1	45324 days, 3:09:00	6	132	74	41	57	2024-02-27T14:00:00	2024-02-27T09:00:00	1709024400
Lahore	107	276.7	45324 days, 3:08:00	25.7	92.6	70	38	51.7	2024-02-27T13:00:00	2024-02-27T08:00:00	1709020800
Lahore	93	564	45324 days, 3:07:00	65	13.7	62	32	41	2024-02-27T12:00:00	2024-02-27T07:00:00	1709017200
Lahore	93	564	45324 days, 3:06:00	65	13.7	62	32	41	2024-02-27T11:00:00	2024-02-27T06:00:00	1709013600
Lahore	93	564	45324 days, 3:05:00	65	13.7	62	32	41	2024-02-27T10:00:00	2024-02-27T05:00:00	1709010000
Lahore	93	615	45324 days, 3:04:00	82	12.4	64	32	45	2024-02-27T09:00:00	2024-02-27T04:00:00	1709006400
Lahore	95	645	45324 days, 3:03:00	96	10.8	66	33	47	2024-02-27T08:00:00	2024-02-27T03:00:00	1709002800
Lahore	110	736	45324 days, 3:02:00	86	13.8	80	39	54	2024-02-27T07:00:00	2024-02-27T02:00:00	1708999200
Lahore	128	679	45324 days, 3:01:00	75.3	11.7	98	45.67	49.7	2024-02-27T06:00:00	2024-02-27T01:00:00	1708995600
Lahore	145	696	45324 days, 3:00:00	65	12.1	114	52	51	2024-02-27T05:00:00	2024-02-27T00:00:00	1708992000
Lahore	115	192	45324 days, 2:23:00	48	12.5	86	41	14	2024-02-27T04:00:00	2024-02-26T23:00:00	1708988400
Lahore	91	192	45324 days, 2:22:00	177	12.5	60	31	14	2024-02-27T03:00:00	2024-02-26T22:00:00	1708984800
Lahore	91	192	45324 days, 2:21:00	164	12.3	60	31	14	2024-02-27T02:00:00	2024-02-26T21:00:00	1708981200
Lahore	105	196.9	45324 days, 2:20:00	112.7	31.5	64.7	37.33	21	2024-02-27T01:00:00	2024-02-26T20:00:00	1708977600
Lahore	122	201.7	45324 days, 2:19:00	61.3	50.8	69.3	43.67	28	2024-02-27T00:00:00	2024-02-26T19:00:00	1708974000
Lahore	139	206.6	45324 days, 2:18:00	10	70	74	50	35	2024-02-26T23:00:00	2024-02-26T18:00:00	1708970400
Lahore	144	201.7	45324 days, 2:17:00	10.7	74.7	76.7	51.67	36.7	2024-02-26T22:00:00	2024-02-26T17:00:00	1708966800
Lahore	148	196.9	45324 days, 2:16:00	11.3	79.3	79.3	53.33	38.3	2024-02-26T21:00:00	2024-02-26T16:00:00	1708963200
Lahore	153	192	45324 days, 2:15:00	12	84	82	55	40	2024-02-26T20:00:00	2024-02-26T15:00:00	1708959600
Lahore	146	173.1	45324 days, 2:14:00	10.7	89.3	78.7	52.33	38	2024-02-26T19:00:00	2024-02-26T14:00:00	1708956000
Lahore	139	154.3	45324 days, 2:13:00	9.3	94.7	75.3	49.67	36	2024-02-26T18:00:00	2024-02-26T13:00:00	1708952400
Lahore	131	135.4	45324 days, 2:12:00	8	100	72	47	34	2024-02-26T17:00:00	2024-02-26T12:00:00	1708948800
Lahore	91	786	45324 days, 2:11:00	61	11.2	60	31	57	2024-02-26T16:00:00	2024-02-26T11:00:00	1708945200
Lahore	91	786	45324 days, 2:10:00	61	11.2	60	31	57	2024-02-26T15:00:00	2024-02-26T10:00:00	1708941600
Lahore	91	786	45324 days, 2:09:00	61	11.2	60	31	57	2024-02-26T14:00:00	2024-02-26T09:00:00	1708938000
Lahore	67	1482	45324 days, 2:08:00	135	9.7	27	20	108	2024-02-26T13:00:00	2024-02-26T08:00:00	1708934400
Lahore	75	1250	45324 days, 2:07:00	110.3	10.2	38	23.67	91	2024-02-26T12:00:00	2024-02-26T07:00:00	1708930800
Lahore	67	1482	45324 days, 2:06:00	135	9.7	27	20	108	2024-02-26T11:00:00	2024-02-26T06:00:00	1708927200
Lahore	67	1522	45324 days, 2:05:00	129	9.5	26	20	112	2024-02-26T10:00:00	2024-02-26T05:00:00	1708923600
Lahore	72	685	45324 days, 2:04:00	62	11.5	31	22	50	2024-02-26T09:00:00	2024-02-26T04:00:00	1708920000
Lahore	72	685	45324 days, 2:03:00	62	11.5	31	22	50	2024-02-26T08:00:00	2024-02-26T03:00:00	1708916400
Lahore	69	675	45324 days, 2:02:00	88	13.2	30	21	49	2024-02-26T07:00:00	2024-02-26T02:00:00	1708912800
Lahore	63	625	45324 days, 2:01:00	136	13.3	23	18	46	2024-02-26T06:00:00	2024-02-26T01:00:00	1708909200
Lahore	151	357.2	45324 days, 2:00:00	16	27	85	56	30	2024-02-26T05:00:00	2024-02-26T00:00:00	1708905600
Lahore	63	625	45324 days, 1:23:00	62	11	24	18	46	2024-02-26T04:00:00	2024-02-25T23:00:00	1708902000
Lahore	67	786	45324 days, 1:22:00	106	11.7	28	20	57	2024-02-26T03:00:00	2024-02-25T22:00:00	1708898400
Lahore	69	776	45324 days, 1:21:00	133	12.4	29	21	57	2024-02-26T02:00:00	2024-02-25T21:00:00	1708894800
Lahore	72	756	45324 days, 1:20:00	74	14.5	33	22	56	2024-02-26T01:00:00	2024-02-25T20:00:00	1708891200
Lahore	153	570.3	45324 days, 1:19:00	77	13.5	81.7	55	63.7	2024-02-26T00:00:00	2024-02-25T19:00:00	1708887600
Lahore	172	467.5	45324 days, 1:18:00	49	14	108	72	67	2024-02-25T23:00:00	2024-02-25T18:00:00	1708884000
Lahore	158	496.3	45324 days, 1:17:00	109.3	13.7	98	61.33	58.3	2024-02-25T22:00:00	2024-02-25T17:00:00	1708880400
Lahore	141	525.2	45324 days, 1:16:00	169.7	13.4	88	50.67	49.7	2024-02-25T21:00:00	2024-02-25T16:00:00	1708876800
Lahore	112	554	45324 days, 1:15:00	230	13.1	78	40	41	2024-02-25T20:00:00	2024-02-25T15:00:00	1708873200
Lahore	112	554	45324 days, 1:14:00	230	13.1	78	40	41	2024-02-25T19:00:00	2024-02-25T14:00:00	1708869600
Lahore	112	554	45324 days, 1:13:00	230	13.1	78	40	41	2024-02-25T18:00:00	2024-02-25T13:00:00	1708866000
Lahore	91	112.1	45324 days, 1:12:00	10	89	50	31	18	2024-02-25T17:00:00	2024-02-25T12:00:00	1708862400
Lahore	112	554	45324 days, 1:11:00	230	13.1	78	40	41	2024-02-25T16:00:00	2024-02-25T11:00:00	1708858800
Lahore	80	494	45324 days, 1:10:00	187	12.6	41	26	36	2024-02-25T15:00:00	2024-02-25T10:00:00	1708855200
Lahore	91	948	45324 days, 1:09:00	146	11.9	54	31	69	2024-02-25T14:00:00	2024-02-25T09:00:00	1708851600
Lahore	78	1562	45324 days, 1:08:00	116	10.2	38	25	114	2024-02-25T13:00:00	2024-02-25T08:00:00	1708848000
Lahore	85	1431.3	45324 days, 1:07:00	103.3	11.7	48.7	28.33	104.3	2024-02-25T12:00:00	2024-02-25T07:00:00	1708844400
Lahore	82	1673	45324 days, 1:06:00	82	11.7	46	27	122	2024-02-25T11:00:00	2024-02-25T06:00:00	1708840800
Lahore	110	1764	45324 days, 1:05:00	79	11.8	76	39	129	2024-02-25T10:00:00	2024-02-25T05:00:00	1708837200
Lahore	145	1270	45324 days, 1:04:00	202	11	112	52	93	2024-02-25T09:00:00	2024-02-25T04:00:00	1708833600
Lahore	69	655	45324 days, 1:03:00	77	11.4	30	21	48	2024-02-25T08:00:00	2024-02-25T03:00:00	1708830000
Lahore	63	726	45324 days, 1:02:00	116	12.6	23	18	53	2024-02-25T07:00:00	2024-02-25T02:00:00	1708826400
Lahore	63	847	45324 days, 1:01:00	112	13.2	23	18	62	2024-02-25T06:00:00	2024-02-25T01:00:00	1708822800
Lahore	104	220.6	45324 days, 1:00:00	7	51	54	37	25	2024-02-25T05:00:00	2024-02-25T00:00:00	1708819200
Lahore	65	907	45324 days, 0:23:00	96	13.9	24	19	66	2024-02-25T04:00:00	2024-02-24T23:00:00	1708815600
Lahore	67	958	45324 days, 0:22:00	226	12.2	27	20	70	2024-02-25T03:00:00	2024-02-24T22:00:00	1708812000
Lahore	69	1008	45324 days, 0:21:00	65	12.3	29	21	74	2024-02-25T02:00:00	2024-02-24T21:00:00	1708808400
Lahore	67	816	45324 days, 0:20:00	68	14.1	28	20	59	2024-02-25T01:00:00	2024-02-24T20:00:00	1708804800
Lahore	115	479.2	45324 days, 0:19:00	29	44.8	59	41	53.3	2024-02-25T00:00:00	2024-02-24T19:00:00	1708801200
Lahore	142	214.8	45324 days, 0:18:00	11	61	74	51	43	2024-02-24T23:00:00	2024-02-24T18:00:00	1708797600
Lahore	148	206.4	45324 days, 0:17:00	12.3	63	78	53	43	2024-02-24T22:00:00	2024-02-24T17:00:00	1708794000
Lahore	153	198	45324 days, 0:16:00	13.7	65	82	55	43	2024-02-24T21:00:00	2024-02-24T16:00:00	1708790400
Lahore	152	189.7	45324 days, 0:15:00	15	67	86	57	43	2024-02-24T20:00:00	2024-02-24T15:00:00	1708786800
Lahore	134	167.1	45324 days, 0:14:00	12.7	77	74	48	40.7	2024-02-24T19:00:00	2024-02-24T14:00:00	1708783200
Lahore	110	144.5	45324 days, 0:13:00	10.3	87	62	39	38.3	2024-02-24T18:00:00	2024-02-24T13:00:00	1708779600
Lahore	89	122	45324 days, 0:12:00	8	97	50	30	36	2024-02-24T17:00:00	2024-02-24T12:00:00	1708776000
Lahore	91	116.3	45324 days, 0:11:00	6	109.7	51	31	41.7	2024-02-24T16:00:00	2024-02-24T11:00:00	1708772400
Lahore	93	110.7	45324 days, 0:10:00	4	122.3	52	32	47.3	2024-02-24T15:00:00	2024-02-24T10:00:00	1708768800
Lahore	95	105	45324 days, 0:09:00	2	135	53	33	53	2024-02-24T14:00:00	2024-02-24T09:00:00	1708765200
Lahore	80	746	45324 days, 0:08:00	157	11.5	41	26	54	2024-02-24T13:00:00	2024-02-24T08:00:00	1708761600
Lahore	80	746	45324 days, 0:07:00	157	11.5	41	26	54	2024-02-24T12:00:00	2024-02-24T07:00:00	1708758000
Lahore	80	746	45324 days, 0:06:00	157	11.5	41	26	54	2024-02-24T11:00:00	2024-02-24T06:00:00	1708754400
Lahore	79	719	45324 days, 0:05:00	123	12.3	39.3	25.33	52.3	2024-02-24T10:00:00	2024-02-24T05:00:00	1708750800
Lahore	80	746	45324 days, 0:04:00	157	11.5	41	26	54	2024-02-24T09:00:00	2024-02-24T04:00:00	1708747200
Lahore	76	665	45324 days, 0:03:00	55	13.9	36	24	49	2024-02-24T08:00:00	2024-02-24T03:00:00	1708743600
Lahore	98	776	45324 days, 0:02:00	72	11.9	62	34	56	2024-02-24T07:00:00	2024-02-24T02:00:00	1708740000
Lahore	131	776	45324 days, 0:01:00	174	12.9	96	47	57	2024-02-24T06:00:00	2024-02-24T01:00:00	1708736400
Lahore	139	389.3	45324 days, 0:00:00	25	16	76	50	44	2024-02-24T05:00:00	2024-02-24T00:00:00	1708732800
Lahore	137	379	2024-02-01 23:23:00	28.3	16.3	75	49	44.7	2024-02-24T04:00:00	2024-02-23T23:00:00	1708729200
Lahore	134	368.6	2024-02-01 23:22:00	31.7	16.7	74	48	45.3	2024-02-24T03:00:00	2024-02-23T22:00:00	1708725600
Lahore	131	358.3	2024-02-01 23:21:00	35	17	73	47	46	2024-02-24T02:00:00	2024-02-23T21:00:00	1708722000
Lahore	128	372.5	2024-02-01 23:20:00	42.7	16	70.7	45.67	51	2024-02-24T01:00:00	2024-02-23T20:00:00	1708718400
Lahore	124	386.7	2024-02-01 23:19:00	50.3	15	68.3	44.33	56	2024-02-24T00:00:00	2024-02-23T19:00:00	1708714800
Lahore	121	400.9	2024-02-01 23:18:00	58	14	66	43	61	2024-02-23T23:00:00	2024-02-23T18:00:00	1708711200
Lahore	122	386.1	2024-02-01 23:17:00	57.7	18.3	66	43.67	61	2024-02-23T22:00:00	2024-02-23T17:00:00	1708707600
Lahore	124	371.4	2024-02-01 23:16:00	57.3	22.7	66	44.33	61	2024-02-23T21:00:00	2024-02-23T16:00:00	1708704000
Lahore	126	356.6	2024-02-01 23:15:00	57	27	66	45	61	2024-02-23T20:00:00	2024-02-23T15:00:00	1708700400
Lahore	109	278	2024-02-01 23:14:00	41.7	50.3	57	38.67	50.7	2024-02-23T19:00:00	2024-02-23T14:00:00	1708696800
Lahore	91	199.4	2024-02-01 23:13:00	26.3	73.7	38.8	31	40.3	2024-02-23T18:00:00	2024-02-23T13:00:00	1708693200
Lahore	80	120.8	2024-02-01 23:12:00	11	97	39	26	30	2024-02-23T17:00:00	2024-02-23T12:00:00	1708689600
Lahore	84	110.5	2024-02-01 23:11:00	8	107.3	39	27.67	28.7	2024-02-23T16:00:00	2024-02-23T11:00:00	1708686000
Lahore	87	100.2	2024-02-01 23:10:00	5	117.7	39	29.33	27.3	2024-02-23T15:00:00	2024-02-23T10:00:00	1708682400
Lahore	91	89.9	2024-02-01 23:09:00	2	128	39	31	26	2024-02-23T14:00:00	2024-02-23T09:00:00	1708678800
Lahore	160	110.9	2024-02-01 23:08:00	3	123	78.8	63	32	2024-02-23T13:00:00	2024-02-23T08:00:00	1708675200
Lahore	187	131.9	2024-02-01 23:07:00	4	118	103.8	83	38	2024-02-23T12:00:00	2024-02-23T07:00:00	1708671600
Lahore	195	152.9	2024-02-01 23:06:00	5	113	111.3	89	44	2024-02-23T11:00:00	2024-02-23T06:00:00	1708668000
Lahore	185	205.4	2024-02-01 23:05:00	8.7	84	103	82	41	2024-02-23T10:00:00	2024-02-23T05:00:00	1708664400
Lahore	224	258	2024-02-01 23:04:00	12.3	55	138.8	111	38	2024-02-23T09:00:00	2024-02-23T04:00:00	1708660800
Lahore	203	310.5	2024-02-01 23:03:00	16	26	118.8	95	35	2024-02-23T08:00:00	2024-02-23T03:00:00	1708657200
Lahore	203	288.7	2024-02-01 23:02:00	15.3	24.7	118.8	95	33	2024-02-23T07:00:00	2024-02-23T02:00:00	1708653600
Lahore	180	266.9	2024-02-01 23:01:00	14.7	23.3	225	180	31	2024-02-23T06:00:00	2024-02-23T01:00:00	1708650000
Lahore	197	245.1	2024-02-01 23:00:00	14	22	246.3	197	29	2024-02-23T05:00:00	2024-02-23T00:00:00	1708646400
Lahore	179	220.2	2024-02-01 22:23:00	13.7	28	224	179	28	2024-02-23T04:00:00	2024-02-22T23:00:00	1708642800
Lahore	200	195.3	2024-02-01 22:22:00	13.3	34	250	200	27	2024-02-23T03:00:00	2024-02-22T22:00:00	1708639200
Lahore	195	170.4	2024-02-01 22:21:00	13	40	111.3	89	26	2024-02-23T02:00:00	2024-02-22T21:00:00	1708635600
Lahore	173	179.6	2024-02-01 22:20:00	15	39.3	91.3	73	27	2024-02-23T01:00:00	2024-02-22T20:00:00	1708632000
Lahore	171	188.7	2024-02-01 22:19:00	17	38.7	88.8	71	28	2024-02-23T00:00:00	2024-02-22T19:00:00	1708628400
Lahore	200	197.8	2024-02-01 22:18:00	19	38	116.3	93	29	2024-02-22T23:00:00	2024-02-22T18:00:00	1708624800
Lahore	168	207.2	2024-02-01 22:17:00	22	37.7	86	69	30.3	2024-02-22T22:00:00	2024-02-22T17:00:00	1708621200
Lahore	205	216.5	2024-02-01 22:16:00	25	37.3	121.3	97	31.7	2024-02-22T21:00:00	2024-02-22T16:00:00	1708617600
Lahore	187	225.9	2024-02-01 22:15:00	28	37	103.8	83	33	2024-02-22T20:00:00	2024-02-22T15:00:00	1708614000
Lahore	163	188.5	2024-02-01 22:14:00	21.3	52.3	81.3	65	29.7	2024-02-22T19:00:00	2024-02-22T14:00:00	1708610400
Lahore	149	151.2	2024-02-01 22:13:00	14.7	67.7	67.3	53.67	26.3	2024-02-22T18:00:00	2024-02-22T13:00:00	1708606800
Lahore	110	113.8	2024-02-01 22:12:00	8	83	49	39	23	2024-02-22T17:00:00	2024-02-22T12:00:00	1708603200
Lahore	102	358.2	2024-02-01 22:11:00	16.3	58.6	45	36	36	2024-02-22T16:00:00	2024-02-22T11:00:00	1708599600
Lahore	107	602.6	2024-02-01 22:10:00	24.7	34.3	48	38	49	2024-02-22T15:00:00	2024-02-22T10:00:00	1708596000
Lahore	134	847	2024-02-01 22:09:00	33	9.9	100	48	62	2024-02-22T14:00:00	2024-02-22T09:00:00	1708592400
Lahore	134	847	2024-02-01 22:08:00	33	9.9	100	48	62	2024-02-22T13:00:00	2024-02-22T08:00:00	1708588800
Lahore	134	847	2024-02-01 22:07:00	33	9.9	100	48	62	2024-02-22T12:00:00	2024-02-22T07:00:00	1708585200
Lahore	121	877	2024-02-01 22:06:00	82	13.9	86	43	64	2024-02-22T11:00:00	2024-02-22T06:00:00	1708581600
Lahore	118	867	2024-02-01 22:05:00	102	13.6	84	42	64	2024-02-22T10:00:00	2024-02-22T05:00:00	1708578000
Lahore	128	769.7	2024-02-01 22:04:00	62	12.1	92.7	45.67	56	2024-02-22T09:00:00	2024-02-22T04:00:00	1708574400
Lahore	131	716	2024-02-01 22:03:00	52	11.1	96	47	52	2024-02-22T08:00:00	2024-02-22T03:00:00	1708570800
Lahore	98	474	2024-02-01 22:02:00	99	12.9	62	34	35	2024-02-22T07:00:00	2024-02-22T02:00:00	1708567200
Lahore	85	605	2024-02-01 22:01:00	69	13.1	47	28	44	2024-02-22T06:00:00	2024-02-22T01:00:00	1708563600
Lahore	93	605	2024-02-01 22:00:00	59	12.4	58	32	44	2024-02-22T05:00:00	2024-02-22T00:00:00	1708560000
Lahore	110	534	2024-02-01 21:23:00	41	13.9	74	39	38	2024-02-22T04:00:00	2024-02-21T23:00:00	1708556400
Lahore	99	557.7	2024-02-01 21:22:00	43	14.3	64.7	34.67	40	2024-02-22T03:00:00	2024-02-21T22:00:00	1708552800
Lahore	102	534	2024-02-01 21:21:00	35	15.2	68	36	38	2024-02-22T02:00:00	2024-02-21T21:00:00	1708549200
Lahore	98	454	2024-02-01 21:20:00	39	13.5	62	34	33	2024-02-22T01:00:00	2024-02-21T20:00:00	1708545600
Lahore	85	524	2024-02-01 21:19:00	38	13.1	48	28	38	2024-02-22T00:00:00	2024-02-21T19:00:00	1708542000
Lahore	74	726	2024-02-01 21:18:00	43	12.1	35	23	53	2024-02-21T23:00:00	2024-02-21T18:00:00	1708538400
Lahore	85	716	2024-02-01 21:17:00	42	11.8	48	28	52	2024-02-21T22:00:00	2024-02-21T17:00:00	1708534800
Lahore	94	604.7	2024-02-01 21:16:00	41.7	13.2	58.3	32.33	43.7	2024-02-21T21:00:00	2024-02-21T16:00:00	1708531200
Lahore	104	544	2024-02-01 21:15:00	41	13.7	70	37	39	2024-02-21T20:00:00	2024-02-21T15:00:00	1708527600
Lahore	134	192	2024-02-01 21:14:00	63	13.7	100	48	14	2024-02-21T19:00:00	2024-02-21T14:00:00	1708524000
Lahore	163	343	2024-02-01 21:13:00	41	13.6	138	65	25	2024-02-21T18:00:00	2024-02-21T13:00:00	1708520400
Lahore	176	736	2024-02-01 21:12:00	54	14.4	160	75	54	2024-02-21T17:00:00	2024-02-21T12:00:00	1708516800
Lahore	131	897	2024-02-01 21:11:00	42	13.5	96	47	65	2024-02-21T16:00:00	2024-02-21T11:00:00	1708513200
Lahore	181	1008	2024-02-01 21:10:00	40	11.7	172	79	74	2024-02-21T15:00:00	2024-02-21T10:00:00	1708509600
Lahore	110	105	2024-02-01 21:09:00	2	122	72	39	36	2024-02-21T14:00:00	2024-02-21T09:00:00	1708506000
Lahore	165	806	2024-02-01 21:08:00	36	11.9	142	67	59	2024-02-21T13:00:00	2024-02-21T08:00:00	1708502400
Lahore	160	645	2024-02-01 21:07:00	86	13.3	130	63	47	2024-02-21T12:00:00	2024-02-21T07:00:00	1708498800
Lahore	179	504	2024-02-01 21:06:00	42	14.4	168	77	37	2024-02-21T11:00:00	2024-02-21T06:00:00	1708495200
Lahore	181	534	2024-02-01 21:05:00	45	11.1	170	79	39	2024-02-21T10:00:00	2024-02-21T05:00:00	1708491600
Lahore	146	571.3	2024-02-01 21:04:00	42	13.5	106.7	52.33	41.7	2024-02-21T09:00:00	2024-02-21T04:00:00	1708488000
Lahore	112	605	2024-02-01 21:03:00	42	13.1	76	40	44	2024-02-21T08:00:00	2024-02-21T03:00:00	1708484400
Lahore	91	484	2024-02-01 21:02:00	41	12.6	56	31	36	2024-02-21T07:00:00	2024-02-21T02:00:00	1708480800
Lahore	95	484	2024-02-01 21:01:00	39	12.6	60	33	35	2024-02-21T06:00:00	2024-02-21T01:00:00	1708477200
Lahore	115	575	2024-02-01 21:00:00	35	13.3	80	41	42	2024-02-21T05:00:00	2024-02-21T00:00:00	1708473600
Lahore	115	433	2024-02-01 20:23:00	32	12.2	80	41	32	2024-02-21T04:00:00	2024-02-20T23:00:00	1708470000
Lahore	87	575	2024-02-01 20:22:00	46	13	49	29	42	2024-02-21T03:00:00	2024-02-20T22:00:00	1708466400
Lahore	165	187.3	2024-02-01 20:21:00	11	43	102	67	31	2024-02-21T02:00:00	2024-02-20T21:00:00	1708462800
Lahore	87	575	2024-02-01 20:20:00	46	13	49	29	42	2024-02-21T01:00:00	2024-02-20T20:00:00	1708459200
Lahore	87	575	2024-02-01 20:19:00	46	13	49	29	42	2024-02-21T00:00:00	2024-02-20T19:00:00	1708455600
Lahore	129	564	2024-02-01 20:18:00	43	12.5	94	46	41	2024-02-20T23:00:00	2024-02-20T18:00:00	1708452000
Lahore	134	427.4	2024-02-01 20:17:00	32.7	28.7	89.3	48	37.7	2024-02-20T22:00:00	2024-02-20T17:00:00	1708448400
Lahore	139	290.7	2024-02-01 20:16:00	22.3	44.8	84.7	50	34.3	2024-02-20T21:00:00	2024-02-20T16:00:00	1708444800
Lahore	145	154.1	2024-02-01 20:15:00	12	61	80	52	31	2024-02-20T20:00:00	2024-02-20T15:00:00	1708441200
Lahore	166	321	2024-02-01 20:14:00	18.3	45.2	126	67.67	36.3	2024-02-20T19:00:00	2024-02-20T14:00:00	1708437600
Lahore	208	655	2024-02-01 20:13:00	31	13.5	218	99	47	2024-02-20T18:00:00	2024-02-20T13:00:00	1708434000
Lahore	208	655	2024-02-01 20:12:00	31	13.5	218	99	47	2024-02-20T17:00:00	2024-02-20T12:00:00	1708430400
Lahore	208	655	2024-02-01 20:11:00	31	13.5	218	99	47	2024-02-20T16:00:00	2024-02-20T11:00:00	1708426800
Lahore	78	504	2024-02-01 20:10:00	42	14.3	41	25	37	2024-02-20T15:00:00	2024-02-20T10:00:00	1708423200
Lahore	121	133.6	2024-02-01 20:09:00	3	109	69	43	38	2024-02-20T14:00:00	2024-02-20T09:00:00	1708419600
Lahore	98	766	2024-02-01 20:08:00	52	12.9	64	34	56	2024-02-20T13:00:00	2024-02-20T08:00:00	1708416000
Lahore	155	806	2024-02-01 20:07:00	44	15.8	122	59	58	2024-02-20T12:00:00	2024-02-20T07:00:00	1708412400
Lahore	121	102.7	2024-02-01 20:06:00	3	95	74	43	29	2024-02-20T11:00:00	2024-02-20T06:00:00	1708408800
Lahore	114	102.5	2024-02-01 20:05:00	3.3	93	69.7	40.67	26.7	2024-02-20T10:00:00	2024-02-20T05:00:00	1708405200
Lahore	108	102.3	2024-02-01 20:04:00	3.7	91	65.3	38.33	24.3	2024-02-20T09:00:00	2024-02-20T04:00:00	1708401600
Lahore	102	102.1	2024-02-01 20:03:00	4	89	61	36	22	2024-02-20T08:00:00	2024-02-20T03:00:00	1708398000
Lahore	107	101.9	2024-02-01 20:02:00	3.3	90	63.3	38	22.3	2024-02-20T07:00:00	2024-02-20T02:00:00	1708394400
Lahore	112	101.7	2024-02-01 20:01:00	2.7	91	65.7	40	22.7	2024-02-20T06:00:00	2024-02-20T01:00:00	1708390800
Lahore	118	101.5	2024-02-01 20:00:00	2	92	68	42	23	2024-02-20T05:00:00	2024-02-20T00:00:00	1708387200
Lahore	124	116.1	2024-02-01 19:23:00	2.3	90.7	71	44.33	30	2024-02-20T04:00:00	2024-02-19T23:00:00	1708383600
Lahore	152	726	2024-02-01 19:22:00	37	15.1	118	57	53	2024-02-20T03:00:00	2024-02-19T22:00:00	1708380000
Lahore	137	145.3	2024-02-01 19:21:00	3	88	77	49	44	2024-02-20T02:00:00	2024-02-19T21:00:00	1708376400
Lahore	152	726	2024-02-01 19:20:00	37	15.1	118	57	53	2024-02-20T01:00:00	2024-02-19T20:00:00	1708372800
Lahore	152	726	2024-02-01 19:19:00	37	15.1	118	57	53	2024-02-20T00:00:00	2024-02-19T19:00:00	1708369200
Lahore	153	776	2024-02-01 19:18:00	35	13.2	116	55	56	2024-02-19T23:00:00	2024-02-19T18:00:00	1708365600
Lahore	203	776	2024-02-01 19:17:00	30	14.5	210	95	56	2024-02-19T22:00:00	2024-02-19T17:00:00	1708362000
Lahore	195	746	2024-02-01 19:16:00	39	14.7	192	89	55	2024-02-19T21:00:00	2024-02-19T16:00:00	1708358400
Lahore	179	635	2024-02-01 19:15:00	40	13.3	164	77	46	2024-02-19T20:00:00	2024-02-19T15:00:00	1708354800
Lahore	187	628.3	2024-02-01 19:14:00	39.7	13.5	178	83	45.7	2024-02-19T19:00:00	2024-02-19T14:00:00	1708351200
Lahore	197	524	2024-02-01 19:13:00	29	12.1	200	91	38	2024-02-19T18:00:00	2024-02-19T13:00:00	1708347600
Lahore	203	615	2024-02-01 19:12:00	39	14.1	206	95	45	2024-02-19T17:00:00	2024-02-19T12:00:00	1708344000
Lahore	195	806	2024-02-01 19:11:00	40	14.3	194	89	59	2024-02-19T16:00:00	2024-02-19T11:00:00	1708340400
Lahore	187	786	2024-02-01 19:10:00	35	10.4	182	83	57	2024-02-19T15:00:00	2024-02-19T10:00:00	1708336800
Lahore	179	796	2024-02-01 19:09:00	42	15.8	166	77	58	2024-02-19T14:00:00	2024-02-19T09:00:00	1708333200
Lahore	173	587.1	2024-02-01 19:08:00	29.3	48.2	150	72.33	61.7	2024-02-19T13:00:00	2024-02-19T08:00:00	1708329600
Lahore	157	706	2024-02-01 19:07:00	37	13	128	61	52	2024-02-19T12:00:00	2024-02-19T07:00:00	1708326000
Lahore	160	169.2	2024-02-01 19:06:00	4	113	118	63	69	2024-02-19T11:00:00	2024-02-19T06:00:00	1708322400
Lahore	160	167.7	2024-02-01 19:05:00	4	111	113	62.67	67	2024-02-19T10:00:00	2024-02-19T05:00:00	1708318800
Lahore	159	166.1	2024-02-01 19:04:00	4	109	108	62.33	65	2024-02-19T09:00:00	2024-02-19T04:00:00	1708315200
Lahore	159	164.6	2024-02-01 19:03:00	4	107	103	62	63	2024-02-19T08:00:00	2024-02-19T03:00:00	1708311600
Lahore	219	169.6	2024-02-01 19:02:00	3.7	104.7	151.6	107.67	68	2024-02-19T07:00:00	2024-02-19T02:00:00	1708308000
Lahore	199	174.7	2024-02-01 19:01:00	3.3	102.3	248.8	199	73	2024-02-19T06:00:00	2024-02-19T01:00:00	1708304400
Lahore	199	179.7	2024-02-01 19:00:00	3	100	248.8	199	78	2024-02-19T05:00:00	2024-02-19T00:00:00	1708300800
Lahore	199	184.6	2024-02-01 18:23:00	3.3	98	248.8	199	81	2024-02-19T04:00:00	2024-02-18T23:00:00	1708297200
Lahore	215	189.5	2024-02-01 18:22:00	3.7	96	268.8	215	84	2024-02-19T03:00:00	2024-02-18T22:00:00	1708293600
Lahore	212	194.3	2024-02-01 18:21:00	4	94	265	212	87	2024-02-19T02:00:00	2024-02-18T21:00:00	1708290000
Lahore	219	207	2024-02-01 18:20:00	5.3	89	273.8	219	82.3	2024-02-19T01:00:00	2024-02-18T20:00:00	1708286400
Lahore	211	219.6	2024-02-01 18:19:00	6.7	84	264	211	77.7	2024-02-19T00:00:00	2024-02-18T19:00:00	1708282800
Lahore	226	232.3	2024-02-01 18:18:00	8	79	282.5	226	73	2024-02-18T23:00:00	2024-02-18T18:00:00	1708279200
Lahore	218	236	2024-02-01 18:17:00	8.3	79.7	272.5	218	65	2024-02-18T22:00:00	2024-02-18T17:00:00	1708275600
Lahore	184	239.7	2024-02-01 18:16:00	8.7	80.3	230	184	57	2024-02-18T21:00:00	2024-02-18T16:00:00	1708272000
Lahore	193	243.4	2024-02-01 18:15:00	9	81	241.3	193	49	2024-02-18T20:00:00	2024-02-18T15:00:00	1708268400
Lahore	198	250.8	2024-02-01 18:14:00	8.7	86	247.5	198	49	2024-02-18T19:00:00	2024-02-18T14:00:00	1708264800
Lahore	192	258.1	2024-02-01 18:13:00	8.3	91	240	192	49	2024-02-18T18:00:00	2024-02-18T13:00:00	1708261200
Lahore	204	265.5	2024-02-01 18:12:00	8	96	255	204	49	2024-02-18T17:00:00	2024-02-18T12:00:00	1708257600
Lahore	216	256	2024-02-01 18:11:00	7	100.7	270	216	51	2024-02-18T16:00:00	2024-02-18T11:00:00	1708254000
Lahore	216	246.5	2024-02-01 18:10:00	6	105.3	270	216	53	2024-02-18T15:00:00	2024-02-18T10:00:00	1708250400
Lahore	268	236.9	2024-02-01 18:09:00	5	110	335	268	55	2024-02-18T14:00:00	2024-02-18T09:00:00	1708246800
Lahore	267	257.8	2024-02-01 18:08:00	5.3	105.7	334	267	55.7	2024-02-18T13:00:00	2024-02-18T08:00:00	1708243200
Lahore	157	278.6	2024-02-01 18:07:00	5.7	101.3	196.3	157	56.3	2024-02-18T12:00:00	2024-02-18T07:00:00	1708239600
Lahore	152	299.4	2024-02-01 18:06:00	6	97	190	152	57	2024-02-18T11:00:00	2024-02-18T06:00:00	1708236000
Lahore	269	322.9	2024-02-01 18:05:00	8	86.7	181.3	145	57.7	2024-02-18T10:00:00	2024-02-18T05:00:00	1708232400
Lahore	261	346.5	2024-02-01 18:04:00	10	76.3	173.8	139	58.3	2024-02-18T09:00:00	2024-02-18T04:00:00	1708228800
Lahore	256	370	2024-02-01 18:03:00	12	66	168.8	135	59	2024-02-18T08:00:00	2024-02-18T03:00:00	1708225200
Lahore	264	373.3	2024-02-01 18:02:00	10.3	66.7	176.3	141	59.3	2024-02-18T07:00:00	2024-02-18T02:00:00	1708221600
Lahore	250	376.6	2024-02-01 18:01:00	8.7	67.3	164	131	59.7	2024-02-18T06:00:00	2024-02-18T01:00:00	1708218000
Lahore	261	379.9	2024-02-01 18:00:00	7	68	173.8	139	60	2024-02-18T05:00:00	2024-02-18T00:00:00	1708214400
Lahore	266	418.4	2024-02-01 17:23:00	12	60.7	178.8	143	67.7	2024-02-18T04:00:00	2024-02-17T23:00:00	1708210800
Lahore	164	457	2024-02-01 17:22:00	17	53.3	205	164	75.3	2024-02-18T03:00:00	2024-02-17T22:00:00	1708207200
Lahore	192	495.5	2024-02-01 17:21:00	22	46	240	192	83	2024-02-18T02:00:00	2024-02-17T21:00:00	1708203600
Lahore	225	508.1	2024-02-01 17:20:00	28.3	47.3	281.3	225	93.7	2024-02-18T01:00:00	2024-02-17T20:00:00	1708200000
Lahore	191	520.8	2024-02-01 17:19:00	34.7	48.7	239	191	104.3	2024-02-18T00:00:00	2024-02-17T19:00:00	1708196400
Lahore	226	533.4	2024-02-01 17:18:00	41	50	282.5	226	115	2024-02-17T23:00:00	2024-02-17T18:00:00	1708192800
Lahore	157	507.1	2024-02-01 17:17:00	42.7	59	196.3	157	113.7	2024-02-17T22:00:00	2024-02-17T17:00:00	1708189200
Lahore	266	480.9	2024-02-01 17:16:00	44.3	68	178.8	143	112.3	2024-02-17T21:00:00	2024-02-17T16:00:00	1708185600
Lahore	213	454.6	2024-02-01 17:15:00	46	77	128.8	103	111	2024-02-17T20:00:00	2024-02-17T15:00:00	1708182000
Lahore	205	385.8	2024-02-01 17:14:00	36.7	100.7	121.3	97	102.3	2024-02-17T19:00:00	2024-02-17T14:00:00	1708178400
Lahore	203	316.9	2024-02-01 17:13:00	27.3	124.3	118.8	95	93.7	2024-02-17T18:00:00	2024-02-17T13:00:00	1708174800
Lahore	197	248	2024-02-01 17:12:00	18	148	113.8	91	85	2024-02-17T17:00:00	2024-02-17T12:00:00	1708171200
Lahore	195	233.4	2024-02-01 17:11:00	13.3	164.3	111	89	89.3	2024-02-17T16:00:00	2024-02-17T11:00:00	1708167600
Lahore	185	1008	2024-02-01 17:10:00	35	15.8	139	81.5	74	2024-02-17T15:00:00	2024-02-17T10:00:00	1708164000
Lahore	187	204.3	2024-02-01 17:09:00	4	197	103.8	83	98	2024-02-17T14:00:00	2024-02-17T09:00:00	1708160400
Lahore	155	235	2024-02-01 17:08:00	5.3	187	193.8	155	100.3	2024-02-17T13:00:00	2024-02-17T08:00:00	1708156800
Lahore	250	265.7	2024-02-01 17:07:00	6.7	177	312.5	250	102.7	2024-02-17T12:00:00	2024-02-17T07:00:00	1708153200
Lahore	154	296.5	2024-02-01 17:06:00	8	167	193	154	105	2024-02-17T11:00:00	2024-02-17T06:00:00	1708149600
Lahore	353	412.6	2024-02-01 17:05:00	17.3	123.7	441.3	353	96.3	2024-02-17T10:00:00	2024-02-17T05:00:00	1708146000
Lahore	309	528.7	2024-02-01 17:04:00	26.7	80.3	386.3	309	87.7	2024-02-17T09:00:00	2024-02-17T04:00:00	1708142400
Lahore	285	644.9	2024-02-01 17:03:00	36	37	356.3	285	79	2024-02-17T08:00:00	2024-02-17T03:00:00	1708138800
Lahore	267	615.9	2024-02-01 17:02:00	36	36.7	333.8	267	77.3	2024-02-17T07:00:00	2024-02-17T02:00:00	1708135200
Lahore	258	586.9	2024-02-01 17:01:00	36	36.3	322.5	258	75.7	2024-02-17T06:00:00	2024-02-17T01:00:00	1708131600
Lahore	266	557.9	2024-02-01 17:00:00	36	36	333	266	74	2024-02-17T05:00:00	2024-02-17T00:00:00	1708128000
Lahore	273	568.4	2024-02-01 16:23:00	37.3	38.3	341.3	273	80.7	2024-02-17T04:00:00	2024-02-16T23:00:00	1708124400
Lahore	282	578.9	2024-02-01 16:22:00	38.7	40.7	352.5	282	87.3	2024-02-17T03:00:00	2024-02-16T22:00:00	1708120800
Lahore	255	589.4	2024-02-01 16:21:00	40	43	318.8	255	94	2024-02-17T02:00:00	2024-02-16T21:00:00	1708117200
Lahore	234	608.1	2024-02-01 16:20:00	47	42	292.5	234	98	2024-02-17T01:00:00	2024-02-16T20:00:00	1708113600
Lahore	225	626.8	2024-02-01 16:19:00	54	41	281.3	225	102	2024-02-17T00:00:00	2024-02-16T19:00:00	1708110000
Lahore	210	645.5	2024-02-01 16:18:00	61	40	262.5	210	106	2024-02-16T23:00:00	2024-02-16T18:00:00	1708106400
Lahore	160	608.7	2024-02-01 16:17:00	62.7	47	200	160	102.7	2024-02-16T22:00:00	2024-02-16T17:00:00	1708102800
Lahore	160	571.9	2024-02-01 16:16:00	64.3	54	200	160	99.3	2024-02-16T21:00:00	2024-02-16T16:00:00	1708099200
Lahore	160	535.2	2024-02-01 16:15:00	66	61	200	160	96	2024-02-16T20:00:00	2024-02-16T15:00:00	1708095600
Lahore	250	443.9	2024-02-01 16:14:00	50	90.7	163.8	131	86.3	2024-02-16T19:00:00	2024-02-16T14:00:00	1708092000
Lahore	235	352.7	2024-02-01 16:13:00	34	120.3	148.8	119	76.7	2024-02-16T18:00:00	2024-02-16T13:00:00	1708088400
Lahore	213	261.5	2024-02-01 16:12:00	18	150	129	103	67	2024-02-16T17:00:00	2024-02-16T12:00:00	1708084800
Lahore	240	248.8	2024-02-01 16:11:00	13.3	167	153.8	123	68	2024-02-16T16:00:00	2024-02-16T11:00:00	1708081200
Lahore	203	236.2	2024-02-01 16:10:00	8.7	184	118.8	95	69	2024-02-16T15:00:00	2024-02-16T10:00:00	1708077600
Lahore	219	223.5	2024-02-01 16:09:00	4	201	133.8	107	70	2024-02-16T14:00:00	2024-02-16T09:00:00	1708074000
Lahore	229	268.7	2024-02-01 16:08:00	5.3	189.7	143.8	115	72.3	2024-02-16T13:00:00	2024-02-16T08:00:00	1708070400
Lahore	264	313.8	2024-02-01 16:07:00	6.7	178.3	176.3	141	74.7	2024-02-16T12:00:00	2024-02-16T07:00:00	1708066800
Lahore	224	358.9	2024-02-01 16:06:00	8	167	139	111	77	2024-02-16T11:00:00	2024-02-16T06:00:00	1708063200
Lahore	353	475.6	2024-02-01 16:05:00	14	118.3	441.3	353	71	2024-02-16T10:00:00	2024-02-16T05:00:00	1708059600
Lahore	468	592.4	2024-02-01 16:04:00	20	69.7	572.5	458	65	2024-02-16T09:00:00	2024-02-16T04:00:00	1708056000
Lahore	388	709.1	2024-02-01 16:03:00	26	21	485	388	59	2024-02-16T08:00:00	2024-02-16T03:00:00	1708052400
Lahore	382	683.4	2024-02-01 16:02:00	28	24.3	477.5	382	64	2024-02-16T07:00:00	2024-02-16T02:00:00	1708048800
Lahore	310	657.7	2024-02-01 16:01:00	30	27.7	387.5	310	69	2024-02-16T06:00:00	2024-02-16T01:00:00	1708045200
Lahore	421	632	2024-02-01 16:00:00	32	31	525	420	74	2024-02-16T05:00:00	2024-02-16T00:00:00	1708041600
Lahore	242	634	2024-02-01 15:23:00	41.3	32	302.5	242	80	2024-02-16T04:00:00	2024-02-15T23:00:00	1708038000
Lahore	242	635.9	2024-02-01 15:22:00	50.7	33	302.5	242	86	2024-02-16T03:00:00	2024-02-15T22:00:00	1708034400
Lahore	263	637.9	2024-02-01 15:21:00	60	34	328.8	263	92	2024-02-16T02:00:00	2024-02-15T21:00:00	1708030800
Lahore	263	657.7	2024-02-01 15:20:00	63	34.7	328.8	263	95	2024-02-16T01:00:00	2024-02-15T20:00:00	1708027200
Lahore	240	677.6	2024-02-01 15:19:00	66	35.3	300	240	98	2024-02-16T00:00:00	2024-02-15T19:00:00	1708023600
Lahore	277	697.4	2024-02-01 15:18:00	69	36	346	277	101	2024-02-15T23:00:00	2024-02-15T18:00:00	1708020000
Lahore	237	650.3	2024-02-01 15:17:00	67	45.7	296.3	237	96.7	2024-02-15T22:00:00	2024-02-15T17:00:00	1708016400
Lahore	183	603.2	2024-02-01 15:16:00	65	55.3	228.8	183	92.3	2024-02-15T21:00:00	2024-02-15T16:00:00	1708012800
Lahore	188	556.2	2024-02-01 15:15:00	63	65	235	188	88	2024-02-15T20:00:00	2024-02-15T15:00:00	1708009200
Lahore	208	467.5	2024-02-01 15:14:00	48	92	123.8	99	77	2024-02-15T19:00:00	2024-02-15T14:00:00	1708005600
Lahore	184	378.8	2024-02-01 15:13:00	33	119	101.3	81	66	2024-02-15T18:00:00	2024-02-15T13:00:00	1708002000
Lahore	200	290	2024-02-01 15:12:00	18	146	116.3	93	55	2024-02-15T17:00:00	2024-02-15T12:00:00	1707998400
Lahore	181	279.3	2024-02-01 15:11:00	13.3	159.3	99	79	55	2024-02-15T16:00:00	2024-02-15T11:00:00	1707994800
Lahore	232	268.7	2024-02-01 15:10:00	8.7	172.7	146.3	117	55	2024-02-15T15:00:00	2024-02-15T10:00:00	1707991200
Lahore	261	258	2024-02-01 15:09:00	4	186	173.8	139	55	2024-02-15T14:00:00	2024-02-15T09:00:00	1707987600
Lahore	250	316.9	2024-02-01 15:08:00	7.3	167	163.8	131	50.7	2024-02-15T13:00:00	2024-02-15T08:00:00	1707984000
Lahore	158	375.8	2024-02-01 15:07:00	10.7	148	197.5	158	46.3	2024-02-15T12:00:00	2024-02-15T07:00:00	1707980400
Lahore	245	434.8	2024-02-01 15:06:00	14	129	159	127	42	2024-02-15T11:00:00	2024-02-15T06:00:00	1707976800
Lahore	152	461.4	2024-02-01 15:05:00	18	93	190	152	40.7	2024-02-15T10:00:00	2024-02-15T05:00:00	1707973200
Lahore	219	488.1	2024-02-01 15:04:00	22	57	273.8	219	39.3	2024-02-15T09:00:00	2024-02-15T04:00:00	1707969600
Lahore	202	514.7	2024-02-01 15:03:00	26	21	252.5	202	38	2024-02-15T08:00:00	2024-02-15T03:00:00	1707966000
Lahore	183	538.5	2024-02-01 15:02:00	33.3	15	228.8	183	34	2024-02-15T07:00:00	2024-02-15T02:00:00	1707962400
Lahore	175	562.2	2024-02-01 15:01:00	40.7	9	218.8	175	30	2024-02-15T06:00:00	2024-02-15T01:00:00	1707958800
Lahore	152	585.9	2024-02-01 15:00:00	48	3	190	152	26	2024-02-15T05:00:00	2024-02-15T00:00:00	1707955200
Lahore	174	559.5	2024-02-01 14:23:00	49	6.3	218	174	33.3	2024-02-15T04:00:00	2024-02-14T23:00:00	1707951600
Lahore	155	533	2024-02-01 14:22:00	50	9.7	193.8	155	40.7	2024-02-15T03:00:00	2024-02-14T22:00:00	1707948000
Lahore	163	506.6	2024-02-01 14:21:00	51	13	203.8	163	48	2024-02-15T02:00:00	2024-02-14T21:00:00	1707944400
Lahore	171	530.1	2024-02-01 14:20:00	54	15.3	213.8	171	53	2024-02-15T01:00:00	2024-02-14T20:00:00	1707940800
Lahore	269	553.6	2024-02-01 14:19:00	57	17.7	181.3	145	58	2024-02-15T00:00:00	2024-02-14T19:00:00	1707937200
Lahore	269	577.2	2024-02-01 14:18:00	60	20	181.3	145	63	2024-02-14T23:00:00	2024-02-14T18:00:00	1707933600
Lahore	156	556.6	2024-02-01 14:17:00	60	25.7	195	156	62.3	2024-02-14T22:00:00	2024-02-14T17:00:00	1707930000
Lahore	167	535.9	2024-02-01 14:16:00	60	31.3	208.8	167	61.7	2024-02-14T21:00:00	2024-02-14T16:00:00	1707926400
Lahore	178	515.3	2024-02-01 14:15:00	60	37	222.5	178	61	2024-02-14T20:00:00	2024-02-14T15:00:00	1707922800
Lahore	219	444.1	2024-02-01 14:14:00	45.7	67.7	133.8	107	59	2024-02-14T19:00:00	2024-02-14T14:00:00	1707919200
Lahore	197	372.9	2024-02-01 14:13:00	31.3	98.3	113.8	91	57	2024-02-14T18:00:00	2024-02-14T13:00:00	1707915600
Lahore	213	301.7	2024-02-01 14:12:00	17	129	128.8	103	55	2024-02-14T17:00:00	2024-02-14T12:00:00	1707912000
Lahore	227	285	2024-02-01 14:11:00	12.7	149	141.3	113	60.7	2024-02-14T16:00:00	2024-02-14T11:00:00	1707908400
Lahore	211	268.3	2024-02-01 14:10:00	8.3	169	126	101	66.3	2024-02-14T15:00:00	2024-02-14T10:00:00	1707904800
Lahore	210	251.5	2024-02-01 14:09:00	4	189	262.5	210	72	2024-02-14T14:00:00	2024-02-14T09:00:00	1707901200
Lahore	267	286.2	2024-02-01 14:08:00	6	181	333.8	267	75	2024-02-14T13:00:00	2024-02-14T08:00:00	1707897600
Lahore	314	320.8	2024-02-01 14:07:00	8	173	392.5	314	78	2024-02-14T12:00:00	2024-02-14T07:00:00	1707894000
Lahore	313	355.4	2024-02-01 14:06:00	10	165	391.3	313	81	2024-02-14T11:00:00	2024-02-14T06:00:00	1707890400
Lahore	313	422.1	2024-02-01 14:05:00	18	125	391	313	79.7	2024-02-14T10:00:00	2024-02-14T05:00:00	1707886800
Lahore	313	488.9	2024-02-01 14:04:00	26	85	391.3	313	78.3	2024-02-14T09:00:00	2024-02-14T04:00:00	1707883200
Lahore	313	555.6	2024-02-01 14:03:00	34	45	391.3	313	77	2024-02-14T08:00:00	2024-02-14T03:00:00	1707879600
Lahore	328	561.2	2024-02-01 14:02:00	38	39.3	410	328	78.7	2024-02-14T07:00:00	2024-02-14T02:00:00	1707876000
Lahore	370	566.9	2024-02-01 14:01:00	42	33.7	462.5	370	80.3	2024-02-14T06:00:00	2024-02-14T01:00:00	1707872400
Lahore	393	572.5	2024-02-01 14:00:00	46	28	491.3	393	82	2024-02-14T05:00:00	2024-02-14T00:00:00	1707868800
Lahore	384	598.4	2024-02-01 13:23:00	50.7	29	480	384	83.3	2024-02-14T04:00:00	2024-02-13T23:00:00	1707865200
Lahore	454	624.3	2024-02-01 13:22:00	55.3	30	558	446	84.7	2024-02-14T03:00:00	2024-02-13T22:00:00	1707861600
Lahore	381	650.1	2024-02-01 13:21:00	60	31	476.3	381	86	2024-02-14T02:00:00	2024-02-13T21:00:00	1707858000
Lahore	370	661.6	2024-02-01 13:20:00	62.7	33	462.5	370	94.7	2024-02-14T01:00:00	2024-02-13T20:00:00	1707854400
Lahore	301	673.1	2024-02-01 13:19:00	65.3	35	376.3	301	103.3	2024-02-14T00:00:00	2024-02-13T19:00:00	1707850800
Lahore	244	684.6	2024-02-01 13:18:00	68	37	305	244	112	2024-02-13T23:00:00	2024-02-13T18:00:00	1707847200
Lahore	191	634.6	2024-02-01 13:17:00	61.3	47.3	238.8	191	109.7	2024-02-13T22:00:00	2024-02-13T17:00:00	1707843600
Lahore	243	584.6	2024-02-01 13:16:00	54.7	57.7	304	243	107.3	2024-02-13T21:00:00	2024-02-13T16:00:00	1707840000
Lahore	164	534.6	2024-02-01 13:15:00	48	68	205	164	105	2024-02-13T20:00:00	2024-02-13T15:00:00	1707836400
Lahore	227	461.2	2024-02-01 13:14:00	37.7	94.3	141.3	113	96	2024-02-13T19:00:00	2024-02-13T14:00:00	1707832800
Lahore	245	387.9	2024-02-01 13:13:00	27.3	120.7	158.8	127	87	2024-02-13T18:00:00	2024-02-13T13:00:00	1707829200
Lahore	184	314.6	2024-02-01 13:12:00	17	147	101.3	81	78	2024-02-13T17:00:00	2024-02-13T12:00:00	1707825600
Lahore	176	301.1	2024-02-01 13:11:00	12.3	165	93.8	75	83.3	2024-02-13T16:00:00	2024-02-13T11:00:00	1707822000
Lahore	181	287.7	2024-02-01 13:10:00	7.7	183	99	79	88.7	2024-02-13T15:00:00	2024-02-13T10:00:00	1707818400
Lahore	234	274.3	2024-02-01 13:09:00	3	201	292.5	234	94	2024-02-13T14:00:00	2024-02-13T09:00:00	1707814800
Lahore	234	325.8	2024-02-01 13:08:00	5	197.3	292.5	234	108.3	2024-02-13T13:00:00	2024-02-13T08:00:00	1707811200
Lahore	310	377.4	2024-02-01 13:07:00	7	193.7	387.5	310	122.7	2024-02-13T12:00:00	2024-02-13T07:00:00	1707807600
Lahore	291	428.9	2024-02-01 13:06:00	9	190	363.8	291	137	2024-02-13T11:00:00	2024-02-13T06:00:00	1707804000
Lahore	371	567.6	2024-02-01 13:05:00	27	138.7	463.8	371	133.3	2024-02-13T10:00:00	2024-02-13T05:00:00	1707800400
Lahore	447	706.4	2024-02-01 13:04:00	45	87.3	551	441	129.7	2024-02-13T09:00:00	2024-02-13T04:00:00	1707796800
Lahore	370	845.1	2024-02-01 13:03:00	63	36	462.5	370	126	2024-02-13T08:00:00	2024-02-13T03:00:00	1707793200
Lahore	330	816.7	2024-02-01 13:02:00	64.3	30	412.5	330	121.3	2024-02-13T07:00:00	2024-02-13T02:00:00	1707789600
Lahore	277	788.2	2024-02-01 13:01:00	65.7	24	346.3	277	116.7	2024-02-13T06:00:00	2024-02-13T01:00:00	1707786000
Lahore	266	759.8	2024-02-01 13:00:00	67	18	332.5	266	112	2024-02-13T05:00:00	2024-02-13T00:00:00	1707782400
Lahore	369	743.7	2024-02-01 12:23:00	62.3	22	461.3	369	111.7	2024-02-13T04:00:00	2024-02-12T23:00:00	1707778800
Lahore	365	727.6	2024-02-01 12:22:00	57.7	26	456.3	365	111.3	2024-02-13T03:00:00	2024-02-12T22:00:00	1707775200
Lahore	390	711.4	2024-02-01 12:21:00	53	30	488	390	111	2024-02-13T02:00:00	2024-02-12T21:00:00	1707771600
Lahore	384	709.7	2024-02-01 12:20:00	54	33	480	384	118	2024-02-13T01:00:00	2024-02-12T20:00:00	1707768000
Lahore	334	707.9	2024-02-01 12:19:00	55	36	417.5	334	125	2024-02-13T00:00:00	2024-02-12T19:00:00	1707764400
Lahore	250	706.2	2024-02-01 12:18:00	56	39	312.5	250	132	2024-02-12T23:00:00	2024-02-12T18:00:00	1707760800
Lahore	250	662	2024-02-01 12:17:00	54.3	48	312.5	250	126.7	2024-02-12T22:00:00	2024-02-12T17:00:00	1707757200
Lahore	294	617.8	2024-02-01 12:16:00	52.7	57	367.5	294	121.3	2024-02-12T21:00:00	2024-02-12T16:00:00	1707753600
Lahore	249	573.7	2024-02-01 12:15:00	51	66	311	249	116	2024-02-12T20:00:00	2024-02-12T15:00:00	1707750000
Lahore	235	492.4	2024-02-01 12:14:00	40.3	88	293.8	235	101.7	2024-02-12T19:00:00	2024-02-12T14:00:00	1707746400
Lahore	235	411	2024-02-01 12:13:00	29.7	110	293.8	235	87.3	2024-02-12T18:00:00	2024-02-12T13:00:00	1707742800
Lahore	187	329.7	2024-02-01 12:12:00	19	132	233.8	187	73	2024-02-12T17:00:00	2024-02-12T12:00:00	1707739200
Lahore	171	309.7	2024-02-01 12:11:00	13.7	149.7	213.8	171	76	2024-02-12T16:00:00	2024-02-12T11:00:00	1707735600
Lahore	239	289.7	2024-02-01 12:10:00	8.3	167.3	298.8	239	79	2024-02-12T15:00:00	2024-02-12T10:00:00	1707732000
Lahore	246	269.6	2024-02-01 12:09:00	3	185	307.5	246	82	2024-02-12T14:00:00	2024-02-12T09:00:00	1707728400
Lahore	238	309.5	2024-02-01 12:08:00	5.3	176	298	238	85.3	2024-02-12T13:00:00	2024-02-12T08:00:00	1707724800
Lahore	271	349.4	2024-02-01 12:07:00	7.7	167	338.8	271	88.7	2024-02-12T12:00:00	2024-02-12T07:00:00	1707721200
Lahore	293	389.3	2024-02-01 12:06:00	10	158	366.3	293	92	2024-02-12T11:00:00	2024-02-12T06:00:00	1707717600
Lahore	380	480.5	2024-02-01 12:05:00	22.7	118.7	475	380	91.3	2024-02-12T10:00:00	2024-02-12T05:00:00	1707714000
Lahore	353	571.7	2024-02-01 12:04:00	35.3	79.3	441.3	353	90.7	2024-02-12T09:00:00	2024-02-12T04:00:00	1707710400
Lahore	415	663	2024-02-01 12:03:00	48	40	519	415	90	2024-02-12T08:00:00	2024-02-12T03:00:00	1707706800
Lahore	360	649.5	2024-02-01 12:02:00	47.7	35.3	450	360	85	2024-02-12T07:00:00	2024-02-12T02:00:00	1707703200
Lahore	357	636.1	2024-02-01 12:01:00	47.3	30.7	446.3	357	80	2024-02-12T06:00:00	2024-02-12T01:00:00	1707699600
Lahore	360	622.7	2024-02-01 12:00:00	47	26	450	360	75	2024-02-12T05:00:00	2024-02-12T00:00:00	1707696000
Lahore	349	614.7	2024-02-01 11:23:00	48.3	31.7	436.3	349	81.7	2024-02-12T04:00:00	2024-02-11T23:00:00	1707692400
Lahore	341	606.7	2024-02-01 11:22:00	49.7	37.3	426.3	341	88.3	2024-02-12T03:00:00	2024-02-11T22:00:00	1707688800
Lahore	338	598.8	2024-02-01 11:21:00	51	43	422.5	338	95	2024-02-12T02:00:00	2024-02-11T21:00:00	1707685200
Lahore	340	624.6	2024-02-01 11:20:00	56.7	42.7	425	340	103	2024-02-12T01:00:00	2024-02-11T20:00:00	1707681600
Lahore	241	650.5	2024-02-01 11:19:00	62.3	42.3	301.3	241	111	2024-02-12T00:00:00	2024-02-11T19:00:00	1707678000
Lahore	223	676.4	2024-02-01 11:18:00	68	42	278.8	223	119	2024-02-11T23:00:00	2024-02-11T18:00:00	1707674400
Lahore	216	635.3	2024-02-01 11:17:00	64.7	49.7	270	216	116	2024-02-11T22:00:00	2024-02-11T17:00:00	1707670800
Lahore	152	594.3	2024-02-01 11:16:00	61.3	57.3	190	152	113	2024-02-11T21:00:00	2024-02-11T16:00:00	1707667200
Lahore	216	553.3	2024-02-01 11:15:00	58	65	131.3	105	110	2024-02-11T20:00:00	2024-02-11T15:00:00	1707663600
Lahore	273	459.5	2024-02-01 11:14:00	44.3	92	185	148	99.3	2024-02-11T19:00:00	2024-02-11T14:00:00	1707660000
Lahore	205	365.7	2024-02-01 11:13:00	30.7	119	121.3	97	88.7	2024-02-11T18:00:00	2024-02-11T13:00:00	1707656400
Lahore	229	272	2024-02-01 11:12:00	17	146	143.8	115	78	2024-02-11T17:00:00	2024-02-11T12:00:00	1707652800
Lahore	232	254.6	2024-02-01 11:11:00	12.3	161.7	146.3	117	79.3	2024-02-11T16:00:00	2024-02-11T11:00:00	1707649200
Lahore	213	237.3	2024-02-01 11:10:00	7.7	177.3	128.8	103	80.7	2024-02-11T15:00:00	2024-02-11T10:00:00	1707645600
Lahore	273	220	2024-02-01 11:09:00	3	193	185	148	82	2024-02-11T14:00:00	2024-02-11T09:00:00	1707642000
Lahore	199	243.6	2024-02-01 11:08:00	4.7	181.7	115	92	95	2024-02-11T13:00:00	2024-02-11T08:00:00	1707638400
Lahore	151	267.1	2024-02-01 11:07:00	6.3	170.3	188.8	151	108	2024-02-11T12:00:00	2024-02-11T07:00:00	1707634800
Lahore	261	290.6	2024-02-01 11:06:00	8	159	326.3	261	121	2024-02-11T11:00:00	2024-02-11T06:00:00	1707631200
Lahore	353	365.9	2024-02-01 11:05:00	14.7	120	441.3	353	116	2024-02-11T10:00:00	2024-02-11T05:00:00	1707627600
Lahore	344	441.2	2024-02-01 11:04:00	21.3	81	430	344	111	2024-02-11T09:00:00	2024-02-11T04:00:00	1707624000
Lahore	333	516.5	2024-02-01 11:03:00	28	42	416.3	333	106	2024-02-11T08:00:00	2024-02-11T03:00:00	1707620400
Lahore	291	496.6	2024-02-01 11:02:00	26.7	42.3	363.8	291	103	2024-02-11T07:00:00	2024-02-11T02:00:00	1707616800
Lahore	285	476.8	2024-02-01 11:01:00	25.3	42.7	356.3	285	100	2024-02-11T06:00:00	2024-02-11T01:00:00	1707613200
Lahore	261	457	2024-02-01 11:00:00	24	43	326.3	261	97	2024-02-11T05:00:00	2024-02-11T00:00:00	1707609600
Lahore	321	469.2	2024-02-01 10:23:00	33.7	42.7	401.3	321	108	2024-02-11T04:00:00	2024-02-10T23:00:00	1707606000
Lahore	351	481.5	2024-02-01 10:22:00	43.3	42.3	438.8	351	119	2024-02-11T03:00:00	2024-02-10T22:00:00	1707602400
Lahore	359	493.7	2024-02-01 10:21:00	53	42	448.8	359	130	2024-02-11T02:00:00	2024-02-10T21:00:00	1707598800
Lahore	351	522.3	2024-02-01 10:20:00	55.7	41.3	439	351	132	2024-02-11T01:00:00	2024-02-10T20:00:00	1707595200
Lahore	273	550.9	2024-02-01 10:19:00	58.3	40.7	341.3	273	134	2024-02-11T00:00:00	2024-02-10T19:00:00	1707591600
Lahore	273	579.5	2024-02-01 10:18:00	61	40	341.3	273	136	2024-02-10T23:00:00	2024-02-10T18:00:00	1707588000
Lahore	249	551.1	2024-02-01 10:17:00	63	41	311.3	249	130	2024-02-10T22:00:00	2024-02-10T17:00:00	1707584400
Lahore	226	522.7	2024-02-01 10:16:00	65	42	282.5	226	124	2024-02-10T21:00:00	2024-02-10T16:00:00	1707580800
Lahore	264	494.3	2024-02-01 10:15:00	67	43	176.3	141	118	2024-02-10T20:00:00	2024-02-10T15:00:00	1707577200
Lahore	245	400.9	2024-02-01 10:14:00	50	66	158.8	127	103.7	2024-02-10T19:00:00	2024-02-10T14:00:00	1707573600
Lahore	257	307.6	2024-02-01 10:13:00	33	89	170	136	89.3	2024-02-10T18:00:00	2024-02-10T13:00:00	1707570000
Lahore	256	214.2	2024-02-01 10:12:00	16	112	168.8	135	75	2024-02-10T17:00:00	2024-02-10T12:00:00	1707566400
Lahore	250	197.1	2024-02-01 10:11:00	11.7	122.7	163.8	131	80.3	2024-02-10T16:00:00	2024-02-10T11:00:00	1707562800
Lahore	270	179.9	2024-02-01 10:10:00	7.3	133.3	182.5	146	85.7	2024-02-10T15:00:00	2024-02-10T10:00:00	1707559200
Lahore	224	162.8	2024-02-01 10:09:00	3	144	138.8	111	91	2024-02-10T14:00:00	2024-02-10T09:00:00	1707555600
Lahore	256	200.8	2024-02-01 10:08:00	3.7	133.7	168.8	135	82	2024-02-10T13:00:00	2024-02-10T08:00:00	1707552000
Lahore	219	238.7	2024-02-01 10:07:00	4.3	123.3	134	107	73	2024-02-10T12:00:00	2024-02-10T07:00:00	1707548400
Lahore	174	276.6	2024-02-01 10:06:00	5	113	217.5	174	64	2024-02-10T11:00:00	2024-02-10T06:00:00	1707544800
Lahore	158	335.4	2024-02-01 10:05:00	8.3	84.3	197.5	158	56.7	2024-02-10T10:00:00	2024-02-10T05:00:00	1707541200
Lahore	266	394.1	2024-02-01 10:04:00	11.7	55.7	178.8	143	49.3	2024-02-10T09:00:00	2024-02-10T04:00:00	1707537600
Lahore	273	452.9	2024-02-01 10:03:00	15	27	185	148	42	2024-02-10T08:00:00	2024-02-10T03:00:00	1707534000
Lahore	154	417.7	2024-02-01 10:02:00	12.7	32.7	192.5	154	41.7	2024-02-10T07:00:00	2024-02-10T02:00:00	1707530400
Lahore	172	382.5	2024-02-01 10:01:00	10.3	38.3	215	172	41.3	2024-02-10T06:00:00	2024-02-10T01:00:00	1707526800
Lahore	184	347.2	2024-02-01 10:00:00	8	44	230	184	41	2024-02-10T05:00:00	2024-02-10T00:00:00	1707523200
Lahore	187	375.3	2024-02-01 09:23:00	10	45.3	233.8	187	43.7	2024-02-10T04:00:00	2024-02-09T23:00:00	1707519600
Lahore	187	403.3	2024-02-01 09:22:00	12	46.7	233.8	187	46.3	2024-02-10T03:00:00	2024-02-09T22:00:00	1707516000
Lahore	192	431.3	2024-02-01 09:21:00	14	48	240	192	49	2024-02-10T02:00:00	2024-02-09T21:00:00	1707512400
Lahore	215	458.1	2024-02-01 09:20:00	19.7	43.7	268.8	215	57.3	2024-02-10T01:00:00	2024-02-09T20:00:00	1707508800
Lahore	201	485	2024-02-01 09:19:00	25.3	39.3	251.3	201	65.7	2024-02-10T00:00:00	2024-02-09T19:00:00	1707505200
Lahore	214	511.8	2024-02-01 09:18:00	31	35	268	214	74	2024-02-09T23:00:00	2024-02-09T18:00:00	1707501600
Lahore	195	481.5	2024-02-01 09:17:00	34	38.3	243.8	195	76	2024-02-09T22:00:00	2024-02-09T17:00:00	1707498000
Lahore	162	451.1	2024-02-01 09:16:00	37	41.7	202.5	162	78	2024-02-09T21:00:00	2024-02-09T16:00:00	1707494400
Lahore	187	420.8	2024-02-01 09:15:00	40	45	103.8	83	80	2024-02-09T20:00:00	2024-02-09T15:00:00	1707490800
Lahore	160	353.5	2024-02-01 09:14:00	32	62	78.8	63	69.3	2024-02-09T19:00:00	2024-02-09T14:00:00	1707487200
Lahore	160	867	2024-02-01 09:13:00	37	11.6	132	63	64	2024-02-09T18:00:00	2024-02-09T13:00:00	1707483600
Lahore	150	218.9	2024-02-01 09:12:00	16	96	82	54	48	2024-02-09T17:00:00	2024-02-09T12:00:00	1707480000
Lahore	152	203.5	2024-02-01 09:11:00	11.7	111.3	71.3	57	48.3	2024-02-09T16:00:00	2024-02-09T11:00:00	1707476400
Lahore	173	188.1	2024-02-01 09:10:00	7.3	126.7	91.3	73	48.7	2024-02-09T15:00:00	2024-02-09T10:00:00	1707472800
Lahore	187	172.7	2024-02-01 09:09:00	3	142	103.8	83	49	2024-02-09T14:00:00	2024-02-09T09:00:00	1707469200
Lahore	208	201.5	2024-02-01 09:08:00	4.7	130	123.8	99	48	2024-02-09T13:00:00	2024-02-09T08:00:00	1707465600
Lahore	197	230.3	2024-02-01 09:07:00	6.3	118	113.8	91	47	2024-02-09T12:00:00	2024-02-09T07:00:00	1707462000
Lahore	204	259.1	2024-02-01 09:06:00	8	106	120	96	46	2024-02-09T11:00:00	2024-02-09T06:00:00	1707458400
Lahore	269	308.3	2024-02-01 09:05:00	14	79.3	181.3	145	50.3	2024-02-09T10:00:00	2024-02-09T05:00:00	1707454800
Lahore	269	357.6	2024-02-01 09:04:00	20	52.7	181.3	145	54.7	2024-02-09T09:00:00	2024-02-09T04:00:00	1707451200
Lahore	256	406.8	2024-02-01 09:03:00	26	26	168.8	135	59	2024-02-09T08:00:00	2024-02-09T03:00:00	1707447600
Lahore	245	368.6	2024-02-01 09:02:00	24.3	25.3	158.8	127	51	2024-02-09T07:00:00	2024-02-09T02:00:00	1707444000
Lahore	224	330.5	2024-02-01 09:01:00	22.7	24.7	138.8	111	43	2024-02-09T06:00:00	2024-02-09T01:00:00	1707440400
Lahore	229	292.4	2024-02-01 09:00:00	21	24	144	115	35	2024-02-09T05:00:00	2024-02-09T00:00:00	1707436800
Lahore	216	289.9	2024-02-01 08:23:00	22	26.7	131.3	105	34.3	2024-02-09T04:00:00	2024-02-08T23:00:00	1707433200
Lahore	229	287.3	2024-02-01 08:22:00	23	29.3	143.8	115	33.7	2024-02-09T03:00:00	2024-02-08T22:00:00	1707429600
Lahore	213	284.8	2024-02-01 08:21:00	24	32	128.8	103	33	2024-02-09T02:00:00	2024-02-08T21:00:00	1707426000
Lahore	211	291	2024-02-01 08:20:00	26	33.7	126.3	101	36	2024-02-09T01:00:00	2024-02-08T20:00:00	1707422400
Lahore	213	297.2	2024-02-01 08:19:00	28	35.3	128.8	103	39	2024-02-09T00:00:00	2024-02-08T19:00:00	1707418800
Lahore	221	303.5	2024-02-01 08:18:00	30	37	136.3	109	42	2024-02-08T23:00:00	2024-02-08T18:00:00	1707415200
Lahore	211	292.2	2024-02-01 08:17:00	30.3	42	126	101	43.7	2024-02-08T22:00:00	2024-02-08T17:00:00	1707411600
Lahore	200	280.9	2024-02-01 08:16:00	30.7	47	116.3	93	45.3	2024-02-08T21:00:00	2024-02-08T16:00:00	1707408000
Lahore	184	269.6	2024-02-01 08:15:00	31	52	101.3	81	47	2024-02-08T20:00:00	2024-02-08T15:00:00	1707404400
Lahore	139	235.8	2024-02-01 08:14:00	24.7	66	62.5	50	44.3	2024-02-08T19:00:00	2024-02-08T14:00:00	1707400800
Lahore	104	201.9	2024-02-01 08:13:00	18.3	80	46.3	37	41.7	2024-02-08T18:00:00	2024-02-08T13:00:00	1707397200
Lahore	142	168.1	2024-02-01 08:12:00	12	94	64	51	39	2024-02-08T17:00:00	2024-02-08T12:00:00	1707393600
Lahore	130	160.5	2024-02-01 08:11:00	9.3	107.7	58.7	46.67	38	2024-02-08T16:00:00	2024-02-08T11:00:00	1707390000
Lahore	100	152.9	2024-02-01 08:10:00	6.7	121.3	44	35	37	2024-02-08T15:00:00	2024-02-08T10:00:00	1707386400
Lahore	107	145.3	2024-02-01 08:09:00	4	135	48	38	36	2024-02-08T14:00:00	2024-02-08T09:00:00	1707382800
Lahore	135	625	2024-02-01 08:08:00	27	13.2	82.5	48.5	45	2024-02-08T13:00:00	2024-02-08T08:00:00	1707379200
Lahore	195	174.9	2024-02-01 08:07:00	6.7	114.3	111.3	89	35.3	2024-02-08T12:00:00	2024-02-08T07:00:00	1707375600
Lahore	242	189.7	2024-02-01 08:06:00	8	104	156.3	125	35	2024-02-08T11:00:00	2024-02-08T06:00:00	1707372000
Lahore	192	195.5	2024-02-01 08:05:00	9.3	89.3	109	87	33.7	2024-02-08T10:00:00	2024-02-08T05:00:00	1707368400
Lahore	258	201.3	2024-02-01 08:04:00	10.7	74.7	171.3	137	32.3	2024-02-08T09:00:00	2024-02-08T04:00:00	1707364800
Lahore	253	207.2	2024-02-01 08:03:00	12	60	166.3	133	31	2024-02-08T08:00:00	2024-02-08T03:00:00	1707361200
Lahore	224	202.5	2024-02-01 08:02:00	10.3	60	138.8	111	29.7	2024-02-08T07:00:00	2024-02-08T02:00:00	1707357600
Lahore	240	197.8	2024-02-01 08:01:00	8.7	60	153.8	123	28.3	2024-02-08T06:00:00	2024-02-08T01:00:00	1707354000
Lahore	269	193.2	2024-02-01 08:00:00	7	60	181.3	145	27	2024-02-08T05:00:00	2024-02-08T00:00:00	1707350400
Lahore	236	194.1	2024-02-01 07:23:00	7.7	61.7	150	120	27.3	2024-02-08T04:00:00	2024-02-07T23:00:00	1707346800
Lahore	269	195.1	2024-02-01 07:22:00	8.3	63.3	181.3	145	27.7	2024-02-08T03:00:00	2024-02-07T22:00:00	1707343200
Lahore	264	196.1	2024-02-01 07:21:00	9	65	176.3	141	28	2024-02-08T02:00:00	2024-02-07T21:00:00	1707339600
Lahore	269	216.5	2024-02-01 07:20:00	12.7	62.7	181.3	145	32	2024-02-08T01:00:00	2024-02-07T20:00:00	1707336000
Lahore	253	236.9	2024-02-01 07:19:00	16.3	60.3	166.3	133	36	2024-02-08T00:00:00	2024-02-07T19:00:00	1707332400
Lahore	250	257.4	2024-02-01 07:18:00	20	58	163.8	131	40	2024-02-07T23:00:00	2024-02-07T18:00:00	1707328800
Lahore	241	262.6	2024-02-01 07:17:00	22.7	58	154.6	123.67	42.7	2024-02-07T22:00:00	2024-02-07T17:00:00	1707325200
Lahore	216	267.9	2024-02-01 07:16:00	25.3	58	131.3	105	45.3	2024-02-07T21:00:00	2024-02-07T16:00:00	1707321600
Lahore	221	273.1	2024-02-01 07:15:00	28	58	136.3	109	48	2024-02-07T20:00:00	2024-02-07T15:00:00	1707318000
Lahore	171	236.7	2024-02-01 07:14:00	22	72	88.8	71	45	2024-02-07T19:00:00	2024-02-07T14:00:00	1707314400
Lahore	139	200.4	2024-02-01 07:13:00	16	86	62.5	50	42	2024-02-07T18:00:00	2024-02-07T13:00:00	1707310800
Lahore	142	164	2024-02-01 07:12:00	10	100	63.8	51	39	2024-02-07T17:00:00	2024-02-07T12:00:00	1707307200
Lahore	142	159.5	2024-02-01 07:11:00	7.7	116.3	64	51	43	2024-02-07T16:00:00	2024-02-07T11:00:00	1707303600
Lahore	157	155	2024-02-01 07:10:00	5.3	132.7	76.3	61	47	2024-02-07T15:00:00	2024-02-07T10:00:00	1707300000
Lahore	253	150.6	2024-02-01 07:09:00	3	149	166.3	133	51	2024-02-07T14:00:00	2024-02-07T09:00:00	1707296400
Lahore	261	182.7	2024-02-01 07:08:00	6	141.3	173.8	139	57.3	2024-02-07T13:00:00	2024-02-07T08:00:00	1707292800
Lahore	266	214.8	2024-02-01 07:07:00	9	133.7	178.8	143	63.7	2024-02-07T12:00:00	2024-02-07T07:00:00	1707289200
Lahore	169	246.9	2024-02-01 07:06:00	12	126	211.3	169	70	2024-02-07T11:00:00	2024-02-07T06:00:00	1707285600
Lahore	261	354.1	2024-02-01 07:05:00	21	93.3	174	139	77	2024-02-07T10:00:00	2024-02-07T05:00:00	1707282000
Lahore	279	461.2	2024-02-01 07:04:00	30	60.7	348.8	279	84	2024-02-07T09:00:00	2024-02-07T04:00:00	1707278400
Lahore	282	568.4	2024-02-01 07:03:00	39	28	352.5	282	91	2024-02-07T08:00:00	2024-02-07T03:00:00	1707274800
Lahore	282	529.1	2024-02-01 07:02:00	36.3	25	352.5	282	82.3	2024-02-07T07:00:00	2024-02-07T02:00:00	1707271200
Lahore	187	489.8	2024-02-01 07:01:00	33.7	22	233.8	187	73.7	2024-02-07T06:00:00	2024-02-07T01:00:00	1707267600
Lahore	167	450.5	2024-02-01 07:00:00	31	19	208.8	167	65	2024-02-07T05:00:00	2024-02-07T00:00:00	1707264000
Lahore	186	437.3	2024-02-01 06:23:00	36.7	20	233	186	63.7	2024-02-07T04:00:00	2024-02-06T23:00:00	1707260400
Lahore	173	424.1	2024-02-01 06:22:00	42.3	21	216.3	173	62.3	2024-02-07T03:00:00	2024-02-06T22:00:00	1707256800
Lahore	205	410.9	2024-02-01 06:21:00	48	22	256.3	205	61	2024-02-07T02:00:00	2024-02-06T21:00:00	1707253200
Lahore	258	457.9	2024-02-01 06:20:00	49.7	22	322.5	258	69.7	2024-02-07T01:00:00	2024-02-06T20:00:00	1707249600
Lahore	228	505	2024-02-01 06:19:00	51.3	22	285	228	78.3	2024-02-07T00:00:00	2024-02-06T19:00:00	1707246000
Lahore	189	552.1	2024-02-01 06:18:00	53	22	236.3	189	87	2024-02-06T23:00:00	2024-02-06T18:00:00	1707242400
Lahore	227	511.2	2024-02-01 06:17:00	52	25	284	227	85.3	2024-02-06T22:00:00	2024-02-06T17:00:00	1707238800
Lahore	258	470.4	2024-02-01 06:16:00	51	28	171.3	137	83.7	2024-02-06T21:00:00	2024-02-06T16:00:00	1707235200
Lahore	229	429.5	2024-02-01 06:15:00	50	31	143.8	115	82	2024-02-06T20:00:00	2024-02-06T15:00:00	1707231600
Lahore	197	346.3	2024-02-01 06:14:00	38.3	51	113.8	91	68.7	2024-02-06T19:00:00	2024-02-06T14:00:00	1707228000
Lahore	142	263	2024-02-01 06:13:00	26.7	71	63.8	51	55.3	2024-02-06T18:00:00	2024-02-06T13:00:00	1707224400
Lahore	131	179.7	2024-02-01 06:12:00	15	91	58.8	47	42	2024-02-06T17:00:00	2024-02-06T12:00:00	1707220800
Lahore	145	161.7	2024-02-01 06:11:00	11	105.7	65	52	41	2024-02-06T16:00:00	2024-02-06T11:00:00	1707217200
Lahore	160	143.6	2024-02-01 06:10:00	7	120.3	78.8	63	40	2024-02-06T15:00:00	2024-02-06T10:00:00	1707213600
Lahore	152	125.5	2024-02-01 06:09:00	3	135	71.3	57	39	2024-02-06T14:00:00	2024-02-06T09:00:00	1707210000
Lahore	229	155.8	2024-02-01 06:08:00	4.7	130.7	143.8	115	47.7	2024-02-06T13:00:00	2024-02-06T08:00:00	1707206400
Lahore	258	186.2	2024-02-01 06:07:00	6.3	126.3	171.3	137	56.3	2024-02-06T12:00:00	2024-02-06T07:00:00	1707202800
Lahore	355	216.5	2024-02-01 06:06:00	8	122	443.8	355	65	2024-02-06T11:00:00	2024-02-06T06:00:00	1707199200
Lahore	296	319.2	2024-02-01 06:05:00	17	91.3	370	296	70.3	2024-02-06T10:00:00	2024-02-06T05:00:00	1707195600
Lahore	227	421.9	2024-02-01 06:04:00	26	60.7	283.8	227	75.7	2024-02-06T09:00:00	2024-02-06T04:00:00	1707192000
Lahore	163	524.7	2024-02-01 06:03:00	35	30	203.8	163	81	2024-02-06T08:00:00	2024-02-06T03:00:00	1707188400
Lahore	152	488.7	2024-02-01 06:02:00	37	24.7	190	152	73.7	2024-02-06T07:00:00	2024-02-06T02:00:00	1707184800
Lahore	182	452.7	2024-02-01 06:01:00	39	19.3	227.5	182	66.3	2024-02-06T06:00:00	2024-02-06T01:00:00	1707181200
Lahore	251	416.7	2024-02-01 06:00:00	41	14	313.8	251	59	2024-02-06T05:00:00	2024-02-06T00:00:00	1707177600
Lahore	283	437.5	2024-02-01 05:23:00	43.3	14.7	353.8	283	62.7	2024-02-06T04:00:00	2024-02-05T23:00:00	1707174000
Lahore	250	458.3	2024-02-01 05:22:00	45.7	15.3	313	250	66.3	2024-02-06T03:00:00	2024-02-05T22:00:00	1707170400
Lahore	307	479.1	2024-02-01 05:21:00	48	16	383.8	307	70	2024-02-06T02:00:00	2024-02-05T21:00:00	1707166800
Lahore	280	539.6	2024-02-01 05:20:00	50.7	14.7	350	280	79.3	2024-02-06T01:00:00	2024-02-05T20:00:00	1707163200
Lahore	260	600.1	2024-02-01 05:19:00	53.3	13.3	325	260	88.7	2024-02-06T00:00:00	2024-02-05T19:00:00	1707159600
Lahore	216	660.6	2024-02-01 05:18:00	56	12	270	216	98	2024-02-05T23:00:00	2024-02-05T18:00:00	1707156000
Lahore	151	592.4	2024-02-01 05:17:00	57	12.7	188.8	151	91.7	2024-02-05T22:00:00	2024-02-05T17:00:00	1707152400
Lahore	183	524.1	2024-02-01 05:16:00	58	13.3	229	183	85.3	2024-02-05T21:00:00	2024-02-05T16:00:00	1707148800
Lahore	229	455.8	2024-02-01 05:15:00	59	14	143.8	115	79	2024-02-05T20:00:00	2024-02-05T15:00:00	1707145200
Lahore	179	354.2	2024-02-01 05:14:00	43.7	34.7	96.3	77	61.7	2024-02-05T19:00:00	2024-02-05T14:00:00	1707141600
Lahore	163	252.7	2024-02-01 05:13:00	28.3	55.3	81.3	65	44.3	2024-02-05T18:00:00	2024-02-05T13:00:00	1707138000
Lahore	148	151.2	2024-02-01 05:12:00	13	76	66.3	53	27	2024-02-05T17:00:00	2024-02-05T12:00:00	1707134400
Lahore	157	135	2024-02-01 05:11:00	9.3	85.3	76.3	61	24.3	2024-02-05T16:00:00	2024-02-05T11:00:00	1707130800
Lahore	150	118.9	2024-02-01 05:10:00	5.7	94.7	68	54	21.7	2024-02-05T15:00:00	2024-02-05T10:00:00	1707127200
Lahore	160	102.7	2024-02-01 05:09:00	2	104	78.8	63	19	2024-02-05T14:00:00	2024-02-05T09:00:00	1707123600
Lahore	250	123.7	2024-02-01 05:08:00	3.3	97.3	163.8	131	24	2024-02-05T13:00:00	2024-02-05T08:00:00	1707120000
Lahore	163	144.7	2024-02-01 05:07:00	4.7	90.7	203.8	163	29	2024-02-05T12:00:00	2024-02-05T07:00:00	1707116400
Lahore	156	165.7	2024-02-01 05:06:00	6	84	195	156	34	2024-02-05T11:00:00	2024-02-05T06:00:00	1707112800
Lahore	184	229.9	2024-02-01 05:05:00	9	60.7	230	184	31.7	2024-02-05T10:00:00	2024-02-05T05:00:00	1707109200
Lahore	160	294.1	2024-02-01 05:04:00	12	37.3	200	160	29.3	2024-02-05T09:00:00	2024-02-05T04:00:00	1707105600
Lahore	183	358.3	2024-02-01 05:03:00	15	14	229	183	27	2024-02-05T08:00:00	2024-02-05T03:00:00	1707102000
Lahore	197	328	2024-02-01 05:02:00	14	17.3	246.3	197	28	2024-02-05T07:00:00	2024-02-05T02:00:00	1707098400
Lahore	271	297.6	2024-02-01 05:01:00	13	20.7	338.8	271	29	2024-02-05T06:00:00	2024-02-05T01:00:00	1707094800
Lahore	268	267.3	2024-02-01 05:00:00	12	24	335	268	30	2024-02-05T05:00:00	2024-02-05T00:00:00	1707091200
Lahore	227	279.5	2024-02-01 04:23:00	12.7	24	283.8	227	31	2024-02-05T04:00:00	2024-02-04T23:00:00	1707087600
Lahore	255	291.8	2024-02-01 04:22:00	13.3	24	319.2	255.33	32	2024-02-05T03:00:00	2024-02-04T22:00:00	1707084000
Lahore	249	304.1	2024-02-01 04:21:00	14	24	311.3	249	33	2024-02-05T02:00:00	2024-02-04T21:00:00	1707080400
Lahore	230	314.2	2024-02-01 04:20:00	16.3	24	287.5	230	39.3	2024-02-05T01:00:00	2024-02-04T20:00:00	1707076800
Lahore	179	324.3	2024-02-01 04:19:00	18.7	24	223.8	179	45.7	2024-02-05T00:00:00	2024-02-04T19:00:00	1707073200
Lahore	190	334.4	2024-02-01 04:18:00	21	24	237.5	190	52	2024-02-04T23:00:00	2024-02-04T18:00:00	1707069600
Lahore	173	306	2024-02-01 04:17:00	20.3	26.7	216.3	173	48.3	2024-02-04T22:00:00	2024-02-04T17:00:00	1707066000
Lahore	160	277.6	2024-02-01 04:16:00	19.7	29.3	200	160	44.7	2024-02-04T21:00:00	2024-02-04T16:00:00	1707062400
Lahore	269	249.2	2024-02-01 04:15:00	19	32	181.3	145	41	2024-02-04T20:00:00	2024-02-04T15:00:00	1707058800
Lahore	118	206.8	2024-02-01 04:14:00	14.7	43	52.5	42	33.7	2024-02-04T19:00:00	2024-02-04T14:00:00	1707055200
Lahore	118	164.4	2024-02-01 04:13:00	10.3	54	52.5	42	26.3	2024-02-04T18:00:00	2024-02-04T13:00:00	1707051600
Lahore	134	122	2024-02-01 04:12:00	6	65	60	48	19	2024-02-04T17:00:00	2024-02-04T12:00:00	1707048000
Lahore	93	524	2024-02-01 04:11:00	32	10.7	50	32	38	2024-02-04T16:00:00	2024-02-04T11:00:00	1707044400
Lahore	100	524	2024-02-01 04:10:00	32	10.7	64	35	38	2024-02-04T15:00:00	2024-02-04T10:00:00	1707040800
Lahore	91	113.8	2024-02-01 04:09:00	4	78	39	31	19	2024-02-04T14:00:00	2024-02-04T09:00:00	1707037200
Lahore	168	123.1	2024-02-01 04:08:00	5	75	86.3	69	19.7	2024-02-04T13:00:00	2024-02-04T08:00:00	1707033600
Lahore	227	132.5	2024-02-01 04:07:00	6	72	141.3	113	20.3	2024-02-04T12:00:00	2024-02-04T07:00:00	1707030000
Lahore	227	141.8	2024-02-01 04:06:00	7	69	141.3	113	21	2024-02-04T11:00:00	2024-02-04T06:00:00	1707026400
Lahore	195	160.3	2024-02-01 04:05:00	9	57.7	243.8	195	22	2024-02-04T10:00:00	2024-02-04T05:00:00	1707022800
Lahore	190	178.8	2024-02-01 04:04:00	11	46.3	237.5	190	23	2024-02-04T09:00:00	2024-02-04T04:00:00	1707019200
Lahore	118	197.3	2024-02-01 04:03:00	13	35	84	42	24	2024-02-04T08:00:00	2024-02-04T03:00:00	1707015600
Lahore	179	178.8	2024-02-01 04:02:00	11	39.3	223.8	179	22	2024-02-04T07:00:00	2024-02-04T02:00:00	1707012000
Lahore	177	160.3	2024-02-01 04:01:00	9	43.7	221.3	177	20	2024-02-04T06:00:00	2024-02-04T01:00:00	1707008400
Lahore	152	141.8	2024-02-01 04:00:00	7	48	190	152	18	2024-02-04T05:00:00	2024-02-04T00:00:00	1707004800
Lahore	151	163.4	2024-02-01 03:23:00	8.3	42.7	188.8	151	19	2024-02-04T04:00:00	2024-02-03T23:00:00	1707001200
Lahore	245	185	2024-02-01 03:22:00	9.7	37.3	158.8	127	20	2024-02-04T03:00:00	2024-02-03T22:00:00	1706997600
Lahore	276	206.6	2024-02-01 03:21:00	11	32	188	150	21	2024-02-04T02:00:00	2024-02-03T21:00:00	1706994000
Lahore	253	230.7	2024-02-01 03:20:00	14	31	166.3	133	26.7	2024-02-04T01:00:00	2024-02-03T20:00:00	1706990400
Lahore	195	254.8	2024-02-01 03:19:00	17	30	111.3	89	32.3	2024-02-04T00:00:00	2024-02-03T19:00:00	1706986800
Lahore	239	279	2024-02-01 03:18:00	20	29	298.8	239	38	2024-02-03T23:00:00	2024-02-03T18:00:00	1706983200
Lahore	211	262.2	2024-02-01 03:17:00	18.7	34.3	126.3	101	36.7	2024-02-03T22:00:00	2024-02-03T17:00:00	1706979600
Lahore	237	245.5	2024-02-01 03:16:00	17.3	39.7	151.3	121	35.3	2024-02-03T21:00:00	2024-02-03T16:00:00	1706976000
Lahore	207	228.8	2024-02-01 03:15:00	16	45	123	98	34	2024-02-03T20:00:00	2024-02-03T15:00:00	1706972400
Lahore	237	211.3	2024-02-01 03:14:00	13.7	53.7	151.3	121	32	2024-02-03T19:00:00	2024-02-03T14:00:00	1706968800
Lahore	189	193.8	2024-02-01 03:13:00	11.3	62.3	106.3	85	30	2024-02-03T18:00:00	2024-02-03T13:00:00	1706965200
Lahore	176	176.2	2024-02-01 03:12:00	9	71	93.8	75	28	2024-02-03T17:00:00	2024-02-03T12:00:00	1706961600
Lahore	189	176.1	2024-02-01 03:11:00	7.7	75.7	106.3	85	29	2024-02-03T16:00:00	2024-02-03T11:00:00	1706958000
Lahore	187	175.9	2024-02-01 03:10:00	6.3	80.3	103.8	83	30	2024-02-03T15:00:00	2024-02-03T10:00:00	1706954400
Lahore	187	175.7	2024-02-01 03:09:00	5	85	103.8	83	31	2024-02-03T14:00:00	2024-02-03T09:00:00	1706950800
Lahore	183	209.1	2024-02-01 03:08:00	6.3	77	100	80	35.3	2024-02-03T13:00:00	2024-02-03T08:00:00	1706947200
Lahore	203	242.6	2024-02-01 03:07:00	7.7	69	118.8	95	39.7	2024-02-03T12:00:00	2024-02-03T07:00:00	1706943600
Lahore	240	276	2024-02-01 03:06:00	9	61	153.8	123	44	2024-02-03T11:00:00	2024-02-03T06:00:00	1706940000
Lahore	253	297.4	2024-02-01 03:05:00	13	45.7	166.3	133	46	2024-02-03T10:00:00	2024-02-03T05:00:00	1706936400
Lahore	176	318.8	2024-02-01 03:04:00	17	30.3	93.8	75	48	2024-02-03T09:00:00	2024-02-03T04:00:00	1706932800
Lahore	219	340.2	2024-02-01 03:03:00	21	15	133.8	107	50	2024-02-03T08:00:00	2024-02-03T03:00:00	1706929200
Lahore	175	297.2	2024-02-01 03:02:00	17	21	93	74	45.7	2024-02-03T07:00:00	2024-02-03T02:00:00	1706925600
Lahore	256	254.3	2024-02-01 03:01:00	13	27	168.8	135	41.3	2024-02-03T06:00:00	2024-02-03T01:00:00	1706922000
Lahore	200	211.3	2024-02-01 03:00:00	9	33	250	200	37	2024-02-03T05:00:00	2024-02-03T00:00:00	1706918400
Lahore	213	208.3	2024-02-01 02:23:00	9.7	37	128.8	103	38.3	2024-02-03T04:00:00	2024-02-02T23:00:00	1706914800
Lahore	184	205.4	2024-02-01 02:22:00	10.3	41	101.3	81	39.7	2024-02-03T03:00:00	2024-02-02T22:00:00	1706911200
Lahore	258	202.5	2024-02-01 02:21:00	11	45	171.3	137	41	2024-02-03T02:00:00	2024-02-02T21:00:00	1706907600
Lahore	183	215.5	2024-02-01 02:20:00	14.3	45.7	100	80	44	2024-02-03T01:00:00	2024-02-02T20:00:00	1706904000
Lahore	227	228.6	2024-02-01 02:19:00	17.7	46.3	141.3	113	47	2024-02-03T00:00:00	2024-02-02T19:00:00	1706900400
Lahore	276	241.6	2024-02-01 02:18:00	21	47	187.5	150	50	2024-02-02T23:00:00	2024-02-02T18:00:00	1706896800
Lahore	264	249.2	2024-02-01 02:17:00	23.7	46	176.3	141	50.3	2024-02-02T22:00:00	2024-02-02T17:00:00	1706893200
Lahore	232	256.8	2024-02-01 02:16:00	26.3	45	146.3	117	50.7	2024-02-02T21:00:00	2024-02-02T16:00:00	1706889600
Lahore	184	264.4	2024-02-01 02:15:00	29	44	101.3	81	51	2024-02-02T20:00:00	2024-02-02T15:00:00	1706886000
Lahore	172	225.5	2024-02-01 02:14:00	22.3	57.7	90	72	44.7	2024-02-02T19:00:00	2024-02-02T14:00:00	1706882400
Lahore	139	186.6	2024-02-01 02:13:00	15.7	71.3	62.5	50	38.3	2024-02-02T18:00:00	2024-02-02T13:00:00	1706878800
Lahore	150	147.7	2024-02-01 02:12:00	9	85	67.5	54	32	2024-02-02T17:00:00	2024-02-02T12:00:00	1706875200
Lahore	134	152.3	2024-02-01 02:11:00	7	98.3	60	48	33.7	2024-02-02T16:00:00	2024-02-02T11:00:00	1706871600
Lahore	93	157	2024-02-01 02:10:00	5	111.7	40	32	35.3	2024-02-02T15:00:00	2024-02-02T10:00:00	1706868000
Lahore	157	161.7	2024-02-01 02:09:00	3	125	76.3	61	37	2024-02-02T14:00:00	2024-02-02T09:00:00	1706864400
Lahore	203	171.8	2024-02-01 02:08:00	3.7	115.7	118.8	95	40.7	2024-02-02T13:00:00	2024-02-02T08:00:00	1706860800
Lahore	188	181.9	2024-02-01 02:07:00	4.3	106.3	104.6	83.67	44.3	2024-02-02T12:00:00	2024-02-02T07:00:00	1706857200
Lahore	203	192	2024-02-01 02:06:00	5	97	118.8	95	48	2024-02-02T11:00:00	2024-02-02T06:00:00	1706853600
Lahore	195	235.4	2024-02-01 02:05:00	10	74.3	111.3	89	49.3	2024-02-02T10:00:00	2024-02-02T05:00:00	1706850000
Lahore	187	278.8	2024-02-01 02:04:00	15	51.7	103.8	83	50.7	2024-02-02T09:00:00	2024-02-02T04:00:00	1706846400
Lahore	123	322.1	2024-02-01 02:03:00	20	29	55	44	52	2024-02-02T08:00:00	2024-02-02T03:00:00	1706842800
Lahore	219	272.7	2024-02-01 02:02:00	14.7	38	133.8	107	45.7	2024-02-02T07:00:00	2024-02-02T02:00:00	1706839200
Lahore	191	223.3	2024-02-01 02:01:00	9.3	47	107.5	86	39.3	2024-02-02T06:00:00	2024-02-02T01:00:00	1706835600
Lahore	219	173.9	2024-02-01 02:00:00	4	56	133.8	107	33	2024-02-02T05:00:00	2024-02-02T00:00:00	1706832000
Lahore	148	183.4	2024-02-01 01:23:00	4.7	55	66.3	53	32.3	2024-02-02T04:00:00	2024-02-01T23:00:00	1706828400
Lahore	163	193	2024-02-01 01:22:00	5.3	54	81.3	65	31.7	2024-02-02T03:00:00	2024-02-01T22:00:00	1706824800
Lahore	221	202.5	2024-02-01 01:21:00	6	53	136.3	109	31	2024-02-02T02:00:00	2024-02-01T21:00:00	1706821200
Lahore	276	223.1	2024-02-01 01:20:00	7.7	51	187.5	150	33.7	2024-02-02T01:00:00	2024-02-01T20:00:00	1706817600
Lahore	258	243.8	2024-02-01 01:19:00	9.3	49	170.4	136.33	36.3	2024-02-02T00:00:00	2024-02-01T19:00:00	1706814000
Lahore	276	264.4	2024-02-01 01:18:00	11	47	187.5	150	39	2024-02-01T23:00:00	2024-02-01T18:00:00	1706810400
Lahore	276	274.9	2024-02-01 01:17:00	14	46.3	187.5	150	43.3	2024-02-01T22:00:00	2024-02-01T17:00:00	1706806800
Lahore	218	285.4	2024-02-01 01:16:00	17	45.7	272.5	218	47.7	2024-02-01T21:00:00	2024-02-01T16:00:00	1706803200
Lahore	232	295.9	2024-02-01 01:15:00	20	45	146.3	117	52	2024-02-01T20:00:00	2024-02-01T15:00:00	1706799600
Lahore	197	271.2	2024-02-01 01:14:00	17.7	54.7	113.8	91	50.3	2024-02-01T19:00:00	2024-02-01T14:00:00	1706796000
Lahore	209	246.5	2024-02-01 01:13:00	15.3	64.3	124.6	99.67	48.7	2024-02-01T18:00:00	2024-02-01T13:00:00	1706792400
Lahore	197	221.8	2024-02-01 01:12:00	13	74	113.8	91	47	2024-02-01T17:00:00	2024-02-01T12:00:00	1706788800
Lahore	181	359.5	2024-02-01 01:11:00	19.7	53.3	98.8	79	46.7	2024-02-01T16:00:00	2024-02-01T11:00:00	1706785200
Lahore	104	497.3	2024-02-01 01:10:00	26.3	32.7	46.3	37	46.3	2024-02-01T15:00:00	2024-02-01T10:00:00	1706781600
Lahore	89	635	2024-02-01 01:09:00	33	12	51	30	46	2024-02-01T14:00:00	2024-02-01T09:00:00	1706778000
Lahore	89	635	2024-02-01 01:08:00	33	12	51	30	46	2024-02-01T13:00:00	2024-02-01T08:00:00	1706774400
Lahore	72	323.3	2024-02-01 01:07:00	14.3	60	27.5	22	32	2024-02-01T12:00:00	2024-02-01T07:00:00	1706770800
Lahore	137	167.5	2024-02-01 01:06:00	5	84	79	49	25	2024-02-01T11:00:00	2024-02-01T06:00:00	1706767200
Lahore	112	276.3	2024-02-01 01:05:00	13.3	60.5	50	40	28.7	2024-02-01T10:00:00	2024-02-01T05:00:00	1706763600
Lahore	118	385.2	2024-02-01 01:04:00	21.7	36.9	52.5	42	32.3	2024-02-01T09:00:00	2024-02-01T04:00:00	1706760000
Lahore	118	494	2024-02-01 01:03:00	30	13.4	84	42	36	2024-02-01T08:00:00	2024-02-01T03:00:00	1706756400
Lahore	118	494	2024-02-01 01:02:00	30	13.4	84	42	36	2024-02-01T07:00:00	2024-02-01T02:00:00	1706752800
Lahore	225	247.9	2024-02-01 01:01:00	12	53.8	281.3	225	28	2024-02-01T06:00:00	2024-02-01T01:00:00	1706749200
Lahore	145	124.9	2024-02-01 01:00:00	3	74	88	52	24	2024-02-01T05:00:00	2024-02-01T00:00:00	1706745600
Lahore	226	139.5	45293 days, 7:23:00	3.3	75	282.5	226	26.3	2024-02-01T04:00:00	2024-01-31T23:00:00	1706742000
Lahore	226	154.1	45293 days, 7:22:00	3.7	76	282.5	226	28.7	2024-02-01T03:00:00	2024-01-31T22:00:00	1706738400
Lahore	209	168.7	45293 days, 7:21:00	4	77	261.3	209	31	2024-02-01T02:00:00	2024-01-31T21:00:00	1706734800
Lahore	204	183.6	45293 days, 7:20:00	4.7	77	255	204	33.3	2024-02-01T01:00:00	2024-01-31T20:00:00	1706731200
Lahore	229	198.6	45293 days, 7:19:00	5.3	77	158.4	115	35.7	2024-02-01T00:00:00	2024-01-31T19:00:00	1706727600
Lahore	62	373	45353 days, 6:19:00	89	22.5	78	15.5	19	2024-03-31T00:00:00	2024-03-30T19:00:00	1711825200
Lahore	95	87.5	45353 days, 6:18:00	5	89	41.3	33	19	2024-03-30T23:00:00	2024-03-30T18:00:00	1711821600
Lahore	110	88.9	45353 days, 6:17:00	5.7	91.3	48.8	39	22.7	2024-03-30T22:00:00	2024-03-30T17:00:00	1711818000
Lahore	74	90.3	45353 days, 6:16:00	6.3	93.7	28.8	23	26.3	2024-03-30T21:00:00	2024-03-30T16:00:00	1711814400
Lahore	110	91.6	45353 days, 6:15:00	7	96	48.8	39	30	2024-03-30T20:00:00	2024-03-30T15:00:00	1711810800
Lahore	100	88.1	45353 days, 6:14:00	6.3	99	44.2	35.33	26.7	2024-03-30T19:00:00	2024-03-30T14:00:00	1711807200
Lahore	85	84.6	45353 days, 6:13:00	5.7	102	35	28	23.3	2024-03-30T18:00:00	2024-03-30T13:00:00	1711803600
Lahore	85	81.1	45353 days, 6:12:00	5	105	35	28	20	2024-03-30T17:00:00	2024-03-30T12:00:00	1711800000
Lahore	85	79.2	45353 days, 6:11:00	3.7	111	35	28	19.3	2024-03-30T16:00:00	2024-03-30T11:00:00	1711796400
Lahore	72	77.2	45353 days, 6:10:00	2.3	117	27.5	22	18.7	2024-03-30T15:00:00	2024-03-30T10:00:00	1711792800
Lahore	63	75.3	45353 days, 6:09:00	1	123	22.5	18	18	2024-03-30T14:00:00	2024-03-30T09:00:00	1711789200
Lahore	63	75.1	45353 days, 6:08:00	1	119	23	18	17.3	2024-03-30T13:00:00	2024-03-30T08:00:00	1711785600
Lahore	69	74.9	45353 days, 6:07:00	1	115	26.3	21	16.7	2024-03-30T12:00:00	2024-03-30T07:00:00	1711782000
Lahore	72	74.7	45353 days, 6:06:00	1	111	27.5	22	16	2024-03-30T11:00:00	2024-03-30T06:00:00	1711778400
Lahore	87	79	45353 days, 6:05:00	2	98.7	36.3	29	17.3	2024-03-30T10:00:00	2024-03-30T05:00:00	1711774800
Lahore	76	83.3	45353 days, 6:04:00	3	86.3	30	24	18.7	2024-03-30T09:00:00	2024-03-30T04:00:00	1711771200
Lahore	187	87.5	45353 days, 6:03:00	4	74	103.8	83	20	2024-03-30T08:00:00	2024-03-30T03:00:00	1711767600
Lahore	221	82.9	45353 days, 6:02:00	3.7	77.3	136.3	109	19.7	2024-03-30T07:00:00	2024-03-30T02:00:00	1711764000
Lahore	217	78.2	45353 days, 6:01:00	3.3	80.7	133	106	19.3	2024-03-30T06:00:00	2024-03-30T01:00:00	1711760400
Lahore	189	73.5	45353 days, 6:00:00	3	84	106.3	85	19	2024-03-30T05:00:00	2024-03-30T00:00:00	1711756800
Lahore	98	86.6	45353 days, 5:23:00	4.7	78.3	42.5	34	20.3	2024-03-30T04:00:00	2024-03-29T23:00:00	1711753200
Lahore	205	99.6	45353 days, 5:22:00	6.3	72.7	121.3	97	21.7	2024-03-30T03:00:00	2024-03-29T22:00:00	1711749600
Lahore	187	112.6	45353 days, 5:21:00	8	67	103.8	83	23	2024-03-30T02:00:00	2024-03-29T21:00:00	1711746000
Lahore	163	114.8	45353 days, 5:20:00	8	64.3	81.3	65	24	2024-03-30T01:00:00	2024-03-29T20:00:00	1711742400
Lahore	163	116.9	45353 days, 5:19:00	8	61.7	81	65	25	2024-03-30T00:00:00	2024-03-29T19:00:00	1711738800
Lahore	171	119.1	45353 days, 5:18:00	8	59	88.8	71	26	2024-03-29T23:00:00	2024-03-29T18:00:00	1711735200
Lahore	184	118.5	45353 days, 5:17:00	8.3	63.7	101.3	81	26.7	2024-03-29T22:00:00	2024-03-29T17:00:00	1711731600
Lahore	184	117.9	45353 days, 5:16:00	8.7	68.3	101.3	81	27.3	2024-03-29T21:00:00	2024-03-29T16:00:00	1711728000
Lahore	93	117.3	45353 days, 5:15:00	9	73	40	32	28	2024-03-29T20:00:00	2024-03-29T15:00:00	1711724400
Lahore	126	102.3	45353 days, 5:14:00	7.7	79.3	56.3	45	23.7	2024-03-29T19:00:00	2024-03-29T14:00:00	1711720800
Lahore	98	87.3	45353 days, 5:13:00	6.3	85.7	42.5	34	19.3	2024-03-29T18:00:00	2024-03-29T13:00:00	1711717200
Lahore	100	72.4	45353 days, 5:12:00	5	92	43.8	35	15	2024-03-29T17:00:00	2024-03-29T12:00:00	1711713600
Lahore	98	66.7	45353 days, 5:11:00	3.7	95.7	42.5	34	13.3	2024-03-29T16:00:00	2024-03-29T11:00:00	1711710000
Lahore	93	61.1	45353 days, 5:10:00	2.3	99.3	40	32	11.7	2024-03-29T15:00:00	2024-03-29T10:00:00	1711706400
Lahore	93	55.4	45353 days, 5:09:00	1	103	40	32	10	2024-03-29T14:00:00	2024-03-29T09:00:00	1711702800
Lahore	100	164.6	45353 days, 5:08:00	39.3	78.3	43.8	35	16.3	2024-03-29T13:00:00	2024-03-29T08:00:00	1711699200
Lahore	100	273.8	45353 days, 5:07:00	77.7	53.5	44	35	22.7	2024-03-29T12:00:00	2024-03-29T07:00:00	1711695600
Lahore	87	383	45353 days, 5:06:00	116	28.8	58	29	29	2024-03-29T11:00:00	2024-03-29T06:00:00	1711692000
Lahore	93	299.3	45353 days, 5:05:00	80	38.5	40	32	28	2024-03-29T10:00:00	2024-03-29T05:00:00	1711688400
Lahore	176	215.6	45353 days, 5:04:00	44	48.3	93.8	75	27	2024-03-29T09:00:00	2024-03-29T04:00:00	1711684800
Lahore	187	131.9	45353 days, 5:03:00	8	58	103.8	83	26	2024-03-29T08:00:00	2024-03-29T03:00:00	1711681200
Lahore	163	126.4	45353 days, 5:02:00	8	55.7	81.3	65	29.3	2024-03-29T07:00:00	2024-03-29T02:00:00	1711677600
Lahore	237	121	45353 days, 5:01:00	8	53.3	151.3	121	32.7	2024-03-29T06:00:00	2024-03-29T01:00:00	1711674000
Lahore	98	115.6	45353 days, 5:00:00	8	51	59	34	36	2024-03-29T05:00:00	2024-03-29T00:00:00	1711670400
Lahore	237	124.5	45353 days, 4:23:00	9.7	49.7	151.3	121	34.7	2024-03-29T04:00:00	2024-03-28T23:00:00	1711666800
Lahore	235	133.4	45353 days, 4:22:00	11.3	48.3	148.8	119	33.3	2024-03-29T03:00:00	2024-03-28T22:00:00	1711663200
Lahore	237	142.4	45353 days, 4:21:00	13	47	151.3	121	32	2024-03-29T02:00:00	2024-03-28T21:00:00	1711659600
Lahore	216	163.6	45353 days, 4:20:00	16.7	41	131.3	105	31.3	2024-03-29T01:00:00	2024-03-28T20:00:00	1711656000
Lahore	213	184.8	45353 days, 4:19:00	20.3	35	128.8	103	30.7	2024-03-29T00:00:00	2024-03-28T19:00:00	1711652400
Lahore	160	206	45353 days, 4:18:00	24	29	78.8	63	30	2024-03-28T23:00:00	2024-03-28T18:00:00	1711648800
Lahore	200	175.9	45353 days, 4:17:00	19	39.7	116	93	27.3	2024-03-28T22:00:00	2024-03-28T17:00:00	1711645200
Lahore	160	145.7	45353 days, 4:16:00	14	50.3	78.8	63	24.7	2024-03-28T21:00:00	2024-03-28T16:00:00	1711641600
Lahore	142	115.6	45353 days, 4:15:00	9	61	63.8	51	22	2024-03-28T20:00:00	2024-03-28T15:00:00	1711638000
Lahore	150	105.6	45353 days, 4:14:00	8.3	66	67.5	54	21.7	2024-03-28T19:00:00	2024-03-28T14:00:00	1711634400
Lahore	152	95.7	45353 days, 4:13:00	7.7	71	71.3	57	21.3	2024-03-28T18:00:00	2024-03-28T13:00:00	1711630800
Lahore	152	85.8	45353 days, 4:12:00	7	76	71	57	21	2024-03-28T17:00:00	2024-03-28T12:00:00	1711627200
Lahore	163	87	45353 days, 4:11:00	5.7	89.7	81.3	65	22	2024-03-28T16:00:00	2024-03-28T11:00:00	1711623600
Lahore	155	88.1	45353 days, 4:10:00	4.3	103.3	73.8	59	23	2024-03-28T15:00:00	2024-03-28T10:00:00	1711620000
Lahore	137	89.3	45353 days, 4:09:00	3	117	61.3	49	24	2024-03-28T14:00:00	2024-03-28T09:00:00	1711616400
Lahore	137	99	45353 days, 4:08:00	3.3	117.7	61.3	49	24.3	2024-03-28T13:00:00	2024-03-28T08:00:00	1711612800
Lahore	205	108.7	45353 days, 4:07:00	3.7	118.3	121.3	97	24.7	2024-03-28T12:00:00	2024-03-28T07:00:00	1711609200
Lahore	200	118.5	45353 days, 4:06:00	4	119	116.3	93	25	2024-03-28T11:00:00	2024-03-28T06:00:00	1711605600
Lahore	197	131.5	45353 days, 4:05:00	6	94.3	114	91	25.3	2024-03-28T10:00:00	2024-03-28T05:00:00	1711602000
Lahore	152	144.5	45353 days, 4:04:00	8	69.7	71.3	57	25.7	2024-03-28T09:00:00	2024-03-28T04:00:00	1711598400
Lahore	184	157.6	45353 days, 4:03:00	10	45	101.3	81	26	2024-03-28T08:00:00	2024-03-28T03:00:00	1711594800
Lahore	87	146.7	45353 days, 4:02:00	9.3	45.7	36.3	29	27.3	2024-03-28T07:00:00	2024-03-28T02:00:00	1711591200
Lahore	118	135.8	45353 days, 4:01:00	8.7	46.3	52.5	42	28.7	2024-03-28T06:00:00	2024-03-28T01:00:00	1711587600
Lahore	181	124.9	45353 days, 4:00:00	8	47	98.8	79	30	2024-03-28T05:00:00	2024-03-28T00:00:00	1711584000
Lahore	180	124.5	45353 days, 3:23:00	8	50.3	98	78	29.7	2024-03-28T04:00:00	2024-03-27T23:00:00	1711580400
Lahore	82	124.1	45353 days, 3:22:00	8	53.7	33.8	27	29.3	2024-03-28T03:00:00	2024-03-27T22:00:00	1711576800
Lahore	163	123.7	45353 days, 3:21:00	8	57	81.3	65	29	2024-03-28T02:00:00	2024-03-27T21:00:00	1711573200
Lahore	176	138.5	45353 days, 3:20:00	9.3	58.3	93.8	75	29.3	2024-03-28T01:00:00	2024-03-27T20:00:00	1711569600
Lahore	176	153.3	45353 days, 3:19:00	10.7	59.7	93.8	75	29.7	2024-03-28T00:00:00	2024-03-27T19:00:00	1711566000
Lahore	145	168.1	45353 days, 3:18:00	12	61	65	52	30	2024-03-27T23:00:00	2024-03-27T18:00:00	1711562400
Lahore	153	170	45353 days, 3:17:00	14	62	72.7	58	29.7	2024-03-27T22:00:00	2024-03-27T17:00:00	1711558800
Lahore	150	172	45353 days, 3:16:00	16	63	68	54	29.3	2024-03-27T21:00:00	2024-03-27T16:00:00	1711555200
Lahore	169	173.9	45353 days, 3:15:00	18	64	88	70	29	2024-03-27T20:00:00	2024-03-27T15:00:00	1711551600
Lahore	184	3790	45353 days, 3:14:00	38	27.2	81	81	173	2024-03-27T19:00:00	2024-03-27T14:00:00	1711548000
Lahore	198	3790	45353 days, 3:13:00	38	27.2	91.5	91.5	173	2024-03-27T18:00:00	2024-03-27T13:00:00	1711544400
Lahore	195	3790	45353 days, 3:12:00	38	27.2	89.5	89.5	173	2024-03-27T17:00:00	2024-03-27T12:00:00	1711540800
Lahore	192	3101.3	45353 days, 3:11:00	36.3	26.6	108.8	87	143.7	2024-03-27T16:00:00	2024-03-27T11:00:00	1711537200
Lahore	189	2412.7	45353 days, 3:10:00	34.7	25.9	106	85	114.3	2024-03-27T15:00:00	2024-03-27T10:00:00	1711533600
Lahore	160	1724	45353 days, 3:09:00	33	25.2	118	63	85	2024-03-27T14:00:00	2024-03-27T09:00:00	1711530000
Lahore	168	1187.9	45353 days, 3:08:00	23.3	60.8	86.3	69	67.3	2024-03-27T13:00:00	2024-03-27T08:00:00	1711526400
Lahore	211	651.7	45353 days, 3:07:00	13.7	96.4	126.3	101	49.7	2024-03-27T12:00:00	2024-03-27T07:00:00	1711522800
Lahore	197	115.6	45353 days, 3:06:00	4	132	246.3	197	32	2024-03-27T11:00:00	2024-03-27T06:00:00	1711519200
Lahore	196	138.5	45353 days, 3:05:00	6.3	108	245	196	30.7	2024-03-27T10:00:00	2024-03-27T05:00:00	1711515600
Lahore	309	161.5	45353 days, 3:04:00	8.7	84	386.3	309	29.3	2024-03-27T09:00:00	2024-03-27T04:00:00	1711512000
Lahore	281	184.4	45353 days, 3:03:00	11	60	351.3	281	28	2024-03-27T08:00:00	2024-03-27T03:00:00	1711508400
Lahore	281	165.2	45353 days, 3:02:00	8.7	67	351.3	281	27	2024-03-27T07:00:00	2024-03-27T02:00:00	1711504800
Lahore	282	145.9	45353 days, 3:01:00	6.3	74	352.5	282	26	2024-03-27T06:00:00	2024-03-27T01:00:00	1711501200
Lahore	169	126.6	45353 days, 3:00:00	4	81	211.3	169	25	2024-03-27T05:00:00	2024-03-27T00:00:00	1711497600
Lahore	173	156	45353 days, 2:23:00	5.7	72.7	216.3	173	27.3	2024-03-27T04:00:00	2024-03-26T23:00:00	1711494000
Lahore	172	185.4	45353 days, 2:22:00	7.3	64.3	215	172	29.7	2024-03-27T03:00:00	2024-03-26T22:00:00	1711490400
Lahore	208	214.8	45353 days, 2:21:00	9	56	260	208	32	2024-03-27T02:00:00	2024-03-26T21:00:00	1711486800
Lahore	235	241	45353 days, 2:20:00	14	55	293.8	235	40	2024-03-27T01:00:00	2024-03-26T20:00:00	1711483200
Lahore	182	267.3	45353 days, 2:19:00	19	54	227.5	182	48	2024-03-27T00:00:00	2024-03-26T19:00:00	1711479600
Lahore	184	293.6	45353 days, 2:18:00	24	53	230	184	56	2024-03-26T23:00:00	2024-03-26T18:00:00	1711476000
Lahore	158	270.4	45353 days, 2:17:00	23	62.7	197.5	158	53.3	2024-03-26T22:00:00	2024-03-26T17:00:00	1711472400
Lahore	157	247.3	45353 days, 2:16:00	22	72.3	196	157	50.7	2024-03-26T21:00:00	2024-03-26T16:00:00	1711468800
Lahore	157	224.1	45353 days, 2:15:00	21	82	196.3	157	48	2024-03-26T20:00:00	2024-03-26T15:00:00	1711465200
Lahore	248	195.7	45353 days, 2:14:00	18	98.7	161.3	129	43.7	2024-03-26T19:00:00	2024-03-26T14:00:00	1711461600
Lahore	242	167.3	45353 days, 2:13:00	15	115.3	156.3	125	39.3	2024-03-26T18:00:00	2024-03-26T13:00:00	1711458000
Lahore	266	138.9	45353 days, 2:12:00	12	132	178.8	143	35	2024-03-26T17:00:00	2024-03-26T12:00:00	1711454400
Lahore	248	132.7	45353 days, 2:11:00	9	148.3	161.3	129	39	2024-03-26T16:00:00	2024-03-26T11:00:00	1711450800
Lahore	238	126.4	45353 days, 2:10:00	6	164.7	152.1	121.67	43	2024-03-26T15:00:00	2024-03-26T10:00:00	1711447200
Lahore	224	120.2	45353 days, 2:09:00	3	181	138.8	111	47	2024-03-26T14:00:00	2024-03-26T09:00:00	1711443600
Lahore	176	137.9	45353 days, 2:08:00	4	173.3	93.8	75	49.7	2024-03-26T13:00:00	2024-03-26T08:00:00	1711440000
Lahore	176	155.6	45353 days, 2:07:00	5	165.7	93.8	75	52.3	2024-03-26T12:00:00	2024-03-26T07:00:00	1711436400
Lahore	176	173.3	45353 days, 2:06:00	6	158	93.8	75	55	2024-03-26T11:00:00	2024-03-26T06:00:00	1711432800
Lahore	197	214	45353 days, 2:05:00	10.7	117	113.8	91	47.7	2024-03-26T10:00:00	2024-03-26T05:00:00	1711429200
Lahore	239	254.6	45353 days, 2:04:00	15.3	76	152.9	122.33	40.3	2024-03-26T09:00:00	2024-03-26T04:00:00	1711425600
Lahore	270	295.3	45353 days, 2:03:00	20	35	182.5	146	33	2024-03-26T08:00:00	2024-03-26T03:00:00	1711422000
Lahore	269	279.7	45353 days, 2:02:00	21	31.7	181.3	145	33.3	2024-03-26T07:00:00	2024-03-26T02:00:00	1711418400
Lahore	159	264.2	45353 days, 2:01:00	22	28.3	198.8	159	33.7	2024-03-26T06:00:00	2024-03-26T01:00:00	1711414800
Lahore	269	248.6	45353 days, 2:00:00	23	25	181.3	145	34	2024-03-26T05:00:00	2024-03-26T00:00:00	1711411200
Lahore	273	249.6	45353 days, 1:23:00	25.3	25.3	185	148	31.7	2024-03-26T04:00:00	2024-03-25T23:00:00	1711407600
Lahore	256	250.6	45353 days, 1:22:00	27.7	25.7	168.8	135	29.3	2024-03-26T03:00:00	2024-03-25T22:00:00	1711404000
Lahore	250	251.5	45353 days, 1:21:00	30	26	164	131	27	2024-03-26T02:00:00	2024-03-25T21:00:00	1711400400
Lahore	229	260.1	45353 days, 1:20:00	32.7	28	143.8	115	28.7	2024-03-26T01:00:00	2024-03-25T20:00:00	1711396800
Lahore	160	268.7	45353 days, 1:19:00	35.3	30	78.8	63	30.3	2024-03-26T00:00:00	2024-03-25T19:00:00	1711393200
Lahore	163	277.2	45353 days, 1:18:00	38	32	81.3	65	32	2024-03-25T23:00:00	2024-03-25T18:00:00	1711389600
Lahore	134	276	45353 days, 1:17:00	40	37.7	60	48	34.7	2024-03-25T22:00:00	2024-03-25T17:00:00	1711386000
Lahore	126	274.9	45353 days, 1:16:00	42	43.3	56.3	45	37.3	2024-03-25T21:00:00	2024-03-25T16:00:00	1711382400
Lahore	129	273.7	45353 days, 1:15:00	44	49	58	46	40	2024-03-25T20:00:00	2024-03-25T15:00:00	1711378800
Lahore	91	212.6	45353 days, 1:14:00	31.3	77	38.8	31	35.7	2024-03-25T19:00:00	2024-03-25T14:00:00	1711375200
Lahore	89	151.5	45353 days, 1:13:00	18.7	105	37.5	30	31.3	2024-03-25T18:00:00	2024-03-25T13:00:00	1711371600
Lahore	93	90.5	45353 days, 1:12:00	6	133	40	32	27	2024-03-25T17:00:00	2024-03-25T12:00:00	1711368000
Lahore	93	89.7	45353 days, 1:11:00	4.7	140.3	40	32	28	2024-03-25T16:00:00	2024-03-25T11:00:00	1711364400
Lahore	107	88.9	45353 days, 1:10:00	3.3	147.7	47.5	38	29	2024-03-25T15:00:00	2024-03-25T10:00:00	1711360800
Lahore	94	88.1	45353 days, 1:09:00	2	155	58	27	30	2024-03-25T14:00:00	2024-03-25T09:00:00	1711357200
Lahore	123	93.2	45353 days, 1:08:00	2.3	152.3	55	44	36.7	2024-03-25T13:00:00	2024-03-25T08:00:00	1711353600
Lahore	123	98.2	45353 days, 1:07:00	2.7	149.7	55	44	43.3	2024-03-25T12:00:00	2024-03-25T07:00:00	1711350000
Lahore	107	103.3	45353 days, 1:06:00	3	147	91	38	50	2024-03-25T11:00:00	2024-03-25T06:00:00	1711346400
Lahore	211	144.5	45353 days, 1:05:00	6	114	126.3	101	42.3	2024-03-25T10:00:00	2024-03-25T05:00:00	1711342800
Lahore	174	185.8	45353 days, 1:04:00	9	81	217.5	174	34.7	2024-03-25T09:00:00	2024-03-25T04:00:00	1711339200
Lahore	173	227	45353 days, 1:03:00	12	48	216	173	27	2024-03-25T08:00:00	2024-03-25T03:00:00	1711335600
Lahore	189	223.1	45353 days, 1:02:00	12	42	106.3	85	25	2024-03-25T07:00:00	2024-03-25T02:00:00	1711332000
Lahore	189	219.2	45353 days, 1:01:00	12	36	106.3	85	23	2024-03-25T06:00:00	2024-03-25T01:00:00	1711328400
Lahore	189	215.3	45353 days, 1:00:00	12	30	106.3	85	21	2024-03-25T05:00:00	2024-03-25T00:00:00	1711324800
Lahore	227	223.3	45353 days, 0:23:00	14.7	30	141.3	113	24.7	2024-03-25T04:00:00	2024-03-24T23:00:00	1711321200
Lahore	152	231.3	45353 days, 0:22:00	17.3	30	190	152	28.3	2024-03-25T03:00:00	2024-03-24T22:00:00	1711317600
Lahore	224	239.3	45353 days, 0:21:00	20	30	138.8	111	32	2024-03-25T02:00:00	2024-03-24T21:00:00	1711314000
Lahore	222	317.5	45353 days, 0:20:00	345	26.3	127.8	109.33	26	2024-03-25T01:00:00	2024-03-24T20:00:00	1711310400
Lahore	200	395.8	45353 days, 0:19:00	670	22.7	116.3	93	20	2024-03-25T00:00:00	2024-03-24T19:00:00	1711306800
Lahore	217	474	45353 days, 0:18:00	995	19	106	106	14	2024-03-24T23:00:00	2024-03-24T18:00:00	1711303200
Lahore	208	388	45353 days, 0:17:00	673.3	29.7	123.8	99	20.7	2024-03-24T22:00:00	2024-03-24T17:00:00	1711299600
Lahore	126	302	45353 days, 0:16:00	351.7	40.3	56.3	45	27.3	2024-03-24T21:00:00	2024-03-24T16:00:00	1711296000
Lahore	123	215.9	45353 days, 0:15:00	30	51	55	44	34	2024-03-24T20:00:00	2024-03-24T15:00:00	1711292400
Lahore	126	167.5	45353 days, 0:14:00	21	71.3	56	45	26.7	2024-03-24T19:00:00	2024-03-24T14:00:00	1711288800
Lahore	104	119.1	45353 days, 0:13:00	12	91.7	46.3	37	19.3	2024-03-24T18:00:00	2024-03-24T13:00:00	1711285200
Lahore	131	70.6	45353 days, 0:12:00	3	112	58.8	47	12	2024-03-24T17:00:00	2024-03-24T12:00:00	1711281600
Lahore	98	71.6	45353 days, 0:11:00	2.3	114.3	42.5	34	12	2024-03-24T16:00:00	2024-03-24T11:00:00	1711278000
Lahore	157	72.6	45353 days, 0:10:00	1.7	116.7	76.3	61	12	2024-03-24T15:00:00	2024-03-24T10:00:00	1711274400
Lahore	142	73.5	45353 days, 0:09:00	1	119	63.8	51	12	2024-03-24T14:00:00	2024-03-24T09:00:00	1711270800
Lahore	145	75.3	45353 days, 0:08:00	1.3	116	65	52	12.7	2024-03-24T13:00:00	2024-03-24T08:00:00	1711267200
Lahore	142	77	45353 days, 0:07:00	1.7	113	63.8	51	13.3	2024-03-24T12:00:00	2024-03-24T07:00:00	1711263600
Lahore	123	78.8	45353 days, 0:06:00	2	110	55	44	14	2024-03-24T11:00:00	2024-03-24T06:00:00	1711260000
Lahore	115	81.1	45353 days, 0:05:00	3	101.7	51.3	41	13.3	2024-03-24T10:00:00	2024-03-24T05:00:00	1711256400
Lahore	82	83.5	45353 days, 0:04:00	4	93.3	33.8	27	12.7	2024-03-24T09:00:00	2024-03-24T04:00:00	1711252800
Lahore	67	85.8	45353 days, 0:03:00	5	85	25	20	12	2024-03-24T08:00:00	2024-03-24T03:00:00	1711249200
Lahore	67	94.9	45353 days, 0:02:00	4.7	87	25	20	17.7	2024-03-24T07:00:00	2024-03-24T02:00:00	1711245600
Lahore	85	104.1	45353 days, 0:01:00	4.3	89	35	28	23.3	2024-03-24T06:00:00	2024-03-24T01:00:00	1711242000
Lahore	139	113.2	45353 days, 0:00:00	4	91	62.5	50	29	2024-03-24T05:00:00	2024-03-24T00:00:00	1711238400
Lahore	139	171.2	2024-03-01 23:23:00	10	67	62.5	50	29	2024-03-24T04:00:00	2024-03-23T23:00:00	1711234800
Lahore	168	229.2	2024-03-01 23:22:00	16	43	86.3	69	29	2024-03-24T03:00:00	2024-03-23T22:00:00	1711231200
Lahore	208	287.1	2024-03-01 23:21:00	22	19	260	208	29	2024-03-24T02:00:00	2024-03-23T21:00:00	1711227600
Lahore	256	290.8	2024-03-01 23:20:00	24.7	21.3	168.8	135	32.7	2024-03-24T01:00:00	2024-03-23T20:00:00	1711224000
Lahore	159	294.5	2024-03-01 23:19:00	27.3	23.7	199.2	159.33	36.3	2024-03-24T00:00:00	2024-03-23T19:00:00	1711220400
Lahore	256	298.2	2024-03-01 23:18:00	30	26	168.8	135	40	2024-03-23T23:00:00	2024-03-23T18:00:00	1711216800
Lahore	213	286	2024-03-01 23:17:00	31.3	35.7	128.8	103	41.3	2024-03-23T22:00:00	2024-03-23T17:00:00	1711213200
Lahore	213	273.7	2024-03-01 23:16:00	32.7	45.3	128.8	103	42.7	2024-03-23T21:00:00	2024-03-23T16:00:00	1711209600
Lahore	160	261.5	2024-03-01 23:15:00	34	55	78.8	63	44	2024-03-23T20:00:00	2024-03-23T15:00:00	1711206000
Lahore	159	213.6	2024-03-01 23:14:00	25.7	75.3	78	62	38.7	2024-03-23T19:00:00	2024-03-23T14:00:00	1711202400
Lahore	145	165.7	2024-03-01 23:13:00	17.3	95.7	65	52	33.3	2024-03-23T18:00:00	2024-03-23T13:00:00	1711198800
Lahore	131	117.9	2024-03-01 23:12:00	9	116	58.8	47	28	2024-03-23T17:00:00	2024-03-23T12:00:00	1711195200
Lahore	123	112.8	2024-03-01 23:11:00	6.7	132	55	44	31.3	2024-03-23T16:00:00	2024-03-23T11:00:00	1711191600
Lahore	123	107.8	2024-03-01 23:10:00	4.3	148	55	44	34.7	2024-03-23T15:00:00	2024-03-23T10:00:00	1711188000
Lahore	134	102.7	2024-03-01 23:09:00	2	164	60	48	38	2024-03-23T14:00:00	2024-03-23T09:00:00	1711184400
Lahore	145	109.1	2024-03-01 23:08:00	2.3	157.3	65	52	37.3	2024-03-23T13:00:00	2024-03-23T08:00:00	1711180800
Lahore	148	115.6	2024-03-01 23:07:00	2.7	150.7	66	53	36.7	2024-03-23T12:00:00	2024-03-23T07:00:00	1711177200
Lahore	168	122	2024-03-01 23:06:00	3	144	86.3	69	36	2024-03-23T11:00:00	2024-03-23T06:00:00	1711173600
Lahore	195	157.6	2024-03-01 23:05:00	6.7	110.7	111.3	89	33.7	2024-03-23T10:00:00	2024-03-23T05:00:00	1711170000
Lahore	203	193.2	2024-03-01 23:04:00	10.3	77.3	118.8	95	31.3	2024-03-23T09:00:00	2024-03-23T04:00:00	1711166400
Lahore	197	228.8	2024-03-01 23:03:00	14	44	113.8	91	29	2024-03-23T08:00:00	2024-03-23T03:00:00	1711162800
Lahore	192	210.9	2024-03-01 23:02:00	12.3	44	108.8	87	27.7	2024-03-23T07:00:00	2024-03-23T02:00:00	1711159200
Lahore	189	193	2024-03-01 23:01:00	10.7	44	106	85	26.3	2024-03-23T06:00:00	2024-03-23T01:00:00	1711155600
Lahore	211	175.1	2024-03-01 23:00:00	9	44	126.3	101	25	2024-03-23T05:00:00	2024-03-23T00:00:00	1711152000
Lahore	256	166.5	2024-03-01 22:23:00	8.7	50.3	168.8	135	25.7	2024-03-23T04:00:00	2024-03-22T23:00:00	1711148400
Lahore	221	158	2024-03-01 22:22:00	8.3	56.7	136.3	109	26.3	2024-03-23T03:00:00	2024-03-22T22:00:00	1711144800
Lahore	224	149.4	2024-03-01 22:21:00	8	63	138.8	111	27	2024-03-23T02:00:00	2024-03-22T21:00:00	1711141200
Lahore	221	161.1	2024-03-01 22:20:00	10.7	62	136.3	109	28.3	2024-03-23T01:00:00	2024-03-22T20:00:00	1711137600
Lahore	224	172.7	2024-03-01 22:19:00	13.3	61	138.8	111	29.7	2024-03-23T00:00:00	2024-03-22T19:00:00	1711134000
Lahore	220	184.4	2024-03-01 22:18:00	16	60	135	108	31	2024-03-22T23:00:00	2024-03-22T18:00:00	1711130400
Lahore	216	210.3	2024-03-01 22:17:00	26	47.7	131.3	105	28.3	2024-03-22T22:00:00	2024-03-22T17:00:00	1711126800
Lahore	221	236.1	2024-03-01 22:16:00	36	35.4	136.3	109	25.7	2024-03-22T21:00:00	2024-03-22T16:00:00	1711123200
Lahore	208	262	2024-03-01 22:15:00	46	23	107	99	23	2024-03-22T20:00:00	2024-03-22T15:00:00	1711119600
Lahore	159	615	2024-03-01 22:14:00	44	22.1	62	62	41	2024-03-22T19:00:00	2024-03-22T14:00:00	1711116000
Lahore	181	153.1	2024-03-01 22:13:00	18.7	80.3	98.8	79	20.3	2024-03-22T18:00:00	2024-03-22T13:00:00	1711112400
Lahore	126	98.6	2024-03-01 22:12:00	5	109	106	45	19	2024-03-22T17:00:00	2024-03-22T12:00:00	1711108800
Lahore	179	94.2	2024-03-01 22:11:00	3.7	116	96.3	77	20.7	2024-03-22T16:00:00	2024-03-22T11:00:00	1711105200
Lahore	173	89.7	2024-03-01 22:10:00	2.3	123	91.3	73	22.3	2024-03-22T15:00:00	2024-03-22T10:00:00	1711101600
Lahore	187	85.2	2024-03-01 22:09:00	1	130	103.8	83	24	2024-03-22T14:00:00	2024-03-22T09:00:00	1711098000
Lahore	192	97.5	2024-03-01 22:08:00	1.3	132.3	108.8	87	34.7	2024-03-22T13:00:00	2024-03-22T08:00:00	1711094400
Lahore	221	109.7	2024-03-01 22:07:00	1.7	134.7	136.3	109	45.3	2024-03-22T12:00:00	2024-03-22T07:00:00	1711090800
Lahore	189	122	2024-03-01 22:06:00	2	137	106	85	56	2024-03-22T11:00:00	2024-03-22T06:00:00	1711087200
Lahore	256	137.3	2024-03-01 22:05:00	3.7	114.7	168.8	135	54.3	2024-03-22T10:00:00	2024-03-22T05:00:00	1711083600
Lahore	264	152.7	2024-03-01 22:04:00	5.3	92.3	176.3	141	52.7	2024-03-22T09:00:00	2024-03-22T04:00:00	1711080000
Lahore	288	168.1	2024-03-01 22:03:00	7	70	360	288	51	2024-03-22T08:00:00	2024-03-22T03:00:00	1711076400
Lahore	203	161.3	2024-03-01 22:02:00	6.3	73	118.8	95	53.7	2024-03-22T07:00:00	2024-03-22T02:00:00	1711072800
Lahore	200	154.5	2024-03-01 22:01:00	5.7	76	116.3	93	56.3	2024-03-22T06:00:00	2024-03-22T01:00:00	1711069200
Lahore	145	147.7	2024-03-01 22:00:00	5	79	79	52	59	2024-03-22T05:00:00	2024-03-22T00:00:00	1711065600
Lahore	187	141.8	2024-03-01 21:23:00	4.3	91.7	103.8	83	56.3	2024-03-22T04:00:00	2024-03-21T23:00:00	1711062000
Lahore	189	136	2024-03-01 21:22:00	3.7	104.3	106.3	85	53.7	2024-03-22T03:00:00	2024-03-21T22:00:00	1711058400
Lahore	213	130.1	2024-03-01 21:21:00	3	117	128.8	103	51	2024-03-22T02:00:00	2024-03-21T21:00:00	1711054800
Lahore	213	145.3	2024-03-01 21:20:00	4.3	109	128.8	103	50.7	2024-03-22T01:00:00	2024-03-21T20:00:00	1711051200
Lahore	213	160.5	2024-03-01 21:19:00	5.7	101	128.8	103	50.3	2024-03-22T00:00:00	2024-03-21T19:00:00	1711047600
Lahore	148	175.7	2024-03-01 21:18:00	7	93	84	53	50	2024-03-21T23:00:00	2024-03-21T18:00:00	1711044000
Lahore	211	172.2	2024-03-01 21:17:00	7.7	95	126.3	101	48	2024-03-21T22:00:00	2024-03-21T17:00:00	1711040400
Lahore	205	168.7	2024-03-01 21:16:00	8.3	97	121.3	97	46	2024-03-21T21:00:00	2024-03-21T16:00:00	1711036800
Lahore	197	165.2	2024-03-01 21:15:00	9	99	113.8	91	44	2024-03-21T20:00:00	2024-03-21T15:00:00	1711033200
Lahore	203	153.1	2024-03-01 21:14:00	7.3	113	118.8	95	43.7	2024-03-21T19:00:00	2024-03-21T14:00:00	1711029600
Lahore	203	141	2024-03-01 21:13:00	5.7	127	118.8	95	43.3	2024-03-21T18:00:00	2024-03-21T13:00:00	1711026000
Lahore	137	129	2024-03-01 21:12:00	4	141	81	49	43	2024-03-21T17:00:00	2024-03-21T12:00:00	1711022400
Lahore	205	122.4	2024-03-01 21:11:00	3.3	150.7	121.3	97	48	2024-03-21T16:00:00	2024-03-21T11:00:00	1711018800
Lahore	197	115.7	2024-03-01 21:10:00	2.7	160.3	113.8	91	53	2024-03-21T15:00:00	2024-03-21T10:00:00	1711015200
Lahore	179	109.1	2024-03-01 21:09:00	2	170	96.3	77	58	2024-03-21T14:00:00	2024-03-21T09:00:00	1711011600
Lahore	192	119.2	2024-03-01 21:08:00	2.3	160.3	108.8	87	58	2024-03-21T13:00:00	2024-03-21T08:00:00	1711008000
Lahore	197	129.4	2024-03-01 21:07:00	2.7	150.7	113.8	91	58	2024-03-21T12:00:00	2024-03-21T07:00:00	1711004400
Lahore	184	139.5	2024-03-01 21:06:00	3	141	101.3	81	58	2024-03-21T11:00:00	2024-03-21T06:00:00	1711000800
Lahore	199	174.5	2024-03-01 21:05:00	5.3	111.7	115.4	92.33	50.3	2024-03-21T10:00:00	2024-03-21T05:00:00	1710997200
Lahore	235	209.5	2024-03-01 21:04:00	7.7	82.3	148.8	119	42.7	2024-03-21T09:00:00	2024-03-21T04:00:00	1710993600
Lahore	229	244.5	2024-03-01 21:03:00	10	53	143.8	115	35	2024-03-21T08:00:00	2024-03-21T03:00:00	1710990000
Lahore	224	252.3	2024-03-01 21:02:00	11	46	138.8	111	35	2024-03-21T07:00:00	2024-03-21T02:00:00	1710986400
Lahore	189	260.1	2024-03-01 21:01:00	12	39	106.3	85	35	2024-03-21T06:00:00	2024-03-21T01:00:00	1710982800
Lahore	203	267.9	2024-03-01 21:00:00	13	32	118.8	95	35	2024-03-21T05:00:00	2024-03-21T00:00:00	1710979200
Lahore	202	286.4	2024-03-01 20:23:00	17	33	117.9	94.33	39	2024-03-21T04:00:00	2024-03-20T23:00:00	1710975600
Lahore	208	304.8	2024-03-01 20:22:00	21	34	123.8	99	43	2024-03-21T03:00:00	2024-03-20T22:00:00	1710972000
Lahore	200	323.3	2024-03-01 20:21:00	25	35	116.3	93	47	2024-03-21T02:00:00	2024-03-20T21:00:00	1710968400
Lahore	205	341.6	2024-03-01 20:20:00	31	38.7	121.3	97	54.7	2024-03-21T01:00:00	2024-03-20T20:00:00	1710964800
Lahore	205	359.9	2024-03-01 20:19:00	37	42.3	121.3	97	62.3	2024-03-21T00:00:00	2024-03-20T19:00:00	1710961200
Lahore	173	378.2	2024-03-01 20:18:00	43	46	91.3	73	70	2024-03-20T23:00:00	2024-03-20T18:00:00	1710957600
Lahore	172	375.6	2024-03-01 20:17:00	47.3	54	90	72	73	2024-03-20T22:00:00	2024-03-20T17:00:00	1710954000
Lahore	197	373.1	2024-03-01 20:16:00	51.7	62	113.8	91	76	2024-03-20T21:00:00	2024-03-20T16:00:00	1710950400
Lahore	181	370.6	2024-03-01 20:15:00	56	70	98.8	79	79	2024-03-20T20:00:00	2024-03-20T15:00:00	1710946800
Lahore	134	291.4	2024-03-01 20:14:00	39.7	102.3	60	48	72	2024-03-20T19:00:00	2024-03-20T14:00:00	1710943200
Lahore	123	212.2	2024-03-01 20:13:00	23.3	134.7	55	44	65	2024-03-20T18:00:00	2024-03-20T13:00:00	1710939600
Lahore	118	133.1	2024-03-01 20:12:00	7	167	52.5	42	58	2024-03-20T17:00:00	2024-03-20T12:00:00	1710936000
Lahore	121	123.5	2024-03-01 20:11:00	5.3	168	54	43	53.3	2024-03-20T16:00:00	2024-03-20T11:00:00	1710932400
Lahore	200	114	2024-03-01 20:10:00	3.7	169	116.3	93	48.7	2024-03-20T15:00:00	2024-03-20T10:00:00	1710928800
Lahore	137	104.5	2024-03-01 20:09:00	2	170	61.3	49	44	2024-03-20T14:00:00	2024-03-20T09:00:00	1710925200
Lahore	168	107.2	2024-03-01 20:08:00	2	161	86.3	69	39.7	2024-03-20T13:00:00	2024-03-20T08:00:00	1710921600
Lahore	208	109.9	2024-03-01 20:07:00	2	152	123.8	99	35.3	2024-03-20T12:00:00	2024-03-20T07:00:00	1710918000
Lahore	240	112.6	2024-03-01 20:06:00	2	143	153.8	123	31	2024-03-20T11:00:00	2024-03-20T06:00:00	1710914400
Lahore	262	153.9	2024-03-01 20:05:00	4.3	110.3	175	140	28.7	2024-03-20T10:00:00	2024-03-20T05:00:00	1710910800
Lahore	189	195.1	2024-03-01 20:04:00	6.7	77.7	236.3	189	26.3	2024-03-20T09:00:00	2024-03-20T04:00:00	1710907200
Lahore	174	236.4	2024-03-01 20:03:00	9	45	217.5	174	24	2024-03-20T08:00:00	2024-03-20T03:00:00	1710903600
Lahore	273	232.7	2024-03-01 20:02:00	9.3	44.3	185	148	25.7	2024-03-20T07:00:00	2024-03-20T02:00:00	1710900000
Lahore	153	229	2024-03-01 20:01:00	9.7	43.7	191.3	153	27.3	2024-03-20T06:00:00	2024-03-20T01:00:00	1710896400
Lahore	276	225.3	2024-03-01 20:00:00	10	43	187.5	150	29	2024-03-20T05:00:00	2024-03-20T00:00:00	1710892800
Lahore	153	267.5	2024-03-01 19:23:00	19.7	38	191.7	153.33	35.7	2024-03-20T04:00:00	2024-03-19T23:00:00	1710889200
Lahore	276	309.7	2024-03-01 19:22:00	29.3	33	187.5	150	42.3	2024-03-20T03:00:00	2024-03-19T22:00:00	1710885600
Lahore	160	351.9	2024-03-01 19:21:00	39	28	200	160	49	2024-03-20T02:00:00	2024-03-19T21:00:00	1710882000
Lahore	250	340.2	2024-03-01 19:20:00	37	35.7	163.8	131	52.7	2024-03-20T01:00:00	2024-03-19T20:00:00	1710878400
Lahore	211	328.6	2024-03-01 19:19:00	35	43.3	126.3	101	56.3	2024-03-20T00:00:00	2024-03-19T19:00:00	1710874800
Lahore	200	316.9	2024-03-01 19:18:00	33	51	116.3	93	60	2024-03-19T23:00:00	2024-03-19T18:00:00	1710871200
Lahore	197	289.3	2024-03-01 19:17:00	31	58.7	113.8	91	53.3	2024-03-19T22:00:00	2024-03-19T17:00:00	1710867600
Lahore	197	261.6	2024-03-01 19:16:00	29	66.3	114	91	46.7	2024-03-19T21:00:00	2024-03-19T16:00:00	1710864000
Lahore	179	234	2024-03-01 19:15:00	27	74	96.3	77	40	2024-03-19T20:00:00	2024-03-19T15:00:00	1710860400
Lahore	139	192.2	2024-03-01 19:14:00	19.7	92	62.5	50	33.3	2024-03-19T19:00:00	2024-03-19T14:00:00	1710856800
Lahore	137	150.4	2024-03-01 19:13:00	12.3	110	61.3	49	26.7	2024-03-19T18:00:00	2024-03-19T13:00:00	1710853200
Lahore	160	108.5	2024-03-01 19:12:00	5	128	78.8	63	20	2024-03-19T17:00:00	2024-03-19T12:00:00	1710849600
Lahore	155	103.1	2024-03-01 19:11:00	3.7	135.7	73.8	59	23.3	2024-03-19T16:00:00	2024-03-19T11:00:00	1710846000
Lahore	159	97.7	2024-03-01 19:10:00	2.3	143.3	78	62	26.7	2024-03-19T15:00:00	2024-03-19T10:00:00	1710842400
Lahore	142	92.2	2024-03-01 19:09:00	1	151	63.8	51	30	2024-03-19T14:00:00	2024-03-19T09:00:00	1710838800
Lahore	155	100.2	2024-03-01 19:08:00	1.3	147.7	73.8	59	30	2024-03-19T13:00:00	2024-03-19T08:00:00	1710835200
Lahore	237	108.2	2024-03-01 19:07:00	1.7	144.3	151.3	121	30	2024-03-19T12:00:00	2024-03-19T07:00:00	1710831600
Lahore	385	116.1	2024-03-01 19:06:00	2	141	481.3	385	30	2024-03-19T11:00:00	2024-03-19T06:00:00	1710828000
Lahore	385	166.3	2024-03-01 19:05:00	5	111	481.3	385	28.3	2024-03-19T10:00:00	2024-03-19T05:00:00	1710824400
Lahore	378	216.5	2024-03-01 19:04:00	8	81	472.9	378.33	26.7	2024-03-19T09:00:00	2024-03-19T04:00:00	1710820800
Lahore	375	266.7	2024-03-01 19:03:00	11	51	468.8	375	25	2024-03-19T08:00:00	2024-03-19T03:00:00	1710817200
Lahore	217	256.6	2024-03-01 19:02:00	10.3	49	271.3	217	24.7	2024-03-19T07:00:00	2024-03-19T02:00:00	1710813600
Lahore	171	246.5	2024-03-01 19:01:00	9.7	47	213.8	171	24.3	2024-03-19T06:00:00	2024-03-19T01:00:00	1710810000
Lahore	224	236.4	2024-03-01 19:00:00	9	45	138.8	111	24	2024-03-19T05:00:00	2024-03-19T00:00:00	1710806400
Lahore	219	223.5	2024-03-01 18:23:00	9.7	47.3	133.8	107	25.7	2024-03-19T04:00:00	2024-03-18T23:00:00	1710802800
Lahore	248	210.7	2024-03-01 18:22:00	10.3	49.7	161.3	129	27.3	2024-03-19T03:00:00	2024-03-18T22:00:00	1710799200
Lahore	165	197.8	2024-03-01 18:21:00	11	52	98	67	29	2024-03-19T02:00:00	2024-03-18T21:00:00	1710795600
Lahore	250	211.5	2024-03-01 18:20:00	13.7	54.3	163.8	131	33.3	2024-03-19T01:00:00	2024-03-18T20:00:00	1710792000
Lahore	213	225.1	2024-03-01 18:19:00	16.3	56.7	128.8	103	37.7	2024-03-19T00:00:00	2024-03-18T19:00:00	1710788400
Lahore	213	238.7	2024-03-01 18:18:00	19	59	128.8	103	42	2024-03-18T23:00:00	2024-03-18T18:00:00	1710784800
Lahore	173	231.5	2024-03-01 18:17:00	21	62.7	91.3	73	43	2024-03-18T22:00:00	2024-03-18T17:00:00	1710781200
Lahore	160	224.3	2024-03-01 18:16:00	23	66.3	78.8	63	44	2024-03-18T21:00:00	2024-03-18T16:00:00	1710777600
Lahore	172	217.1	2024-03-01 18:15:00	25	70	90	72	45	2024-03-18T20:00:00	2024-03-18T15:00:00	1710774000
Lahore	138	10	2024-03-01 18:14:00	31	28.9	87	49.5	14	2024-03-18T19:00:00	2024-03-18T14:00:00	1710770400
Lahore	134	10	2024-03-01 18:13:00	44	22.6	73.5	48	14	2024-03-18T18:00:00	2024-03-18T13:00:00	1710766800
Lahore	134	96.3	2024-03-01 18:12:00	7	122	60	48	32	2024-03-18T17:00:00	2024-03-18T12:00:00	1710763200
Lahore	168	98.6	2024-03-01 18:11:00	5.7	136.7	86.3	69	38	2024-03-18T16:00:00	2024-03-18T11:00:00	1710759600
Lahore	155	101	2024-03-01 18:10:00	4.3	151.3	73.8	59	44	2024-03-18T15:00:00	2024-03-18T10:00:00	1710756000
Lahore	167	103.3	2024-03-01 18:09:00	3	166	85	68	50	2024-03-18T14:00:00	2024-03-18T09:00:00	1710752400
Lahore	216	137	2024-03-01 18:08:00	5	167	131.3	105	56.3	2024-03-18T13:00:00	2024-03-18T08:00:00	1710748800
Lahore	160	170.6	2024-03-01 18:07:00	7	168	200	160	62.7	2024-03-18T12:00:00	2024-03-18T07:00:00	1710745200
Lahore	160	204.3	2024-03-01 18:06:00	9	169	200	160	69	2024-03-18T11:00:00	2024-03-18T06:00:00	1710741600
Lahore	222	271.2	2024-03-01 18:05:00	17	125.7	277.5	222	61.3	2024-03-18T10:00:00	2024-03-18T05:00:00	1710738000
Lahore	213	338.1	2024-03-01 18:04:00	25	82.3	266.3	213	53.7	2024-03-18T09:00:00	2024-03-18T04:00:00	1710734400
Lahore	189	405	2024-03-01 18:03:00	33	39	236.3	189	46	2024-03-18T08:00:00	2024-03-18T03:00:00	1710730800
Lahore	189	395.5	2024-03-01 18:02:00	34	29.3	236	189	45.7	2024-03-18T07:00:00	2024-03-18T02:00:00	1710727200
Lahore	159	386	2024-03-01 18:01:00	35	19.7	198.8	159	45.3	2024-03-18T06:00:00	2024-03-18T01:00:00	1710723600
Lahore	170	376.4	2024-03-01 18:00:00	36	10	212.5	170	45	2024-03-18T05:00:00	2024-03-18T00:00:00	1710720000
Lahore	273	377.2	2024-03-01 17:23:00	37.7	11.3	185	148	43.7	2024-03-18T04:00:00	2024-03-17T23:00:00	1710716400
Lahore	240	378	2024-03-01 17:22:00	39.3	12.7	153.8	123	42.3	2024-03-18T03:00:00	2024-03-17T22:00:00	1710712800
Lahore	248	378.8	2024-03-01 17:21:00	41	14	161.3	129	41	2024-03-18T02:00:00	2024-03-17T21:00:00	1710709200
Lahore	236	378.4	2024-03-01 17:20:00	43	15.3	150	120	45.3	2024-03-18T01:00:00	2024-03-17T20:00:00	1710705600
Lahore	232	378	2024-03-01 17:19:00	45	16.7	146.3	117	49.7	2024-03-18T00:00:00	2024-03-17T19:00:00	1710702000
Lahore	216	377.6	2024-03-01 17:18:00	47	18	131.3	105	54	2024-03-17T23:00:00	2024-03-17T18:00:00	1710698400
Lahore	197	346.9	2024-03-01 17:17:00	45.3	26.3	113.8	91	50.3	2024-03-17T22:00:00	2024-03-17T17:00:00	1710694800
Lahore	173	316.1	2024-03-01 17:16:00	43.7	34.7	91.3	73	46.7	2024-03-17T21:00:00	2024-03-17T16:00:00	1710691200
Lahore	155	285.4	2024-03-01 17:15:00	42	43	73.8	59	43	2024-03-17T20:00:00	2024-03-17T15:00:00	1710687600
Lahore	158	227.8	2024-03-01 17:14:00	31.3	61	77.1	61.67	35.7	2024-03-17T19:00:00	2024-03-17T14:00:00	1710684000
Lahore	155	170.2	2024-03-01 17:13:00	20.7	79	73.8	59	28.3	2024-03-17T18:00:00	2024-03-17T13:00:00	1710680400
Lahore	165	112.6	2024-03-01 17:12:00	10	97	83.8	67	21	2024-03-17T17:00:00	2024-03-17T12:00:00	1710676800
Lahore	192	106.6	2024-03-01 17:11:00	7.3	114	108.8	87	24.7	2024-03-17T16:00:00	2024-03-17T11:00:00	1710673200
Lahore	192	100.6	2024-03-01 17:10:00	4.7	131	108.8	87	28.3	2024-03-17T15:00:00	2024-03-17T10:00:00	1710669600
Lahore	165	94.5	2024-03-01 17:09:00	2	148	83.8	67	32	2024-03-17T14:00:00	2024-03-17T09:00:00	1710666000
Lahore	142	118.9	2024-03-01 17:08:00	3.7	151	64	51	48.3	2024-03-17T13:00:00	2024-03-17T08:00:00	1710662400
Lahore	165	143.2	2024-03-01 17:07:00	5.3	154	83.8	67	64.7	2024-03-17T12:00:00	2024-03-17T07:00:00	1710658800
Lahore	242	167.5	2024-03-01 17:06:00	7	157	156.3	125	81	2024-03-17T11:00:00	2024-03-17T06:00:00	1710655200
Lahore	161	247.1	2024-03-01 17:05:00	12.3	115.7	201.3	161	65.7	2024-03-17T10:00:00	2024-03-17T05:00:00	1710651600
Lahore	222	326.6	2024-03-01 17:04:00	17.7	74.3	277.5	222	50.3	2024-03-17T09:00:00	2024-03-17T04:00:00	1710648000
Lahore	296	406.2	2024-03-01 17:03:00	23	33	370	296	35	2024-03-17T08:00:00	2024-03-17T03:00:00	1710644400
Lahore	294	373.7	2024-03-01 17:02:00	21	29.3	367.5	294	34	2024-03-17T07:00:00	2024-03-17T02:00:00	1710640800
Lahore	295	341.2	2024-03-01 17:01:00	19	25.7	369	295	33	2024-03-17T06:00:00	2024-03-17T01:00:00	1710637200
Lahore	248	308.7	2024-03-01 17:00:00	17	22	310	248	32	2024-03-17T05:00:00	2024-03-17T00:00:00	1710633600
Lahore	261	314.2	2024-03-01 16:23:00	20.7	24	326.3	261	35.7	2024-03-17T04:00:00	2024-03-16T23:00:00	1710630000
Lahore	233	319.6	2024-03-01 16:22:00	24.3	26	291.3	233	39.3	2024-03-17T03:00:00	2024-03-16T22:00:00	1710626400
Lahore	222	325.1	2024-03-01 16:21:00	28	28	277.5	222	43	2024-03-17T02:00:00	2024-03-16T21:00:00	1710622800
Lahore	166	322.9	2024-03-01 16:20:00	29.3	31	207.5	166	46	2024-03-17T01:00:00	2024-03-16T20:00:00	1710619200
Lahore	221	320.8	2024-03-01 16:19:00	30.7	34	276	221	49	2024-03-17T00:00:00	2024-03-16T19:00:00	1710615600
Lahore	258	318.6	2024-03-01 16:18:00	32	37	171.3	137	52	2024-03-16T23:00:00	2024-03-16T18:00:00	1710612000
Lahore	253	292.6	2024-03-01 16:17:00	31	44.3	166.3	133	48	2024-03-16T22:00:00	2024-03-16T17:00:00	1710608400
Lahore	213	266.5	2024-03-01 16:16:00	30	51.7	128.8	103	44	2024-03-16T21:00:00	2024-03-16T16:00:00	1710604800
Lahore	176	240.4	2024-03-01 16:15:00	29	59	93.8	75	40	2024-03-16T20:00:00	2024-03-16T15:00:00	1710601200
Lahore	157	1482	2024-03-01 16:14:00	23	25.4	78.5	61	75	2024-03-16T19:00:00	2024-03-16T14:00:00	1710597600
Lahore	137	1482	2024-03-01 16:13:00	23	25.4	66	49	75	2024-03-16T18:00:00	2024-03-16T13:00:00	1710594000
Lahore	123	105	2024-03-01 16:12:00	7	109	55	44	23	2024-03-16T17:00:00	2024-03-16T12:00:00	1710590400
Lahore	126	897	2024-03-01 16:11:00	30	25.9	59	45	51	2024-03-16T16:00:00	2024-03-16T11:00:00	1710586800
Lahore	89	94.9	2024-03-01 16:10:00	3.7	130.3	37.5	30	29.7	2024-03-16T15:00:00	2024-03-16T10:00:00	1710583200
Lahore	80	89.9	2024-03-01 16:09:00	2	141	32.5	26	33	2024-03-16T14:00:00	2024-03-16T09:00:00	1710579600
Lahore	107	100.8	2024-03-01 16:08:00	2.3	139.3	47.5	38	40	2024-03-16T13:00:00	2024-03-16T08:00:00	1710576000
Lahore	179	111.7	2024-03-01 16:07:00	2.7	137.7	96.3	77	47	2024-03-16T12:00:00	2024-03-16T07:00:00	1710572400
Lahore	158	122.6	2024-03-01 16:06:00	3	136	197.5	158	54	2024-03-16T11:00:00	2024-03-16T06:00:00	1710568800
Lahore	176	204.6	2024-03-01 16:05:00	8.7	103.7	94	75	49.3	2024-03-16T10:00:00	2024-03-16T05:00:00	1710565200
Lahore	153	286.7	2024-03-01 16:04:00	14.3	71.3	191.3	153	44.7	2024-03-16T09:00:00	2024-03-16T04:00:00	1710561600
Lahore	206	368.8	2024-03-01 16:03:00	20	39	257.5	206	40	2024-03-16T08:00:00	2024-03-16T03:00:00	1710558000
Lahore	176	370.6	2024-03-01 16:02:00	25.7	29	220	176	40.7	2024-03-16T07:00:00	2024-03-16T02:00:00	1710554400
Lahore	159	372.3	2024-03-01 16:01:00	31.3	19	198.8	159	41.3	2024-03-16T06:00:00	2024-03-16T01:00:00	1710550800
Lahore	126	374.1	2024-03-01 16:00:00	37	9	65	45	42	2024-03-16T05:00:00	2024-03-16T00:00:00	1710547200
Lahore	152	366.1	2024-03-01 15:23:00	38	11.3	190	152	41	2024-03-16T04:00:00	2024-03-15T23:00:00	1710543600
Lahore	187	358.1	2024-03-01 15:22:00	39	13.7	103.8	83	40	2024-03-16T03:00:00	2024-03-15T22:00:00	1710540000
Lahore	197	350.2	2024-03-01 15:21:00	40	16	113.8	91	39	2024-03-16T02:00:00	2024-03-15T21:00:00	1710536400
Lahore	184	357	2024-03-01 15:20:00	44	18.7	101.3	81	44.3	2024-03-16T01:00:00	2024-03-15T20:00:00	1710532800
Lahore	184	363.8	2024-03-01 15:19:00	48	21.3	101.3	81	49.7	2024-03-16T00:00:00	2024-03-15T19:00:00	1710529200
Lahore	176	370.6	2024-03-01 15:18:00	52	24	93.8	75	55	2024-03-15T23:00:00	2024-03-15T18:00:00	1710525600
Lahore	172	336.7	2024-03-01 15:17:00	48.7	31.7	90	72	52.3	2024-03-15T22:00:00	2024-03-15T17:00:00	1710522000
Lahore	157	302.9	2024-03-01 15:16:00	45.3	39.3	76.3	61	49.7	2024-03-15T21:00:00	2024-03-15T16:00:00	1710518400
Lahore	157	269	2024-03-01 15:15:00	42	47	76.3	61	47	2024-03-15T20:00:00	2024-03-15T15:00:00	1710514800
Lahore	148	213.6	2024-03-01 15:14:00	30	71	66.3	53	41.3	2024-03-15T19:00:00	2024-03-15T14:00:00	1710511200
Lahore	85	158.2	2024-03-01 15:13:00	18	95	35	28	35.7	2024-03-15T18:00:00	2024-03-15T13:00:00	1710507600
Lahore	82	102.7	2024-03-01 15:12:00	6	119	33.8	27	30	2024-03-15T17:00:00	2024-03-15T12:00:00	1710504000
Lahore	102	102.7	2024-03-01 15:11:00	4.7	129.7	45	36	33	2024-03-15T16:00:00	2024-03-15T11:00:00	1710500400
Lahore	82	102.7	2024-03-01 15:10:00	3.3	140.3	34	27	36	2024-03-15T15:00:00	2024-03-15T10:00:00	1710496800
Lahore	112	102.7	2024-03-01 15:09:00	2	151	50	40	39	2024-03-15T14:00:00	2024-03-15T09:00:00	1710493200
Lahore	91	122	2024-03-01 15:08:00	3.3	143	38.8	31	40.7	2024-03-15T13:00:00	2024-03-15T08:00:00	1710489600
Lahore	85	141.2	2024-03-01 15:07:00	4.7	135	35	28	42.3	2024-03-15T12:00:00	2024-03-15T07:00:00	1710486000
Lahore	107	160.5	2024-03-01 15:06:00	6	127	47.5	38	44	2024-03-15T11:00:00	2024-03-15T06:00:00	1710482400
Lahore	139	167.1	2024-03-01 15:05:00	7.3	100.3	62.5	50	39.7	2024-03-15T10:00:00	2024-03-15T05:00:00	1710478800
Lahore	107	173.7	2024-03-01 15:04:00	8.7	73.7	48	38	35.3	2024-03-15T09:00:00	2024-03-15T04:00:00	1710475200
Lahore	139	180.3	2024-03-01 15:03:00	10	47	62.5	50	31	2024-03-15T08:00:00	2024-03-15T03:00:00	1710471600
Lahore	157	165.5	2024-03-01 15:02:00	9	50	76.3	61	30.7	2024-03-15T07:00:00	2024-03-15T02:00:00	1710468000
Lahore	179	150.8	2024-03-01 15:01:00	8	53	96.3	77	30.3	2024-03-15T06:00:00	2024-03-15T01:00:00	1710464400
Lahore	205	136	2024-03-01 15:00:00	7	56	121.3	97	30	2024-03-15T05:00:00	2024-03-15T00:00:00	1710460800
Lahore	160	130.5	2024-03-01 14:23:00	7.3	58.7	78.8	63	29.7	2024-03-15T04:00:00	2024-03-14T23:00:00	1710457200
Lahore	184	125.1	2024-03-01 14:22:00	7.7	61.3	101	81	29.3	2024-03-15T03:00:00	2024-03-14T22:00:00	1710453600
Lahore	118	119.6	2024-03-01 14:21:00	8	64	52.5	42	29	2024-03-15T02:00:00	2024-03-14T21:00:00	1710450000
Lahore	145	119.6	2024-03-01 14:20:00	8.7	63.7	65	52	26.3	2024-03-15T01:00:00	2024-03-14T20:00:00	1710446400
Lahore	157	119.6	2024-03-01 14:19:00	9.3	63.3	76.3	61	23.7	2024-03-15T00:00:00	2024-03-14T19:00:00	1710442800
Lahore	123	119.6	2024-03-01 14:18:00	10	63	55	44	21	2024-03-14T23:00:00	2024-03-14T18:00:00	1710439200
Lahore	123	122.8	2024-03-01 14:17:00	11	63.3	55	44	20.7	2024-03-14T22:00:00	2024-03-14T17:00:00	1710435600
Lahore	129	125.9	2024-03-01 14:16:00	12	63.7	57.5	46	20.3	2024-03-14T21:00:00	2024-03-14T16:00:00	1710432000
Lahore	126	129	2024-03-01 14:15:00	13	64	56	45	20	2024-03-14T20:00:00	2024-03-14T15:00:00	1710428400
Lahore	115	112.4	2024-03-01 14:14:00	10	73.3	51.3	41	17.3	2024-03-14T19:00:00	2024-03-14T14:00:00	1710424800
Lahore	82	95.9	2024-03-01 14:13:00	7	82.7	33.8	27	14.7	2024-03-14T18:00:00	2024-03-14T13:00:00	1710421200
Lahore	76	79.4	2024-03-01 14:12:00	4	92	30	24	12	2024-03-14T17:00:00	2024-03-14T12:00:00	1710417600
Lahore	80	75.5	2024-03-01 14:11:00	3	98.7	32.5	26	12	2024-03-14T16:00:00	2024-03-14T11:00:00	1710414000
Lahore	89	71.6	2024-03-01 14:10:00	2	105.3	37.5	30	12	2024-03-14T15:00:00	2024-03-14T10:00:00	1710410400
Lahore	80	67.7	2024-03-01 14:09:00	1	112	33	26	12	2024-03-14T14:00:00	2024-03-14T09:00:00	1710406800
Lahore	89	72.8	2024-03-01 14:08:00	1.3	111	37.5	30	16.3	2024-03-14T13:00:00	2024-03-14T08:00:00	1710403200
Lahore	163	77.8	2024-03-01 14:07:00	1.7	110	81.3	65	20.7	2024-03-14T12:00:00	2024-03-14T07:00:00	1710399600
Lahore	163	82.9	2024-03-01 14:06:00	2	109	81.3	65	25	2024-03-14T11:00:00	2024-03-14T06:00:00	1710396000
Lahore	192	411.2	2024-03-01 14:05:00	10.3	79.5	108.8	87	36	2024-03-14T10:00:00	2024-03-14T05:00:00	1710392400
Lahore	227	739.6	2024-03-01 14:04:00	18.7	50.1	141.3	113	47	2024-03-14T09:00:00	2024-03-14T04:00:00	1710388800
Lahore	156	1068	2024-03-01 14:03:00	27	20.6	86	60	58	2024-03-14T08:00:00	2024-03-14T03:00:00	1710385200
Lahore	221	742.7	2024-03-01 14:02:00	19	38.8	136	109	45	2024-03-14T07:00:00	2024-03-14T02:00:00	1710381600
Lahore	208	417.5	2024-03-01 14:01:00	11	56.9	123.8	99	32	2024-03-14T06:00:00	2024-03-14T01:00:00	1710378000
Lahore	229	92.2	2024-03-01 14:00:00	3	75	143.8	115	19	2024-03-14T05:00:00	2024-03-14T00:00:00	1710374400
Lahore	168	112.8	2024-03-01 13:23:00	4.3	66.7	86.3	69	22.3	2024-03-14T04:00:00	2024-03-13T23:00:00	1710370800
Lahore	155	133.4	2024-03-01 13:22:00	5.7	58.3	73.8	59	25.7	2024-03-14T03:00:00	2024-03-13T22:00:00	1710367200
Lahore	131	154.1	2024-03-01 13:21:00	7	50	73	47	29	2024-03-14T02:00:00	2024-03-13T21:00:00	1710363600
Lahore	152	158.7	2024-03-01 13:20:00	8.3	51.3	71.3	57	30.3	2024-03-14T01:00:00	2024-03-13T20:00:00	1710360000
Lahore	139	163.4	2024-03-01 13:19:00	9.7	52.7	62.5	50	31.7	2024-03-14T00:00:00	2024-03-13T19:00:00	1710356400
Lahore	157	168.1	2024-03-01 13:18:00	11	54	76.3	61	33	2024-03-13T23:00:00	2024-03-13T18:00:00	1710352800
Lahore	150	157	2024-03-01 13:17:00	10	64.3	67.5	54	32.7	2024-03-13T22:00:00	2024-03-13T17:00:00	1710349200
Lahore	150	145.9	2024-03-01 13:16:00	9	74.7	67.5	54	32.3	2024-03-13T21:00:00	2024-03-13T16:00:00	1710345600
Lahore	216	134.8	2024-03-01 13:15:00	8	85	131.3	105	32	2024-03-13T20:00:00	2024-03-13T15:00:00	1710342000
Lahore	171	126.3	2024-03-01 13:14:00	7	92.7	89	71	32.3	2024-03-13T19:00:00	2024-03-13T14:00:00	1710338400
Lahore	232	117.7	2024-03-01 13:13:00	6	100.3	146.3	117	32.7	2024-03-13T18:00:00	2024-03-13T13:00:00	1710334800
Lahore	224	109.1	2024-03-01 13:12:00	5	108	138.8	111	33	2024-03-13T17:00:00	2024-03-13T12:00:00	1710331200
Lahore	213	109.1	2024-03-01 13:11:00	4.7	115.7	128.8	103	39	2024-03-13T16:00:00	2024-03-13T11:00:00	1710327600
Lahore	227	109.1	2024-03-01 13:10:00	4.3	123.3	141.3	113	45	2024-03-13T15:00:00	2024-03-13T10:00:00	1710324000
Lahore	258	109.1	2024-03-01 13:09:00	4	131	171.3	137	51	2024-03-13T14:00:00	2024-03-13T09:00:00	1710320400
Lahore	239	132.7	2024-03-01 13:08:00	6.3	117.7	152.9	122.33	49	2024-03-13T13:00:00	2024-03-13T08:00:00	1710316800
Lahore	208	156.2	2024-03-01 13:07:00	8.7	104.3	123.8	99	47	2024-03-13T12:00:00	2024-03-13T07:00:00	1710313200
Lahore	200	179.7	2024-03-01 13:06:00	11	91	116.3	93	45	2024-03-13T11:00:00	2024-03-13T06:00:00	1710309600
Lahore	197	217.5	2024-03-01 13:05:00	13.3	70.3	246.3	197	40.7	2024-03-13T10:00:00	2024-03-13T05:00:00	1710306000
Lahore	236	255.2	2024-03-01 13:04:00	15.7	49.7	295	236	36.3	2024-03-13T09:00:00	2024-03-13T04:00:00	1710302400
Lahore	252	293	2024-03-01 13:03:00	18	29	315	252	32	2024-03-13T08:00:00	2024-03-13T03:00:00	1710298800
Lahore	235	279.3	2024-03-01 13:02:00	18.3	31.7	294	235	33.3	2024-03-13T07:00:00	2024-03-13T02:00:00	1710295200
Lahore	219	265.7	2024-03-01 13:01:00	18.7	34.3	273.8	219	34.7	2024-03-13T06:00:00	2024-03-13T01:00:00	1710291600
Lahore	189	252.1	2024-03-01 13:00:00	19	37	236.3	189	36	2024-03-13T05:00:00	2024-03-13T00:00:00	1710288000
Lahore	168	264.2	2024-03-01 12:23:00	20.3	34.3	210	168	36.3	2024-03-13T04:00:00	2024-03-12T23:00:00	1710284400
Lahore	152	276.2	2024-03-01 12:22:00	21.7	31.7	190	152	36.7	2024-03-13T03:00:00	2024-03-12T22:00:00	1710280800
Lahore	156	288.3	2024-03-01 12:21:00	23	29	195	156	37	2024-03-13T02:00:00	2024-03-12T21:00:00	1710277200
Lahore	154	310.5	2024-03-01 12:20:00	28	27.7	192.9	154.33	42.3	2024-03-13T01:00:00	2024-03-12T20:00:00	1710273600
Lahore	164	332.7	2024-03-01 12:19:00	33	26.3	205	164	47.7	2024-03-13T00:00:00	2024-03-12T19:00:00	1710270000
Lahore	151	354.8	2024-03-01 12:18:00	38	25	188.8	151	53	2024-03-12T23:00:00	2024-03-12T18:00:00	1710266400
Lahore	216	342	2024-03-01 12:17:00	41	34.3	131.3	105	53.7	2024-03-12T22:00:00	2024-03-12T17:00:00	1710262800
Lahore	179	329.2	2024-03-01 12:16:00	44	43.7	96.3	77	54.3	2024-03-12T21:00:00	2024-03-12T16:00:00	1710259200
Lahore	155	316.3	2024-03-01 12:15:00	47	53	73.8	59	55	2024-03-12T20:00:00	2024-03-12T15:00:00	1710255600
Lahore	155	249.6	2024-03-01 12:14:00	34	74.3	73.8	59	47	2024-03-12T19:00:00	2024-03-12T14:00:00	1710252000
Lahore	155	182.9	2024-03-01 12:13:00	21	95.7	73.8	59	39	2024-03-12T18:00:00	2024-03-12T13:00:00	1710248400
Lahore	155	116.1	2024-03-01 12:12:00	8	117	74	59	31	2024-03-12T17:00:00	2024-03-12T12:00:00	1710244800
Lahore	145	113	2024-03-01 12:11:00	5.7	127.7	65	52	33	2024-03-12T16:00:00	2024-03-12T11:00:00	1710241200
Lahore	155	109.9	2024-03-01 12:10:00	3.3	138.3	73.8	59	35	2024-03-12T15:00:00	2024-03-12T10:00:00	1710237600
Lahore	227	106.8	2024-03-01 12:09:00	1	149	141.3	113	37	2024-03-12T14:00:00	2024-03-12T09:00:00	1710234000
Lahore	253	127.4	2024-03-01 12:08:00	1.7	145.7	166.3	133	40	2024-03-12T13:00:00	2024-03-12T08:00:00	1710230400
Lahore	221	148	2024-03-01 12:07:00	2.3	142.3	136	109	43	2024-03-12T12:00:00	2024-03-12T07:00:00	1710226800
Lahore	253	168.7	2024-03-01 12:06:00	3	139	166.3	133	46	2024-03-12T11:00:00	2024-03-12T06:00:00	1710223200
Lahore	234	192.6	2024-03-01 12:05:00	6	106.7	292.5	234	41	2024-03-12T10:00:00	2024-03-12T05:00:00	1710219600
Lahore	244	216.5	2024-03-01 12:04:00	9	74.3	305	244	36	2024-03-12T09:00:00	2024-03-12T04:00:00	1710216000
Lahore	196	240.4	2024-03-01 12:03:00	12	42	245	196	31	2024-03-12T08:00:00	2024-03-12T03:00:00	1710212400
Lahore	175	232.1	2024-03-01 12:02:00	12.7	42	218.8	175	30.7	2024-03-12T07:00:00	2024-03-12T02:00:00	1710208800
Lahore	266	223.7	2024-03-01 12:01:00	13.3	42	178.8	143	30.3	2024-03-12T06:00:00	2024-03-12T01:00:00	1710205200
Lahore	174	215.3	2024-03-01 12:00:00	14	42	218	174	30	2024-03-12T05:00:00	2024-03-12T00:00:00	1710201600
Lahore	187	297.2	2024-03-01 11:23:00	23.7	37	233.8	187	39.3	2024-03-12T04:00:00	2024-03-11T23:00:00	1710198000
Lahore	205	379.1	2024-03-01 11:22:00	33.3	32	256.3	205	48.7	2024-03-12T03:00:00	2024-03-11T22:00:00	1710194400
Lahore	205	461	2024-03-01 11:21:00	43	27	256.3	205	58	2024-03-12T02:00:00	2024-03-11T21:00:00	1710190800
Lahore	152	471.4	2024-03-01 11:20:00	48	22.7	190	152	60.3	2024-03-12T01:00:00	2024-03-11T20:00:00	1710187200
Lahore	260	481.7	2024-03-01 11:19:00	53	18.3	172.9	138.33	62.7	2024-03-12T00:00:00	2024-03-11T19:00:00	1710183600
Lahore	216	492	2024-03-01 11:18:00	58	14	131.3	105	65	2024-03-11T23:00:00	2024-03-11T18:00:00	1710180000
Lahore	195	435	2024-03-01 11:17:00	53.3	25.3	111.3	89	63	2024-03-11T22:00:00	2024-03-11T17:00:00	1710176400
Lahore	187	378	2024-03-01 11:16:00	48.7	36.7	103.8	83	61	2024-03-11T21:00:00	2024-03-11T16:00:00	1710172800
Lahore	152	321	2024-03-01 11:15:00	44	48	71.3	57	59	2024-03-11T20:00:00	2024-03-11T15:00:00	1710169200
Lahore	150	262.8	2024-03-01 11:14:00	33.3	68.3	67.5	54	54	2024-03-11T19:00:00	2024-03-11T14:00:00	1710165600
Lahore	139	204.6	2024-03-01 11:13:00	22.7	88.7	62.5	50	49	2024-03-11T18:00:00	2024-03-11T13:00:00	1710162000
Lahore	115	146.5	2024-03-01 11:12:00	12	109	65	41	44	2024-03-11T17:00:00	2024-03-11T12:00:00	1710158400
Lahore	157	136.2	2024-03-01 11:11:00	9	124.3	76.3	61	50	2024-03-11T16:00:00	2024-03-11T11:00:00	1710154800
Lahore	380	125.9	2024-03-01 11:10:00	6	139.7	475	380	56	2024-03-11T15:00:00	2024-03-11T10:00:00	1710151200
Lahore	284	115.6	2024-03-01 11:09:00	3	155	355	284	62	2024-03-11T14:00:00	2024-03-11T09:00:00	1710147600
Lahore	284	135.2	2024-03-01 11:08:00	4	151.3	355	284	71.7	2024-03-11T13:00:00	2024-03-11T08:00:00	1710144000
Lahore	320	154.8	2024-03-01 11:07:00	5	147.7	400	320	81.3	2024-03-11T12:00:00	2024-03-11T07:00:00	1710140400
Lahore	131	174.5	2024-03-01 11:06:00	6	144	69	47	91	2024-03-11T11:00:00	2024-03-11T06:00:00	1710136800
Lahore	178	227.6	2024-03-01 11:05:00	9.3	109.7	222.5	178	73.7	2024-03-11T10:00:00	2024-03-11T05:00:00	1710133200
Lahore	178	280.7	2024-03-01 11:04:00	12.7	75.3	222.5	178	56.3	2024-03-11T09:00:00	2024-03-11T04:00:00	1710129600
Lahore	269	333.8	2024-03-01 11:03:00	16	41	181.3	145	39	2024-03-11T08:00:00	2024-03-11T03:00:00	1710126000
Lahore	264	306.8	2024-03-01 11:02:00	14	44.3	176.3	141	38.3	2024-03-11T07:00:00	2024-03-11T02:00:00	1710122400
Lahore	270	279.7	2024-03-01 11:01:00	12	47.7	182.5	146	37.7	2024-03-11T06:00:00	2024-03-11T01:00:00	1710118800
Lahore	126	252.7	2024-03-01 11:00:00	10	51	66	45	37	2024-03-11T05:00:00	2024-03-11T00:00:00	1710115200
Lahore	266	244.5	2024-03-01 10:23:00	10.3	49.3	178.8	143	35	2024-03-11T04:00:00	2024-03-10T23:00:00	1710111600
Lahore	269	236.4	2024-03-01 10:22:00	10.7	47.7	181.3	145	33	2024-03-11T03:00:00	2024-03-10T22:00:00	1710108000
Lahore	157	228.2	2024-03-01 10:21:00	11	46	196.3	157	31	2024-03-11T02:00:00	2024-03-10T21:00:00	1710104400
Lahore	261	240.2	2024-03-01 10:20:00	13.7	48.3	173.8	139	36.3	2024-03-11T01:00:00	2024-03-10T20:00:00	1710100800
Lahore	266	252.3	2024-03-01 10:19:00	16.3	50.7	178.8	143	41.7	2024-03-11T00:00:00	2024-03-10T19:00:00	1710097200
Lahore	240	264.4	2024-03-01 10:18:00	19	53	153.8	123	47	2024-03-10T23:00:00	2024-03-10T18:00:00	1710093600
Lahore	260	271.4	2024-03-01 10:17:00	23.7	58	173	138	52	2024-03-10T22:00:00	2024-03-10T17:00:00	1710090000
Lahore	203	278.4	2024-03-01 10:16:00	28.3	63	118.8	95	57	2024-03-10T21:00:00	2024-03-10T16:00:00	1710086400
Lahore	168	285.4	2024-03-01 10:15:00	33	68	86.3	69	62	2024-03-10T20:00:00	2024-03-10T15:00:00	1710082800
Lahore	137	242.8	2024-03-01 10:14:00	26.7	93.3	61.3	49	59	2024-03-10T19:00:00	2024-03-10T14:00:00	1710079200
Lahore	171	200.2	2024-03-01 10:13:00	20.3	118.7	88.8	71	56	2024-03-10T18:00:00	2024-03-10T13:00:00	1710075600
Lahore	171	157.6	2024-03-01 10:12:00	14	144	88.8	71	53	2024-03-10T17:00:00	2024-03-10T12:00:00	1710072000
Lahore	157	144.3	2024-03-01 10:11:00	10.3	158	76.3	61	53	2024-03-10T16:00:00	2024-03-10T11:00:00	1710068400
Lahore	139	131.1	2024-03-01 10:10:00	6.7	172	62.5	50	53	2024-03-10T15:00:00	2024-03-10T10:00:00	1710064800
Lahore	115	117.9	2024-03-01 10:09:00	3	186	51.3	41	53	2024-03-10T14:00:00	2024-03-10T09:00:00	1710061200
Lahore	152	140.6	2024-03-01 10:08:00	4.7	178.3	71.3	57	56.7	2024-03-10T13:00:00	2024-03-10T08:00:00	1710057600
Lahore	169	163.4	2024-03-01 10:07:00	6.3	170.7	211.3	169	60.3	2024-03-10T12:00:00	2024-03-10T07:00:00	1710054000
Lahore	204	186.2	2024-03-01 10:06:00	8	163	255	204	64	2024-03-10T11:00:00	2024-03-10T06:00:00	1710050400
Lahore	168	270	2024-03-01 10:05:00	17.3	118.7	210	168	57.3	2024-03-10T10:00:00	2024-03-10T05:00:00	1710046800
Lahore	281	353.9	2024-03-01 10:04:00	26.7	74.3	351.3	281	50.7	2024-03-10T09:00:00	2024-03-10T04:00:00	1710043200
Lahore	259	437.7	2024-03-01 10:03:00	36	30	323.8	259	44	2024-03-10T08:00:00	2024-03-10T03:00:00	1710039600
Lahore	157	437.3	2024-03-01 10:02:00	38	24.3	196.3	157	43	2024-03-10T07:00:00	2024-03-10T02:00:00	1710036000
Lahore	253	436.9	2024-03-01 10:01:00	40	18.7	166.3	133	42	2024-03-10T06:00:00	2024-03-10T01:00:00	1710032400
Lahore	250	436.5	2024-03-01 10:00:00	42	13	163.8	131	41	2024-03-10T05:00:00	2024-03-10T00:00:00	1710028800
Lahore	248	414.7	2024-03-01 09:23:00	42.3	16.3	161	129	38.7	2024-03-10T04:00:00	2024-03-09T23:00:00	1710025200
Lahore	256	393	2024-03-01 09:22:00	42.7	19.7	168.8	135	36.3	2024-03-10T03:00:00	2024-03-09T22:00:00	1710021600
Lahore	180	371.2	2024-03-01 09:21:00	43	23	225	180	34	2024-03-10T02:00:00	2024-03-09T21:00:00	1710018000
Lahore	161	403.9	2024-03-01 09:20:00	46.3	24.7	201.3	161	39.7	2024-03-10T01:00:00	2024-03-09T20:00:00	1710014400
Lahore	266	436.5	2024-03-01 09:19:00	49.7	26.3	178.8	143	45.3	2024-03-10T00:00:00	2024-03-09T19:00:00	1710010800
Lahore	229	469.2	2024-03-01 09:18:00	53	28	143.8	115	51	2024-03-09T23:00:00	2024-03-09T18:00:00	1710007200
Lahore	197	421.7	2024-03-01 09:17:00	54.3	32.3	113.8	91	50.3	2024-03-09T22:00:00	2024-03-09T17:00:00	1710003600
Lahore	188	374.3	2024-03-01 09:16:00	55.7	36.7	105.4	84.33	49.7	2024-03-09T21:00:00	2024-03-09T16:00:00	1710000000
Lahore	168	326.8	2024-03-01 09:15:00	57	41	86.3	69	49	2024-03-09T20:00:00	2024-03-09T15:00:00	1709996400
Lahore	139	257	2024-03-01 09:14:00	41	66	62.5	50	43	2024-03-09T19:00:00	2024-03-09T14:00:00	1709992800
Lahore	102	187.1	2024-03-01 09:13:00	25	91	45	36	37	2024-03-09T18:00:00	2024-03-09T13:00:00	1709989200
Lahore	107	117.3	2024-03-01 09:12:00	9	116	47.5	38	31	2024-03-09T17:00:00	2024-03-09T12:00:00	1709985600
Lahore	107	108.2	2024-03-01 09:11:00	6.7	127.3	47.5	38	31.7	2024-03-09T16:00:00	2024-03-09T11:00:00	1709982000
Lahore	107	99	2024-03-01 09:10:00	4.3	138.7	48	38	32.3	2024-03-09T15:00:00	2024-03-09T10:00:00	1709978400
Lahore	102	89.9	2024-03-01 09:09:00	2	150	45	36	33	2024-03-09T14:00:00	2024-03-09T09:00:00	1709974800
Lahore	168	113.6	2024-03-01 09:08:00	3.3	142.3	86.3	69	38.3	2024-03-09T13:00:00	2024-03-09T08:00:00	1709971200
Lahore	168	137.3	2024-03-01 09:07:00	4.7	134.7	86.3	69	43.7	2024-03-09T12:00:00	2024-03-09T07:00:00	1709967600
Lahore	174	161.1	2024-03-01 09:06:00	6	127	217.5	174	49	2024-03-09T11:00:00	2024-03-09T06:00:00	1709964000
Lahore	182	176.2	2024-03-01 09:05:00	8	100.3	227.5	182	42.7	2024-03-09T10:00:00	2024-03-09T05:00:00	1709960400
Lahore	173	191.4	2024-03-01 09:04:00	10	73.7	216	173	36.3	2024-03-09T09:00:00	2024-03-09T04:00:00	1709956800
Lahore	216	206.6	2024-03-01 09:03:00	12	47	270	216	30	2024-03-09T08:00:00	2024-03-09T03:00:00	1709953200
Lahore	184	202.5	2024-03-01 09:02:00	12	47.3	230	184	28.7	2024-03-09T07:00:00	2024-03-09T02:00:00	1709949600
Lahore	170	198.4	2024-03-01 09:01:00	12	47.7	212.5	170	27.3	2024-03-09T06:00:00	2024-03-09T01:00:00	1709946000
Lahore	170	194.3	2024-03-01 09:00:00	12	48	212.5	170	26	2024-03-09T05:00:00	2024-03-09T00:00:00	1709942400
Lahore	159	213.4	2024-03-01 08:23:00	17	45	198.8	159	28	2024-03-09T04:00:00	2024-03-08T23:00:00	1709938800
Lahore	186	232.5	2024-03-01 08:22:00	22	42	233	186	30	2024-03-09T03:00:00	2024-03-08T22:00:00	1709935200
Lahore	219	251.5	2024-03-01 08:21:00	27	39	133.8	107	32	2024-03-09T02:00:00	2024-03-08T21:00:00	1709931600
Lahore	229	313.8	2024-03-01 08:20:00	35.3	34.3	143.8	115	39	2024-03-09T01:00:00	2024-03-08T20:00:00	1709928000
Lahore	242	376	2024-03-01 08:19:00	43.7	29.7	156.3	125	46	2024-03-09T00:00:00	2024-03-08T19:00:00	1709924400
Lahore	229	438.3	2024-03-01 08:18:00	52	25	143.8	115	53	2024-03-08T23:00:00	2024-03-08T18:00:00	1709920800
Lahore	205	400.2	2024-03-01 08:17:00	52	30	121.3	97	54.7	2024-03-08T22:00:00	2024-03-08T17:00:00	1709917200
Lahore	225	362	2024-03-01 08:16:00	52	35	140	112	56.3	2024-03-08T21:00:00	2024-03-08T16:00:00	1709913600
Lahore	208	323.9	2024-03-01 08:15:00	52	40	123.8	99	58	2024-03-08T20:00:00	2024-03-08T15:00:00	1709910000
Lahore	205	253.5	2024-03-01 08:14:00	37	63	121	97	50	2024-03-08T19:00:00	2024-03-08T14:00:00	1709906400
Lahore	154	183.1	2024-03-01 08:13:00	22	86	73.3	58.33	42	2024-03-08T18:00:00	2024-03-08T13:00:00	1709902800
Lahore	107	112.6	2024-03-01 08:12:00	7	109	48	38	34	2024-03-08T17:00:00	2024-03-08T12:00:00	1709899200
Lahore	131	958	2024-03-01 08:11:00	39	11.2	102	47	70	2024-03-08T16:00:00	2024-03-08T11:00:00	1709895600
Lahore	156	104.1	2024-03-01 08:10:00	3.7	131	75.2	60	39.3	2024-03-08T15:00:00	2024-03-08T10:00:00	1709892000
Lahore	171	99.8	2024-03-01 08:09:00	2	142	88.8	71	42	2024-03-08T14:00:00	2024-03-08T09:00:00	1709888400
Lahore	187	105.4	2024-03-01 08:08:00	2.7	137.3	103.8	83	46.7	2024-03-08T13:00:00	2024-03-08T08:00:00	1709884800
Lahore	253	111.1	2024-03-01 08:07:00	3.3	132.7	166.3	133	51.3	2024-03-08T12:00:00	2024-03-08T07:00:00	1709881200
Lahore	253	116.7	2024-03-01 08:06:00	4	128	166.3	133	56	2024-03-08T11:00:00	2024-03-08T06:00:00	1709877600
Lahore	157	156.4	2024-03-01 08:05:00	7.7	99.7	196.3	157	50	2024-03-08T10:00:00	2024-03-08T05:00:00	1709874000
Lahore	266	196.1	2024-03-01 08:04:00	11.3	71.3	178.8	143	44	2024-03-08T09:00:00	2024-03-08T04:00:00	1709870400
Lahore	156	235.8	2024-03-01 08:03:00	15	43	195	156	38	2024-03-08T08:00:00	2024-03-08T03:00:00	1709866800
Lahore	242	231.1	2024-03-01 08:02:00	14	41	156.3	125	37.7	2024-03-08T07:00:00	2024-03-08T02:00:00	1709863200
Lahore	213	226.4	2024-03-01 08:01:00	13	39	128.8	103	37.3	2024-03-08T06:00:00	2024-03-08T01:00:00	1709859600
Lahore	151	221.8	2024-03-01 08:00:00	12	37	188.8	151	37	2024-03-08T05:00:00	2024-03-08T00:00:00	1709856000
Lahore	175	217.7	2024-03-01 07:23:00	11.7	39.7	218.8	175	37	2024-03-08T04:00:00	2024-03-07T23:00:00	1709852400
Lahore	179	213.6	2024-03-01 07:22:00	11.3	42.3	223.8	179	37	2024-03-08T03:00:00	2024-03-07T22:00:00	1709848800
Lahore	139	209.5	2024-03-01 07:21:00	11	45	86	50	37	2024-03-08T02:00:00	2024-03-07T21:00:00	1709845200
Lahore	204	218.9	2024-03-01 07:20:00	13.3	47.3	255	204	40.7	2024-03-08T01:00:00	2024-03-07T20:00:00	1709841600
Lahore	152	228.2	2024-03-01 07:19:00	15.7	49.7	190	152	44.3	2024-03-08T00:00:00	2024-03-07T19:00:00	1709838000
Lahore	237	237.5	2024-03-01 07:18:00	18	52	151.3	121	48	2024-03-07T23:00:00	2024-03-07T18:00:00	1709834400
Lahore	195	237.3	2024-03-01 07:17:00	21.3	54	111.3	89	47.7	2024-03-07T22:00:00	2024-03-07T17:00:00	1709830800
Lahore	165	237.1	2024-03-01 07:16:00	24.7	56	83.8	67	47.3	2024-03-07T21:00:00	2024-03-07T16:00:00	1709827200
Lahore	192	236.9	2024-03-01 07:15:00	28	58	109	87	47	2024-03-07T20:00:00	2024-03-07T15:00:00	1709823600
Lahore	165	197.3	2024-03-01 07:14:00	21.3	71	83.8	67	41	2024-03-07T19:00:00	2024-03-07T14:00:00	1709820000
Lahore	152	157.6	2024-03-01 07:13:00	14.7	84	71.3	57	35	2024-03-07T18:00:00	2024-03-07T13:00:00	1709816400
Lahore	157	117.9	2024-03-01 07:12:00	8	97	76.3	61	29	2024-03-07T17:00:00	2024-03-07T12:00:00	1709812800
Lahore	165	115.4	2024-03-01 07:11:00	5.7	111	83.8	67	33.3	2024-03-07T16:00:00	2024-03-07T11:00:00	1709809200
Lahore	173	112.8	2024-03-01 07:10:00	3.3	125	91.3	73	37.7	2024-03-07T15:00:00	2024-03-07T10:00:00	1709805600
Lahore	164	110.3	2024-03-01 07:09:00	1	139	83	66	42	2024-03-07T14:00:00	2024-03-07T09:00:00	1709802000
Lahore	173	124.9	2024-03-01 07:08:00	1.3	136.7	91.3	73	48	2024-03-07T13:00:00	2024-03-07T08:00:00	1709798400
Lahore	216	139.5	2024-03-01 07:07:00	1.7	134.3	131.3	105	54	2024-03-07T12:00:00	2024-03-07T07:00:00	1709794800
Lahore	273	154.1	2024-03-01 07:06:00	2	132	185	148	60	2024-03-07T11:00:00	2024-03-07T06:00:00	1709791200
Lahore	217	181.9	2024-03-01 07:05:00	5	104.3	271.3	217	53	2024-03-07T10:00:00	2024-03-07T05:00:00	1709787600
Lahore	205	209.7	2024-03-01 07:04:00	8	76.7	256.3	205	46	2024-03-07T09:00:00	2024-03-07T04:00:00	1709784000
Lahore	245	237.5	2024-03-01 07:03:00	11	49	158.8	127	39	2024-03-07T08:00:00	2024-03-07T03:00:00	1709780400
Lahore	204	239.9	2024-03-01 07:02:00	12.3	46.3	255	204	38	2024-03-07T07:00:00	2024-03-07T02:00:00	1709776800
Lahore	189	242.2	2024-03-01 07:01:00	13.7	43.7	106.3	85	37	2024-03-07T06:00:00	2024-03-07T01:00:00	1709773200
Lahore	171	244.5	2024-03-01 07:00:00	15	41	88.8	71	36	2024-03-07T05:00:00	2024-03-07T00:00:00	1709769600
Lahore	197	246.1	2024-03-01 06:23:00	14.3	46.7	113.8	91	38.3	2024-03-07T04:00:00	2024-03-06T23:00:00	1709766000
Lahore	197	247.6	2024-03-01 06:22:00	13.7	52.3	113.8	91	40.7	2024-03-07T03:00:00	2024-03-06T22:00:00	1709762400
Lahore	153	249.2	2024-03-01 06:21:00	13	58	82	55	43	2024-03-07T02:00:00	2024-03-06T21:00:00	1709758800
Lahore	166	265.7	2024-03-01 06:20:00	16.3	59	207.5	166	49.3	2024-03-07T01:00:00	2024-03-06T20:00:00	1709755200
Lahore	269	282.3	2024-03-01 06:19:00	19.7	60	181.3	145	55.7	2024-03-07T00:00:00	2024-03-06T19:00:00	1709751600
Lahore	250	298.8	2024-03-01 06:18:00	23	61	163.8	131	62	2024-03-06T23:00:00	2024-03-06T18:00:00	1709748000
Lahore	258	301.9	2024-03-01 06:17:00	28.7	68.3	171.3	137	66.7	2024-03-06T22:00:00	2024-03-06T17:00:00	1709744400
Lahore	168	305	2024-03-01 06:16:00	34.3	75.7	86.3	69	71.3	2024-03-06T21:00:00	2024-03-06T16:00:00	1709740800
Lahore	126	308.1	2024-03-01 06:15:00	40	83	56.3	45	76	2024-03-06T20:00:00	2024-03-06T15:00:00	1709737200
Lahore	167	248	2024-03-01 06:14:00	29.3	104.7	85	68	68.7	2024-03-06T19:00:00	2024-03-06T14:00:00	1709733600
Lahore	125	1391	2024-03-01 06:13:00	62	14.2	74	44.5	102	2024-03-06T18:00:00	2024-03-06T13:00:00	1709730000
Lahore	115	127.8	2024-03-01 06:12:00	8	148	51	41	54	2024-03-06T17:00:00	2024-03-06T12:00:00	1709726400
Lahore	126	635	2024-03-01 06:11:00	164	13.3	78	45	46	2024-03-06T16:00:00	2024-03-06T11:00:00	1709722800
Lahore	125	635	2024-03-01 06:10:00	164	13.3	77.5	44.5	46	2024-03-06T15:00:00	2024-03-06T10:00:00	1709719200
Lahore	131	635	2024-03-01 06:09:00	164	13.3	102	47	46	2024-03-06T14:00:00	2024-03-06T09:00:00	1709715600
Lahore	121	476.1	2024-03-01 06:08:00	111.7	56.2	54	43	62	2024-03-06T13:00:00	2024-03-06T08:00:00	1709712000
Lahore	157	317.1	2024-03-01 06:07:00	59.3	99.1	76.3	61	78	2024-03-06T12:00:00	2024-03-06T07:00:00	1709708400
Lahore	235	158.2	2024-03-01 06:06:00	7	142	148.8	119	94	2024-03-06T11:00:00	2024-03-06T06:00:00	1709704800
Lahore	256	268.3	2024-03-01 06:05:00	17.3	107	168.8	135	80.3	2024-03-06T10:00:00	2024-03-06T05:00:00	1709701200
Lahore	269	378.4	2024-03-01 06:04:00	27.7	72	181.3	145	66.7	2024-03-06T09:00:00	2024-03-06T04:00:00	1709697600
Lahore	245	488.5	2024-03-01 06:03:00	38	37	158.8	127	53	2024-03-06T08:00:00	2024-03-06T03:00:00	1709694000
Lahore	262	484.2	2024-03-01 06:02:00	45	26.7	175	140	55	2024-03-06T07:00:00	2024-03-06T02:00:00	1709690400
Lahore	266	479.9	2024-03-01 06:01:00	52	16.3	178.8	143	57	2024-03-06T06:00:00	2024-03-06T01:00:00	1709686800
Lahore	266	475.6	2024-03-01 06:00:00	59	6	178.8	143	59	2024-03-06T05:00:00	2024-03-06T00:00:00	1709683200
Lahore	256	496.4	2024-03-01 05:23:00	59.7	8.7	168.8	135	61.7	2024-03-06T04:00:00	2024-03-05T23:00:00	1709679600
Lahore	192	517.3	2024-03-01 05:22:00	60.3	11.3	108.8	87	64.3	2024-03-06T03:00:00	2024-03-05T22:00:00	1709676000
Lahore	200	538.1	2024-03-01 05:21:00	61	14	116.3	93	67	2024-03-06T02:00:00	2024-03-05T21:00:00	1709672400
Lahore	189	534	2024-03-01 05:20:00	63.3	15.7	106	85	71.7	2024-03-06T01:00:00	2024-03-05T20:00:00	1709668800
Lahore	205	529.9	2024-03-01 05:19:00	65.7	17.3	121.3	97	76.3	2024-03-06T00:00:00	2024-03-05T19:00:00	1709665200
Lahore	203	525.8	2024-03-01 05:18:00	68	19	118.8	95	81	2024-03-05T23:00:00	2024-03-05T18:00:00	1709661600
Lahore	195	463.4	2024-03-01 05:17:00	62.3	28	111.3	89	77.7	2024-03-05T22:00:00	2024-03-05T17:00:00	1709658000
Lahore	163	400.9	2024-03-01 05:16:00	56.7	37	81.3	65	74.3	2024-03-05T21:00:00	2024-03-05T16:00:00	1709654400
Lahore	118	338.5	2024-03-01 05:15:00	51	46	52.5	42	71	2024-03-05T20:00:00	2024-03-05T15:00:00	1709650800
Lahore	161	268.3	2024-03-01 05:14:00	37	69.3	80	64	63	2024-03-05T19:00:00	2024-03-05T14:00:00	1709647200
Lahore	119	575	2024-03-01 05:13:00	50	14.6	72.5	42.5	42	2024-03-05T18:00:00	2024-03-05T13:00:00	1709643600
Lahore	148	127.8	2024-03-01 05:12:00	9	116	66.3	53	47	2024-03-05T17:00:00	2024-03-05T12:00:00	1709640000
Lahore	157	118.7	2024-03-01 05:11:00	6.7	122	76.3	61	43	2024-03-05T16:00:00	2024-03-05T11:00:00	1709636400
Lahore	176	109.5	2024-03-01 05:10:00	4.3	128	93.8	75	39	2024-03-05T15:00:00	2024-03-05T10:00:00	1709632800
[truncated: 2,923 more rows]
