# Supplementary material for: Air quality index prediction using machine learning regression models: A comparative analysis
Source: PLoS One. 2026 Jul 8;21(7):e0349858. doi: 10.1371/journal.pone.0349858 (PMC13345278; doi:10.1371/journal.pone.0349858)
Supplement: S1 File — (ZIP) [file pone.0349858.s001.zip › My_dataset_Air_quality/Dataset/Peshawar.xlsx]

## Sheet: Sheet1
City	aqi	co	datetime	no2	o3	pm10	pm25	so2	timestamp_local	timestamp_utc	ts
Peshawar	160	393.7	45293 days, 6:19:00	35	21	200	160	32.7	2024-01-31T00:00:00	2024-01-30T19:00:00	1706641200
Peshawar	273	424.9	45293 days, 6:18:00	39	18	185	148	39	2024-01-30T23:00:00	2024-01-30T18:00:00	1706637600
Peshawar	159	365.5	45293 days, 6:17:00	34.3	27.7	199	159	33.7	2024-01-30T22:00:00	2024-01-30T17:00:00	1706634000
Peshawar	276	306.2	45293 days, 6:16:00	29.7	37.3	187.5	150	28.3	2024-01-30T21:00:00	2024-01-30T16:00:00	1706630400
Peshawar	232	246.9	45293 days, 6:15:00	25	47	146.3	117	23	2024-01-30T20:00:00	2024-01-30T15:00:00	1706626800
Peshawar	181	209.9	45293 days, 6:14:00	19.3	59	98.8	79	20.3	2024-01-30T19:00:00	2024-01-30T14:00:00	1706623200
Peshawar	173	172.9	45293 days, 6:13:00	13.7	71	91.3	73	17.7	2024-01-30T18:00:00	2024-01-30T13:00:00	1706619600
Peshawar	171	136	45293 days, 6:12:00	8	83	88.8	71	15	2024-01-30T17:00:00	2024-01-30T12:00:00	1706616000
Peshawar	171	144.7	45293 days, 6:11:00	6.3	95.7	89	71	15.7	2024-01-30T16:00:00	2024-01-30T11:00:00	1706612400
Peshawar	227	153.5	45293 days, 6:10:00	4.7	108.3	141.3	113	16.3	2024-01-30T15:00:00	2024-01-30T10:00:00	1706608800
Peshawar	264	162.2	45293 days, 6:09:00	3	121	176.3	141	17	2024-01-30T14:00:00	2024-01-30T09:00:00	1706605200
Peshawar	198	195.3	45293 days, 6:08:00	4.7	116.7	247.5	198	22.7	2024-01-30T13:00:00	2024-01-30T08:00:00	1706601600
Peshawar	220	228.4	45293 days, 6:07:00	6.3	112.3	275	220	28.3	2024-01-30T12:00:00	2024-01-30T07:00:00	1706598000
Peshawar	181	261.5	45293 days, 6:06:00	8	108	226.3	181	34	2024-01-30T11:00:00	2024-01-30T06:00:00	1706594400
Peshawar	258	301.7	45293 days, 6:05:00	12	78	171.3	137	28.7	2024-01-30T10:00:00	2024-01-30T05:00:00	1706590800
Peshawar	180	342	45293 days, 6:04:00	16	48	225	180	23.3	2024-01-30T09:00:00	2024-01-30T04:00:00	1706587200
Peshawar	258	382.3	45293 days, 6:03:00	20	18	171.3	137	18	2024-01-30T08:00:00	2024-01-30T03:00:00	1706583600
Peshawar	229	388.7	45293 days, 6:02:00	21	16.7	143.8	115	17.3	2024-01-30T07:00:00	2024-01-30T02:00:00	1706580000
Peshawar	176	395.1	45293 days, 6:01:00	22	15.3	93.8	75	16.7	2024-01-30T06:00:00	2024-01-30T01:00:00	1706576400
Peshawar	168	401.5	45293 days, 6:00:00	23	14	86.3	69	16	2024-01-30T05:00:00	2024-01-30T00:00:00	1706572800
Peshawar	173	429.3	45293 days, 5:23:00	26.7	16.7	91.3	73	20	2024-01-30T04:00:00	2024-01-29T23:00:00	1706569200
Peshawar	166	457.2	45293 days, 5:22:00	30.3	19.3	84.6	67.67	24	2024-01-30T03:00:00	2024-01-29T22:00:00	1706565600
Peshawar	165	485	45293 days, 5:21:00	34	22	83.8	67	28	2024-01-30T02:00:00	2024-01-29T21:00:00	1706562000
Peshawar	168	531.7	45293 days, 5:20:00	41.7	19.3	86.3	69	34.7	2024-01-30T01:00:00	2024-01-29T20:00:00	1706558400
Peshawar	155	578.3	45293 days, 5:19:00	49.3	16.7	193.8	155	41.3	2024-01-30T00:00:00	2024-01-29T19:00:00	1706554800
Peshawar	211	625	45293 days, 5:18:00	57	14	263.8	211	48	2024-01-29T23:00:00	2024-01-29T18:00:00	1706551200
Peshawar	193	578.3	45293 days, 5:17:00	54.7	23.7	241.3	193	50.7	2024-01-29T22:00:00	2024-01-29T17:00:00	1706547600
Peshawar	210	531.7	45293 days, 5:16:00	52.3	33.3	263	210	53.3	2024-01-29T21:00:00	2024-01-29T16:00:00	1706544000
Peshawar	242	485	45293 days, 5:15:00	50	43	156.3	125	56	2024-01-29T20:00:00	2024-01-29T15:00:00	1706540400
Peshawar	171	401.7	45293 days, 5:14:00	37	68.7	88.8	71	54.7	2024-01-29T19:00:00	2024-01-29T14:00:00	1706536800
Peshawar	168	318.5	45293 days, 5:13:00	24	94.3	86.3	69	53.3	2024-01-29T18:00:00	2024-01-29T13:00:00	1706533200
Peshawar	142	235.2	45293 days, 5:12:00	11	120	63.8	51	52	2024-01-29T17:00:00	2024-01-29T12:00:00	1706529600
Peshawar	148	226.4	45293 days, 5:11:00	8.7	128.7	66.3	53	53	2024-01-29T16:00:00	2024-01-29T11:00:00	1706526000
Peshawar	126	217.7	45293 days, 5:10:00	6.3	137.3	56.3	45	54	2024-01-29T15:00:00	2024-01-29T10:00:00	1706522400
Peshawar	150	208.9	45293 days, 5:09:00	4	146	68	54	55	2024-01-29T14:00:00	2024-01-29T09:00:00	1706518800
Peshawar	118	204.5	45293 days, 5:08:00	6.3	123.3	52.5	42	47.7	2024-01-29T13:00:00	2024-01-29T08:00:00	1706515200
Peshawar	155	200	45293 days, 5:07:00	8.7	100.7	73.8	59	40.3	2024-01-29T12:00:00	2024-01-29T07:00:00	1706511600
Peshawar	173	195.5	45293 days, 5:06:00	11	78	91.3	73	33	2024-01-29T11:00:00	2024-01-29T06:00:00	1706508000
Peshawar	173	254.8	45293 days, 5:05:00	15.7	53.7	91.3	73	29.7	2024-01-29T10:00:00	2024-01-29T05:00:00	1706504400
Peshawar	196	314.2	45293 days, 5:04:00	20.3	29.3	112.9	90.33	26.3	2024-01-29T09:00:00	2024-01-29T04:00:00	1706500800
Peshawar	208	373.5	45293 days, 5:03:00	25	5	123.8	99	23	2024-01-29T08:00:00	2024-01-29T03:00:00	1706497200
Peshawar	179	350.2	45293 days, 5:02:00	24.3	5.7	96.3	77	20.3	2024-01-29T07:00:00	2024-01-29T02:00:00	1706493600
Peshawar	173	326.8	45293 days, 5:01:00	23.7	6.3	91.3	73	17.7	2024-01-29T06:00:00	2024-01-29T01:00:00	1706490000
Peshawar	168	303.5	45293 days, 5:00:00	23	7	86.3	69	15	2024-01-29T05:00:00	2024-01-29T00:00:00	1706486400
Peshawar	197	304.1	45293 days, 4:23:00	25	8.3	113.8	91	16	2024-01-29T04:00:00	2024-01-28T23:00:00	1706482800
Peshawar	176	304.6	45293 days, 4:22:00	27	9.7	93.8	75	17	2024-01-29T03:00:00	2024-01-28T22:00:00	1706479200
Peshawar	126	305.2	45293 days, 4:21:00	29	11	73	45	18	2024-01-29T02:00:00	2024-01-28T21:00:00	1706475600
Peshawar	184	310.9	45293 days, 4:20:00	30.7	11.7	101.3	81	20	2024-01-29T01:00:00	2024-01-28T20:00:00	1706472000
Peshawar	134	316.5	45293 days, 4:19:00	32.3	12.3	60	48	22	2024-01-29T00:00:00	2024-01-28T19:00:00	1706468400
Peshawar	123	322.1	45293 days, 4:18:00	34	13	55	44	24	2024-01-28T23:00:00	2024-01-28T18:00:00	1706464800
Peshawar	112	302.7	45293 days, 4:17:00	33.3	17.3	50	40	23.7	2024-01-28T22:00:00	2024-01-28T17:00:00	1706461200
Peshawar	118	283.2	45293 days, 4:16:00	32.7	21.7	52.5	42	23.3	2024-01-28T21:00:00	2024-01-28T16:00:00	1706457600
Peshawar	112	263.8	45293 days, 4:15:00	32	26	50	40	23	2024-01-28T20:00:00	2024-01-28T15:00:00	1706454000
Peshawar	142	240.8	45293 days, 4:14:00	27.3	37.7	63.8	51	23	2024-01-28T19:00:00	2024-01-28T14:00:00	1706450400
Peshawar	115	217.9	45293 days, 4:13:00	22.7	49.3	51.3	41	23	2024-01-28T18:00:00	2024-01-28T13:00:00	1706446800
Peshawar	112	194.9	45293 days, 4:12:00	18	61	50	40	23	2024-01-28T17:00:00	2024-01-28T12:00:00	1706443200
Peshawar	123	184.2	45293 days, 4:11:00	15.7	68.7	55	44	22.3	2024-01-28T16:00:00	2024-01-28T11:00:00	1706439600
Peshawar	142	173.5	45293 days, 4:10:00	13.3	76.3	63.8	51	21.7	2024-01-28T15:00:00	2024-01-28T10:00:00	1706436000
Peshawar	145	162.8	45293 days, 4:09:00	11	84	132	52	21	2024-01-28T14:00:00	2024-01-28T09:00:00	1706432400
Peshawar	261	204.6	45293 days, 4:08:00	13.7	78.3	173.8	139	22.3	2024-01-28T13:00:00	2024-01-28T08:00:00	1706428800
Peshawar	206	246.5	45293 days, 4:07:00	16.3	72.7	257.5	206	23.7	2024-01-28T12:00:00	2024-01-28T07:00:00	1706425200
Peshawar	168	288.3	45293 days, 4:06:00	19	67	210	168	25	2024-01-28T11:00:00	2024-01-28T06:00:00	1706421600
Peshawar	248	311.4	45293 days, 4:05:00	21.3	50	161.3	129	23.3	2024-01-28T10:00:00	2024-01-28T05:00:00	1706418000
Peshawar	192	334.6	45293 days, 4:04:00	23.7	33	108.8	87	21.7	2024-01-28T09:00:00	2024-01-28T04:00:00	1706414400
Peshawar	245	357.7	45293 days, 4:03:00	26	16	158.8	127	20	2024-01-28T08:00:00	2024-01-28T03:00:00	1706410800
Peshawar	189	353.3	45293 days, 4:02:00	26	15	106	85	19	2024-01-28T07:00:00	2024-01-28T02:00:00	1706407200
Peshawar	224	348.8	45293 days, 4:01:00	26	14	138.8	111	18	2024-01-28T06:00:00	2024-01-28T01:00:00	1706403600
Peshawar	213	344.3	45293 days, 4:00:00	26	13	128.8	103	17	2024-01-28T05:00:00	2024-01-28T00:00:00	1706400000
Peshawar	213	356.4	45293 days, 3:23:00	29	12.7	128.8	103	18	2024-01-28T04:00:00	2024-01-27T23:00:00	1706396400
Peshawar	213	368.4	45293 days, 3:22:00	32	12.3	128.8	103	19	2024-01-28T03:00:00	2024-01-27T22:00:00	1706392800
Peshawar	264	380.5	45293 days, 3:21:00	35	12	176.3	141	20	2024-01-28T02:00:00	2024-01-27T21:00:00	1706389200
Peshawar	196	443.1	45293 days, 3:20:00	41.3	9	245.4	196.33	25.7	2024-01-28T01:00:00	2024-01-27T20:00:00	1706385600
Peshawar	277	505.8	45293 days, 3:19:00	47.7	6	346.3	277	31.3	2024-01-28T00:00:00	2024-01-27T19:00:00	1706382000
Peshawar	307	568.4	45293 days, 3:18:00	54	3	383.8	307	37	2024-01-27T23:00:00	2024-01-27T18:00:00	1706378400
Peshawar	262	535.9	45293 days, 3:17:00	55	6.7	327.5	262	38.7	2024-01-27T22:00:00	2024-01-27T17:00:00	1706374800
Peshawar	266	503.5	45293 days, 3:16:00	56	10.3	332.5	266	40.3	2024-01-27T21:00:00	2024-01-27T16:00:00	1706371200
Peshawar	229	471	45293 days, 3:15:00	57	14	286.3	229	42	2024-01-27T20:00:00	2024-01-27T15:00:00	1706367600
Peshawar	265	384	45293 days, 3:14:00	43.7	35.7	331	265	36.7	2024-01-27T19:00:00	2024-01-27T14:00:00	1706364000
Peshawar	266	297.1	45293 days, 3:13:00	30.3	57.3	178.8	143	31.3	2024-01-27T18:00:00	2024-01-27T13:00:00	1706360400
Peshawar	221	210.1	45293 days, 3:12:00	17	79	136.3	109	26	2024-01-27T17:00:00	2024-01-27T12:00:00	1706356800
Peshawar	200	193	45293 days, 3:11:00	12.7	95	116.3	93	26	2024-01-27T16:00:00	2024-01-27T11:00:00	1706353200
Peshawar	205	175.9	45293 days, 3:10:00	8.3	111	121.3	97	26	2024-01-27T15:00:00	2024-01-27T10:00:00	1706349600
Peshawar	232	158.7	45293 days, 3:09:00	4	127	146.3	117	26	2024-01-27T14:00:00	2024-01-27T09:00:00	1706346000
Peshawar	245	196.5	45293 days, 3:08:00	6	120	158.3	126.67	28.3	2024-01-27T13:00:00	2024-01-27T08:00:00	1706342400
Peshawar	208	234.2	45293 days, 3:07:00	8	113	123.8	99	30.7	2024-01-27T12:00:00	2024-01-27T07:00:00	1706338800
Peshawar	270	272	45293 days, 3:06:00	10	106	182.5	146	33	2024-01-27T11:00:00	2024-01-27T06:00:00	1706335200
Peshawar	250	316.5	45293 days, 3:05:00	14	77.3	163.8	131	29.3	2024-01-27T10:00:00	2024-01-27T05:00:00	1706331600
Peshawar	213	361.1	45293 days, 3:04:00	18	48.7	128.8	103	25.7	2024-01-27T09:00:00	2024-01-27T04:00:00	1706328000
Peshawar	205	405.6	45293 days, 3:03:00	22	20	121.3	97	22	2024-01-27T08:00:00	2024-01-27T03:00:00	1706324400
Peshawar	215	424.5	45293 days, 3:02:00	24	16.3	130.4	104.33	20.3	2024-01-27T07:00:00	2024-01-27T02:00:00	1706320800
Peshawar	237	443.3	45293 days, 3:01:00	26	12.7	151.3	121	18.7	2024-01-27T06:00:00	2024-01-27T01:00:00	1706317200
Peshawar	235	462.2	45293 days, 3:00:00	28	9	148.8	119	17	2024-01-27T05:00:00	2024-01-27T00:00:00	1706313600
Peshawar	182	483.4	45293 days, 2:23:00	32	10	227.5	182	20	2024-01-27T04:00:00	2024-01-26T23:00:00	1706310000
Peshawar	214	504.6	45293 days, 2:22:00	36	11	267.5	214	23	2024-01-27T03:00:00	2024-01-26T22:00:00	1706306400
Peshawar	236	525.8	45293 days, 2:21:00	40	12	295	236	26	2024-01-27T02:00:00	2024-01-26T21:00:00	1706302800
Peshawar	304	565.7	45293 days, 2:20:00	45.7	12	380	304	33	2024-01-27T01:00:00	2024-01-26T20:00:00	1706299200
Peshawar	235	605.6	45293 days, 2:19:00	51.3	12	294	235	40	2024-01-27T00:00:00	2024-01-26T19:00:00	1706295600
Peshawar	381	645.5	45293 days, 2:18:00	57	12	476.3	381	47	2024-01-26T23:00:00	2024-01-26T18:00:00	1706292000
Peshawar	403	606.7	45293 days, 2:17:00	57	19.3	503.8	403	49.7	2024-01-26T22:00:00	2024-01-26T17:00:00	1706288400
Peshawar	411	568	45293 days, 2:16:00	57	26.7	513.8	411	52.3	2024-01-26T21:00:00	2024-01-26T16:00:00	1706284800
Peshawar	249	529.3	45293 days, 2:15:00	57	34	311.3	249	55	2024-01-26T20:00:00	2024-01-26T15:00:00	1706281200
Peshawar	222	429.1	45293 days, 2:14:00	42.7	56	277.5	222	48	2024-01-26T19:00:00	2024-01-26T14:00:00	1706277600
Peshawar	248	329	45293 days, 2:13:00	28.3	78	310	248	41	2024-01-26T18:00:00	2024-01-26T13:00:00	1706274000
Peshawar	246	228.8	45293 days, 2:12:00	14	100	307.5	246	34	2024-01-26T17:00:00	2024-01-26T12:00:00	1706270400
Peshawar	277	203.1	45293 days, 2:11:00	10	109.7	346.3	277	33	2024-01-26T16:00:00	2024-01-26T11:00:00	1706266800
Peshawar	244	177.4	45293 days, 2:10:00	6	119.3	305	244	32	2024-01-26T15:00:00	2024-01-26T10:00:00	1706263200
Peshawar	318	151.7	45293 days, 2:09:00	2	129	397.5	318	31	2024-01-26T14:00:00	2024-01-26T09:00:00	1706259600
Peshawar	380	201	45293 days, 2:08:00	4.7	125.7	475	380	34.7	2024-01-26T13:00:00	2024-01-26T08:00:00	1706256000
Peshawar	382	250.2	45293 days, 2:07:00	7.3	122.3	478.3	382.67	38.3	2024-01-26T12:00:00	2024-01-26T07:00:00	1706252400
Peshawar	415	299.4	45293 days, 2:06:00	10	119	518.8	415	42	2024-01-26T11:00:00	2024-01-26T06:00:00	1706248800
Peshawar	377	404.2	45293 days, 2:05:00	17.3	84.7	471.3	377	41.7	2024-01-26T10:00:00	2024-01-26T05:00:00	1706245200
Peshawar	361	509.1	45293 days, 2:04:00	24.7	50.3	451.3	361	41.3	2024-01-26T09:00:00	2024-01-26T04:00:00	1706241600
Peshawar	361	613.9	45293 days, 2:03:00	32	16	451.3	361	41	2024-01-26T08:00:00	2024-01-26T03:00:00	1706238000
Peshawar	411	593.3	45293 days, 2:02:00	30	18	513.8	411	39.3	2024-01-26T07:00:00	2024-01-26T02:00:00	1706234400
Peshawar	393	572.7	45293 days, 2:01:00	28	20	491	393	37.7	2024-01-26T06:00:00	2024-01-26T01:00:00	1706230800
Peshawar	425	552.1	45293 days, 2:00:00	26	22	528.8	423	36	2024-01-26T05:00:00	2024-01-26T00:00:00	1706227200
Peshawar	425	577.2	45293 days, 1:23:00	28.7	21.3	528.8	423	39.7	2024-01-26T04:00:00	2024-01-25T23:00:00	1706223600
Peshawar	425	602.3	45293 days, 1:22:00	31.3	20.7	528.8	423	43.3	2024-01-26T03:00:00	2024-01-25T22:00:00	1706220000
Peshawar	395	627.4	45293 days, 1:21:00	34	20	493.8	395	47	2024-01-26T02:00:00	2024-01-25T21:00:00	1706216400
Peshawar	437	627	45293 days, 1:20:00	35.7	23.7	541.3	433	51.7	2024-01-26T01:00:00	2024-01-25T20:00:00	1706212800
Peshawar	437	626.6	45293 days, 1:19:00	37.3	27.3	541.3	433	56.3	2024-01-26T00:00:00	2024-01-25T19:00:00	1706209200
Peshawar	500	626.2	45293 days, 1:18:00	39	31	669	535	61	2024-01-25T23:00:00	2024-01-25T18:00:00	1706205600
Peshawar	470	606.9	45293 days, 1:17:00	40	35.7	573.8	459	60.3	2024-01-25T22:00:00	2024-01-25T17:00:00	1706202000
Peshawar	353	587.7	45293 days, 1:16:00	41	40.3	441.3	353	59.7	2024-01-25T21:00:00	2024-01-25T16:00:00	1706198400
Peshawar	321	568.4	45293 days, 1:15:00	42	45	401.3	321	59	2024-01-25T20:00:00	2024-01-25T15:00:00	1706194800
Peshawar	298	502.9	45293 days, 1:14:00	33	61.3	372.5	298	53.3	2024-01-25T19:00:00	2024-01-25T14:00:00	1706191200
Peshawar	272	437.3	45293 days, 1:13:00	24	77.7	340	272	47.7	2024-01-25T18:00:00	2024-01-25T13:00:00	1706187600
Peshawar	297	371.8	45293 days, 1:12:00	15	94	371	297	42	2024-01-25T17:00:00	2024-01-25T12:00:00	1706184000
Peshawar	284	361.4	45293 days, 1:11:00	11	115	355	284	44.3	2024-01-25T16:00:00	2024-01-25T11:00:00	1706180400
Peshawar	284	351.1	45293 days, 1:10:00	7	136	355	284	46.7	2024-01-25T15:00:00	2024-01-25T10:00:00	1706176800
Peshawar	293	340.8	45293 days, 1:09:00	3	157	366.3	293	49	2024-01-25T14:00:00	2024-01-25T09:00:00	1706173200
Peshawar	314	388.7	45293 days, 1:08:00	5	150	392.5	314	50.3	2024-01-25T13:00:00	2024-01-25T08:00:00	1706169600
Peshawar	300	436.5	45293 days, 1:07:00	7	143	375	300	51.7	2024-01-25T12:00:00	2024-01-25T07:00:00	1706166000
Peshawar	238	484.4	45293 days, 1:06:00	9	136	297.5	238	53	2024-01-25T11:00:00	2024-01-25T06:00:00	1706162400
Peshawar	299	498.4	45293 days, 1:05:00	13	97	374	299	43.7	2024-01-25T10:00:00	2024-01-25T05:00:00	1706158800
Peshawar	218	512.4	45293 days, 1:04:00	17	58	272.5	218	34.3	2024-01-25T09:00:00	2024-01-25T04:00:00	1706155200
Peshawar	242	526.4	45293 days, 1:03:00	21	19	302.5	242	25	2024-01-25T08:00:00	2024-01-25T03:00:00	1706151600
Peshawar	248	526.8	45293 days, 1:02:00	21	19	310	248	23.3	2024-01-25T07:00:00	2024-01-25T02:00:00	1706148000
Peshawar	228	527.2	45293 days, 1:01:00	21	19	285	228	21.7	2024-01-25T06:00:00	2024-01-25T01:00:00	1706144400
Peshawar	238	527.6	45293 days, 1:00:00	21	19	297.5	238	20	2024-01-25T05:00:00	2024-01-25T00:00:00	1706140800
Peshawar	227	544.7	45293 days, 0:23:00	23	19.3	284	227	21.7	2024-01-25T04:00:00	2024-01-24T23:00:00	1706137200
Peshawar	264	561.8	45293 days, 0:22:00	25	19.7	330	264	23.3	2024-01-25T03:00:00	2024-01-24T22:00:00	1706133600
Peshawar	256	578.9	45293 days, 0:21:00	27	20	320	256	25	2024-01-25T02:00:00	2024-01-24T21:00:00	1706130000
Peshawar	284	610.8	45293 days, 0:20:00	30	25	355	284	35	2024-01-25T01:00:00	2024-01-24T20:00:00	1706126400
Peshawar	261	642.7	45293 days, 0:19:00	33	30	326.3	261	45	2024-01-25T00:00:00	2024-01-24T19:00:00	1706122800
Peshawar	254	674.6	45293 days, 0:18:00	36	35	317.5	254	55	2024-01-24T23:00:00	2024-01-24T18:00:00	1706119200
Peshawar	260	649.9	45293 days, 0:17:00	36.3	43	325	260	55.7	2024-01-24T22:00:00	2024-01-24T17:00:00	1706115600
Peshawar	238	625.2	45293 days, 0:16:00	36.7	51	297.5	238	56.3	2024-01-24T21:00:00	2024-01-24T16:00:00	1706112000
Peshawar	238	600.5	45293 days, 0:15:00	37	59	297.5	238	57	2024-01-24T20:00:00	2024-01-24T15:00:00	1706108400
Peshawar	220	536.3	45293 days, 0:14:00	29.3	78	275	220	53.3	2024-01-24T19:00:00	2024-01-24T14:00:00	1706104800
Peshawar	203	472.1	45293 days, 0:13:00	21.7	97	253.8	203	49.7	2024-01-24T18:00:00	2024-01-24T13:00:00	1706101200
Peshawar	211	407.9	45293 days, 0:12:00	14	116	263.8	211	46	2024-01-24T17:00:00	2024-01-24T12:00:00	1706097600
Peshawar	210	397.4	45293 days, 0:11:00	10.3	132.3	263	210	48.3	2024-01-24T16:00:00	2024-01-24T11:00:00	1706094000
Peshawar	225	386.9	45293 days, 0:10:00	6.7	148.7	281.3	225	50.7	2024-01-24T15:00:00	2024-01-24T10:00:00	1706090400
Peshawar	236	376.4	45293 days, 0:09:00	3	165	295	236	53	2024-01-24T14:00:00	2024-01-24T09:00:00	1706086800
Peshawar	229	392	45293 days, 0:08:00	4.7	152.3	286.3	229	49.7	2024-01-24T13:00:00	2024-01-24T08:00:00	1706083200
Peshawar	176	407.5	45293 days, 0:07:00	6.3	139.7	220	176	46.3	2024-01-24T12:00:00	2024-01-24T07:00:00	1706079600
Peshawar	167	423.1	45293 days, 0:06:00	8	127	208.8	167	43	2024-01-24T11:00:00	2024-01-24T06:00:00	1706076000
Peshawar	167	444.7	45293 days, 0:05:00	12	92	208.8	167	36	2024-01-24T10:00:00	2024-01-24T05:00:00	1706072400
Peshawar	166	466.3	45293 days, 0:04:00	16	57	208	166	29	2024-01-24T09:00:00	2024-01-24T04:00:00	1706068800
Peshawar	170	487.9	45293 days, 0:03:00	20	22	212.5	170	22	2024-01-24T08:00:00	2024-01-24T03:00:00	1706065200
Peshawar	201	494.7	45293 days, 0:02:00	20	18.7	251.3	201	19.3	2024-01-24T07:00:00	2024-01-24T02:00:00	1706061600
Peshawar	227	501.5	45293 days, 0:01:00	20	15.3	283.8	227	16.7	2024-01-24T06:00:00	2024-01-24T01:00:00	1706058000
Peshawar	248	508.3	45293 days, 0:00:00	20	12	310	248	14	2024-01-24T05:00:00	2024-01-24T00:00:00	1706054400
Peshawar	253	538.1	2024-01-01 23:23:00	22.7	12.7	316.3	253	16.7	2024-01-24T04:00:00	2024-01-23T23:00:00	1706050800
Peshawar	247	567.8	2024-01-01 23:22:00	25.3	13.3	309	247	19.3	2024-01-24T03:00:00	2024-01-23T22:00:00	1706047200
Peshawar	268	597.6	2024-01-01 23:21:00	28	14	335	268	22	2024-01-24T02:00:00	2024-01-23T21:00:00	1706043600
Peshawar	277	625.6	2024-01-01 23:20:00	31.3	19	346.3	277	30.7	2024-01-24T01:00:00	2024-01-23T20:00:00	1706040000
Peshawar	281	653.6	2024-01-01 23:19:00	34.7	24	351.3	281	39.3	2024-01-24T00:00:00	2024-01-23T19:00:00	1706036400
Peshawar	270	681.6	2024-01-01 23:18:00	38	29	337.5	270	48	2024-01-23T23:00:00	2024-01-23T18:00:00	1706032800
Peshawar	254	658.9	2024-01-01 23:17:00	38.3	37.3	317.5	254	49.7	2024-01-23T22:00:00	2024-01-23T17:00:00	1706029200
Peshawar	254	636.1	2024-01-01 23:16:00	38.7	45.7	317.5	254	51.3	2024-01-23T21:00:00	2024-01-23T16:00:00	1706025600
Peshawar	213	613.4	2024-01-01 23:15:00	39	54	149	103	53	2024-01-23T20:00:00	2024-01-23T15:00:00	1706022000
Peshawar	245	552.5	2024-01-01 23:14:00	31.3	72.7	306.3	245	49	2024-01-23T19:00:00	2024-01-23T14:00:00	1706018400
Peshawar	242	491.6	2024-01-01 23:13:00	23.7	91.3	302.5	242	45	2024-01-23T18:00:00	2024-01-23T13:00:00	1706014800
Peshawar	250	430.7	2024-01-01 23:12:00	16	110	312.5	250	41	2024-01-23T17:00:00	2024-01-23T12:00:00	1706011200
Peshawar	257	423.7	2024-01-01 23:11:00	11.7	126.7	321.3	257	43	2024-01-23T16:00:00	2024-01-23T11:00:00	1706007600
Peshawar	203	416.7	2024-01-01 23:10:00	7.3	143.3	253.8	203	45	2024-01-23T15:00:00	2024-01-23T10:00:00	1706004000
Peshawar	256	409.7	2024-01-01 23:09:00	3	160	320	256	47	2024-01-23T14:00:00	2024-01-23T09:00:00	1706000400
Peshawar	203	439.6	2024-01-01 23:08:00	4.7	144.3	253.8	203	44	2024-01-23T13:00:00	2024-01-23T08:00:00	1705996800
Peshawar	184	469.6	2024-01-01 23:07:00	6.3	128.7	230	184	41	2024-01-23T12:00:00	2024-01-23T07:00:00	1705993200
Peshawar	180	499.6	2024-01-01 23:06:00	8	113	225	180	38	2024-01-23T11:00:00	2024-01-23T06:00:00	1705989600
Peshawar	171	513.4	2024-01-01 23:05:00	12.3	80.7	213.8	171	30.7	2024-01-23T10:00:00	2024-01-23T05:00:00	1705986000
Peshawar	162	527.2	2024-01-01 23:04:00	16.7	48.3	202.5	162	23.3	2024-01-23T09:00:00	2024-01-23T04:00:00	1705982400
Peshawar	170	541	2024-01-01 23:03:00	21	16	213	170	16	2024-01-23T08:00:00	2024-01-23T03:00:00	1705978800
Peshawar	160	539.4	2024-01-01 23:02:00	21	18.7	200	160	19	2024-01-23T07:00:00	2024-01-23T02:00:00	1705975200
Peshawar	196	537.9	2024-01-01 23:01:00	21	21.3	245	196	22	2024-01-23T06:00:00	2024-01-23T01:00:00	1705971600
Peshawar	200	536.3	2024-01-01 23:00:00	21	24	250	200	25	2024-01-23T05:00:00	2024-01-23T00:00:00	1705968000
Peshawar	238	553.8	2024-01-01 22:23:00	22.7	23.3	297.5	238	25	2024-01-23T04:00:00	2024-01-22T23:00:00	1705964400
Peshawar	285	571.3	2024-01-01 22:22:00	24.3	22.7	356.3	285	25	2024-01-23T03:00:00	2024-01-22T22:00:00	1705960800
Peshawar	259	588.9	2024-01-01 22:21:00	26	22	323.8	259	25	2024-01-23T02:00:00	2024-01-22T21:00:00	1705957200
Peshawar	309	627	2024-01-01 22:20:00	30	25	387.1	309.67	33.3	2024-01-23T01:00:00	2024-01-22T20:00:00	1705953600
Peshawar	333	665.1	2024-01-01 22:19:00	34	28	416.3	333	41.7	2024-01-23T00:00:00	2024-01-22T19:00:00	1705950000
Peshawar	411	703.2	2024-01-01 22:18:00	38	31	513.8	411	50	2024-01-22T23:00:00	2024-01-22T18:00:00	1705946400
Peshawar	400	679.1	2024-01-01 22:17:00	38.7	38.3	500	400	49.7	2024-01-22T22:00:00	2024-01-22T17:00:00	1705942800
Peshawar	373	655	2024-01-01 22:16:00	39.3	45.7	466.3	373	49.3	2024-01-22T21:00:00	2024-01-22T16:00:00	1705939200
Peshawar	362	630.9	2024-01-01 22:15:00	40	53	452.5	362	49	2024-01-22T20:00:00	2024-01-22T15:00:00	1705935600
Peshawar	351	552.7	2024-01-01 22:14:00	32	71.3	438.8	351	44	2024-01-22T19:00:00	2024-01-22T14:00:00	1705932000
Peshawar	375	474.5	2024-01-01 22:13:00	24	89.7	469	375	39	2024-01-22T18:00:00	2024-01-22T13:00:00	1705928400
Peshawar	339	396.3	2024-01-01 22:12:00	16	108	423.8	339	34	2024-01-22T17:00:00	2024-01-22T12:00:00	1705924800
Peshawar	339	387.9	2024-01-01 22:11:00	12	125.7	423.8	339	37.3	2024-01-22T16:00:00	2024-01-22T11:00:00	1705921200
Peshawar	307	379.5	2024-01-01 22:10:00	8	143.3	383.8	307	40.7	2024-01-22T15:00:00	2024-01-22T10:00:00	1705917600
Peshawar	317	371.2	2024-01-01 22:09:00	4	161	396.3	317	44	2024-01-22T14:00:00	2024-01-22T09:00:00	1705914000
Peshawar	308	366.5	2024-01-01 22:08:00	6	141	385.4	308.33	37	2024-01-22T13:00:00	2024-01-22T08:00:00	1705910400
Peshawar	352	361.8	2024-01-01 22:07:00	8	121	440	352	30	2024-01-22T12:00:00	2024-01-22T07:00:00	1705906800
Peshawar	291	357.2	2024-01-01 22:06:00	10	101	363.8	291	23	2024-01-22T11:00:00	2024-01-22T06:00:00	1705903200
Peshawar	276	385.6	2024-01-01 22:05:00	12.3	74	345	276	19	2024-01-22T10:00:00	2024-01-22T05:00:00	1705899600
Peshawar	369	414	2024-01-01 22:04:00	14.7	47	461.3	369	15	2024-01-22T09:00:00	2024-01-22T04:00:00	1705896000
Peshawar	375	442.4	2024-01-01 22:03:00	17	20	468.8	375	11	2024-01-22T08:00:00	2024-01-22T03:00:00	1705892400
Peshawar	392	441.8	2024-01-01 22:02:00	16.7	21.7	490	392	9.7	2024-01-22T07:00:00	2024-01-22T02:00:00	1705888800
Peshawar	352	441.2	2024-01-01 22:01:00	16.3	23.3	440	352	8.3	2024-01-22T06:00:00	2024-01-22T01:00:00	1705885200
Peshawar	283	440.6	2024-01-01 22:00:00	16	25	353.8	283	7	2024-01-22T05:00:00	2024-01-22T00:00:00	1705881600
Peshawar	290	469.8	2024-01-01 21:23:00	19	25.3	362.5	290	11.3	2024-01-22T04:00:00	2024-01-21T23:00:00	1705878000
Peshawar	395	499	2024-01-01 21:22:00	22	25.7	493.8	395	15.7	2024-01-22T03:00:00	2024-01-21T22:00:00	1705874400
Peshawar	417	528.2	2024-01-01 21:21:00	25	26	521.3	417	20	2024-01-22T02:00:00	2024-01-21T21:00:00	1705870800
Peshawar	405	578.2	2024-01-01 21:20:00	29.3	29.3	506.3	405	31.3	2024-01-22T01:00:00	2024-01-21T20:00:00	1705867200
Peshawar	500	628.1	2024-01-01 21:19:00	33.7	32.7	624	499	42.7	2024-01-22T00:00:00	2024-01-21T19:00:00	1705863600
Peshawar	409	678.1	2024-01-01 21:18:00	38	36	511.3	409	54	2024-01-21T23:00:00	2024-01-21T18:00:00	1705860000
Peshawar	395	670.2	2024-01-01 21:17:00	37.7	47.3	493.8	395	57.3	2024-01-21T22:00:00	2024-01-21T17:00:00	1705856400
Peshawar	374	662.2	2024-01-01 21:16:00	37.3	58.7	467.5	374	60.7	2024-01-21T21:00:00	2024-01-21T16:00:00	1705852800
Peshawar	339	654.2	2024-01-01 21:15:00	37	70	423.8	339	64	2024-01-21T20:00:00	2024-01-21T15:00:00	1705849200
Peshawar	297	592.5	2024-01-01 21:14:00	30.7	90	371.3	297	60.7	2024-01-21T19:00:00	2024-01-21T14:00:00	1705845600
Peshawar	299	530.9	2024-01-01 21:13:00	24.3	110	373.8	299	57.3	2024-01-21T18:00:00	2024-01-21T13:00:00	1705842000
Peshawar	279	469.2	2024-01-01 21:12:00	18	130	348.8	279	54	2024-01-21T17:00:00	2024-01-21T12:00:00	1705838400
Peshawar	310	452.9	2024-01-01 21:11:00	13.3	149.7	387.5	310	57.7	2024-01-21T16:00:00	2024-01-21T11:00:00	1705834800
Peshawar	310	436.5	2024-01-01 21:10:00	8.7	169.3	387.5	310	61.3	2024-01-21T15:00:00	2024-01-21T10:00:00	1705831200
Peshawar	355	420.2	2024-01-01 21:09:00	4	189	443.8	355	65	2024-01-21T14:00:00	2024-01-21T09:00:00	1705827600
Peshawar	293	407.4	2024-01-01 21:08:00	5.7	165	366.3	293	54.7	2024-01-21T13:00:00	2024-01-21T08:00:00	1705824000
Peshawar	330	394.5	2024-01-01 21:07:00	7.3	141	412.5	330	44.3	2024-01-21T12:00:00	2024-01-21T07:00:00	1705820400
Peshawar	292	381.7	2024-01-01 21:06:00	9	117	365	292	34	2024-01-21T11:00:00	2024-01-21T06:00:00	1705816800
Peshawar	333	405.6	2024-01-01 21:05:00	12.3	85.3	416.3	333	29.3	2024-01-21T10:00:00	2024-01-21T05:00:00	1705813200
Peshawar	298	429.5	2024-01-01 21:04:00	15.7	53.7	372.5	298	24.7	2024-01-21T09:00:00	2024-01-21T04:00:00	1705809600
Peshawar	218	453.5	2024-01-01 21:03:00	19	22	272.5	218	20	2024-01-21T08:00:00	2024-01-21T03:00:00	1705806000
Peshawar	219	482.2	2024-01-01 21:02:00	19.3	17.3	273.8	219	17.7	2024-01-21T07:00:00	2024-01-21T02:00:00	1705802400
Peshawar	227	511	2024-01-01 21:01:00	19.7	12.7	283.8	227	15.3	2024-01-21T06:00:00	2024-01-21T01:00:00	1705798800
Peshawar	218	539.8	2024-01-01 21:00:00	20	8	273	218	13	2024-01-21T05:00:00	2024-01-21T00:00:00	1705795200
Peshawar	256	582	2024-01-01 20:23:00	23	11.3	320	256	16.7	2024-01-21T04:00:00	2024-01-20T23:00:00	1705791600
Peshawar	390	624.3	2024-01-01 20:22:00	26	14.7	487.5	390	20.3	2024-01-21T03:00:00	2024-01-20T22:00:00	1705788000
Peshawar	404	666.5	2024-01-01 20:21:00	29	18	505	404	24	2024-01-21T02:00:00	2024-01-20T21:00:00	1705784400
Peshawar	425	706.7	2024-01-01 20:20:00	31.7	25	528.8	423	31.3	2024-01-21T01:00:00	2024-01-20T20:00:00	1705780800
Peshawar	457	747	2024-01-01 20:19:00	34.3	32	561.3	449	38.7	2024-01-21T00:00:00	2024-01-20T19:00:00	1705777200
Peshawar	500	787.3	2024-01-01 20:18:00	37	39	640	512	46	2024-01-20T23:00:00	2024-01-20T18:00:00	1705773600
Peshawar	427	765.7	2024-01-01 20:17:00	37	50	531.3	425	52.3	2024-01-20T22:00:00	2024-01-20T17:00:00	1705770000
Peshawar	427	744.1	2024-01-01 20:16:00	37	61	531.3	425	58.7	2024-01-20T21:00:00	2024-01-20T16:00:00	1705766400
Peshawar	408	722.5	2024-01-01 20:15:00	37	72	510	408	65	2024-01-20T20:00:00	2024-01-20T15:00:00	1705762800
Peshawar	389	656.5	2024-01-01 20:14:00	30.7	92.3	486.3	389	61.3	2024-01-20T19:00:00	2024-01-20T14:00:00	1705759200
Peshawar	338	590.6	2024-01-01 20:13:00	24.3	112.7	422.5	338	57.7	2024-01-20T18:00:00	2024-01-20T13:00:00	1705755600
Peshawar	403	524.7	2024-01-01 20:12:00	18	133	504	403	54	2024-01-20T17:00:00	2024-01-20T12:00:00	1705752000
Peshawar	324	499.6	2024-01-01 20:11:00	13.3	153.3	405	324	55.3	2024-01-20T16:00:00	2024-01-20T11:00:00	1705748400
Peshawar	293	474.5	2024-01-01 20:10:00	8.7	173.7	366.3	293	56.7	2024-01-20T15:00:00	2024-01-20T10:00:00	1705744800
Peshawar	257	449.4	2024-01-01 20:09:00	4	194	321.3	257	58	2024-01-20T14:00:00	2024-01-20T09:00:00	1705741200
Peshawar	342	450.7	2024-01-01 20:08:00	6.7	169.7	427.5	342	50	2024-01-20T13:00:00	2024-01-20T08:00:00	1705737600
Peshawar	349	452.1	2024-01-01 20:07:00	9.3	145.3	436.3	349	42	2024-01-20T12:00:00	2024-01-20T07:00:00	1705734000
Peshawar	344	453.5	2024-01-01 20:06:00	12	121	430	344	34	2024-01-20T11:00:00	2024-01-20T06:00:00	1705730400
Peshawar	318	494.5	2024-01-01 20:05:00	16.3	86	397.9	318.33	30.3	2024-01-20T10:00:00	2024-01-20T05:00:00	1705726800
Peshawar	282	535.6	2024-01-01 20:04:00	20.7	51	352.5	282	26.7	2024-01-20T09:00:00	2024-01-20T04:00:00	1705723200
Peshawar	267	576.6	2024-01-01 20:03:00	25	16	333.8	267	23	2024-01-20T08:00:00	2024-01-20T03:00:00	1705719600
Peshawar	253	575	2024-01-01 20:02:00	25	15.3	316.3	253	21.7	2024-01-20T07:00:00	2024-01-20T02:00:00	1705716000
Peshawar	179	573.5	2024-01-01 20:01:00	25	14.7	223.8	179	20.3	2024-01-20T06:00:00	2024-01-20T01:00:00	1705712400
Peshawar	234	571.9	2024-01-01 20:00:00	25	14	292.5	234	19	2024-01-20T05:00:00	2024-01-20T00:00:00	1705708800
Peshawar	178	583.2	2024-01-01 19:23:00	26	15.7	223	178	20	2024-01-20T04:00:00	2024-01-19T23:00:00	1705705200
Peshawar	272	594.5	2024-01-01 19:22:00	27	17.3	340	272	21	2024-01-20T03:00:00	2024-01-19T22:00:00	1705701600
Peshawar	376	605.8	2024-01-01 19:21:00	28	19	470	376	22	2024-01-20T02:00:00	2024-01-19T21:00:00	1705698000
Peshawar	404	641	2024-01-01 19:20:00	31.7	25.7	505	404	34.3	2024-01-20T01:00:00	2024-01-19T20:00:00	1705694400
Peshawar	398	676.2	2024-01-01 19:19:00	35.3	32.3	497.5	398	46.7	2024-01-20T00:00:00	2024-01-19T19:00:00	1705690800
Peshawar	406	711.4	2024-01-01 19:18:00	39	39	507.5	406	59	2024-01-19T23:00:00	2024-01-19T18:00:00	1705687200
Peshawar	355	672.1	2024-01-01 19:17:00	39	50	444.6	355.67	59.7	2024-01-19T22:00:00	2024-01-19T17:00:00	1705683600
Peshawar	307	632.8	2024-01-01 19:16:00	39	61	383.8	307	60.3	2024-01-19T21:00:00	2024-01-19T16:00:00	1705680000
Peshawar	255	593.5	2024-01-01 19:15:00	39	72	318.8	255	61	2024-01-19T20:00:00	2024-01-19T15:00:00	1705676400
Peshawar	220	518.6	2024-01-01 19:14:00	33	91.3	275	220	56.7	2024-01-19T19:00:00	2024-01-19T14:00:00	1705672800
Peshawar	182	443.7	2024-01-01 19:13:00	27	110.7	227.5	182	52.3	2024-01-19T18:00:00	2024-01-19T13:00:00	1705669200
Peshawar	220	368.8	2024-01-01 19:12:00	21	130	275	220	48	2024-01-19T17:00:00	2024-01-19T12:00:00	1705665600
Peshawar	254	343.9	2024-01-01 19:11:00	15.3	147.3	317.9	254.33	48	2024-01-19T16:00:00	2024-01-19T11:00:00	1705662000
Peshawar	295	319	2024-01-01 19:10:00	9.7	164.7	368.8	295	48	2024-01-19T15:00:00	2024-01-19T10:00:00	1705658400
Peshawar	323	294.1	2024-01-01 19:09:00	4	182	403.8	323	48	2024-01-19T14:00:00	2024-01-19T09:00:00	1705654800
Peshawar	424	282.1	2024-01-01 19:08:00	6	161	527.5	422	43.3	2024-01-19T13:00:00	2024-01-19T08:00:00	1705651200
Peshawar	263	270	2024-01-01 19:07:00	8	140	328.8	263	38.7	2024-01-19T12:00:00	2024-01-19T07:00:00	1705647600
Peshawar	222	258	2024-01-01 19:06:00	10	119	277.5	222	34	2024-01-19T11:00:00	2024-01-19T06:00:00	1705644000
Peshawar	179	314.8	2024-01-01 19:05:00	15.3	85.3	223.8	179	30.3	2024-01-19T10:00:00	2024-01-19T05:00:00	1705640400
Peshawar	221	371.6	2024-01-01 19:04:00	20.7	51.7	276	221	26.7	2024-01-19T09:00:00	2024-01-19T04:00:00	1705636800
Peshawar	264	428.4	2024-01-01 19:03:00	26	18	176.3	141	23	2024-01-19T08:00:00	2024-01-19T03:00:00	1705633200
Peshawar	175	428.8	2024-01-01 19:02:00	25.3	15	218.8	175	20.3	2024-01-19T07:00:00	2024-01-19T02:00:00	1705629600
Peshawar	188	429.1	2024-01-01 19:01:00	24.7	12	235	188	17.7	2024-01-19T06:00:00	2024-01-19T01:00:00	1705626000
Peshawar	218	429.5	2024-01-01 19:00:00	24	9	272.5	218	15	2024-01-19T05:00:00	2024-01-19T00:00:00	1705622400
Peshawar	307	464.2	2024-01-01 18:23:00	27	9.7	383.8	307	17	2024-01-19T04:00:00	2024-01-18T23:00:00	1705618800
Peshawar	274	498.8	2024-01-01 18:22:00	30	10.3	342.5	274	19	2024-01-19T03:00:00	2024-01-18T22:00:00	1705615200
Peshawar	302	533.4	2024-01-01 18:21:00	33	11	377.5	302	21	2024-01-19T02:00:00	2024-01-18T21:00:00	1705611600
Peshawar	378	569.6	2024-01-01 18:20:00	36.7	17	472.5	378	32.3	2024-01-19T01:00:00	2024-01-18T20:00:00	1705608000
Peshawar	409	605.8	2024-01-01 18:19:00	40.3	23	511.3	409	43.7	2024-01-19T00:00:00	2024-01-18T19:00:00	1705604400
Peshawar	405	642	2024-01-01 18:18:00	44	29	506.3	405	55	2024-01-18T23:00:00	2024-01-18T18:00:00	1705600800
Peshawar	377	621.9	2024-01-01 18:17:00	44	42.7	471.3	377	57.7	2024-01-18T22:00:00	2024-01-18T17:00:00	1705597200
Peshawar	486	601.9	2024-01-01 18:16:00	44	56.3	590	472	60.3	2024-01-18T21:00:00	2024-01-18T16:00:00	1705593600
Peshawar	299	581.8	2024-01-01 18:15:00	44	70	373.8	299	63	2024-01-18T20:00:00	2024-01-18T15:00:00	1705590000
Peshawar	224	513.4	2024-01-01 18:14:00	37	94	280	224	57.7	2024-01-18T19:00:00	2024-01-18T14:00:00	1705586400
Peshawar	192	444.9	2024-01-01 18:13:00	30	118	240	192	52.3	2024-01-18T18:00:00	2024-01-18T13:00:00	1705582800
Peshawar	151	376.4	2024-01-01 18:12:00	23	142	188.8	151	47	2024-01-18T17:00:00	2024-01-18T12:00:00	1705579200
Peshawar	249	356.4	2024-01-01 18:11:00	17	154.3	311.3	249	47.3	2024-01-18T16:00:00	2024-01-18T11:00:00	1705575600
Peshawar	274	336.3	2024-01-01 18:10:00	11	166.7	186	149	47.7	2024-01-18T15:00:00	2024-01-18T10:00:00	1705572000
Peshawar	379	316.3	2024-01-01 18:09:00	5	179	473.8	379	48	2024-01-18T14:00:00	2024-01-18T09:00:00	1705568400
Peshawar	372	304.1	2024-01-01 18:08:00	7	159	465	372	42.7	2024-01-18T13:00:00	2024-01-18T08:00:00	1705564800
Peshawar	372	291.8	2024-01-01 18:07:00	9	139	465	372	37.3	2024-01-18T12:00:00	2024-01-18T07:00:00	1705561200
Peshawar	365	279.5	2024-01-01 18:06:00	11	119	456.3	365	32	2024-01-18T11:00:00	2024-01-18T06:00:00	1705557600
Peshawar	350	341.2	2024-01-01 18:05:00	16	85	437.5	350	28.3	2024-01-18T10:00:00	2024-01-18T05:00:00	1705554000
Peshawar	349	402.9	2024-01-01 18:04:00	21	51	436	349	24.7	2024-01-18T09:00:00	2024-01-18T04:00:00	1705550400
Peshawar	264	464.5	2024-01-01 18:03:00	26	17	176.3	141	21	2024-01-18T08:00:00	2024-01-18T03:00:00	1705546800
Peshawar	264	480.5	2024-01-01 18:02:00	25	14.7	176.3	141	18.3	2024-01-18T07:00:00	2024-01-18T02:00:00	1705543200
Peshawar	152	496.4	2024-01-01 18:01:00	24	12.3	190	152	15.7	2024-01-18T06:00:00	2024-01-18T01:00:00	1705539600
Peshawar	270	512.4	2024-01-01 18:00:00	23	10	182.5	146	13	2024-01-18T05:00:00	2024-01-18T00:00:00	1705536000
Peshawar	168	563.2	2024-01-01 17:23:00	26.3	9.7	210	168	15	2024-01-18T04:00:00	2024-01-17T23:00:00	1705532400
Peshawar	191	613.9	2024-01-01 17:22:00	29.7	9.3	238.8	191	17	2024-01-18T03:00:00	2024-01-17T22:00:00	1705528800
Peshawar	167	664.7	2024-01-01 17:21:00	33	9	209	167	19	2024-01-18T02:00:00	2024-01-17T21:00:00	1705525200
Peshawar	229	704.6	2024-01-01 17:20:00	36.3	15.7	286.3	229	32.3	2024-01-18T01:00:00	2024-01-17T20:00:00	1705521600
Peshawar	427	744.5	2024-01-01 17:19:00	39.7	22.3	531.3	425	45.7	2024-01-18T00:00:00	2024-01-17T19:00:00	1705518000
Peshawar	424	784.4	2024-01-01 17:18:00	43	29	527.5	422	59	2024-01-17T23:00:00	2024-01-17T18:00:00	1705514400
Peshawar	413	762.2	2024-01-01 17:17:00	43	45	516.3	413	64.3	2024-01-17T22:00:00	2024-01-17T17:00:00	1705510800
Peshawar	402	740	2024-01-01 17:16:00	43	61	502.5	402	69.7	2024-01-17T21:00:00	2024-01-17T16:00:00	1705507200
Peshawar	500	717.8	2024-01-01 17:15:00	43	77	611	489	75	2024-01-17T20:00:00	2024-01-17T15:00:00	1705503600
Peshawar	341	651.1	2024-01-01 17:14:00	36.3	101.3	426.3	341	69.7	2024-01-17T19:00:00	2024-01-17T14:00:00	1705500000
Peshawar	197	584.4	2024-01-01 17:13:00	29.7	125.7	246.3	197	64.3	2024-01-17T18:00:00	2024-01-17T13:00:00	1705496400
Peshawar	185	517.7	2024-01-01 17:12:00	23	150	231.3	185	59	2024-01-17T17:00:00	2024-01-17T12:00:00	1705492800
Peshawar	190	499.8	2024-01-01 17:11:00	16.7	167.7	237.5	190	61.3	2024-01-17T16:00:00	2024-01-17T11:00:00	1705489200
Peshawar	218	481.9	2024-01-01 17:10:00	10.3	185.3	272.5	218	63.7	2024-01-17T15:00:00	2024-01-17T10:00:00	1705485600
Peshawar	189	464	2024-01-01 17:09:00	4	203	236	189	66	2024-01-17T14:00:00	2024-01-17T09:00:00	1705482000
Peshawar	292	472.5	2024-01-01 17:08:00	6	181.7	365	292	62	2024-01-17T13:00:00	2024-01-17T08:00:00	1705478400
Peshawar	400	481.1	2024-01-01 17:07:00	8	160.3	500	400	58	2024-01-17T12:00:00	2024-01-17T07:00:00	1705474800
Peshawar	384	489.6	2024-01-01 17:06:00	10	139	480	384	54	2024-01-17T11:00:00	2024-01-17T06:00:00	1705471200
Peshawar	163	523.7	2024-01-01 17:05:00	15.3	97	203.8	163	44.3	2024-01-17T10:00:00	2024-01-17T05:00:00	1705467600
Peshawar	163	557.7	2024-01-01 17:04:00	20.7	55	203.8	163	34.7	2024-01-17T09:00:00	2024-01-17T04:00:00	1705464000
Peshawar	165	591.8	2024-01-01 17:03:00	26	13	98	67	25	2024-01-17T08:00:00	2024-01-17T03:00:00	1705460400
Peshawar	276	568.6	2024-01-01 17:02:00	23.7	13.3	187.5	150	23	2024-01-17T07:00:00	2024-01-17T02:00:00	1705456800
Peshawar	161	545.5	2024-01-01 17:01:00	21.3	13.7	201.3	161	21	2024-01-17T06:00:00	2024-01-17T01:00:00	1705453200
Peshawar	205	522.3	2024-01-01 17:00:00	19	14	256.3	205	19	2024-01-17T05:00:00	2024-01-17T00:00:00	1705449600
Peshawar	228	551.1	2024-01-01 16:23:00	21	16	285	228	22	2024-01-17T04:00:00	2024-01-16T23:00:00	1705446000
Peshawar	247	579.9	2024-01-01 16:22:00	23	18	308.8	247	25	2024-01-17T03:00:00	2024-01-16T22:00:00	1705442400
Peshawar	227	608.7	2024-01-01 16:21:00	25	20	284	227	28	2024-01-17T02:00:00	2024-01-16T21:00:00	1705438800
Peshawar	339	639.2	2024-01-01 16:20:00	28	26.3	423.8	339	38.7	2024-01-17T01:00:00	2024-01-16T20:00:00	1705435200
Peshawar	339	669.8	2024-01-01 16:19:00	31	32.7	423.8	339	49.3	2024-01-17T00:00:00	2024-01-16T19:00:00	1705431600
Peshawar	411	700.3	2024-01-01 16:18:00	34	39	513.8	411	60	2024-01-16T23:00:00	2024-01-16T18:00:00	1705428000
Peshawar	480	678.1	2024-01-01 16:17:00	35.3	49.3	583.8	467	62	2024-01-16T22:00:00	2024-01-16T17:00:00	1705424400
Peshawar	452	656	2024-01-01 16:16:00	36.7	59.7	556.3	445	64	2024-01-16T21:00:00	2024-01-16T16:00:00	1705420800
Peshawar	434	633.8	2024-01-01 16:15:00	38	70	537.5	430	66	2024-01-16T20:00:00	2024-01-16T15:00:00	1705417200
Peshawar	500	570.8	2024-01-01 16:14:00	32.3	91	703	562	61.7	2024-01-16T19:00:00	2024-01-16T14:00:00	1705413600
Peshawar	409	507.7	2024-01-01 16:13:00	26.7	112	511.3	409	57.3	2024-01-16T18:00:00	2024-01-16T13:00:00	1705410000
Peshawar	383	444.7	2024-01-01 16:12:00	21	133	478.8	383	53	2024-01-16T17:00:00	2024-01-16T12:00:00	1705406400
Peshawar	281	428.9	2024-01-01 16:11:00	15	146.3	351.3	281	51.3	2024-01-16T16:00:00	2024-01-16T11:00:00	1705402800
Peshawar	300	413.2	2024-01-01 16:10:00	9	159.7	375	300	49.7	2024-01-16T15:00:00	2024-01-16T10:00:00	1705399200
Peshawar	270	397.4	2024-01-01 16:09:00	3	173	337.5	270	48	2024-01-16T14:00:00	2024-01-16T09:00:00	1705395600
Peshawar	299	420.4	2024-01-01 16:08:00	5.7	158.3	374	299	42.7	2024-01-16T13:00:00	2024-01-16T08:00:00	1705392000
Peshawar	366	443.3	2024-01-01 16:07:00	8.3	143.7	457.5	366	37.3	2024-01-16T12:00:00	2024-01-16T07:00:00	1705388400
Peshawar	346	466.3	2024-01-01 16:06:00	11	129	432.5	346	32	2024-01-16T11:00:00	2024-01-16T06:00:00	1705384800
Peshawar	315	496.3	2024-01-01 16:05:00	15	90	393.8	315	25.7	2024-01-16T10:00:00	2024-01-16T05:00:00	1705381200
Peshawar	316	526.2	2024-01-01 16:04:00	19	51	395	316	19.3	2024-01-16T09:00:00	2024-01-16T04:00:00	1705377600
Peshawar	270	556.2	2024-01-01 16:03:00	23	12	337.5	270	13	2024-01-16T08:00:00	2024-01-16T03:00:00	1705374000
Peshawar	241	533.4	2024-01-01 16:02:00	22.3	10.7	301.3	241	11	2024-01-16T07:00:00	2024-01-16T02:00:00	1705370400
Peshawar	269	510.6	2024-01-01 16:01:00	21.7	9.3	336	269	9	2024-01-16T06:00:00	2024-01-16T01:00:00	1705366800
Peshawar	272	487.9	2024-01-01 16:00:00	21	8	340	272	7	2024-01-16T05:00:00	2024-01-16T00:00:00	1705363200
Peshawar	272	502.3	2024-01-01 15:23:00	23	11.7	340	272	16	2024-01-16T04:00:00	2024-01-15T23:00:00	1705359600
Peshawar	316	516.7	2024-01-01 15:22:00	25	15.3	395	316	25	2024-01-16T03:00:00	2024-01-15T22:00:00	1705356000
Peshawar	377	531.1	2024-01-01 15:21:00	27	19	471.3	377	34	2024-01-16T02:00:00	2024-01-15T21:00:00	1705352400
Peshawar	393	579.3	2024-01-01 15:20:00	32.3	22.7	491.3	393	45.3	2024-01-16T01:00:00	2024-01-15T20:00:00	1705348800
Peshawar	410	627.6	2024-01-01 15:19:00	37.7	26.3	513	410	56.7	2024-01-16T00:00:00	2024-01-15T19:00:00	1705345200
Peshawar	440	675.8	2024-01-01 15:18:00	43	30	543.8	435	68	2024-01-15T23:00:00	2024-01-15T18:00:00	1705341600
Peshawar	442	663	2024-01-01 15:17:00	44.3	39	546.3	437	68.3	2024-01-15T22:00:00	2024-01-15T17:00:00	1705338000
Peshawar	422	650.1	2024-01-01 15:16:00	45.7	48	526.3	421	68.7	2024-01-15T21:00:00	2024-01-15T16:00:00	1705334400
Peshawar	359	637.3	2024-01-01 15:15:00	47	57	448.8	359	69	2024-01-15T20:00:00	2024-01-15T15:00:00	1705330800
Peshawar	314	562.4	2024-01-01 15:14:00	38.7	79	392.5	314	63.3	2024-01-15T19:00:00	2024-01-15T14:00:00	1705327200
Peshawar	369	487.5	2024-01-01 15:13:00	30.3	101	461	369	57.7	2024-01-15T18:00:00	2024-01-15T13:00:00	1705323600
Peshawar	295	412.6	2024-01-01 15:12:00	22	123	368.8	295	52	2024-01-15T17:00:00	2024-01-15T12:00:00	1705320000
Peshawar	276	368.1	2024-01-01 15:11:00	16.3	145	345	276	51	2024-01-15T16:00:00	2024-01-15T11:00:00	1705316400
Peshawar	325	323.5	2024-01-01 15:10:00	10.7	167	406.3	325	50	2024-01-15T15:00:00	2024-01-15T10:00:00	1705312800
Peshawar	391	279	2024-01-01 15:09:00	5	189	488.8	391	49	2024-01-15T14:00:00	2024-01-15T09:00:00	1705309200
Peshawar	366	301.5	2024-01-01 15:08:00	7	171	457.5	366	48	2024-01-15T13:00:00	2024-01-15T08:00:00	1705305600
Peshawar	361	324.1	2024-01-01 15:07:00	9	153	451.3	361	47	2024-01-15T12:00:00	2024-01-15T07:00:00	1705302000
Peshawar	384	346.7	2024-01-01 15:06:00	11	135	480	384	46	2024-01-15T11:00:00	2024-01-15T06:00:00	1705298400
Peshawar	260	388.3	2024-01-01 15:05:00	16.3	95.7	325	260	40	2024-01-15T10:00:00	2024-01-15T05:00:00	1705294800
Peshawar	176	429.9	2024-01-01 15:04:00	21.7	56.3	220	176	34	2024-01-15T09:00:00	2024-01-15T04:00:00	1705291200
Peshawar	218	471.5	2024-01-01 15:03:00	27	17	272.5	218	28	2024-01-15T08:00:00	2024-01-15T03:00:00	1705287600
Peshawar	201	463.8	2024-01-01 15:02:00	25.3	13.7	251.3	201	23.7	2024-01-15T07:00:00	2024-01-15T02:00:00	1705284000
Peshawar	207	456	2024-01-01 15:01:00	23.7	10.3	258.8	207	19.3	2024-01-15T06:00:00	2024-01-15T01:00:00	1705280400
Peshawar	69	448.2	2024-01-01 15:00:00	22	7	30	21	15	2024-01-15T05:00:00	2024-01-15T00:00:00	1705276800
Peshawar	207	493.3	2024-01-01 14:23:00	26.3	7	258.8	207	16.3	2024-01-15T04:00:00	2024-01-14T23:00:00	1705273200
Peshawar	241	538.5	2024-01-01 14:22:00	30.7	7	301.3	241	17.7	2024-01-15T03:00:00	2024-01-14T22:00:00	1705269600
Peshawar	285	583.6	2024-01-01 14:21:00	35	7	356.3	285	19	2024-01-15T02:00:00	2024-01-14T21:00:00	1705266000
Peshawar	345	624.3	2024-01-01 14:20:00	39.3	10.3	431.3	345	30.3	2024-01-15T01:00:00	2024-01-14T20:00:00	1705262400
Peshawar	404	664.9	2024-01-01 14:19:00	43.7	13.7	505	404	41.7	2024-01-15T00:00:00	2024-01-14T19:00:00	1705258800
Peshawar	344	705.6	2024-01-01 14:18:00	48	17	430	344	53	2024-01-14T23:00:00	2024-01-14T18:00:00	1705255200
Peshawar	400	676.2	2024-01-01 14:17:00	47.7	31	500	400	58.7	2024-01-14T22:00:00	2024-01-14T17:00:00	1705251600
Peshawar	367	646.8	2024-01-01 14:16:00	47.3	45	458.8	367	64.3	2024-01-14T21:00:00	2024-01-14T16:00:00	1705248000
Peshawar	332	617.4	2024-01-01 14:15:00	47	59	415	332	70	2024-01-14T20:00:00	2024-01-14T15:00:00	1705244400
Peshawar	179	545.3	2024-01-01 14:14:00	39.3	82.3	223.8	179	64.3	2024-01-14T19:00:00	2024-01-14T14:00:00	1705240800
Peshawar	250	473.1	2024-01-01 14:13:00	31.7	105.7	163.8	131	58.7	2024-01-14T18:00:00	2024-01-14T13:00:00	1705237200
Peshawar	178	400.9	2024-01-01 14:12:00	24	129	223	178	53	2024-01-14T17:00:00	2024-01-14T12:00:00	1705233600
Peshawar	174	371.4	2024-01-01 14:11:00	17.7	148.7	217.5	174	51.3	2024-01-14T16:00:00	2024-01-14T11:00:00	1705230000
Peshawar	263	341.8	2024-01-01 14:10:00	11.3	168.3	328.8	263	49.7	2024-01-14T15:00:00	2024-01-14T10:00:00	1705226400
Peshawar	268	312.2	2024-01-01 14:09:00	5	188	335	268	48	2024-01-14T14:00:00	2024-01-14T09:00:00	1705222800
Peshawar	359	334.4	2024-01-01 14:08:00	6.7	171	448.8	359	46.3	2024-01-14T13:00:00	2024-01-14T08:00:00	1705219200
Peshawar	361	356.6	2024-01-01 14:07:00	8.3	154	451.3	361	44.7	2024-01-14T12:00:00	2024-01-14T07:00:00	1705215600
Peshawar	267	378.8	2024-01-01 14:06:00	10	137	333.8	267	43	2024-01-14T11:00:00	2024-01-14T06:00:00	1705212000
Peshawar	373	421.9	2024-01-01 14:05:00	15	99	466	373	38	2024-01-14T10:00:00	2024-01-14T05:00:00	1705208400
Peshawar	183	465.1	2024-01-01 14:04:00	20	61	228.8	183	33	2024-01-14T09:00:00	2024-01-14T04:00:00	1705204800
Peshawar	229	508.3	2024-01-01 14:03:00	25	23	143.8	115	28	2024-01-14T08:00:00	2024-01-14T03:00:00	1705201200
Peshawar	203	514.2	2024-01-01 14:02:00	24.7	18	118.8	95	24.7	2024-01-14T07:00:00	2024-01-14T02:00:00	1705197600
Peshawar	253	520	2024-01-01 14:01:00	24.3	13	166.3	133	21.3	2024-01-14T06:00:00	2024-01-14T01:00:00	1705194000
Peshawar	161	525.8	2024-01-01 14:00:00	24	8	201.3	161	18	2024-01-14T05:00:00	2024-01-14T00:00:00	1705190400
Peshawar	248	565.1	2024-01-01 13:23:00	28.3	9.7	161	129	21.3	2024-01-14T04:00:00	2024-01-13T23:00:00	1705186800
Peshawar	232	604.4	2024-01-01 13:22:00	32.7	11.3	290	232	24.7	2024-01-14T03:00:00	2024-01-13T22:00:00	1705183200
Peshawar	249	643.7	2024-01-01 13:21:00	37	13	311.3	249	28	2024-01-14T02:00:00	2024-01-13T21:00:00	1705179600
Peshawar	262	686.3	2024-01-01 13:20:00	43	14.7	327.5	262	41.3	2024-01-14T01:00:00	2024-01-13T20:00:00	1705176000
Peshawar	298	728.9	2024-01-01 13:19:00	49	16.3	372.5	298	54.7	2024-01-14T00:00:00	2024-01-13T19:00:00	1705172400
Peshawar	361	771.5	2024-01-01 13:18:00	55	18	451.3	361	68	2024-01-13T23:00:00	2024-01-13T18:00:00	1705168800
Peshawar	297	734.8	2024-01-01 13:17:00	54	28.3	371	297	70.7	2024-01-13T22:00:00	2024-01-13T17:00:00	1705165200
Peshawar	401	698	2024-01-01 13:16:00	53	38.7	501.3	401	73.3	2024-01-13T21:00:00	2024-01-13T16:00:00	1705161600
Peshawar	409	661.2	2024-01-01 13:15:00	52	49	511.3	409	76	2024-01-13T20:00:00	2024-01-13T15:00:00	1705158000
Peshawar	344	579.5	2024-01-01 13:14:00	42.3	70.7	430	344	69	2024-01-13T19:00:00	2024-01-13T14:00:00	1705154400
Peshawar	231	497.8	2024-01-01 13:13:00	32.7	92.3	288.8	231	62	2024-01-13T18:00:00	2024-01-13T13:00:00	1705150800
Peshawar	281	416.1	2024-01-01 13:12:00	23	114	351.3	281	55	2024-01-13T17:00:00	2024-01-13T12:00:00	1705147200
Peshawar	368	393.3	2024-01-01 13:11:00	16.7	133.7	460	368	54.3	2024-01-13T16:00:00	2024-01-13T11:00:00	1705143600
Peshawar	280	370.6	2024-01-01 13:10:00	10.3	153.3	350	280	53.7	2024-01-13T15:00:00	2024-01-13T10:00:00	1705140000
Peshawar	368	347.8	2024-01-01 13:09:00	4	173	460	368	53	2024-01-13T14:00:00	2024-01-13T09:00:00	1705136400
Peshawar	409	386.3	2024-01-01 13:08:00	7	157.7	511.3	409	48.7	2024-01-13T13:00:00	2024-01-13T08:00:00	1705132800
Peshawar	440	424.9	2024-01-01 13:07:00	10	142.3	543.8	435	44.3	2024-01-13T12:00:00	2024-01-13T07:00:00	1705129200
Peshawar	403	463.4	2024-01-01 13:06:00	13	127	503.8	403	40	2024-01-13T11:00:00	2024-01-13T06:00:00	1705125600
Peshawar	362	513.2	2024-01-01 13:05:00	18.3	88	452.5	362	36	2024-01-13T10:00:00	2024-01-13T05:00:00	1705122000
Peshawar	481	563	2024-01-01 13:04:00	23.7	49	585	468	32	2024-01-13T09:00:00	2024-01-13T04:00:00	1705118400
Peshawar	394	612.8	2024-01-01 13:03:00	29	10	492.5	394	28	2024-01-13T08:00:00	2024-01-13T03:00:00	1705114800
Peshawar	421	592.4	2024-01-01 13:02:00	29	11.7	525	420	27	2024-01-13T07:00:00	2024-01-13T02:00:00	1705111200
Peshawar	411	571.9	2024-01-01 13:01:00	29	13.3	513.8	411	26	2024-01-13T06:00:00	2024-01-13T01:00:00	1705107600
Peshawar	379	551.5	2024-01-01 13:00:00	29	15	473.8	379	25	2024-01-13T05:00:00	2024-01-13T00:00:00	1705104000
Peshawar	415	578.2	2024-01-01 12:23:00	33.3	12	518.8	415	28.3	2024-01-13T04:00:00	2024-01-12T23:00:00	1705100400
Peshawar	414	604.8	2024-01-01 12:22:00	37.7	9	518	414	31.7	2024-01-13T03:00:00	2024-01-12T22:00:00	1705096800
Peshawar	422	631.5	2024-01-01 12:21:00	42	6	526.3	421	35	2024-01-13T02:00:00	2024-01-12T21:00:00	1705093200
Peshawar	413	666.1	2024-01-01 12:20:00	45.3	7.3	516.3	413	43	2024-01-13T01:00:00	2024-01-12T20:00:00	1705089600
Peshawar	413	700.7	2024-01-01 12:19:00	48.7	8.7	516.3	413	51	2024-01-13T00:00:00	2024-01-12T19:00:00	1705086000
Peshawar	420	735.3	2024-01-01 12:18:00	52	10	523.8	419	59	2024-01-12T23:00:00	2024-01-12T18:00:00	1705082400
Peshawar	411	704.2	2024-01-01 12:17:00	51.7	16.7	513.8	411	60.7	2024-01-12T22:00:00	2024-01-12T17:00:00	1705078800
Peshawar	404	673.1	2024-01-01 12:16:00	51.3	23.3	505.4	404.33	62.3	2024-01-12T21:00:00	2024-01-12T16:00:00	1705075200
Peshawar	397	642	2024-01-01 12:15:00	51	30	496.3	397	64	2024-01-12T20:00:00	2024-01-12T15:00:00	1705071600
Peshawar	369	568.2	2024-01-01 12:14:00	44	43.7	461.3	369	58	2024-01-12T19:00:00	2024-01-12T14:00:00	1705068000
Peshawar	374	494.5	2024-01-01 12:13:00	37	57.3	467.5	374	52	2024-01-12T18:00:00	2024-01-12T13:00:00	1705064400
Peshawar	371	420.8	2024-01-01 12:12:00	30	71	463.8	371	46	2024-01-12T17:00:00	2024-01-12T12:00:00	1705060800
Peshawar	293	377	2024-01-01 12:11:00	23.3	91	366.3	293	45	2024-01-12T16:00:00	2024-01-12T11:00:00	1705057200
Peshawar	343	333.2	2024-01-01 12:10:00	16.7	111	428.8	343	44	2024-01-12T15:00:00	2024-01-12T10:00:00	1705053600
Peshawar	292	289.5	2024-01-01 12:09:00	10	131	365	292	43	2024-01-12T14:00:00	2024-01-12T09:00:00	1705050000
Peshawar	317	300.7	2024-01-01 12:08:00	10.7	122.3	396.3	317	41	2024-01-12T13:00:00	2024-01-12T08:00:00	1705046400
Peshawar	355	312	2024-01-01 12:07:00	11.3	113.7	443.8	355	39	2024-01-12T12:00:00	2024-01-12T07:00:00	1705042800
Peshawar	290	323.3	2024-01-01 12:06:00	12	105	362.5	290	37	2024-01-12T11:00:00	2024-01-12T06:00:00	1705039200
Peshawar	333	365.5	2024-01-01 12:05:00	15.7	74	416.3	333	31.7	2024-01-12T10:00:00	2024-01-12T05:00:00	1705035600
Peshawar	313	407.7	2024-01-01 12:04:00	19.3	43	391.3	313	26.3	2024-01-12T09:00:00	2024-01-12T04:00:00	1705032000
Peshawar	332	450	2024-01-01 12:03:00	23	12	415	332	21	2024-01-12T08:00:00	2024-01-12T03:00:00	1705028400
Peshawar	276	439.5	2024-01-01 12:02:00	21	12.3	187.5	150	19	2024-01-12T07:00:00	2024-01-12T02:00:00	1705024800
Peshawar	276	428.9	2024-01-01 12:01:00	19	12.7	187.5	150	17	2024-01-12T06:00:00	2024-01-12T01:00:00	1705021200
Peshawar	250	418.4	2024-01-01 12:00:00	17	13	163.8	131	15	2024-01-12T05:00:00	2024-01-12T00:00:00	1705017600
Peshawar	276	462.4	2024-01-01 11:23:00	21	14	187.5	150	18.3	2024-01-12T04:00:00	2024-01-11T23:00:00	1705014000
Peshawar	216	506.4	2024-01-01 11:22:00	25	15	270	216	21.7	2024-01-12T03:00:00	2024-01-11T22:00:00	1705010400
Peshawar	197	550.3	2024-01-01 11:21:00	29	16	246	197	25	2024-01-12T02:00:00	2024-01-11T21:00:00	1705006800
Peshawar	248	593.7	2024-01-01 11:20:00	34.3	20.7	310	248	37	2024-01-12T01:00:00	2024-01-11T20:00:00	1705003200
Peshawar	339	637.1	2024-01-01 11:19:00	39.7	25.3	423.8	339	49	2024-01-12T00:00:00	2024-01-11T19:00:00	1704999600
Peshawar	411	680.5	2024-01-01 11:18:00	45	30	513.8	411	61	2024-01-11T23:00:00	2024-01-11T18:00:00	1704996000
Peshawar	441	655.6	2024-01-01 11:17:00	44.7	39.3	545	436	60.7	2024-01-11T22:00:00	2024-01-11T17:00:00	1704992400
Peshawar	425	630.7	2024-01-01 11:16:00	44.3	48.7	528.8	423	60.3	2024-01-11T21:00:00	2024-01-11T16:00:00	1704988800
Peshawar	500	605.8	2024-01-01 11:15:00	44	58	676	541	60	2024-01-11T20:00:00	2024-01-11T15:00:00	1704985200
Peshawar	379	530.3	2024-01-01 11:14:00	36.3	77.3	473.8	379	54	2024-01-11T19:00:00	2024-01-11T14:00:00	1704981600
Peshawar	248	454.8	2024-01-01 11:13:00	28.7	96.7	310	248	48	2024-01-11T18:00:00	2024-01-11T13:00:00	1704978000
Peshawar	273	379.3	2024-01-01 11:12:00	21	116	341.3	273	42	2024-01-11T17:00:00	2024-01-11T12:00:00	1704974400
Peshawar	275	337.9	2024-01-01 11:11:00	15.3	136	343.8	275	41.7	2024-01-11T16:00:00	2024-01-11T11:00:00	1704970800
Peshawar	363	296.5	2024-01-01 11:10:00	9.7	156	453.8	363	41.3	2024-01-11T15:00:00	2024-01-11T10:00:00	1704967200
Peshawar	376	255	2024-01-01 11:09:00	4	176	470	376	41	2024-01-11T14:00:00	2024-01-11T09:00:00	1704963600
Peshawar	376	253.9	2024-01-01 11:08:00	6.3	159.7	470	376	40.3	2024-01-11T13:00:00	2024-01-11T08:00:00	1704960000
Peshawar	353	252.7	2024-01-01 11:07:00	8.7	143.3	441.3	353	39.7	2024-01-11T12:00:00	2024-01-11T07:00:00	1704956400
Peshawar	343	251.5	2024-01-01 11:06:00	11	127	428.8	343	39	2024-01-11T11:00:00	2024-01-11T06:00:00	1704952800
Peshawar	323	311.4	2024-01-01 11:05:00	17.3	89	403.8	323	32.3	2024-01-11T10:00:00	2024-01-11T05:00:00	1704949200
Peshawar	220	371.4	2024-01-01 11:04:00	23.7	51	275	220	25.7	2024-01-11T09:00:00	2024-01-11T04:00:00	1704945600
Peshawar	188	431.3	2024-01-01 11:03:00	30	13	235	188	19	2024-01-11T08:00:00	2024-01-11T03:00:00	1704942000
Peshawar	219	418.6	2024-01-01 11:02:00	29.3	10.7	274	219	16.3	2024-01-11T07:00:00	2024-01-11T02:00:00	1704938400
Peshawar	188	406	2024-01-01 11:01:00	28.7	8.3	235	188	13.7	2024-01-11T06:00:00	2024-01-11T01:00:00	1704934800
Peshawar	242	393.3	2024-01-01 11:00:00	28	6	156.3	125	11	2024-01-11T05:00:00	2024-01-11T00:00:00	1704931200
Peshawar	178	431.3	2024-01-01 10:23:00	30.7	5.7	222.5	178	13.7	2024-01-11T04:00:00	2024-01-10T23:00:00	1704927600
Peshawar	234	469.2	2024-01-01 10:22:00	33.3	5.3	292.5	234	16.3	2024-01-11T03:00:00	2024-01-10T22:00:00	1704924000
Peshawar	260	507.1	2024-01-01 10:21:00	36	5	325	260	19	2024-01-11T02:00:00	2024-01-10T21:00:00	1704920400
Peshawar	233	542.7	2024-01-01 10:20:00	40	10	291	233	30	2024-01-11T01:00:00	2024-01-10T20:00:00	1704916800
Peshawar	304	578.3	2024-01-01 10:19:00	44	15	380	304	41	2024-01-11T00:00:00	2024-01-10T19:00:00	1704913200
Peshawar	405	613.9	2024-01-01 10:18:00	48	20	506.3	405	52	2024-01-10T23:00:00	2024-01-10T18:00:00	1704909600
Peshawar	409	588.9	2024-01-01 10:17:00	48	33.7	511.3	409	55	2024-01-10T22:00:00	2024-01-10T17:00:00	1704906000
Peshawar	388	563.8	2024-01-01 10:16:00	48	47.3	485	388	58	2024-01-10T21:00:00	2024-01-10T16:00:00	1704902400
Peshawar	351	538.7	2024-01-01 10:15:00	48	61	438.8	351	61	2024-01-10T20:00:00	2024-01-10T15:00:00	1704898800
Peshawar	437	462.4	2024-01-01 10:14:00	40	83.3	541	433	53.7	2024-01-10T19:00:00	2024-01-10T14:00:00	1704895200
Peshawar	370	386.1	2024-01-01 10:13:00	32	105.7	462.5	370	46.3	2024-01-10T18:00:00	2024-01-10T13:00:00	1704891600
Peshawar	396	309.9	2024-01-01 10:12:00	24	128	495	396	39	2024-01-10T17:00:00	2024-01-10T12:00:00	1704888000
Peshawar	396	285.6	2024-01-01 10:11:00	17.7	144	495	396	38	2024-01-10T16:00:00	2024-01-10T11:00:00	1704884400
Peshawar	346	261.3	2024-01-01 10:10:00	11.3	160	432.5	346	37	2024-01-10T15:00:00	2024-01-10T10:00:00	1704880800
Peshawar	373	236.9	2024-01-01 10:09:00	5	176	466.3	373	36	2024-01-10T14:00:00	2024-01-10T09:00:00	1704877200
Peshawar	347	250	2024-01-01 10:08:00	7.3	159	434	347	34.7	2024-01-10T13:00:00	2024-01-10T08:00:00	1704873600
Peshawar	368	263	2024-01-01 10:07:00	9.7	142	460	368	33.3	2024-01-10T12:00:00	2024-01-10T07:00:00	1704870000
Peshawar	364	276	2024-01-01 10:06:00	12	125	455	364	32	2024-01-10T11:00:00	2024-01-10T06:00:00	1704866400
Peshawar	330	320.2	2024-01-01 10:05:00	17.3	88.3	412.5	330	28	2024-01-10T10:00:00	2024-01-10T05:00:00	1704862800
Peshawar	359	364.4	2024-01-01 10:04:00	22.7	51.7	448.8	359	24	2024-01-10T09:00:00	2024-01-10T04:00:00	1704859200
Peshawar	357	408.5	2024-01-01 10:03:00	28	15	446.3	357	20	2024-01-10T08:00:00	2024-01-10T03:00:00	1704855600
Peshawar	367	407.2	2024-01-01 10:02:00	27	11.7	459	367	17.3	2024-01-10T07:00:00	2024-01-10T02:00:00	1704852000
Peshawar	215	405.8	2024-01-01 10:01:00	26	8.3	268.8	215	14.7	2024-01-10T06:00:00	2024-01-10T01:00:00	1704848400
Peshawar	155	404.4	2024-01-01 10:00:00	25	5	193.8	155	12	2024-01-10T05:00:00	2024-01-10T00:00:00	1704844800
Peshawar	218	443.1	2024-01-01 09:23:00	28.7	5.7	272.5	218	15	2024-01-10T04:00:00	2024-01-09T23:00:00	1704841200
Peshawar	325	481.9	2024-01-01 09:22:00	32.3	6.3	406.3	325	18	2024-01-10T03:00:00	2024-01-09T22:00:00	1704837600
Peshawar	367	520.6	2024-01-01 09:21:00	36	7	458.8	367	21	2024-01-10T02:00:00	2024-01-09T21:00:00	1704834000
Peshawar	434	562.4	2024-01-01 09:20:00	40	10.3	537.5	430	32	2024-01-10T01:00:00	2024-01-09T20:00:00	1704830400
Peshawar	386	604.2	2024-01-01 09:19:00	44	13.7	483	386	43	2024-01-10T00:00:00	2024-01-09T19:00:00	1704826800
Peshawar	462	646	2024-01-01 09:18:00	48	17	566.3	453	54	2024-01-09T23:00:00	2024-01-09T18:00:00	1704823200
Peshawar	456	617.8	2024-01-01 09:17:00	46.7	29.7	560	448	55	2024-01-09T22:00:00	2024-01-09T17:00:00	1704819600
Peshawar	409	589.6	2024-01-01 09:16:00	45.3	42.3	511.3	409	56	2024-01-09T21:00:00	2024-01-09T16:00:00	1704816000
Peshawar	339	561.4	2024-01-01 09:15:00	44	55	423.8	339	57	2024-01-09T20:00:00	2024-01-09T15:00:00	1704812400
Peshawar	383	486.5	2024-01-01 09:14:00	36.7	75	478.8	383	51	2024-01-09T19:00:00	2024-01-09T14:00:00	1704808800
Peshawar	338	411.6	2024-01-01 09:13:00	29.3	95	423	338	45	2024-01-09T18:00:00	2024-01-09T13:00:00	1704805200
Peshawar	279	336.7	2024-01-01 09:12:00	22	115	348.8	279	39	2024-01-09T17:00:00	2024-01-09T12:00:00	1704801600
Peshawar	318	311.4	2024-01-01 09:11:00	16.3	132.7	397.5	318	37.7	2024-01-09T16:00:00	2024-01-09T11:00:00	1704798000
Peshawar	391	286.2	2024-01-01 09:10:00	10.7	150.3	488.8	391	36.3	2024-01-09T15:00:00	2024-01-09T10:00:00	1704794400
Peshawar	405	260.9	2024-01-01 09:09:00	5	168	506.3	405	35	2024-01-09T14:00:00	2024-01-09T09:00:00	1704790800
Peshawar	385	272.3	2024-01-01 09:08:00	8	153.3	481.3	385	33	2024-01-09T13:00:00	2024-01-09T08:00:00	1704787200
Peshawar	487	283.8	2024-01-01 09:07:00	11	138.7	591	473	31	2024-01-09T12:00:00	2024-01-09T07:00:00	1704783600
Peshawar	367	295.3	2024-01-01 09:06:00	14	124	458.8	367	29	2024-01-09T11:00:00	2024-01-09T06:00:00	1704780000
Peshawar	321	328.4	2024-01-01 09:05:00	18.7	88.7	401.3	321	27.3	2024-01-09T10:00:00	2024-01-09T05:00:00	1704776400
Peshawar	321	361.4	2024-01-01 09:04:00	23.3	53.3	401.3	321	25.7	2024-01-09T09:00:00	2024-01-09T04:00:00	1704772800
Peshawar	346	394.5	2024-01-01 09:03:00	28	18	432.5	346	24	2024-01-09T08:00:00	2024-01-09T03:00:00	1704769200
Peshawar	416	408.5	2024-01-01 09:02:00	27.7	15.7	520	416	22.3	2024-01-09T07:00:00	2024-01-09T02:00:00	1704765600
Peshawar	485	422.5	2024-01-01 09:01:00	27.3	13.3	589	471	20.7	2024-01-09T06:00:00	2024-01-09T01:00:00	1704762000
Peshawar	428	436.5	2024-01-01 09:00:00	27	11	532.5	426	19	2024-01-09T05:00:00	2024-01-09T00:00:00	1704758400
Peshawar	425	503.1	2024-01-01 08:23:00	32.7	10.7	528.8	423	23	2024-01-09T04:00:00	2024-01-08T23:00:00	1704754800
Peshawar	456	569.6	2024-01-01 08:22:00	38.3	10.3	560	448	27	2024-01-09T03:00:00	2024-01-08T22:00:00	1704751200
Peshawar	430	636.1	2024-01-01 08:21:00	44	10	533.8	427	31	2024-01-09T02:00:00	2024-01-08T21:00:00	1704747600
Peshawar	467	691.2	2024-01-01 08:20:00	51	12.7	571.3	457	44.7	2024-01-09T01:00:00	2024-01-08T20:00:00	1704744000
Peshawar	500	746.2	2024-01-01 08:19:00	58	15.3	633.8	507	58.3	2024-01-09T00:00:00	2024-01-08T19:00:00	1704740400
Peshawar	500	801.3	2024-01-01 08:18:00	65	18	738	590	72	2024-01-08T23:00:00	2024-01-08T18:00:00	1704736800
Peshawar	500	770.9	2024-01-01 08:17:00	64.7	27.7	643.8	515	72	2024-01-08T22:00:00	2024-01-08T17:00:00	1704733200
Peshawar	500	740.6	2024-01-01 08:16:00	64.3	37.3	606.3	485	72	2024-01-08T21:00:00	2024-01-08T16:00:00	1704729600
Peshawar	407	710.2	2024-01-01 08:15:00	64	47	508.8	407	72	2024-01-08T20:00:00	2024-01-08T15:00:00	1704726000
Peshawar	389	614.1	2024-01-01 08:14:00	50.3	78.3	486.3	389	65.3	2024-01-08T19:00:00	2024-01-08T14:00:00	1704722400
Peshawar	373	518	2024-01-01 08:13:00	36.7	109.7	466.3	373	58.7	2024-01-08T18:00:00	2024-01-08T13:00:00	1704718800
Peshawar	441	421.9	2024-01-01 08:12:00	23	141	545	436	52	2024-01-08T17:00:00	2024-01-08T12:00:00	1704715200
Peshawar	379	373.7	2024-01-01 08:11:00	17	151	473.8	379	49.7	2024-01-08T16:00:00	2024-01-08T11:00:00	1704711600
Peshawar	381	325.5	2024-01-01 08:10:00	11	161	476.3	381	47.3	2024-01-08T15:00:00	2024-01-08T10:00:00	1704708000
Peshawar	410	277.2	2024-01-01 08:09:00	5	171	512.5	410	45	2024-01-08T14:00:00	2024-01-08T09:00:00	1704704400
Peshawar	397	271.8	2024-01-01 08:08:00	6.7	154.3	496.3	397	41.7	2024-01-08T13:00:00	2024-01-08T08:00:00	1704700800
Peshawar	363	266.3	2024-01-01 08:07:00	8.3	137.7	453.8	363	38.3	2024-01-08T12:00:00	2024-01-08T07:00:00	1704697200
Peshawar	465	260.9	2024-01-01 08:06:00	10	121	569	455	35	2024-01-08T11:00:00	2024-01-08T06:00:00	1704693600
Peshawar	355	313.8	2024-01-01 08:05:00	15	84	443.8	355	30	2024-01-08T10:00:00	2024-01-08T05:00:00	1704690000
Peshawar	355	366.7	2024-01-01 08:04:00	20	47	443.8	355	25	2024-01-08T09:00:00	2024-01-08T04:00:00	1704686400
Peshawar	365	419.6	2024-01-01 08:03:00	25	10	456.3	365	20	2024-01-08T08:00:00	2024-01-08T03:00:00	1704682800
Peshawar	365	418.2	2024-01-01 08:02:00	24	9.3	456.3	365	17.7	2024-01-08T07:00:00	2024-01-08T02:00:00	1704679200
Peshawar	378	416.9	2024-01-01 08:01:00	23	8.7	472.5	378	15.3	2024-01-08T06:00:00	2024-01-08T01:00:00	1704675600
Peshawar	401	415.5	2024-01-01 08:00:00	22	8	501.3	401	13	2024-01-08T05:00:00	2024-01-08T00:00:00	1704672000
Peshawar	411	456	2024-01-01 07:23:00	25.7	9.3	514	411	16.3	2024-01-08T04:00:00	2024-01-07T23:00:00	1704668400
Peshawar	475	496.4	2024-01-01 07:22:00	29.3	10.7	578.8	463	19.7	2024-01-08T03:00:00	2024-01-07T22:00:00	1704664800
Peshawar	500	536.9	2024-01-01 07:21:00	33	12	610	488	23	2024-01-08T02:00:00	2024-01-07T21:00:00	1704661200
Peshawar	500	585.4	2024-01-01 07:20:00	38.3	17.3	643.8	515	35.3	2024-01-08T01:00:00	2024-01-07T20:00:00	1704657600
Peshawar	500	633.8	2024-01-01 07:19:00	43.7	22.7	645	516	47.7	2024-01-08T00:00:00	2024-01-07T19:00:00	1704654000
Peshawar	477	682.2	2024-01-01 07:18:00	49	28	581.3	465	60	2024-01-07T23:00:00	2024-01-07T18:00:00	1704650400
Peshawar	500	660.8	2024-01-01 07:17:00	48	39.3	903	722	60	2024-01-07T22:00:00	2024-01-07T17:00:00	1704646800
Peshawar	451	639.4	2024-01-01 07:16:00	47	50.7	555	444	60	2024-01-07T21:00:00	2024-01-07T16:00:00	1704643200
Peshawar	384	618	2024-01-01 07:15:00	46	62	480	384	60	2024-01-07T20:00:00	2024-01-07T15:00:00	1704639600
Peshawar	385	541.8	2024-01-01 07:14:00	38	82.7	481.3	385	53.3	2024-01-07T19:00:00	2024-01-07T14:00:00	1704636000
Peshawar	392	465.5	2024-01-01 07:13:00	30	103.3	490	392	46.7	2024-01-07T18:00:00	2024-01-07T13:00:00	1704632400
Peshawar	384	389.3	2024-01-01 07:12:00	22	124	480	384	40	2024-01-07T17:00:00	2024-01-07T12:00:00	1704628800
Peshawar	374	340.2	2024-01-01 07:11:00	16.3	139.3	467.9	374.33	39	2024-01-07T16:00:00	2024-01-07T11:00:00	1704625200
Peshawar	357	291.2	2024-01-01 07:10:00	10.7	154.7	446.3	357	38	2024-01-07T15:00:00	2024-01-07T10:00:00	1704621600
Peshawar	355	242.2	2024-01-01 07:09:00	5	170	443.8	355	37	2024-01-07T14:00:00	2024-01-07T09:00:00	1704618000
Peshawar	337	241.4	2024-01-01 07:08:00	7.3	152	421.3	337	35	2024-01-07T13:00:00	2024-01-07T08:00:00	1704614400
Peshawar	295	240.6	2024-01-01 07:07:00	9.7	134	368.8	295	33	2024-01-07T12:00:00	2024-01-07T07:00:00	1704610800
Peshawar	259	239.9	2024-01-01 07:06:00	12	116	323.8	259	31	2024-01-07T11:00:00	2024-01-07T06:00:00	1704607200
Peshawar	264	298.2	2024-01-01 07:05:00	18	82	330.4	264.33	28	2024-01-07T10:00:00	2024-01-07T05:00:00	1704603600
Peshawar	260	356.6	2024-01-01 07:04:00	24	48	325	260	25	2024-01-07T09:00:00	2024-01-07T04:00:00	1704600000
Peshawar	275	414.9	2024-01-01 07:03:00	30	14	343.8	275	22	2024-01-07T08:00:00	2024-01-07T03:00:00	1704596400
Peshawar	306	409.9	2024-01-01 07:02:00	29	11.7	382.5	306	19	2024-01-07T07:00:00	2024-01-07T02:00:00	1704592800
Peshawar	314	404.8	2024-01-01 07:01:00	28	9.3	392.5	314	16	2024-01-07T06:00:00	2024-01-07T01:00:00	1704589200
Peshawar	360	399.8	2024-01-01 07:00:00	27	7	450	360	13	2024-01-07T05:00:00	2024-01-07T00:00:00	1704585600
Peshawar	363	452.7	2024-01-01 06:23:00	31.3	6.3	453.8	363	15.3	2024-01-07T04:00:00	2024-01-06T23:00:00	1704582000
Peshawar	370	505.6	2024-01-01 06:22:00	35.7	5.7	463	370	17.7	2024-01-07T03:00:00	2024-01-06T22:00:00	1704578400
Peshawar	384	558.5	2024-01-01 06:21:00	40	5	480	384	20	2024-01-07T02:00:00	2024-01-06T21:00:00	1704574800
Peshawar	422	603.2	2024-01-01 06:20:00	44.3	8.3	526.3	421	31.3	2024-01-07T01:00:00	2024-01-06T20:00:00	1704571200
Peshawar	387	648	2024-01-01 06:19:00	48.7	11.7	483.8	387	42.7	2024-01-07T00:00:00	2024-01-06T19:00:00	1704567600
Peshawar	396	692.7	2024-01-01 06:18:00	53	15	495	396	54	2024-01-06T23:00:00	2024-01-06T18:00:00	1704564000
Peshawar	363	669.6	2024-01-01 06:17:00	51.3	29.7	453.8	363	57.3	2024-01-06T22:00:00	2024-01-06T17:00:00	1704560400
Peshawar	333	646.4	2024-01-01 06:16:00	49.7	44.3	416.7	333.33	60.7	2024-01-06T21:00:00	2024-01-06T16:00:00	1704556800
Peshawar	302	623.3	2024-01-01 06:15:00	48	59	377.5	302	64	2024-01-06T20:00:00	2024-01-06T15:00:00	1704553200
Peshawar	292	551.7	2024-01-01 06:14:00	39.7	80	365	292	57.3	2024-01-06T19:00:00	2024-01-06T14:00:00	1704549600
Peshawar	263	480.1	2024-01-01 06:13:00	31.3	101	328.8	263	50.7	2024-01-06T18:00:00	2024-01-06T13:00:00	1704546000
Peshawar	279	408.5	2024-01-01 06:12:00	23	122	348.8	279	44	2024-01-06T17:00:00	2024-01-06T12:00:00	1704542400
Peshawar	271	368.4	2024-01-01 06:11:00	16.7	141	338.8	271	42.3	2024-01-06T16:00:00	2024-01-06T11:00:00	1704538800
Peshawar	278	328.4	2024-01-01 06:10:00	10.3	160	348	278	40.7	2024-01-06T15:00:00	2024-01-06T10:00:00	1704535200
Peshawar	257	288.3	2024-01-01 06:09:00	4	179	321.3	257	39	2024-01-06T14:00:00	2024-01-06T09:00:00	1704531600
Peshawar	256	280.5	2024-01-01 06:08:00	6.3	160	320	256	36.3	2024-01-06T13:00:00	2024-01-06T08:00:00	1704528000
Peshawar	235	272.7	2024-01-01 06:07:00	8.7	141	293.8	235	33.7	2024-01-06T12:00:00	2024-01-06T07:00:00	1704524400
Peshawar	184	265	2024-01-01 06:06:00	11	122	230	184	31	2024-01-06T11:00:00	2024-01-06T06:00:00	1704520800
Peshawar	179	325.8	2024-01-01 06:05:00	17.3	86	223.8	179	27.3	2024-01-06T10:00:00	2024-01-06T05:00:00	1704517200
Peshawar	174	386.7	2024-01-01 06:04:00	23.7	50	217.5	174	23.7	2024-01-06T09:00:00	2024-01-06T04:00:00	1704513600
Peshawar	169	447.6	2024-01-01 06:03:00	30	14	211.3	169	20	2024-01-06T08:00:00	2024-01-06T03:00:00	1704510000
Peshawar	178	459.3	2024-01-01 06:02:00	29.3	10	222.5	178	17.3	2024-01-06T07:00:00	2024-01-06T02:00:00	1704506400
Peshawar	202	471	2024-01-01 06:01:00	28.7	6	252.5	202	14.7	2024-01-06T06:00:00	2024-01-06T01:00:00	1704502800
Peshawar	223	482.6	2024-01-01 06:00:00	28	2	278.8	223	12	2024-01-06T05:00:00	2024-01-06T00:00:00	1704499200
Peshawar	212	518.4	2024-01-01 05:23:00	30	5.7	265	212	16	2024-01-06T04:00:00	2024-01-05T23:00:00	1704495600
Peshawar	233	554.2	2024-01-01 05:22:00	32	9.3	291.3	233	20	2024-01-06T03:00:00	2024-01-05T22:00:00	1704492000
Peshawar	238	590	2024-01-01 05:21:00	34	13	297.5	238	24	2024-01-06T02:00:00	2024-01-05T21:00:00	1704488400
Peshawar	298	642.3	2024-01-01 05:20:00	38	18.3	372.5	298	36	2024-01-06T01:00:00	2024-01-05T20:00:00	1704484800
Peshawar	345	694.7	2024-01-01 05:19:00	42	23.7	431.3	345	48	2024-01-06T00:00:00	2024-01-05T19:00:00	1704481200
Peshawar	368	747	2024-01-01 05:18:00	46	29	460	368	60	2024-01-05T23:00:00	2024-01-05T18:00:00	1704477600
Peshawar	353	728.9	2024-01-01 05:17:00	45	41.7	441.3	353	63.3	2024-01-05T22:00:00	2024-01-05T17:00:00	1704474000
Peshawar	350	710.8	2024-01-01 05:16:00	44	54.3	437.5	350	66.7	2024-01-05T21:00:00	2024-01-05T16:00:00	1704470400
Peshawar	341	692.7	2024-01-01 05:15:00	43	67	426.3	341	70	2024-01-05T20:00:00	2024-01-05T15:00:00	1704466800
Peshawar	277	616.7	2024-01-01 05:14:00	36.3	84.7	346.3	277	64	2024-01-05T19:00:00	2024-01-05T14:00:00	1704463200
Peshawar	265	540.6	2024-01-01 05:13:00	29.7	102.3	331.3	265	58	2024-01-05T18:00:00	2024-01-05T13:00:00	1704459600
Peshawar	271	464.5	2024-01-01 05:12:00	23	120	338.8	271	52	2024-01-05T17:00:00	2024-01-05T12:00:00	1704456000
Peshawar	258	421.4	2024-01-01 05:11:00	16.7	138.7	322.5	258	53.3	2024-01-05T16:00:00	2024-01-05T11:00:00	1704452400
Peshawar	246	378.2	2024-01-01 05:10:00	10.3	157.3	307.5	246	54.7	2024-01-05T15:00:00	2024-01-05T10:00:00	1704448800
Peshawar	257	335	2024-01-01 05:09:00	4	176	321	257	56	2024-01-05T14:00:00	2024-01-05T09:00:00	1704445200
Peshawar	234	348.8	2024-01-01 05:08:00	5.3	161.7	292.5	234	52.7	2024-01-05T13:00:00	2024-01-05T08:00:00	1704441600
Peshawar	233	362.6	2024-01-01 05:07:00	6.7	147.3	291.3	233	49.3	2024-01-05T12:00:00	2024-01-05T07:00:00	1704438000
Peshawar	231	376.4	2024-01-01 05:06:00	8	133	288.8	231	46	2024-01-05T11:00:00	2024-01-05T06:00:00	1704434400
Peshawar	191	435	2024-01-01 05:05:00	13.3	92	238.8	191	38.7	2024-01-05T10:00:00	2024-01-05T05:00:00	1704430800
Peshawar	206	493.5	2024-01-01 05:04:00	18.7	51	257.5	206	31.3	2024-01-05T09:00:00	2024-01-05T04:00:00	1704427200
Peshawar	190	552.1	2024-01-01 05:03:00	24	10	238	190	24	2024-01-05T08:00:00	2024-01-05T03:00:00	1704423600
Peshawar	235	533.4	2024-01-01 05:02:00	22	11	293.8	235	22.7	2024-01-05T07:00:00	2024-01-05T02:00:00	1704420000
Peshawar	272	514.7	2024-01-01 05:01:00	20	12	340	272	21.3	2024-01-05T06:00:00	2024-01-05T01:00:00	1704416400
Peshawar	277	496.1	2024-01-01 05:00:00	18	13	346.3	277	20	2024-01-05T05:00:00	2024-01-05T00:00:00	1704412800
Peshawar	283	533.6	2024-01-01 04:23:00	21.3	14.3	353.8	283	21.7	2024-01-05T04:00:00	2024-01-04T23:00:00	1704409200
Peshawar	321	571.1	2024-01-01 04:22:00	24.7	15.7	401.3	321	23.3	2024-01-05T03:00:00	2024-01-04T22:00:00	1704405600
Peshawar	282	608.7	2024-01-01 04:21:00	28	17	353	282	25	2024-01-05T02:00:00	2024-01-04T21:00:00	1704402000
Peshawar	357	643.9	2024-01-01 04:20:00	31.7	23	446.3	357	37.3	2024-01-05T01:00:00	2024-01-04T20:00:00	1704398400
Peshawar	366	679.1	2024-01-01 04:19:00	35.3	29	457.5	366	49.7	2024-01-05T00:00:00	2024-01-04T19:00:00	1704394800
Peshawar	352	714.3	2024-01-01 04:18:00	39	35	440	352	62	2024-01-04T23:00:00	2024-01-04T18:00:00	1704391200
Peshawar	344	687.5	2024-01-01 04:17:00	39	44.7	430	344	62	2024-01-04T22:00:00	2024-01-04T17:00:00	1704387600
Peshawar	320	660.6	2024-01-01 04:16:00	39	54.3	400	320	62	2024-01-04T21:00:00	2024-01-04T16:00:00	1704384000
Peshawar	343	633.8	2024-01-01 04:15:00	39	64	429	343	62	2024-01-04T20:00:00	2024-01-04T15:00:00	1704380400
Peshawar	297	559.1	2024-01-01 04:14:00	33.7	81.7	371.3	297	56	2024-01-04T19:00:00	2024-01-04T14:00:00	1704376800
Peshawar	308	484.4	2024-01-01 04:13:00	28.3	99.3	385	308	50	2024-01-04T18:00:00	2024-01-04T13:00:00	1704373200
Peshawar	303	409.7	2024-01-01 04:12:00	23	117	378.8	303	44	2024-01-04T17:00:00	2024-01-04T12:00:00	1704369600
Peshawar	313	379.7	2024-01-01 04:11:00	17	140.3	391.3	313	45.3	2024-01-04T16:00:00	2024-01-04T11:00:00	1704366000
Peshawar	312	349.8	2024-01-01 04:10:00	11	163.7	390	312	46.7	2024-01-04T15:00:00	2024-01-04T10:00:00	1704362400
Peshawar	108	319.8	2024-01-01 04:09:00	5	187	55	35	48	2024-01-04T14:00:00	2024-01-04T09:00:00	1704358800
Peshawar	289	334	2024-01-01 04:08:00	6.7	168.7	361.3	289	46	2024-01-04T13:00:00	2024-01-04T08:00:00	1704355200
Peshawar	265	348.2	2024-01-01 04:07:00	8.3	150.3	331.3	265	44	2024-01-04T12:00:00	2024-01-04T07:00:00	1704351600
Peshawar	229	362.4	2024-01-01 04:06:00	10	132	286.3	229	42	2024-01-04T11:00:00	2024-01-04T06:00:00	1704348000
Peshawar	201	419.8	2024-01-01 04:05:00	15.7	91.7	251.3	201	36.7	2024-01-04T10:00:00	2024-01-04T05:00:00	1704344400
Peshawar	203	477.2	2024-01-01 04:04:00	21.3	51.3	253.8	203	31.3	2024-01-04T09:00:00	2024-01-04T04:00:00	1704340800
Peshawar	203	534.6	2024-01-01 04:03:00	27	11	253.8	203	26	2024-01-04T08:00:00	2024-01-04T03:00:00	1704337200
Peshawar	202	510.5	2024-01-01 04:02:00	24.3	13.7	253	202	24	2024-01-04T07:00:00	2024-01-04T02:00:00	1704333600
Peshawar	211	486.3	2024-01-01 04:01:00	21.7	16.3	263.8	211	22	2024-01-04T06:00:00	2024-01-04T01:00:00	1704330000
Peshawar	251	462.2	2024-01-01 04:00:00	19	19	313.8	251	20	2024-01-04T05:00:00	2024-01-04T00:00:00	1704326400
Peshawar	265	505.8	2024-01-01 03:23:00	23.7	17.7	331.3	265	21	2024-01-04T04:00:00	2024-01-03T23:00:00	1704322800
Peshawar	287	549.4	2024-01-01 03:22:00	28.3	16.3	358.8	287	22	2024-01-04T03:00:00	2024-01-03T22:00:00	1704319200
Peshawar	301	592.9	2024-01-01 03:21:00	33	15	376.3	301	23	2024-01-04T02:00:00	2024-01-03T21:00:00	1704315600
Peshawar	286	640.6	2024-01-01 03:20:00	38.7	18.7	358	286	35.3	2024-01-04T01:00:00	2024-01-03T20:00:00	1704312000
Peshawar	340	688.3	2024-01-01 03:19:00	44.3	22.3	425	340	47.7	2024-01-04T00:00:00	2024-01-03T19:00:00	1704308400
Peshawar	359	735.9	2024-01-01 03:18:00	50	26	448.8	359	60	2024-01-03T23:00:00	2024-01-03T18:00:00	1704304800
Peshawar	367	709.7	2024-01-01 03:17:00	49.3	40.7	458.8	367	64	2024-01-03T22:00:00	2024-01-03T17:00:00	1704301200
Peshawar	352	683.4	2024-01-01 03:16:00	48.7	55.3	440	352	68	2024-01-03T21:00:00	2024-01-03T16:00:00	1704297600
Peshawar	309	657.1	2024-01-01 03:15:00	48	70	386.3	309	72	2024-01-03T20:00:00	2024-01-03T15:00:00	1704294000
Peshawar	353	579.7	2024-01-01 03:14:00	39.7	90.3	441	353	65	2024-01-03T19:00:00	2024-01-03T14:00:00	1704290400
Peshawar	312	502.3	2024-01-01 03:13:00	31.3	110.7	390	312	58	2024-01-03T18:00:00	2024-01-03T13:00:00	1704286800
Peshawar	358	424.9	2024-01-01 03:12:00	23	131	447.5	358	51	2024-01-03T17:00:00	2024-01-03T12:00:00	1704283200
Peshawar	359	384.4	2024-01-01 03:11:00	16.7	145.7	448.8	359	50.7	2024-01-03T16:00:00	2024-01-03T11:00:00	1704279600
Peshawar	369	343.9	2024-01-01 03:10:00	10.3	160.3	461.3	369	50.3	2024-01-03T15:00:00	2024-01-03T10:00:00	1704276000
Peshawar	368	303.5	2024-01-01 03:09:00	4	175	460	368	50	2024-01-03T14:00:00	2024-01-03T09:00:00	1704272400
Peshawar	391	322.9	2024-01-01 03:08:00	5.7	161	489	391	47.3	2024-01-03T13:00:00	2024-01-03T08:00:00	1704268800
Peshawar	353	342.4	2024-01-01 03:07:00	7.3	147	441.3	353	44.7	2024-01-03T12:00:00	2024-01-03T07:00:00	1704265200
Peshawar	355	361.8	2024-01-01 03:06:00	9	133	443.8	355	42	2024-01-03T11:00:00	2024-01-03T06:00:00	1704261600
Peshawar	329	416.1	2024-01-01 03:05:00	14	91.7	411.3	329	35.7	2024-01-03T10:00:00	2024-01-03T05:00:00	1704258000
Peshawar	324	470.4	2024-01-01 03:04:00	19	50.3	405	324	29.3	2024-01-03T09:00:00	2024-01-03T04:00:00	1704254400
Peshawar	353	524.7	2024-01-01 03:03:00	24	9	441.3	353	23	2024-01-03T08:00:00	2024-01-03T03:00:00	1704250800
Peshawar	323	497.8	2024-01-01 03:02:00	22	11	404	323	20.7	2024-01-03T07:00:00	2024-01-03T02:00:00	1704247200
Peshawar	365	471	2024-01-01 03:01:00	20	13	456.3	365	18.3	2024-01-03T06:00:00	2024-01-03T01:00:00	1704243600
Peshawar	355	444.1	2024-01-01 03:00:00	18	15	443.8	355	16	2024-01-03T05:00:00	2024-01-03T00:00:00	1704240000
Peshawar	335	472.3	2024-01-01 02:23:00	20.7	17	418.8	335	20	2024-01-03T04:00:00	2024-01-02T23:00:00	1704236400
Peshawar	337	500.5	2024-01-01 02:22:00	23.3	19	421.3	337	24	2024-01-03T03:00:00	2024-01-02T22:00:00	1704232800
Peshawar	366	528.7	2024-01-01 02:21:00	26	21	457.5	366	28	2024-01-03T02:00:00	2024-01-02T21:00:00	1704229200
Peshawar	404	570	2024-01-01 02:20:00	30.7	26.3	505	404	39	2024-01-03T01:00:00	2024-01-02T20:00:00	1704225600
Peshawar	384	611.2	2024-01-01 02:19:00	35.3	31.7	480	384	50	2024-01-03T00:00:00	2024-01-02T19:00:00	1704222000
Peshawar	437	652.5	2024-01-01 02:18:00	40	37	541.3	433	61	2024-01-02T23:00:00	2024-01-02T18:00:00	1704218400
Peshawar	461	625.6	2024-01-01 02:17:00	40.3	45	565	452	60	2024-01-02T22:00:00	2024-01-02T17:00:00	1704214800
Peshawar	441	598.8	2024-01-01 02:16:00	40.7	53	545	436	59	2024-01-02T21:00:00	2024-01-02T16:00:00	1704211200
Peshawar	400	571.9	2024-01-01 02:15:00	41	61	500	400	58	2024-01-02T20:00:00	2024-01-02T15:00:00	1704207600
Peshawar	389	497.2	2024-01-01 02:14:00	34.3	78.3	486.3	389	52.7	2024-01-02T19:00:00	2024-01-02T14:00:00	1704204000
Peshawar	471	422.5	2024-01-01 02:13:00	27.7	95.7	575	460	47.3	2024-01-02T18:00:00	2024-01-02T13:00:00	1704200400
Peshawar	302	347.8	2024-01-01 02:12:00	21	113	377.5	302	42	2024-01-02T17:00:00	2024-01-02T12:00:00	1704196800
Peshawar	242	310.9	2024-01-01 02:11:00	15.3	131.7	302.5	242	41	2024-01-02T16:00:00	2024-01-02T11:00:00	1704193200
Peshawar	273	273.9	2024-01-01 02:10:00	9.7	150.3	341.3	273	40	2024-01-02T15:00:00	2024-01-02T10:00:00	1704189600
Peshawar	385	236.9	2024-01-01 02:09:00	4	169	481.3	385	39	2024-01-02T14:00:00	2024-01-02T09:00:00	1704186000
Peshawar	266	229	2024-01-01 02:08:00	5.7	149.7	335.2	266	36.3	2024-01-02T13:00:00	2024-01-02T08:00:00	1704182400
Peshawar	430	221	2024-01-01 02:07:00	7.3	130.3	534	427	33.7	2024-01-02T12:00:00	2024-01-02T07:00:00	1704178800
Peshawar	85	213	2024-01-01 02:06:00	9	111	43	28	31	2024-01-02T11:00:00	2024-01-02T06:00:00	1704175200
Peshawar	94	258.9	2024-01-01 02:05:00	13.7	79.3	48.7	32.33	27	2024-01-02T10:00:00	2024-01-02T05:00:00	1704171600
Peshawar	103	304.8	2024-01-01 02:04:00	18.3	47.7	54.3	36.67	23	2024-01-02T09:00:00	2024-01-02T04:00:00	1704168000
Peshawar	115	350.7	2024-01-01 02:03:00	23	16	60	41	19	2024-01-02T08:00:00	2024-01-02T03:00:00	1704164400
Peshawar	192	347.4	2024-01-01 02:02:00	22.3	15	115	87.33	17	2024-01-02T07:00:00	2024-01-02T02:00:00	1704160800
Peshawar	254	344.1	2024-01-01 02:01:00	21.7	14	170	133.67	15	2024-01-02T06:00:00	2024-01-02T01:00:00	1704157200
Peshawar	180	340.8	2024-01-01 02:00:00	21	13	225	180	13	2024-01-02T05:00:00	2024-01-02T00:00:00	1704153600
Peshawar	180	383.2	2024-01-01 01:23:00	25	11.3	225	180	15	2024-01-02T04:00:00	2024-01-01T23:00:00	1704150000
Peshawar	180	425.6	2024-01-01 01:22:00	29	9.7	225	180	17	2024-01-02T03:00:00	2024-01-01T22:00:00	1704146400
Peshawar	227	468	2024-01-01 01:21:00	33	8	283.8	227	19	2024-01-02T02:00:00	2024-01-01T21:00:00	1704142800
Peshawar	342	500.3	2024-01-01 01:20:00	37.3	10.7	427.5	342	28.7	2024-01-02T01:00:00	2024-01-01T20:00:00	1704139200
Peshawar	280	532.6	2024-01-01 01:19:00	41.7	13.3	350	280	38.3	2024-01-02T00:00:00	2024-01-01T19:00:00	1704135600
Peshawar	395	564.9	2024-01-01 01:18:00	46	16	493.8	395	48	2024-01-01T23:00:00	2024-01-01T18:00:00	1704132000
Peshawar	430	538.3	2024-01-01 01:17:00	47.3	25.7	533.8	427	50.7	2024-01-01T22:00:00	2024-01-01T17:00:00	1704128400
Peshawar	442	511.6	2024-01-01 01:16:00	48.7	35.3	546.3	437	53.3	2024-01-01T21:00:00	2024-01-01T16:00:00	1704124800
Peshawar	260	485	2024-01-01 01:15:00	50	45	325	260	56	2024-01-01T20:00:00	2024-01-01T15:00:00	1704121200
Peshawar	172	414.6	2024-01-01 01:14:00	41	65	215	172	50	2024-01-01T19:00:00	2024-01-01T14:00:00	1704117600
Peshawar	173	344.1	2024-01-01 01:13:00	32	85	216.3	173	44	2024-01-01T18:00:00	2024-01-01T13:00:00	1704114000
Peshawar	171	273.7	2024-01-01 01:12:00	23	105	214	171	38	2024-01-01T17:00:00	2024-01-01T12:00:00	1704110400
Peshawar	215	244.5	2024-01-01 01:11:00	17.3	120.3	268.8	215	35.7	2024-01-01T16:00:00	2024-01-01T11:00:00	1704106800
Peshawar	292	215.3	2024-01-01 01:10:00	11.7	135.7	365	292	33.3	2024-01-01T15:00:00	2024-01-01T10:00:00	1704103200
Peshawar	373	186.2	2024-01-01 01:09:00	6	151	466.3	373	31	2024-01-01T14:00:00	2024-01-01T09:00:00	1704099600
Peshawar	294	189.5	2024-01-01 01:08:00	7.3	134	367.5	294	29	2024-01-01T13:00:00	2024-01-01T08:00:00	1704096000
Peshawar	281	192.8	2024-01-01 01:07:00	8.7	117	351.3	281	27	2024-01-01T12:00:00	2024-01-01T07:00:00	1704092400
Peshawar	293	196.1	2024-01-01 01:06:00	10	100	366	293	25	2024-01-01T11:00:00	2024-01-01T06:00:00	1704088800
Peshawar	170	233.6	2024-01-01 01:05:00	13.7	72.3	212.5	170	23	2024-01-01T10:00:00	2024-01-01T05:00:00	1704085200
Peshawar	258	271.2	2024-01-01 01:04:00	17.3	44.7	171.3	137	21	2024-01-01T09:00:00	2024-01-01T04:00:00	1704081600
Peshawar	242	308.7	2024-01-01 01:03:00	21	17	156.3	125	19	2024-01-01T08:00:00	2024-01-01T03:00:00	1704078000
Peshawar	248	306.8	2024-01-01 01:02:00	20.3	15.3	161.3	129	16.3	2024-01-01T07:00:00	2024-01-01T02:00:00	1704074400
Peshawar	240	304.8	2024-01-01 01:01:00	19.7	13.7	153.8	123	13.7	2024-01-01T06:00:00	2024-01-01T01:00:00	1704070800
Peshawar	242	302.9	2024-01-01 01:00:00	19	12	156	125	11	2024-01-01T05:00:00	2024-01-01T00:00:00	1704067200
Peshawar	240	351.5	45262 days, 7:23:00	22.3	12	153.8	123	13.3	2024-01-01T04:00:00	2023-12-31T23:00:00	1704063600
Peshawar	159	400.2	45262 days, 7:22:00	25.7	12	198.8	159	15.7	2024-01-01T03:00:00	2023-12-31T22:00:00	1704060000
Peshawar	195	448.8	45262 days, 7:21:00	29	12	243.8	195	18	2024-01-01T02:00:00	2023-12-31T21:00:00	1704056400
Peshawar	225	480.5	45262 days, 7:20:00	33	15.7	281.3	225	27	2024-01-01T01:00:00	2023-12-31T20:00:00	1704052800
Peshawar	360	512.2	45262 days, 7:19:00	37	19.3	450	360	36	2024-01-01T00:00:00	2023-12-31T19:00:00	1704049200
Peshawar	82	209.7	45324 days, 4:14:00	29	72.3	33.8	27	15.3	2024-02-28T19:00:00	2024-02-28T14:00:00	1709128800
Peshawar	76	156.2	45324 days, 4:13:00	17	95.7	30	24	11.7	2024-02-28T18:00:00	2024-02-28T13:00:00	1709125200
Peshawar	67	102.7	45324 days, 4:12:00	5	119	25	20	8	2024-02-28T17:00:00	2024-02-28T12:00:00	1709121600
Peshawar	76	97.1	45324 days, 4:11:00	4	123	30	24	8.3	2024-02-28T16:00:00	2024-02-28T11:00:00	1709118000
Peshawar	104	91.4	45324 days, 4:10:00	3	127	46.3	37	8.7	2024-02-28T15:00:00	2024-02-28T10:00:00	1709114400
Peshawar	76	85.8	45324 days, 4:09:00	2	131	30	24	9	2024-02-28T14:00:00	2024-02-28T09:00:00	1709110800
Peshawar	123	94.9	45324 days, 4:08:00	3.3	122.7	55	44	11.7	2024-02-28T13:00:00	2024-02-28T08:00:00	1709107200
Peshawar	163	104.1	45324 days, 4:07:00	4.7	114.3	81.3	65	14.3	2024-02-28T12:00:00	2024-02-28T07:00:00	1709103600
Peshawar	208	113.2	45324 days, 4:06:00	6	106	260	208	17	2024-02-28T11:00:00	2024-02-28T06:00:00	1709100000
Peshawar	186	138.5	45324 days, 4:05:00	8.3	81	232.5	186	15	2024-02-28T10:00:00	2024-02-28T05:00:00	1709096400
Peshawar	200	163.8	45324 days, 4:04:00	10.7	56	116.3	93	13	2024-02-28T09:00:00	2024-02-28T04:00:00	1709092800
Peshawar	160	189.1	45324 days, 4:03:00	13	31	78.8	63	11	2024-02-28T08:00:00	2024-02-28T03:00:00	1709089200
Peshawar	197	191.4	45324 days, 4:02:00	14	27	114	91	10	2024-02-28T07:00:00	2024-02-28T02:00:00	1709085600
Peshawar	160	193.8	45324 days, 4:01:00	15	23	78.8	63	9	2024-02-28T06:00:00	2024-02-28T01:00:00	1709082000
Peshawar	187	196.1	45324 days, 4:00:00	16	19	103.8	83	8	2024-02-28T05:00:00	2024-02-28T00:00:00	1709078400
Peshawar	168	208	45324 days, 3:23:00	18.7	19.3	86.3	69	9	2024-02-28T04:00:00	2024-02-27T23:00:00	1709074800
Peshawar	163	219.8	45324 days, 3:22:00	21.3	19.7	81.3	65	10	2024-02-28T03:00:00	2024-02-27T22:00:00	1709071200
Peshawar	216	231.7	45324 days, 3:21:00	24	20	131.3	105	11	2024-02-28T02:00:00	2024-02-27T21:00:00	1709067600
Peshawar	161	255	45324 days, 3:20:00	29.3	18.7	80	64	13.3	2024-02-28T01:00:00	2024-02-27T20:00:00	1709064000
Peshawar	248	278.4	45324 days, 3:19:00	34.7	17.3	161.3	129	15.7	2024-02-28T00:00:00	2024-02-27T19:00:00	1709060400
Peshawar	248	301.7	45324 days, 3:18:00	40	16	161.3	129	18	2024-02-27T23:00:00	2024-02-27T18:00:00	1709056800
Peshawar	137	276.2	45324 days, 3:17:00	38.7	24	61.3	49	18.3	2024-02-27T22:00:00	2024-02-27T17:00:00	1709053200
Peshawar	152	250.8	45324 days, 3:16:00	37.3	32	71.3	57	18.7	2024-02-27T21:00:00	2024-02-27T16:00:00	1709049600
Peshawar	112	225.3	45324 days, 3:15:00	36	40	50	40	19	2024-02-27T20:00:00	2024-02-27T15:00:00	1709046000
Peshawar	151	180.7	45324 days, 3:14:00	26.7	59.3	70	56	16.7	2024-02-27T19:00:00	2024-02-27T14:00:00	1709042400
Peshawar	76	136.2	45324 days, 3:13:00	17.3	78.7	30	24	14.3	2024-02-27T18:00:00	2024-02-27T13:00:00	1709038800
Peshawar	76	91.6	45324 days, 3:12:00	8	98	30	24	12	2024-02-27T17:00:00	2024-02-27T12:00:00	1709035200
Peshawar	69	83.3	45324 days, 3:11:00	6	105.7	26.3	21	11.3	2024-02-27T16:00:00	2024-02-27T11:00:00	1709031600
Peshawar	74	74.9	45324 days, 3:10:00	4	113.3	28.8	23	10.7	2024-02-27T15:00:00	2024-02-27T10:00:00	1709028000
Peshawar	76	66.5	45324 days, 3:09:00	2	121	30	24	10	2024-02-27T14:00:00	2024-02-27T09:00:00	1709024400
Peshawar	74	72	45324 days, 3:08:00	2.7	116	29	23	11.7	2024-02-27T13:00:00	2024-02-27T08:00:00	1709020800
Peshawar	72	77.4	45324 days, 3:07:00	3.3	111	27.5	22	13.3	2024-02-27T12:00:00	2024-02-27T07:00:00	1709017200
Peshawar	213	82.9	45324 days, 3:06:00	4	106	128.8	103	15	2024-02-27T11:00:00	2024-02-27T06:00:00	1709013600
Peshawar	273	111.7	45324 days, 3:05:00	7	80.3	185	148	14.3	2024-02-27T10:00:00	2024-02-27T05:00:00	1709010000
Peshawar	171	140.5	45324 days, 3:04:00	10	54.7	88.8	71	13.7	2024-02-27T09:00:00	2024-02-27T04:00:00	1709006400
Peshawar	155	169.2	45324 days, 3:03:00	13	29	73.8	59	13	2024-02-27T08:00:00	2024-02-27T03:00:00	1709002800
Peshawar	126	155.8	45324 days, 3:02:00	12	31	56.3	45	12	2024-02-27T07:00:00	2024-02-27T02:00:00	1708999200
Peshawar	155	142.4	45324 days, 3:01:00	11	33	74	59	11	2024-02-27T06:00:00	2024-02-27T01:00:00	1708995600
Peshawar	160	129	45324 days, 3:00:00	10	35	78.8	63	10	2024-02-27T05:00:00	2024-02-27T00:00:00	1708992000
Peshawar	160	133.1	45324 days, 2:23:00	10.7	37.7	78.8	63	10.7	2024-02-27T04:00:00	2024-02-26T23:00:00	1708988400
Peshawar	148	137.1	45324 days, 2:22:00	11.3	40.3	66.3	53	11.3	2024-02-27T03:00:00	2024-02-26T22:00:00	1708984800
Peshawar	148	141.2	45324 days, 2:21:00	12	43	66.3	53	12	2024-02-27T02:00:00	2024-02-26T21:00:00	1708981200
Peshawar	146	147.7	45324 days, 2:20:00	13.7	46.3	65.4	52.33	13.3	2024-02-27T01:00:00	2024-02-26T20:00:00	1708977600
Peshawar	145	154.1	45324 days, 2:19:00	15.3	49.7	65	52	14.7	2024-02-27T00:00:00	2024-02-26T19:00:00	1708974000
Peshawar	142	160.5	45324 days, 2:18:00	17	53	63.8	51	16	2024-02-26T23:00:00	2024-02-26T18:00:00	1708970400
Peshawar	168	158.9	45324 days, 2:17:00	18	54	86.3	69	16.7	2024-02-26T22:00:00	2024-02-26T17:00:00	1708966800
Peshawar	118	157.4	45324 days, 2:16:00	19	55	52.5	42	17.3	2024-02-26T21:00:00	2024-02-26T16:00:00	1708963200
Peshawar	110	155.8	45324 days, 2:15:00	20	56	48.8	39	18	2024-02-26T20:00:00	2024-02-26T15:00:00	1708959600
Peshawar	69	138.1	45324 days, 2:14:00	16.7	65	26.3	21	17.3	2024-02-26T19:00:00	2024-02-26T14:00:00	1708956000
Peshawar	110	120.4	45324 days, 2:13:00	13.3	74	49	39	16.7	2024-02-26T18:00:00	2024-02-26T13:00:00	1708952400
Peshawar	95	102.7	45324 days, 2:12:00	10	83	41.3	33	16	2024-02-26T17:00:00	2024-02-26T12:00:00	1708948800
Peshawar	102	104.9	45324 days, 2:11:00	9.3	88.3	45	36	17	2024-02-26T16:00:00	2024-02-26T11:00:00	1708945200
Peshawar	123	107	45324 days, 2:10:00	8.7	93.7	55	44	18	2024-02-26T15:00:00	2024-02-26T10:00:00	1708941600
Peshawar	229	109.1	45324 days, 2:09:00	8	99	143.8	115	19	2024-02-26T14:00:00	2024-02-26T09:00:00	1708938000
Peshawar	264	123.3	45324 days, 2:08:00	8.7	91.3	176.3	141	19.7	2024-02-26T13:00:00	2024-02-26T08:00:00	1708934400
Peshawar	225	137.5	45324 days, 2:07:00	9.3	83.7	140	112	20.3	2024-02-26T12:00:00	2024-02-26T07:00:00	1708930800
Peshawar	158	151.7	45324 days, 2:06:00	10	76	197.5	158	21	2024-02-26T11:00:00	2024-02-26T06:00:00	1708927200
Peshawar	264	161.9	45324 days, 2:05:00	11.3	59.7	176.3	141	18.3	2024-02-26T10:00:00	2024-02-26T05:00:00	1708923600
Peshawar	179	172	45324 days, 2:04:00	12.7	43.3	96.3	77	15.7	2024-02-26T09:00:00	2024-02-26T04:00:00	1708920000
Peshawar	179	182.1	45324 days, 2:03:00	14	27	96.3	77	13	2024-02-26T08:00:00	2024-02-26T03:00:00	1708916400
Peshawar	93	179.6	45324 days, 2:02:00	13	27.7	40	32	12	2024-02-26T07:00:00	2024-02-26T02:00:00	1708912800
Peshawar	102	177	45324 days, 2:01:00	12	28.3	45	36	11	2024-02-26T06:00:00	2024-02-26T01:00:00	1708909200
Peshawar	78	174.5	45324 days, 2:00:00	11	29	31.3	25	10	2024-02-26T05:00:00	2024-02-26T00:00:00	1708905600
Peshawar	82	181.1	45324 days, 1:23:00	12.3	32	33.8	27	11	2024-02-26T04:00:00	2024-02-25T23:00:00	1708902000
Peshawar	85	187.7	45324 days, 1:22:00	13.7	35	35	28	12	2024-02-26T03:00:00	2024-02-25T22:00:00	1708898400
Peshawar	107	194.3	45324 days, 1:21:00	15	38	47.5	38	13	2024-02-26T02:00:00	2024-02-25T21:00:00	1708894800
Peshawar	163	214.2	45324 days, 1:20:00	18.7	38	81.3	65	15	2024-02-26T01:00:00	2024-02-25T20:00:00	1708891200
Peshawar	107	234	45324 days, 1:19:00	22.3	38	48	38	17	2024-02-26T00:00:00	2024-02-25T19:00:00	1708887600
Peshawar	110	253.9	45324 days, 1:18:00	26	38	48.8	39	19	2024-02-25T23:00:00	2024-02-25T18:00:00	1708884000
Peshawar	107	264.6	45324 days, 1:17:00	31.3	40.3	47.5	38	21	2024-02-25T22:00:00	2024-02-25T17:00:00	1708880400
Peshawar	107	275.3	45324 days, 1:16:00	36.7	42.7	47.5	38	23	2024-02-25T21:00:00	2024-02-25T16:00:00	1708876800
Peshawar	123	286	45324 days, 1:15:00	42	45	55	44	25	2024-02-25T20:00:00	2024-02-25T15:00:00	1708873200
Peshawar	115	233.8	45324 days, 1:14:00	31.3	65.3	51.3	41	23.3	2024-02-25T19:00:00	2024-02-25T14:00:00	1708869600
Peshawar	125	181.7	45324 days, 1:13:00	20.7	85.7	55.8	44.67	21.7	2024-02-25T18:00:00	2024-02-25T13:00:00	1708866000
Peshawar	126	129.6	45324 days, 1:12:00	10	106	56.3	45	20	2024-02-25T17:00:00	2024-02-25T12:00:00	1708862400
Peshawar	126	121.4	45324 days, 1:11:00	7.3	115.7	56.3	45	19	2024-02-25T16:00:00	2024-02-25T11:00:00	1708858800
Peshawar	126	113.2	45324 days, 1:10:00	4.7	125.3	56.3	45	18	2024-02-25T15:00:00	2024-02-25T10:00:00	1708855200
Peshawar	129	105	45324 days, 1:09:00	2	135	57.5	46	17	2024-02-25T14:00:00	2024-02-25T09:00:00	1708851600
Peshawar	187	118.5	45324 days, 1:08:00	3.3	129	103.8	83	20	2024-02-25T13:00:00	2024-02-25T08:00:00	1708848000
Peshawar	157	131.9	45324 days, 1:07:00	4.7	123	76.3	61	23	2024-02-25T12:00:00	2024-02-25T07:00:00	1708844400
Peshawar	165	145.3	45324 days, 1:06:00	6	117	84	67	26	2024-02-25T11:00:00	2024-02-25T06:00:00	1708840800
Peshawar	160	158.9	45324 days, 1:05:00	8.3	87.7	78.8	63	22	2024-02-25T10:00:00	2024-02-25T05:00:00	1708837200
Peshawar	168	172.6	45324 days, 1:04:00	10.7	58.3	86.3	69	18	2024-02-25T09:00:00	2024-02-25T04:00:00	1708833600
Peshawar	131	186.2	45324 days, 1:03:00	13	29	58.8	47	14	2024-02-25T08:00:00	2024-02-25T03:00:00	1708830000
Peshawar	152	179.9	45324 days, 1:02:00	12.7	28	71.3	57	13	2024-02-25T07:00:00	2024-02-25T02:00:00	1708826400
Peshawar	148	173.7	45324 days, 1:01:00	12.3	27	66.3	53	12	2024-02-25T06:00:00	2024-02-25T01:00:00	1708822800
Peshawar	151	167.5	45324 days, 1:00:00	12	26	70	56	11	2024-02-25T05:00:00	2024-02-25T00:00:00	1708819200
Peshawar	163	181.3	45324 days, 0:23:00	14	24	81.3	65	11	2024-02-25T04:00:00	2024-02-24T23:00:00	1708815600
Peshawar	173	195.1	45324 days, 0:22:00	16	22	91.3	73	11	2024-02-25T03:00:00	2024-02-24T22:00:00	1708812000
Peshawar	250	208.9	45324 days, 0:21:00	18	20	163.8	131	11	2024-02-25T02:00:00	2024-02-24T21:00:00	1708808400
Peshawar	242	219.6	45324 days, 0:20:00	21	23.7	156.3	125	13.7	2024-02-25T01:00:00	2024-02-24T20:00:00	1708804800
Peshawar	232	230.3	45324 days, 0:19:00	24	27.3	146.3	117	16.3	2024-02-25T00:00:00	2024-02-24T19:00:00	1708801200
Peshawar	239	241	45324 days, 0:18:00	27	31	153	122	19	2024-02-24T23:00:00	2024-02-24T18:00:00	1708797600
Peshawar	163	243.9	45324 days, 0:17:00	29.7	38.3	81.3	65	20	2024-02-24T22:00:00	2024-02-24T17:00:00	1708794000
Peshawar	235	246.9	45324 days, 0:16:00	32.3	45.7	148.8	119	21	2024-02-24T21:00:00	2024-02-24T16:00:00	1708790400
Peshawar	157	249.8	45324 days, 0:15:00	35	53	76.3	61	22	2024-02-24T20:00:00	2024-02-24T15:00:00	1708786800
Peshawar	123	208.2	45324 days, 0:14:00	26.7	70.7	55	44	19.3	2024-02-24T19:00:00	2024-02-24T14:00:00	1708783200
Peshawar	91	166.5	45324 days, 0:13:00	18.3	88.3	38.8	31	16.7	2024-02-24T18:00:00	2024-02-24T13:00:00	1708779600
Peshawar	65	124.9	45324 days, 0:12:00	10	106	30	19	14	2024-02-24T17:00:00	2024-02-24T12:00:00	1708776000
Peshawar	112	115.4	45324 days, 0:11:00	7.3	116	50	40	14.7	2024-02-24T16:00:00	2024-02-24T11:00:00	1708772400
Peshawar	112	105.8	45324 days, 0:10:00	4.7	126	50	40	15.3	2024-02-24T15:00:00	2024-02-24T10:00:00	1708768800
Peshawar	112	96.3	45324 days, 0:09:00	2	136	50	40	16	2024-02-24T14:00:00	2024-02-24T09:00:00	1708765200
Peshawar	100	113.8	45324 days, 0:08:00	3.3	130.3	43.8	35	18	2024-02-24T13:00:00	2024-02-24T08:00:00	1708761600
Peshawar	163	131.3	45324 days, 0:07:00	4.7	124.7	81.3	65	20	2024-02-24T12:00:00	2024-02-24T07:00:00	1708758000
Peshawar	65	148.8	45324 days, 0:06:00	6	119	31	19	22	2024-02-24T11:00:00	2024-02-24T06:00:00	1708754400
Peshawar	176	156.6	45324 days, 0:05:00	7.7	90.7	93.8	75	18.3	2024-02-24T10:00:00	2024-02-24T05:00:00	1708750800
Peshawar	173	164.4	45324 days, 0:04:00	9.3	62.3	91.3	73	14.7	2024-02-24T09:00:00	2024-02-24T04:00:00	1708747200
Peshawar	142	172.2	45324 days, 0:03:00	11	34	63.8	51	11	2024-02-24T08:00:00	2024-02-24T03:00:00	1708743600
Peshawar	123	174.5	45324 days, 0:02:00	11.7	31.3	55	44	10	2024-02-24T07:00:00	2024-02-24T02:00:00	1708740000
Peshawar	95	176.8	45324 days, 0:01:00	12.3	28.7	41.3	33	9	2024-02-24T06:00:00	2024-02-24T01:00:00	1708736400
Peshawar	89	179.2	45324 days, 0:00:00	13	26	37.5	30	8	2024-02-24T05:00:00	2024-02-24T00:00:00	1708732800
Peshawar	86	201.1	2024-02-01 23:23:00	16.7	23.3	35.8	28.67	8.7	2024-02-24T04:00:00	2024-02-23T23:00:00	1708729200
Peshawar	65	223.1	2024-02-01 23:22:00	20.3	20.7	23.8	19	9.3	2024-02-24T03:00:00	2024-02-23T22:00:00	1708725600
Peshawar	80	245.1	2024-02-01 23:21:00	24	18	32.5	26	10	2024-02-24T02:00:00	2024-02-23T21:00:00	1708722000
Peshawar	100	271.4	2024-02-01 23:20:00	30.3	18	43.8	35	14	2024-02-24T01:00:00	2024-02-23T20:00:00	1708718400
Peshawar	98	297.6	2024-02-01 23:19:00	36.7	18	42.5	34	18	2024-02-24T00:00:00	2024-02-23T19:00:00	1708714800
Peshawar	115	323.9	2024-02-01 23:18:00	43	18	51.3	41	22	2024-02-23T23:00:00	2024-02-23T18:00:00	1708711200
Peshawar	98	300.2	2024-02-01 23:17:00	42.7	27.3	43	34	22	2024-02-23T22:00:00	2024-02-23T17:00:00	1708707600
Peshawar	184	276.4	2024-02-01 23:16:00	42.3	36.7	101.3	81	22	2024-02-23T21:00:00	2024-02-23T16:00:00	1708704000
Peshawar	134	252.7	2024-02-01 23:15:00	42	46	60	48	22	2024-02-23T20:00:00	2024-02-23T15:00:00	1708700400
Peshawar	134	199.2	2024-02-01 23:14:00	30.3	64	60	48	17.7	2024-02-23T19:00:00	2024-02-23T14:00:00	1708696800
Peshawar	104	145.7	2024-02-01 23:13:00	18.7	82	46.3	37	13.3	2024-02-23T18:00:00	2024-02-23T13:00:00	1708693200
Peshawar	61	92.2	2024-02-01 23:12:00	7	100	21.3	17	9	2024-02-23T17:00:00	2024-02-23T12:00:00	1708689600
Peshawar	80	89.1	2024-02-01 23:11:00	5.3	107	33	26	9.7	2024-02-23T16:00:00	2024-02-23T11:00:00	1708686000
Peshawar	80	86	2024-02-01 23:10:00	3.7	114	32.5	26	10.3	2024-02-23T15:00:00	2024-02-23T10:00:00	1708682400
Peshawar	91	82.9	2024-02-01 23:09:00	2	121	38.8	31	11	2024-02-23T14:00:00	2024-02-23T09:00:00	1708678800
Peshawar	100	104.9	2024-02-01 23:08:00	3.3	118.3	43.8	35	14.3	2024-02-23T13:00:00	2024-02-23T08:00:00	1708675200
Peshawar	104	126.8	2024-02-01 23:07:00	4.7	115.7	46.3	37	17.7	2024-02-23T12:00:00	2024-02-23T07:00:00	1708671600
Peshawar	205	148.8	2024-02-01 23:06:00	6	113	121.3	97	21	2024-02-23T11:00:00	2024-02-23T06:00:00	1708668000
Peshawar	104	172	2024-02-01 23:05:00	9	85.7	46	37	18	2024-02-23T10:00:00	2024-02-23T05:00:00	1708664400
Peshawar	221	195.1	2024-02-01 23:04:00	12	58.3	136.3	109	15	2024-02-23T09:00:00	2024-02-23T04:00:00	1708660800
Peshawar	82	218.3	2024-02-01 23:03:00	15	31	33.8	27	12	2024-02-23T08:00:00	2024-02-23T03:00:00	1708657200
Peshawar	78	226.2	2024-02-01 23:02:00	16.7	27.3	31.3	25	11.7	2024-02-23T07:00:00	2024-02-23T02:00:00	1708653600
Peshawar	89	234.2	2024-02-01 23:01:00	18.3	23.7	37.5	30	11.3	2024-02-23T06:00:00	2024-02-23T01:00:00	1708650000
Peshawar	85	242.2	2024-02-01 23:00:00	20	20	35	28	11	2024-02-23T05:00:00	2024-02-23T00:00:00	1708646400
Peshawar	89	257.2	2024-02-01 22:23:00	23.3	19.3	38	30	12.7	2024-02-23T04:00:00	2024-02-22T23:00:00	1708642800
Peshawar	87	272.2	2024-02-01 22:22:00	26.7	18.7	36.3	29	14.3	2024-02-23T03:00:00	2024-02-22T22:00:00	1708639200
Peshawar	104	287.1	2024-02-01 22:21:00	30	18	46.3	37	16	2024-02-23T02:00:00	2024-02-22T21:00:00	1708635600
Peshawar	118	309.1	2024-02-01 22:20:00	36	18	52.5	42	20.7	2024-02-23T01:00:00	2024-02-22T20:00:00	1708632000
Peshawar	216	331.1	2024-02-01 22:19:00	42	18	131.3	105	25.3	2024-02-23T00:00:00	2024-02-22T19:00:00	1708628400
Peshawar	197	353.1	2024-02-01 22:18:00	48	18	113.8	91	30	2024-02-22T23:00:00	2024-02-22T18:00:00	1708624800
Peshawar	197	329.3	2024-02-01 22:17:00	46.7	25	113.8	91	29	2024-02-22T22:00:00	2024-02-22T17:00:00	1708621200
Peshawar	161	305.6	2024-02-01 22:16:00	45.3	32	79.6	63.67	28	2024-02-22T21:00:00	2024-02-22T16:00:00	1708617600
Peshawar	139	281.9	2024-02-01 22:15:00	44	39	62.5	50	27	2024-02-22T20:00:00	2024-02-22T15:00:00	1708614000
Peshawar	98	219.8	2024-02-01 22:14:00	31.7	58	42.5	34	23	2024-02-22T19:00:00	2024-02-22T14:00:00	1708610400
Peshawar	63	157.8	2024-02-01 22:13:00	19.3	77	22.5	18	19	2024-02-22T18:00:00	2024-02-22T13:00:00	1708606800
Peshawar	54	95.7	2024-02-01 22:12:00	7	96	17.5	14	15	2024-02-22T17:00:00	2024-02-22T12:00:00	1708603200
Peshawar	65	92.4	2024-02-01 22:11:00	5.3	105.3	23.8	19	15.7	2024-02-22T16:00:00	2024-02-22T11:00:00	1708599600
Peshawar	59	89.1	2024-02-01 22:10:00	3.7	114.7	20	16	16.3	2024-02-22T15:00:00	2024-02-22T10:00:00	1708596000
Peshawar	91	85.8	2024-02-01 22:09:00	2	124	38.8	31	17	2024-02-22T14:00:00	2024-02-22T09:00:00	1708592400
Peshawar	129	105.2	2024-02-01 22:08:00	3.3	120.7	57.5	46	18	2024-02-22T13:00:00	2024-02-22T08:00:00	1708588800
Peshawar	181	124.7	2024-02-01 22:07:00	4.7	117.3	98.8	79	19	2024-02-22T12:00:00	2024-02-22T07:00:00	1708585200
Peshawar	197	144.1	2024-02-01 22:06:00	6	114	113.8	91	20	2024-02-22T11:00:00	2024-02-22T06:00:00	1708581600
Peshawar	148	160.7	2024-02-01 22:05:00	8	86.3	66.3	53	17	2024-02-22T10:00:00	2024-02-22T05:00:00	1708578000
Peshawar	195	177.2	2024-02-01 22:04:00	10	58.7	111	89	14	2024-02-22T09:00:00	2024-02-22T04:00:00	1708574400
Peshawar	148	193.8	2024-02-01 22:03:00	12	31	66.3	53	11	2024-02-22T08:00:00	2024-02-22T03:00:00	1708570800
Peshawar	123	194.1	2024-02-01 22:02:00	12.7	29.3	55	44	10.7	2024-02-22T07:00:00	2024-02-22T02:00:00	1708567200
Peshawar	197	194.5	2024-02-01 22:01:00	13.3	27.7	113.8	91	10.3	2024-02-22T06:00:00	2024-02-22T01:00:00	1708563600
Peshawar	221	194.9	2024-02-01 22:00:00	14	26	136.3	109	10	2024-02-22T05:00:00	2024-02-22T00:00:00	1708560000
Peshawar	253	208.7	2024-02-01 21:23:00	16.7	23.7	166.3	133	10.3	2024-02-22T04:00:00	2024-02-21T23:00:00	1708556400
Peshawar	217	222.5	2024-02-01 21:22:00	19.3	21.3	133	106	10.7	2024-02-22T03:00:00	2024-02-21T22:00:00	1708552800
Peshawar	157	236.4	2024-02-01 21:21:00	22	19	196.3	157	11	2024-02-22T02:00:00	2024-02-21T21:00:00	1708549200
Peshawar	162	262	2024-02-01 21:20:00	27.7	19	202.5	162	15	2024-02-22T01:00:00	2024-02-21T20:00:00	1708545600
Peshawar	253	287.7	2024-02-01 21:19:00	33.3	19	166.3	133	19	2024-02-22T00:00:00	2024-02-21T19:00:00	1708542000
Peshawar	248	313.4	2024-02-01 21:18:00	39	19	161.3	129	23	2024-02-21T23:00:00	2024-02-21T18:00:00	1708538400
Peshawar	261	312.6	2024-02-01 21:17:00	41.7	26	173.8	139	24.3	2024-02-21T22:00:00	2024-02-21T17:00:00	1708534800
Peshawar	211	311.8	2024-02-01 21:16:00	44.3	33	126.3	101	25.7	2024-02-21T21:00:00	2024-02-21T16:00:00	1708531200
Peshawar	254	311.1	2024-02-01 21:15:00	47	40	168	134	27	2024-02-21T20:00:00	2024-02-21T15:00:00	1708527600
Peshawar	173	250	2024-02-01 21:14:00	34	64	91.3	73	24	2024-02-21T19:00:00	2024-02-21T14:00:00	1708524000
Peshawar	157	188.9	2024-02-01 21:13:00	21	88	76.3	61	21	2024-02-21T18:00:00	2024-02-21T13:00:00	1708520400
Peshawar	107	127.8	2024-02-01 21:12:00	8	112	47.5	38	18	2024-02-21T17:00:00	2024-02-21T12:00:00	1708516800
Peshawar	76	120.6	2024-02-01 21:11:00	6	120.7	30	24	18.7	2024-02-21T16:00:00	2024-02-21T11:00:00	1708513200
Peshawar	107	113.4	2024-02-01 21:10:00	4	129.3	47.5	38	19.3	2024-02-21T15:00:00	2024-02-21T10:00:00	1708509600
Peshawar	76	106.2	2024-02-01 21:09:00	2	138	30	24	20	2024-02-21T14:00:00	2024-02-21T09:00:00	1708506000
Peshawar	155	132.1	2024-02-01 21:08:00	3.3	134	73.8	59	21.3	2024-02-21T13:00:00	2024-02-21T08:00:00	1708502400
Peshawar	115	158	2024-02-01 21:07:00	4.7	130	51.3	41	22.7	2024-02-21T12:00:00	2024-02-21T07:00:00	1708498800
Peshawar	179	183.8	2024-02-01 21:06:00	6	126	223.8	179	24	2024-02-21T11:00:00	2024-02-21T06:00:00	1708495200
Peshawar	264	203.7	2024-02-01 21:05:00	9	95	176.3	141	20	2024-02-21T10:00:00	2024-02-21T05:00:00	1708491600
Peshawar	152	223.5	2024-02-01 21:04:00	12	64	71.3	57	16	2024-02-21T09:00:00	2024-02-21T04:00:00	1708488000
Peshawar	257	243.4	2024-02-01 21:03:00	15	33	170	136	12	2024-02-21T08:00:00	2024-02-21T03:00:00	1708484400
Peshawar	98	249	2024-02-01 21:02:00	17	28	42.5	34	12	2024-02-21T07:00:00	2024-02-21T02:00:00	1708480800
Peshawar	67	254.6	2024-02-01 21:01:00	19	23	25	20	12	2024-02-21T06:00:00	2024-02-21T01:00:00	1708477200
Peshawar	139	260.3	2024-02-01 21:00:00	21	18	62.5	50	12	2024-02-21T05:00:00	2024-02-21T00:00:00	1708473600
Peshawar	168	270	2024-02-01 20:23:00	23.3	16.3	86.3	69	12	2024-02-21T04:00:00	2024-02-20T23:00:00	1708470000
Peshawar	171	279.7	2024-02-01 20:22:00	25.7	14.7	88.8	71	12	2024-02-21T03:00:00	2024-02-20T22:00:00	1708466400
Peshawar	155	289.5	2024-02-01 20:21:00	28	13	73.8	59	12	2024-02-21T02:00:00	2024-02-20T21:00:00	1708462800
Peshawar	168	296.9	2024-02-01 20:20:00	31.3	15	86	69	15.3	2024-02-21T01:00:00	2024-02-20T20:00:00	1708459200
Peshawar	152	304.3	2024-02-01 20:19:00	34.7	17	71.3	57	18.7	2024-02-21T00:00:00	2024-02-20T19:00:00	1708455600
Peshawar	184	311.6	2024-02-01 20:18:00	38	19	101.3	81	22	2024-02-20T23:00:00	2024-02-20T18:00:00	1708452000
Peshawar	229	283.2	2024-02-01 20:17:00	35.3	28.7	143.8	115	21	2024-02-20T22:00:00	2024-02-20T17:00:00	1708448400
Peshawar	176	254.8	2024-02-01 20:16:00	32.7	38.3	93.8	75	20	2024-02-20T21:00:00	2024-02-20T16:00:00	1708444800
Peshawar	203	226.4	2024-02-01 20:15:00	30	48	119	95	19	2024-02-20T20:00:00	2024-02-20T15:00:00	1708441200
Peshawar	129	187.9	2024-02-01 20:14:00	21.7	68.3	57.5	46	17	2024-02-20T19:00:00	2024-02-20T14:00:00	1708437600
Peshawar	78	149.4	2024-02-01 20:13:00	13.3	88.7	31.3	25	15	2024-02-20T18:00:00	2024-02-20T13:00:00	1708434000
Peshawar	69	110.9	2024-02-01 20:12:00	5	109	26.3	21	13	2024-02-20T17:00:00	2024-02-20T12:00:00	1708430400
Peshawar	74	115.2	2024-02-01 20:11:00	4	116.3	28.8	23	14.3	2024-02-20T16:00:00	2024-02-20T11:00:00	1708426800
Peshawar	61	119.4	2024-02-01 20:10:00	3	123.7	21.3	17	15.7	2024-02-20T15:00:00	2024-02-20T10:00:00	1708423200
Peshawar	74	123.7	2024-02-01 20:09:00	2	131	29	23	17	2024-02-20T14:00:00	2024-02-20T09:00:00	1708419600
Peshawar	102	144.1	2024-02-01 20:08:00	3.7	122.3	45	36	20	2024-02-20T13:00:00	2024-02-20T08:00:00	1708416000
Peshawar	150	164.6	2024-02-01 20:07:00	5.3	113.7	67.5	54	23	2024-02-20T12:00:00	2024-02-20T07:00:00	1708412400
Peshawar	163	185	2024-02-01 20:06:00	7	105	81.3	65	26	2024-02-20T11:00:00	2024-02-20T06:00:00	1708408800
Peshawar	240	210.9	2024-02-01 20:05:00	10	78	153.8	123	21.7	2024-02-20T10:00:00	2024-02-20T05:00:00	1708405200
Peshawar	248	236.7	2024-02-01 20:04:00	13	51	161.3	129	17.3	2024-02-20T09:00:00	2024-02-20T04:00:00	1708401600
Peshawar	195	262.6	2024-02-01 20:03:00	16	24	111.3	89	13	2024-02-20T08:00:00	2024-02-20T03:00:00	1708398000
Peshawar	241	267.5	2024-02-01 20:02:00	18	20.3	155	124	12.3	2024-02-20T07:00:00	2024-02-20T02:00:00	1708394400
Peshawar	195	272.3	2024-02-01 20:01:00	20	16.7	111.3	89	11.7	2024-02-20T06:00:00	2024-02-20T01:00:00	1708390800
Peshawar	179	277.2	2024-02-01 20:00:00	22	13	96.3	77	11	2024-02-20T05:00:00	2024-02-20T00:00:00	1708387200
Peshawar	208	275.8	2024-02-01 19:23:00	22	18.7	123.8	99	13	2024-02-20T04:00:00	2024-02-19T23:00:00	1708383600
Peshawar	224	274.5	2024-02-01 19:22:00	22	24.3	138.8	111	15	2024-02-20T03:00:00	2024-02-19T22:00:00	1708380000
Peshawar	224	273.1	2024-02-01 19:21:00	22	30	138.8	111	17	2024-02-20T02:00:00	2024-02-19T21:00:00	1708376400
Peshawar	220	274.1	2024-02-01 19:20:00	24.3	32.3	135	108	21	2024-02-20T01:00:00	2024-02-19T20:00:00	1708372800
Peshawar	224	275.1	2024-02-01 19:19:00	26.7	34.7	138.8	111	25	2024-02-20T00:00:00	2024-02-19T19:00:00	1708369200
Peshawar	224	276	2024-02-01 19:18:00	29	37	138.8	111	29	2024-02-19T23:00:00	2024-02-19T18:00:00	1708365600
Peshawar	195	260.5	2024-02-01 19:17:00	30	38.7	111.3	89	27.7	2024-02-19T22:00:00	2024-02-19T17:00:00	1708362000
Peshawar	157	244.9	2024-02-01 19:16:00	31	40.3	76.3	61	26.3	2024-02-19T21:00:00	2024-02-19T16:00:00	1708358400
Peshawar	131	229.4	2024-02-01 19:15:00	32	42	58.8	47	25	2024-02-19T20:00:00	2024-02-19T15:00:00	1708354800
Peshawar	157	187.5	2024-02-01 19:14:00	24	58.3	76	61	22.7	2024-02-19T19:00:00	2024-02-19T14:00:00	1708351200
Peshawar	137	145.7	2024-02-01 19:13:00	16	74.7	61.3	49	20.3	2024-02-19T18:00:00	2024-02-19T13:00:00	1708347600
Peshawar	155	103.9	2024-02-01 19:12:00	8	91	73.8	59	18	2024-02-19T17:00:00	2024-02-19T12:00:00	1708344000
Peshawar	93	114.2	2024-02-01 19:11:00	9.3	82	40	32	17.3	2024-02-19T16:00:00	2024-02-19T11:00:00	1708340400
Peshawar	74	124.5	2024-02-01 19:10:00	10.7	73	28.8	23	16.7	2024-02-19T15:00:00	2024-02-19T10:00:00	1708336800
Peshawar	72	134.8	2024-02-01 19:09:00	12	64	27.5	22	16	2024-02-19T14:00:00	2024-02-19T09:00:00	1708333200
Peshawar	74	138.9	2024-02-01 19:08:00	12.3	59.7	29	23	17.7	2024-02-19T13:00:00	2024-02-19T08:00:00	1708329600
Peshawar	65	143	2024-02-01 19:07:00	12.7	55.3	23.8	19	19.3	2024-02-19T12:00:00	2024-02-19T07:00:00	1708326000
Peshawar	65	147.1	2024-02-01 19:06:00	13	51	23.8	19	21	2024-02-19T11:00:00	2024-02-19T06:00:00	1708322400
Peshawar	104	146.1	2024-02-01 19:05:00	12.7	47.3	46.3	37	19.3	2024-02-19T10:00:00	2024-02-19T05:00:00	1708318800
Peshawar	82	145.1	2024-02-01 19:04:00	12.3	43.7	33.8	27	17.7	2024-02-19T09:00:00	2024-02-19T04:00:00	1708315200
Peshawar	69	144.1	2024-02-01 19:03:00	12	40	26.3	21	16	2024-02-19T08:00:00	2024-02-19T03:00:00	1708311600
Peshawar	82	137.7	2024-02-01 19:02:00	10.3	42.3	34	27	15	2024-02-19T07:00:00	2024-02-19T02:00:00	1708308000
Peshawar	63	131.3	2024-02-01 19:01:00	8.7	44.7	22.5	18	14	2024-02-19T06:00:00	2024-02-19T01:00:00	1708304400
Peshawar	76	124.9	2024-02-01 19:00:00	7	47	30	24	13	2024-02-19T05:00:00	2024-02-19T00:00:00	1708300800
Peshawar	85	133.8	2024-02-01 18:23:00	8	46.3	35	28	13.3	2024-02-19T04:00:00	2024-02-18T23:00:00	1708297200
Peshawar	104	142.8	2024-02-01 18:22:00	9	45.7	46.3	37	13.7	2024-02-19T03:00:00	2024-02-18T22:00:00	1708293600
Peshawar	123	151.7	2024-02-01 18:21:00	10	45	55	44	14	2024-02-19T02:00:00	2024-02-18T21:00:00	1708290000
Peshawar	104	162.4	2024-02-01 18:20:00	11.7	44.7	46	37	15	2024-02-19T01:00:00	2024-02-18T20:00:00	1708286400
Peshawar	134	173.1	2024-02-01 18:19:00	13.3	44.3	60	48	16	2024-02-19T00:00:00	2024-02-18T19:00:00	1708282800
Peshawar	152	183.8	2024-02-01 18:18:00	15	44	71.3	57	17	2024-02-18T23:00:00	2024-02-18T18:00:00	1708279200
Peshawar	129	178.2	2024-02-01 18:17:00	15	49.7	57.5	46	18.7	2024-02-18T22:00:00	2024-02-18T17:00:00	1708275600
Peshawar	160	172.6	2024-02-01 18:16:00	15	55.3	78.8	63	20.3	2024-02-18T21:00:00	2024-02-18T16:00:00	1708272000
Peshawar	195	166.9	2024-02-01 18:15:00	15	61	111.3	89	22	2024-02-18T20:00:00	2024-02-18T15:00:00	1708268400
Peshawar	261	164.2	2024-02-01 18:14:00	13.3	68.3	173.8	139	22.7	2024-02-18T19:00:00	2024-02-18T14:00:00	1708264800
Peshawar	192	161.5	2024-02-01 18:13:00	11.7	75.7	109	87	23.3	2024-02-18T18:00:00	2024-02-18T13:00:00	1708261200
Peshawar	193	158.7	2024-02-01 18:12:00	10	83	241.3	193	24	2024-02-18T17:00:00	2024-02-18T12:00:00	1708257600
Peshawar	175	168.5	2024-02-01 18:11:00	9.7	88.3	218.8	175	26	2024-02-18T16:00:00	2024-02-18T11:00:00	1708254000
Peshawar	175	178.2	2024-02-01 18:10:00	9.3	93.7	218.8	175	28	2024-02-18T15:00:00	2024-02-18T10:00:00	1708250400
Peshawar	208	187.9	2024-02-01 18:09:00	9	99	123.8	99	30	2024-02-18T14:00:00	2024-02-18T09:00:00	1708246800
Peshawar	151	206	2024-02-01 18:08:00	11	87.7	188.8	151	29.3	2024-02-18T13:00:00	2024-02-18T08:00:00	1708243200
Peshawar	242	224.1	2024-02-01 18:07:00	13	76.3	156	125	28.7	2024-02-18T12:00:00	2024-02-18T07:00:00	1708239600
Peshawar	192	242.2	2024-02-01 18:06:00	15	65	240	192	28	2024-02-18T11:00:00	2024-02-18T06:00:00	1708236000
Peshawar	176	252.3	2024-02-01 18:05:00	15.3	57	220	176	26.7	2024-02-18T10:00:00	2024-02-18T05:00:00	1708232400
Peshawar	178	262.4	2024-02-01 18:04:00	15.7	49	222.5	178	25.3	2024-02-18T09:00:00	2024-02-18T04:00:00	1708228800
Peshawar	171	272.5	2024-02-01 18:03:00	16	41	213.8	171	24	2024-02-18T08:00:00	2024-02-18T03:00:00	1708225200
Peshawar	182	278.8	2024-02-01 18:02:00	15	42.3	227.5	182	24.7	2024-02-18T07:00:00	2024-02-18T02:00:00	1708221600
Peshawar	185	285	2024-02-01 18:01:00	14	43.7	231.3	185	25.3	2024-02-18T06:00:00	2024-02-18T01:00:00	1708218000
Peshawar	204	291.2	2024-02-01 18:00:00	13	45	255	204	26	2024-02-18T05:00:00	2024-02-18T00:00:00	1708214400
Peshawar	249	297.8	2024-02-01 17:23:00	14.7	38.7	311.3	249	23	2024-02-18T04:00:00	2024-02-17T23:00:00	1708210800
Peshawar	243	304.4	2024-02-01 17:22:00	16.3	32.3	303.8	243	20	2024-02-18T03:00:00	2024-02-17T22:00:00	1708207200
Peshawar	315	311.1	2024-02-01 17:21:00	18	26	393.8	315	17	2024-02-18T02:00:00	2024-02-17T21:00:00	1708203600
Peshawar	327	331.5	2024-02-01 17:20:00	22.7	30	408.8	327	23.3	2024-02-18T01:00:00	2024-02-17T20:00:00	1708200000
Peshawar	314	351.9	2024-02-01 17:19:00	27.3	34	393	314	29.7	2024-02-18T00:00:00	2024-02-17T19:00:00	1708196400
Peshawar	357	372.3	2024-02-01 17:18:00	32	38	446.3	357	36	2024-02-17T23:00:00	2024-02-17T18:00:00	1708192800
Peshawar	375	356.6	2024-02-01 17:17:00	33.3	48	468.8	375	37.7	2024-02-17T22:00:00	2024-02-17T17:00:00	1708189200
Peshawar	294	340.8	2024-02-01 17:16:00	34.7	58	367.5	294	39.3	2024-02-17T21:00:00	2024-02-17T16:00:00	1708185600
Peshawar	223	325.1	2024-02-01 17:15:00	36	68	278.8	223	41	2024-02-17T20:00:00	2024-02-17T15:00:00	1708182000
Peshawar	196	279.2	2024-02-01 17:14:00	28	83.7	245	196	38.3	2024-02-17T19:00:00	2024-02-17T14:00:00	1708178400
Peshawar	181	233.2	2024-02-01 17:13:00	20	99.3	227.1	181.67	35.7	2024-02-17T18:00:00	2024-02-17T13:00:00	1708174800
Peshawar	161	187.3	2024-02-01 17:12:00	12	115	201.3	161	33	2024-02-17T17:00:00	2024-02-17T12:00:00	1708171200
Peshawar	160	181.5	2024-02-01 17:11:00	8.7	128.7	200	160	36	2024-02-17T16:00:00	2024-02-17T11:00:00	1708167600
Peshawar	211	175.7	2024-02-01 17:10:00	5.3	142.3	263.8	211	39	2024-02-17T15:00:00	2024-02-17T10:00:00	1708164000
Peshawar	223	169.8	2024-02-01 17:09:00	2	156	278.8	223	42	2024-02-17T14:00:00	2024-02-17T09:00:00	1708160400
Peshawar	226	186.9	2024-02-01 17:08:00	3.3	146.3	282.5	226	41.7	2024-02-17T13:00:00	2024-02-17T08:00:00	1708156800
Peshawar	204	204.1	2024-02-01 17:07:00	4.7	136.7	255	204	41.3	2024-02-17T12:00:00	2024-02-17T07:00:00	1708153200
Peshawar	261	221.2	2024-02-01 17:06:00	6	127	173.8	139	41	2024-02-17T11:00:00	2024-02-17T06:00:00	1708149600
Peshawar	195	231.7	2024-02-01 17:05:00	8	94.3	243.8	195	33	2024-02-17T10:00:00	2024-02-17T05:00:00	1708146000
Peshawar	184	242.2	2024-02-01 17:04:00	10	61.7	230	184	25	2024-02-17T09:00:00	2024-02-17T04:00:00	1708142400
Peshawar	171	252.7	2024-02-01 17:03:00	12	29	213.8	171	17	2024-02-17T08:00:00	2024-02-17T03:00:00	1708138800
Peshawar	151	255.6	2024-02-01 17:02:00	12	23.7	188.8	151	14.3	2024-02-17T07:00:00	2024-02-17T02:00:00	1708135200
Peshawar	224	258.5	2024-02-01 17:01:00	12	18.3	138.8	111	11.7	2024-02-17T06:00:00	2024-02-17T01:00:00	1708131600
Peshawar	276	261.5	2024-02-01 17:00:00	12	13	188	150	9	2024-02-17T05:00:00	2024-02-17T00:00:00	1708128000
Peshawar	235	276.4	2024-02-01 16:23:00	14.3	15.7	148.8	119	10.7	2024-02-17T04:00:00	2024-02-16T23:00:00	1708124400
Peshawar	269	291.4	2024-02-01 16:22:00	16.7	18.3	181.3	145	12.3	2024-02-17T03:00:00	2024-02-16T22:00:00	1708120800
Peshawar	207	306.4	2024-02-01 16:21:00	19	21	258.8	207	14	2024-02-17T02:00:00	2024-02-16T21:00:00	1708117200
Peshawar	273	321.8	2024-02-01 16:20:00	22	29.7	341.3	273	20.3	2024-02-17T01:00:00	2024-02-16T20:00:00	1708113600
Peshawar	326	337.1	2024-02-01 16:19:00	25	38.3	407.5	326	26.7	2024-02-17T00:00:00	2024-02-16T19:00:00	1708110000
Peshawar	272	352.5	2024-02-01 16:18:00	28	47	340	272	33	2024-02-16T23:00:00	2024-02-16T18:00:00	1708106400
Peshawar	230	341.2	2024-02-01 16:17:00	29.7	55.7	287.5	230	34	2024-02-16T22:00:00	2024-02-16T17:00:00	1708102800
Peshawar	207	329.9	2024-02-01 16:16:00	31.3	64.3	258.8	207	35	2024-02-16T21:00:00	2024-02-16T16:00:00	1708099200
Peshawar	207	318.6	2024-02-01 16:15:00	33	73	258.8	207	36	2024-02-16T20:00:00	2024-02-16T15:00:00	1708095600
Peshawar	256	273.1	2024-02-01 16:14:00	25.3	89	168.8	135	33.3	2024-02-16T19:00:00	2024-02-16T14:00:00	1708092000
Peshawar	184	227.6	2024-02-01 16:13:00	17.7	105	101.3	81	30.7	2024-02-16T18:00:00	2024-02-16T13:00:00	1708088400
Peshawar	203	182.1	2024-02-01 16:12:00	10	121	119	95	28	2024-02-16T17:00:00	2024-02-16T12:00:00	1708084800
Peshawar	203	176.1	2024-02-01 16:11:00	7.3	138.3	118.8	95	32	2024-02-16T16:00:00	2024-02-16T11:00:00	1708081200
Peshawar	211	170	2024-02-01 16:10:00	4.7	155.7	126.3	101	36	2024-02-16T15:00:00	2024-02-16T10:00:00	1708077600
Peshawar	258	164	2024-02-01 16:09:00	2	173	171.3	137	40	2024-02-16T14:00:00	2024-02-16T09:00:00	1708074000
Peshawar	232	172.2	2024-02-01 16:08:00	3.3	157	146.3	117	38.3	2024-02-16T13:00:00	2024-02-16T08:00:00	1708070400
Peshawar	151	180.3	2024-02-01 16:07:00	4.7	141	188.8	151	36.7	2024-02-16T12:00:00	2024-02-16T07:00:00	1708066800
Peshawar	228	188.5	2024-02-01 16:06:00	6	125	143	114	35	2024-02-16T11:00:00	2024-02-16T06:00:00	1708063200
Peshawar	210	203.7	2024-02-01 16:05:00	8.3	90.7	262.5	210	27.3	2024-02-16T10:00:00	2024-02-16T05:00:00	1708059600
Peshawar	211	218.9	2024-02-01 16:04:00	10.7	56.3	126.3	101	19.7	2024-02-16T09:00:00	2024-02-16T04:00:00	1708056000
Peshawar	165	234	2024-02-01 16:03:00	13	22	83.8	67	12	2024-02-16T08:00:00	2024-02-16T03:00:00	1708052400
Peshawar	163	230.9	2024-02-01 16:02:00	12.3	21	81.3	65	11	2024-02-16T07:00:00	2024-02-16T02:00:00	1708048800
Peshawar	163	227.8	2024-02-01 16:01:00	11.7	20	81.3	65	10	2024-02-16T06:00:00	2024-02-16T01:00:00	1708045200
Peshawar	163	224.7	2024-02-01 16:00:00	11	19	81	65	9	2024-02-16T05:00:00	2024-02-16T00:00:00	1708041600
Peshawar	163	248.4	2024-02-01 15:23:00	13.7	20	81.3	65	10.3	2024-02-16T04:00:00	2024-02-15T23:00:00	1708038000
Peshawar	248	272.2	2024-02-01 15:22:00	16.3	21	161.3	129	11.7	2024-02-16T03:00:00	2024-02-15T22:00:00	1708034400
Peshawar	190	295.9	2024-02-01 15:21:00	19	22	237.5	190	13	2024-02-16T02:00:00	2024-02-15T21:00:00	1708030800
Peshawar	190	312.8	2024-02-01 15:20:00	22.3	30	237.5	190	19	2024-02-16T01:00:00	2024-02-15T20:00:00	1708027200
Peshawar	256	329.7	2024-02-01 15:19:00	25.7	38	320	256	25	2024-02-16T00:00:00	2024-02-15T19:00:00	1708023600
Peshawar	206	346.7	2024-02-01 15:18:00	29	46	258	206	31	2024-02-15T23:00:00	2024-02-15T18:00:00	1708020000
Peshawar	268	333.2	2024-02-01 15:17:00	30.7	55.7	335	268	33	2024-02-15T22:00:00	2024-02-15T17:00:00	1708016400
Peshawar	246	319.8	2024-02-01 15:16:00	32.3	65.3	307.5	246	35	2024-02-15T21:00:00	2024-02-15T16:00:00	1708012800
Peshawar	157	306.4	2024-02-01 15:15:00	34	75	196.3	157	37	2024-02-15T20:00:00	2024-02-15T15:00:00	1708009200
Peshawar	123	259.5	2024-02-01 15:14:00	26.3	92	55	44	34.7	2024-02-15T19:00:00	2024-02-15T14:00:00	1708005600
Peshawar	118	212.6	2024-02-01 15:13:00	18.7	109	52.5	42	32.3	2024-02-15T18:00:00	2024-02-15T13:00:00	1708002000
Peshawar	118	165.7	2024-02-01 15:12:00	11	126	52.5	42	30	2024-02-15T17:00:00	2024-02-15T12:00:00	1707998400
Peshawar	118	160.5	2024-02-01 15:11:00	8.3	136.7	53	42	32	2024-02-15T16:00:00	2024-02-15T11:00:00	1707994800
Peshawar	107	155.2	2024-02-01 15:10:00	5.7	147.3	47.5	38	34	2024-02-15T15:00:00	2024-02-15T10:00:00	1707991200
Peshawar	156	150	2024-02-01 15:09:00	3	158	195	156	36	2024-02-15T14:00:00	2024-02-15T09:00:00	1707987600
Peshawar	267	149.6	2024-02-01 15:08:00	4	139.7	333.8	267	33.7	2024-02-15T13:00:00	2024-02-15T08:00:00	1707984000
Peshawar	192	149.2	2024-02-01 15:07:00	5	121.3	240	192	31.3	2024-02-15T12:00:00	2024-02-15T07:00:00	1707980400
Peshawar	266	148.8	2024-02-01 15:06:00	6	103	178.8	143	29	2024-02-15T11:00:00	2024-02-15T06:00:00	1707976800
Peshawar	223	174.3	2024-02-01 15:05:00	8.3	75.3	138.3	110.67	22.7	2024-02-15T10:00:00	2024-02-15T05:00:00	1707973200
Peshawar	160	199.8	2024-02-01 15:04:00	10.7	47.7	78.8	63	16.3	2024-02-15T09:00:00	2024-02-15T04:00:00	1707969600
Peshawar	129	225.3	2024-02-01 15:03:00	13	20	57.5	46	10	2024-02-15T08:00:00	2024-02-15T03:00:00	1707966000
Peshawar	104	223.1	2024-02-01 15:02:00	13.3	18.7	46.3	37	9.3	2024-02-15T07:00:00	2024-02-15T02:00:00	1707962400
Peshawar	104	221	2024-02-01 15:01:00	13.7	17.3	46.3	37	8.7	2024-02-15T06:00:00	2024-02-15T01:00:00	1707958800
Peshawar	104	218.9	2024-02-01 15:00:00	14	16	46.3	37	8	2024-02-15T05:00:00	2024-02-15T00:00:00	1707955200
Peshawar	126	245.7	2024-02-01 14:23:00	17.3	15.3	56	45	9	2024-02-15T04:00:00	2024-02-14T23:00:00	1707951600
Peshawar	95	272.5	2024-02-01 14:22:00	20.7	14.7	41.3	33	10	2024-02-15T03:00:00	2024-02-14T22:00:00	1707948000
Peshawar	91	299.4	2024-02-01 14:21:00	24	14	38.8	31	11	2024-02-15T02:00:00	2024-02-14T21:00:00	1707944400
Peshawar	102	318.8	2024-02-01 14:20:00	28.3	16.7	45	36	16.3	2024-02-15T01:00:00	2024-02-14T20:00:00	1707940800
Peshawar	126	338.3	2024-02-01 14:19:00	32.7	19.3	56.3	45	21.7	2024-02-15T00:00:00	2024-02-14T19:00:00	1707937200
Peshawar	221	357.7	2024-02-01 14:18:00	37	22	136.3	109	27	2024-02-14T23:00:00	2024-02-14T18:00:00	1707933600
Peshawar	129	341.2	2024-02-01 14:17:00	39	30.3	58	46	29	2024-02-14T22:00:00	2024-02-14T17:00:00	1707930000
Peshawar	180	324.7	2024-02-01 14:16:00	41	38.7	225	180	31	2024-02-14T21:00:00	2024-02-14T16:00:00	1707926400
Peshawar	266	308.1	2024-02-01 14:15:00	43	47	178.8	143	33	2024-02-14T20:00:00	2024-02-14T15:00:00	1707922800
Peshawar	129	257.4	2024-02-01 14:14:00	33.3	64	57.5	46	30	2024-02-14T19:00:00	2024-02-14T14:00:00	1707919200
Peshawar	100	206.6	2024-02-01 14:13:00	23.7	81	43.8	35	27	2024-02-14T18:00:00	2024-02-14T13:00:00	1707915600
Peshawar	126	155.8	2024-02-01 14:12:00	14	98	56.3	45	24	2024-02-14T17:00:00	2024-02-14T12:00:00	1707912000
Peshawar	100	141.8	2024-02-01 14:11:00	10.7	109.3	44	35	24.7	2024-02-14T16:00:00	2024-02-14T11:00:00	1707908400
Peshawar	137	127.8	2024-02-01 14:10:00	7.3	120.7	61.3	49	25.3	2024-02-14T15:00:00	2024-02-14T10:00:00	1707904800
Peshawar	150	113.8	2024-02-01 14:09:00	4	132	67.5	54	26	2024-02-14T14:00:00	2024-02-14T09:00:00	1707901200
Peshawar	200	123.5	2024-02-01 14:08:00	5	119.3	116.3	93	24.7	2024-02-14T13:00:00	2024-02-14T08:00:00	1707897600
Peshawar	207	133.3	2024-02-01 14:07:00	6	106.7	258.8	207	23.3	2024-02-14T12:00:00	2024-02-14T07:00:00	1707894000
Peshawar	153	143	2024-02-01 14:06:00	7	94	191.3	153	22	2024-02-14T11:00:00	2024-02-14T06:00:00	1707890400
Peshawar	208	152.5	2024-02-01 14:05:00	8.3	72	123.8	99	18.3	2024-02-14T10:00:00	2024-02-14T05:00:00	1707886800
Peshawar	152	162	2024-02-01 14:04:00	9.7	50	190	152	14.7	2024-02-14T09:00:00	2024-02-14T04:00:00	1707883200
Peshawar	123	171.6	2024-02-01 14:03:00	11	28	55	44	11	2024-02-14T08:00:00	2024-02-14T03:00:00	1707879600
Peshawar	95	180.3	2024-02-01 14:02:00	11.7	26.3	41.3	33	9.7	2024-02-14T07:00:00	2024-02-14T02:00:00	1707876000
Peshawar	110	189.1	2024-02-01 14:01:00	12.3	24.7	48.8	39	8.3	2024-02-14T06:00:00	2024-02-14T01:00:00	1707872400
Peshawar	134	197.8	2024-02-01 14:00:00	13	23	60	48	7	2024-02-14T05:00:00	2024-02-14T00:00:00	1707868800
Peshawar	139	221	2024-02-01 13:23:00	16.7	21	62.5	50	8.3	2024-02-14T04:00:00	2024-02-13T23:00:00	1707865200
Peshawar	179	244.1	2024-02-01 13:22:00	20.3	19	96.3	77	9.7	2024-02-14T03:00:00	2024-02-13T22:00:00	1707861600
Peshawar	150	267.3	2024-02-01 13:21:00	24	17	67.5	54	11	2024-02-14T02:00:00	2024-02-13T21:00:00	1707858000
Peshawar	157	305.6	2024-02-01 13:20:00	29.7	16.7	76.3	61	15.7	2024-02-14T01:00:00	2024-02-13T20:00:00	1707854400
Peshawar	168	343.9	2024-02-01 13:19:00	35.3	16.3	86.3	69	20.3	2024-02-14T00:00:00	2024-02-13T19:00:00	1707850800
Peshawar	211	382.3	2024-02-01 13:18:00	41	16	126.3	101	25	2024-02-13T23:00:00	2024-02-13T18:00:00	1707847200
Peshawar	186	370.6	2024-02-01 13:17:00	44	22.3	232.5	186	26.7	2024-02-13T22:00:00	2024-02-13T17:00:00	1707843600
Peshawar	208	358.9	2024-02-01 13:16:00	47	28.7	124	99	28.3	2024-02-13T21:00:00	2024-02-13T16:00:00	1707840000
Peshawar	187	347.2	2024-02-01 13:15:00	50	35	103.8	83	30	2024-02-13T20:00:00	2024-02-13T15:00:00	1707836400
Peshawar	187	281.9	2024-02-01 13:14:00	38	54	103.8	83	25.3	2024-02-13T19:00:00	2024-02-13T14:00:00	1707832800
Peshawar	157	216.5	2024-02-01 13:13:00	26	73	76.3	61	20.7	2024-02-13T18:00:00	2024-02-13T13:00:00	1707829200
Peshawar	148	151.2	2024-02-01 13:12:00	14	92	66.3	53	16	2024-02-13T17:00:00	2024-02-13T12:00:00	1707825600
Peshawar	163	137.5	2024-02-01 13:11:00	10.7	105	81.3	65	16	2024-02-13T16:00:00	2024-02-13T11:00:00	1707822000
Peshawar	187	123.9	2024-02-01 13:10:00	7.3	118	103.8	83	16	2024-02-13T15:00:00	2024-02-13T10:00:00	1707818400
Peshawar	163	110.3	2024-02-01 13:09:00	4	131	81	65	16	2024-02-13T14:00:00	2024-02-13T09:00:00	1707814800
Peshawar	187	126.4	2024-02-01 13:08:00	5.3	120.7	103.8	83	16	2024-02-13T13:00:00	2024-02-13T08:00:00	1707811200
Peshawar	264	142.6	2024-02-01 13:07:00	6.7	110.3	176.3	141	16	2024-02-13T12:00:00	2024-02-13T07:00:00	1707807600
Peshawar	192	158.7	2024-02-01 13:06:00	8	100	240	192	16	2024-02-13T11:00:00	2024-02-13T06:00:00	1707804000
Peshawar	240	177.4	2024-02-01 13:05:00	10	76	153.8	123	14.3	2024-02-13T10:00:00	2024-02-13T05:00:00	1707800400
Peshawar	155	196.1	2024-02-01 13:04:00	12	52	194	155	12.7	2024-02-13T09:00:00	2024-02-13T04:00:00	1707796800
Peshawar	184	214.8	2024-02-01 13:03:00	14	28	101.3	81	11	2024-02-13T08:00:00	2024-02-13T03:00:00	1707793200
Peshawar	129	229.4	2024-02-01 13:02:00	15.7	24	57.5	46	10	2024-02-13T07:00:00	2024-02-13T02:00:00	1707789600
Peshawar	165	243.9	2024-02-01 13:01:00	17.3	20	83.8	67	9	2024-02-13T06:00:00	2024-02-13T01:00:00	1707786000
Peshawar	184	258.5	2024-02-01 13:00:00	19	16	101.3	81	8	2024-02-13T05:00:00	2024-02-13T00:00:00	1707782400
Peshawar	179	290.6	2024-02-01 12:23:00	23.7	13.3	96.3	77	9.3	2024-02-13T04:00:00	2024-02-12T23:00:00	1707778800
Peshawar	200	322.7	2024-02-01 12:22:00	28.3	10.7	116.3	93	10.7	2024-02-13T03:00:00	2024-02-12T22:00:00	1707775200
Peshawar	208	354.8	2024-02-01 12:21:00	33	8	123.8	99	12	2024-02-13T02:00:00	2024-02-12T21:00:00	1707771600
Peshawar	270	376.6	2024-02-01 12:20:00	37.7	8.7	182.5	146	18	2024-02-13T01:00:00	2024-02-12T20:00:00	1707768000
Peshawar	283	398.4	2024-02-01 12:19:00	42.3	9.3	353.8	283	24	2024-02-13T00:00:00	2024-02-12T19:00:00	1707764400
Peshawar	238	420.2	2024-02-01 12:18:00	47	10	297.5	238	30	2024-02-12T23:00:00	2024-02-12T18:00:00	1707760800
Peshawar	219	398	2024-02-01 12:17:00	48.7	17.3	273.8	219	31.7	2024-02-12T22:00:00	2024-02-12T17:00:00	1707757200
Peshawar	269	375.8	2024-02-01 12:16:00	50.3	24.7	181.3	145	33.3	2024-02-12T21:00:00	2024-02-12T16:00:00	1707753600
Peshawar	218	353.7	2024-02-01 12:15:00	52	32	273	218	35	2024-02-12T20:00:00	2024-02-12T15:00:00	1707750000
Peshawar	155	291.2	2024-02-01 12:14:00	40.7	50.3	73.8	59	30.7	2024-02-12T19:00:00	2024-02-12T14:00:00	1707746400
Peshawar	155	228.8	2024-02-01 12:13:00	29.3	68.7	73.8	59	26.3	2024-02-12T18:00:00	2024-02-12T13:00:00	1707742800
Peshawar	142	166.3	2024-02-01 12:12:00	18	87	63.8	51	22	2024-02-12T17:00:00	2024-02-12T12:00:00	1707739200
Peshawar	145	149.8	2024-02-01 12:11:00	14	97.7	65	52	22	2024-02-12T16:00:00	2024-02-12T11:00:00	1707735600
Peshawar	134	133.3	2024-02-01 12:10:00	10	108.3	60	48	22	2024-02-12T15:00:00	2024-02-12T10:00:00	1707732000
Peshawar	123	116.7	2024-02-01 12:09:00	6	119	55	44	22	2024-02-12T14:00:00	2024-02-12T09:00:00	1707728400
Peshawar	213	124.1	2024-02-01 12:08:00	6.3	108.3	128.8	103	20.7	2024-02-12T13:00:00	2024-02-12T08:00:00	1707724800
Peshawar	241	131.5	2024-02-01 12:07:00	6.7	97.7	301.3	241	19.3	2024-02-12T12:00:00	2024-02-12T07:00:00	1707721200
Peshawar	164	138.9	2024-02-01 12:06:00	7	87	205	164	18	2024-02-12T11:00:00	2024-02-12T06:00:00	1707717600
Peshawar	203	161.5	2024-02-01 12:05:00	9	65.7	118.8	95	15.3	2024-02-12T10:00:00	2024-02-12T05:00:00	1707714000
Peshawar	123	184	2024-02-01 12:04:00	11	44.3	55	44	12.7	2024-02-12T09:00:00	2024-02-12T04:00:00	1707710400
Peshawar	200	206.6	2024-02-01 12:03:00	13	23	116	93	10	2024-02-12T08:00:00	2024-02-12T03:00:00	1707706800
Peshawar	85	211.7	2024-02-01 12:02:00	13.3	21	35	28	9	2024-02-12T07:00:00	2024-02-12T02:00:00	1707703200
Peshawar	95	216.7	2024-02-01 12:01:00	13.7	19	41.3	33	8	2024-02-12T06:00:00	2024-02-12T01:00:00	1707699600
Peshawar	160	221.8	2024-02-01 12:00:00	14	17	78.8	63	7	2024-02-12T05:00:00	2024-02-12T00:00:00	1707696000
Peshawar	232	249	2024-02-01 11:23:00	18	17.3	146.3	117	8.7	2024-02-12T04:00:00	2024-02-11T23:00:00	1707692400
Peshawar	151	276.2	2024-02-01 11:22:00	22	17.7	188.8	151	10.3	2024-02-12T03:00:00	2024-02-11T22:00:00	1707688800
Peshawar	273	303.5	2024-02-01 11:21:00	26	18	185	148	12	2024-02-12T02:00:00	2024-02-11T21:00:00	1707685200
Peshawar	276	335.2	2024-02-01 11:20:00	31.7	18	188	150	17	2024-02-12T01:00:00	2024-02-11T20:00:00	1707681600
Peshawar	224	366.9	2024-02-01 11:19:00	37.3	18	138.8	111	22	2024-02-12T00:00:00	2024-02-11T19:00:00	1707678000
Peshawar	168	398.6	2024-02-01 11:18:00	43	18	210	168	27	2024-02-11T23:00:00	2024-02-11T18:00:00	1707674400
Peshawar	196	382.5	2024-02-01 11:17:00	45.3	26	245	196	28.7	2024-02-11T22:00:00	2024-02-11T17:00:00	1707670800
Peshawar	192	366.3	2024-02-01 11:16:00	47.7	34	240	192	30.3	2024-02-11T21:00:00	2024-02-11T16:00:00	1707667200
Peshawar	211	350.2	2024-02-01 11:15:00	50	42	126.3	101	32	2024-02-11T20:00:00	2024-02-11T15:00:00	1707663600
Peshawar	191	285.4	2024-02-01 11:14:00	38	62	239	191	27.3	2024-02-11T19:00:00	2024-02-11T14:00:00	1707660000
Peshawar	155	220.6	2024-02-01 11:13:00	26	82	73.8	59	22.7	2024-02-11T18:00:00	2024-02-11T13:00:00	1707656400
Peshawar	152	155.8	2024-02-01 11:12:00	14	102	71.3	57	18	2024-02-11T17:00:00	2024-02-11T12:00:00	1707652800
Peshawar	134	140.3	2024-02-01 11:11:00	10.7	112.3	60	48	18.7	2024-02-11T16:00:00	2024-02-11T11:00:00	1707649200
Peshawar	163	124.7	2024-02-01 11:10:00	7.3	122.7	81.3	65	19.3	2024-02-11T15:00:00	2024-02-11T10:00:00	1707645600
Peshawar	189	109.1	2024-02-01 11:09:00	4	133	106.3	85	20	2024-02-11T14:00:00	2024-02-11T09:00:00	1707642000
Peshawar	192	115.7	2024-02-01 11:08:00	4.7	121	109	87	19.3	2024-02-11T13:00:00	2024-02-11T08:00:00	1707638400
Peshawar	213	122.4	2024-02-01 11:07:00	5.3	109	128.8	103	18.7	2024-02-11T12:00:00	2024-02-11T07:00:00	1707634800
Peshawar	157	129	2024-02-01 11:06:00	6	97	196.3	157	18	2024-02-11T11:00:00	2024-02-11T06:00:00	1707631200
Peshawar	152	149.6	2024-02-01 11:05:00	8	73.7	190	152	15.7	2024-02-11T10:00:00	2024-02-11T05:00:00	1707627600
Peshawar	148	170.2	2024-02-01 11:04:00	10	50.3	66.3	53	13.3	2024-02-11T09:00:00	2024-02-11T04:00:00	1707624000
Peshawar	118	190.8	2024-02-01 11:03:00	12	27	52.5	42	11	2024-02-11T08:00:00	2024-02-11T03:00:00	1707620400
Peshawar	116	197.3	2024-02-01 11:02:00	12.3	24.7	51.7	41.33	10	2024-02-11T07:00:00	2024-02-11T02:00:00	1707616800
Peshawar	98	203.7	2024-02-01 11:01:00	12.7	22.3	42.5	34	9	2024-02-11T06:00:00	2024-02-11T01:00:00	1707613200
Peshawar	112	210.1	2024-02-01 11:00:00	13	20	50	40	8	2024-02-11T05:00:00	2024-02-11T00:00:00	1707609600
Peshawar	213	236.4	2024-02-01 10:23:00	16.7	19.3	128.8	103	9	2024-02-11T04:00:00	2024-02-10T23:00:00	1707606000
Peshawar	256	262.6	2024-02-01 10:22:00	20.3	18.7	168.8	135	10	2024-02-11T03:00:00	2024-02-10T22:00:00	1707602400
Peshawar	250	288.9	2024-02-01 10:21:00	24	18	163.8	131	11	2024-02-11T02:00:00	2024-02-10T21:00:00	1707598800
Peshawar	250	323.5	2024-02-01 10:20:00	29.7	17.3	164	131	15.7	2024-02-11T01:00:00	2024-02-10T20:00:00	1707595200
Peshawar	224	358.1	2024-02-01 10:19:00	35.3	16.7	138.8	111	20.3	2024-02-11T00:00:00	2024-02-10T19:00:00	1707591600
Peshawar	224	392.8	2024-02-01 10:18:00	41	16	138.8	111	25	2024-02-10T23:00:00	2024-02-10T18:00:00	1707588000
Peshawar	240	375.3	2024-02-01 10:17:00	42.7	24.7	153.8	123	26.7	2024-02-10T22:00:00	2024-02-10T17:00:00	1707584400
Peshawar	201	357.7	2024-02-01 10:16:00	44.3	33.3	251.3	201	28.3	2024-02-10T21:00:00	2024-02-10T16:00:00	1707580800
Peshawar	163	340.2	2024-02-01 10:15:00	46	42	203.8	163	30	2024-02-10T20:00:00	2024-02-10T15:00:00	1707577200
Peshawar	150	278.2	2024-02-01 10:14:00	35.3	61	67.5	54	25.7	2024-02-10T19:00:00	2024-02-10T14:00:00	1707573600
Peshawar	196	216.1	2024-02-01 10:13:00	24.7	80	113	90	21.3	2024-02-10T18:00:00	2024-02-10T13:00:00	1707570000
Peshawar	131	154.1	2024-02-01 10:12:00	14	99	58.8	47	17	2024-02-10T17:00:00	2024-02-10T12:00:00	1707566400
Peshawar	152	141.8	2024-02-01 10:11:00	10.7	108.7	71.3	57	17.3	2024-02-10T16:00:00	2024-02-10T11:00:00	1707562800
Peshawar	165	129.6	2024-02-01 10:10:00	7.3	118.3	83.8	67	17.7	2024-02-10T15:00:00	2024-02-10T10:00:00	1707559200
Peshawar	184	117.3	2024-02-01 10:09:00	4	128	101.3	81	18	2024-02-10T14:00:00	2024-02-10T09:00:00	1707555600
Peshawar	152	123.9	2024-02-01 10:08:00	4.7	116.3	71.3	57	18.7	2024-02-10T13:00:00	2024-02-10T08:00:00	1707552000
Peshawar	181	130.5	2024-02-01 10:07:00	5.3	104.7	99	79	19.3	2024-02-10T12:00:00	2024-02-10T07:00:00	1707548400
Peshawar	227	137.1	2024-02-01 10:06:00	6	93	141.3	113	20	2024-02-10T11:00:00	2024-02-10T06:00:00	1707544800
Peshawar	165	155.8	2024-02-01 10:05:00	7.7	70.3	83.8	67	17.7	2024-02-10T10:00:00	2024-02-10T05:00:00	1707541200
Peshawar	123	174.5	2024-02-01 10:04:00	9.3	47.7	55	44	15.3	2024-02-10T09:00:00	2024-02-10T04:00:00	1707537600
Peshawar	91	193.2	2024-02-01 10:03:00	11	25	38.8	31	13	2024-02-10T08:00:00	2024-02-10T03:00:00	1707534000
Peshawar	110	201.3	2024-02-01 10:02:00	11.3	24	48.8	39	12.3	2024-02-10T07:00:00	2024-02-10T02:00:00	1707530400
Peshawar	171	209.5	2024-02-01 10:01:00	11.7	23	88.8	71	11.7	2024-02-10T06:00:00	2024-02-10T01:00:00	1707526800
Peshawar	110	217.7	2024-02-01 10:00:00	12	22	49	39	11	2024-02-10T05:00:00	2024-02-10T00:00:00	1707523200
Peshawar	189	262.2	2024-02-01 09:23:00	17.7	19.7	106.3	85	12	2024-02-10T04:00:00	2024-02-09T23:00:00	1707519600
Peshawar	189	306.8	2024-02-01 09:22:00	23.3	17.3	106.3	85	13	2024-02-10T03:00:00	2024-02-09T22:00:00	1707516000
Peshawar	197	351.3	2024-02-01 09:21:00	29	15	113.8	91	14	2024-02-10T02:00:00	2024-02-09T21:00:00	1707512400
Peshawar	229	378.6	2024-02-01 09:20:00	34	17.3	143.8	115	20.3	2024-02-10T01:00:00	2024-02-09T20:00:00	1707508800
Peshawar	189	405.8	2024-02-01 09:19:00	39	19.7	106.3	85	26.7	2024-02-10T00:00:00	2024-02-09T19:00:00	1707505200
Peshawar	195	433	2024-02-01 09:18:00	44	22	111	89	33	2024-02-09T23:00:00	2024-02-09T18:00:00	1707501600
Peshawar	248	403.3	2024-02-01 09:17:00	45	32.3	161.3	129	33.7	2024-02-09T22:00:00	2024-02-09T17:00:00	1707498000
Peshawar	187	373.5	2024-02-01 09:16:00	46	42.7	233.8	187	34.3	2024-02-09T21:00:00	2024-02-09T16:00:00	1707494400
Peshawar	150	343.7	2024-02-01 09:15:00	47	53	67.5	54	35	2024-02-09T20:00:00	2024-02-09T15:00:00	1707490800
Peshawar	87	278.4	2024-02-01 09:14:00	35	74.3	36.3	29	29.7	2024-02-09T19:00:00	2024-02-09T14:00:00	1707487200
Peshawar	85	213	2024-02-01 09:13:00	23	95.7	35	28	24.3	2024-02-09T18:00:00	2024-02-09T13:00:00	1707483600
Peshawar	74	147.7	2024-02-01 09:12:00	11	117	35	23	19	2024-02-09T17:00:00	2024-02-09T12:00:00	1707480000
Peshawar	93	134.8	2024-02-01 09:11:00	8.7	120	40	32	19	2024-02-09T16:00:00	2024-02-09T11:00:00	1707476400
Peshawar	104	122	2024-02-01 09:10:00	6.3	123	46.3	37	19	2024-02-09T15:00:00	2024-02-09T10:00:00	1707472800
Peshawar	100	109.1	2024-02-01 09:09:00	4	126	43.8	35	19	2024-02-09T14:00:00	2024-02-09T09:00:00	1707469200
Peshawar	98	128.6	2024-02-01 09:08:00	5.7	116.7	42.5	34	19.3	2024-02-09T13:00:00	2024-02-09T08:00:00	1707465600
Peshawar	160	148	2024-02-01 09:07:00	7.3	107.3	78.8	63	19.7	2024-02-09T12:00:00	2024-02-09T07:00:00	1707462000
Peshawar	98	167.5	2024-02-01 09:06:00	9	98	43	34	20	2024-02-09T11:00:00	2024-02-09T06:00:00	1707458400
Peshawar	200	199	2024-02-01 09:05:00	12.7	74.7	116.3	93	18	2024-02-09T10:00:00	2024-02-09T05:00:00	1707454800
Peshawar	200	230.5	2024-02-01 09:04:00	16.3	51.3	116.3	93	16	2024-02-09T09:00:00	2024-02-09T04:00:00	1707451200
Peshawar	152	262	2024-02-01 09:03:00	20	28	71.3	57	14	2024-02-09T08:00:00	2024-02-09T03:00:00	1707447600
Peshawar	104	263.4	2024-02-01 09:02:00	22	24.3	46.3	37	13.7	2024-02-09T07:00:00	2024-02-09T02:00:00	1707444000
Peshawar	80	264.8	2024-02-01 09:01:00	24	20.7	32.5	26	13.3	2024-02-09T06:00:00	2024-02-09T01:00:00	1707440400
Peshawar	95	266.1	2024-02-01 09:00:00	26	17	41	33	13	2024-02-09T05:00:00	2024-02-09T00:00:00	1707436800
Peshawar	107	283.4	2024-02-01 08:23:00	28.3	16	47.5	38	13.7	2024-02-09T04:00:00	2024-02-08T23:00:00	1707433200
Peshawar	139	300.7	2024-02-01 08:22:00	30.7	15	62.5	50	14.3	2024-02-09T03:00:00	2024-02-08T22:00:00	1707429600
Peshawar	148	318.1	2024-02-01 08:21:00	33	14	66.3	53	15	2024-02-09T02:00:00	2024-02-08T21:00:00	1707426000
Peshawar	171	345.9	2024-02-01 08:20:00	38.3	12.3	88.8	71	19.3	2024-02-09T01:00:00	2024-02-08T20:00:00	1707422400
Peshawar	176	373.7	2024-02-01 08:19:00	43.7	10.7	93.8	75	23.7	2024-02-09T00:00:00	2024-02-08T19:00:00	1707418800
Peshawar	168	401.5	2024-02-01 08:18:00	49	9	86	69	28	2024-02-08T23:00:00	2024-02-08T18:00:00	1707415200
Peshawar	158	386.7	2024-02-01 08:17:00	48.3	15.3	197.5	158	29.3	2024-02-08T22:00:00	2024-02-08T17:00:00	1707411600
Peshawar	276	371.9	2024-02-01 08:16:00	47.7	21.7	187.5	150	30.7	2024-02-08T21:00:00	2024-02-08T16:00:00	1707408000
Peshawar	142	357.2	2024-02-01 08:15:00	47	28	63.8	51	32	2024-02-08T20:00:00	2024-02-08T15:00:00	1707404400
Peshawar	82	282.1	2024-02-01 08:14:00	34.7	47.7	33.8	27	26.3	2024-02-08T19:00:00	2024-02-08T14:00:00	1707400800
Peshawar	72	207	2024-02-01 08:13:00	22.3	67.3	27.5	22	20.7	2024-02-08T18:00:00	2024-02-08T13:00:00	1707397200
Peshawar	82	131.9	2024-02-01 08:12:00	10	87	34	27	15	2024-02-08T17:00:00	2024-02-08T12:00:00	1707393600
Peshawar	67	125.1	2024-02-01 08:11:00	8	99.7	25	20	15.7	2024-02-08T16:00:00	2024-02-08T11:00:00	1707390000
Peshawar	107	118.3	2024-02-01 08:10:00	6	112.3	47.5	38	16.3	2024-02-08T15:00:00	2024-02-08T10:00:00	1707386400
Peshawar	157	111.5	2024-02-01 08:09:00	4	125	76.3	61	17	2024-02-08T14:00:00	2024-02-08T09:00:00	1707382800
Peshawar	157	128	2024-02-01 08:08:00	5.3	117	76.3	61	17	2024-02-08T13:00:00	2024-02-08T08:00:00	1707379200
Peshawar	155	144.5	2024-02-01 08:07:00	6.7	109	73.8	59	17	2024-02-08T12:00:00	2024-02-08T07:00:00	1707375600
Peshawar	264	161.1	2024-02-01 08:06:00	8	101	176.3	141	17	2024-02-08T11:00:00	2024-02-08T06:00:00	1707372000
Peshawar	155	186	2024-02-01 08:05:00	10.7	78	74	59	15.3	2024-02-08T10:00:00	2024-02-08T05:00:00	1707368400
Peshawar	237	210.9	2024-02-01 08:04:00	13.3	55	151.3	121	13.7	2024-02-08T09:00:00	2024-02-08T04:00:00	1707364800
Peshawar	137	235.8	2024-02-01 08:03:00	16	32	61.3	49	12	2024-02-08T08:00:00	2024-02-08T03:00:00	1707361200
Peshawar	142	246.5	2024-02-01 08:02:00	17	29.3	63.8	51	11	2024-02-08T07:00:00	2024-02-08T02:00:00	1707357600
Peshawar	118	257.2	2024-02-01 08:01:00	18	26.7	52.5	42	10	2024-02-08T06:00:00	2024-02-08T01:00:00	1707354000
Peshawar	152	267.9	2024-02-01 08:00:00	19	24	71.3	57	9	2024-02-08T05:00:00	2024-02-08T00:00:00	1707350400
Peshawar	121	288.1	2024-02-01 07:23:00	22.3	23.7	54	43	10.7	2024-02-08T04:00:00	2024-02-07T23:00:00	1707346800
Peshawar	152	308.3	2024-02-01 07:22:00	25.7	23.3	71.3	57	12.3	2024-02-08T03:00:00	2024-02-07T22:00:00	1707343200
Peshawar	118	328.6	2024-02-01 07:21:00	29	23	52.5	42	14	2024-02-08T02:00:00	2024-02-07T21:00:00	1707339600
Peshawar	131	356.2	2024-02-01 07:20:00	35.3	21.7	58.8	47	19	2024-02-08T01:00:00	2024-02-07T20:00:00	1707336000
Peshawar	171	383.8	2024-02-01 07:19:00	41.7	20.3	88.8	71	24	2024-02-08T00:00:00	2024-02-07T19:00:00	1707332400
Peshawar	240	411.4	2024-02-01 07:18:00	48	19	153.8	123	29	2024-02-07T23:00:00	2024-02-07T18:00:00	1707328800
Peshawar	231	379.3	2024-02-01 07:17:00	47	27.3	145.4	116.33	28.3	2024-02-07T22:00:00	2024-02-07T17:00:00	1707325200
Peshawar	189	347.2	2024-02-01 07:16:00	46	35.7	106.3	85	27.7	2024-02-07T21:00:00	2024-02-07T16:00:00	1707321600
Peshawar	213	315.1	2024-02-01 07:15:00	45	44	128.8	103	27	2024-02-07T20:00:00	2024-02-07T15:00:00	1707318000
Peshawar	112	253.5	2024-02-01 07:14:00	33.3	62.3	50	40	22	2024-02-07T19:00:00	2024-02-07T14:00:00	1707314400
Peshawar	87	191.8	2024-02-01 07:13:00	21.7	80.7	36.3	29	17	2024-02-07T18:00:00	2024-02-07T13:00:00	1707310800
Peshawar	69	130.1	2024-02-01 07:12:00	10	99	34	21	12	2024-02-07T17:00:00	2024-02-07T12:00:00	1707307200
Peshawar	85	125.9	2024-02-01 07:11:00	7.7	111.3	35	28	12.7	2024-02-07T16:00:00	2024-02-07T11:00:00	1707303600
Peshawar	118	121.6	2024-02-01 07:10:00	5.3	123.7	52.5	42	13.3	2024-02-07T15:00:00	2024-02-07T10:00:00	1707300000
Peshawar	173	117.3	2024-02-01 07:09:00	3	136	91.3	73	14	2024-02-07T14:00:00	2024-02-07T09:00:00	1707296400
Peshawar	216	133.3	2024-02-01 07:08:00	4	128.3	131.3	105	15.3	2024-02-07T13:00:00	2024-02-07T08:00:00	1707292800
Peshawar	169	149.2	2024-02-01 07:07:00	5	120.7	211.3	169	16.7	2024-02-07T12:00:00	2024-02-07T07:00:00	1707289200
Peshawar	269	165.2	2024-02-01 07:06:00	6	113	181.3	145	18	2024-02-07T11:00:00	2024-02-07T06:00:00	1707285600
Peshawar	168	194.1	2024-02-01 07:05:00	9.3	86.3	210	168	16.3	2024-02-07T10:00:00	2024-02-07T05:00:00	1707282000
Peshawar	145	223.1	2024-02-01 07:04:00	12.7	59.7	65	52	14.7	2024-02-07T09:00:00	2024-02-07T04:00:00	1707278400
Peshawar	107	252.1	2024-02-01 07:03:00	16	33	47.5	38	13	2024-02-07T08:00:00	2024-02-07T03:00:00	1707274800
Peshawar	107	256.6	2024-02-01 07:02:00	16	31.3	47.5	38	12	2024-02-07T07:00:00	2024-02-07T02:00:00	1707271200
Peshawar	118	261.1	2024-02-01 07:01:00	16	29.7	52.5	42	11	2024-02-07T06:00:00	2024-02-07T01:00:00	1707267600
Peshawar	118	265.5	2024-02-01 07:00:00	16	28	52.5	42	10	2024-02-07T05:00:00	2024-02-07T00:00:00	1707264000
Peshawar	118	298.2	2024-02-01 06:23:00	20.7	25.7	53	42	11.7	2024-02-07T04:00:00	2024-02-06T23:00:00	1707260400
Peshawar	100	330.9	2024-02-01 06:22:00	25.3	23.3	43.8	35	13.3	2024-02-07T03:00:00	2024-02-06T22:00:00	1707256800
Peshawar	118	363.6	2024-02-01 06:21:00	30	21	52.5	42	15	2024-02-07T02:00:00	2024-02-06T21:00:00	1707253200
Peshawar	160	393.9	2024-02-01 06:20:00	36.3	22	78.8	63	21.3	2024-02-07T01:00:00	2024-02-06T20:00:00	1707249600
Peshawar	208	424.3	2024-02-01 06:19:00	42.7	23	123.8	99	27.7	2024-02-07T00:00:00	2024-02-06T19:00:00	1707246000
Peshawar	179	454.6	2024-02-01 06:18:00	49	24	223.8	179	34	2024-02-06T23:00:00	2024-02-06T18:00:00	1707242400
Peshawar	204	424.9	2024-02-01 06:17:00	49.3	31.3	120	96	33.7	2024-02-06T22:00:00	2024-02-06T17:00:00	1707238800
Peshawar	165	395.1	2024-02-01 06:16:00	49.7	38.7	206.3	165	33.3	2024-02-06T21:00:00	2024-02-06T16:00:00	1707235200
Peshawar	224	365.3	2024-02-01 06:15:00	50	46	138.8	111	33	2024-02-06T20:00:00	2024-02-06T15:00:00	1707231600
Peshawar	181	294.9	2024-02-01 06:14:00	37.7	64.7	98.8	79	27	2024-02-06T19:00:00	2024-02-06T14:00:00	1707228000
Peshawar	72	224.5	2024-02-01 06:13:00	25.3	83.3	27.5	22	21	2024-02-06T18:00:00	2024-02-06T13:00:00	1707224400
Peshawar	82	154.1	2024-02-01 06:12:00	13	102	33.8	27	15	2024-02-06T17:00:00	2024-02-06T12:00:00	1707220800
Peshawar	95	142.8	2024-02-01 06:11:00	9.7	114.3	41.3	33	15.3	2024-02-06T16:00:00	2024-02-06T11:00:00	1707217200
Peshawar	82	131.5	2024-02-01 06:10:00	6.3	126.7	34	27	15.7	2024-02-06T15:00:00	2024-02-06T10:00:00	1707213600
Peshawar	131	120.2	2024-02-01 06:09:00	3	139	58.8	47	16	2024-02-06T14:00:00	2024-02-06T09:00:00	1707210000
Peshawar	179	136	2024-02-01 06:08:00	4	131	96.3	77	17.3	2024-02-06T13:00:00	2024-02-06T08:00:00	1707206400
Peshawar	229	151.7	2024-02-01 06:07:00	5	123	143.8	115	18.7	2024-02-06T12:00:00	2024-02-06T07:00:00	1707202800
Peshawar	248	167.5	2024-02-01 06:06:00	6	115	161.3	129	20	2024-02-06T11:00:00	2024-02-06T06:00:00	1707199200
Peshawar	195	185.8	2024-02-01 06:05:00	8.7	88	111.3	89	17.7	2024-02-06T10:00:00	2024-02-06T05:00:00	1707195600
Peshawar	204	204.1	2024-02-01 06:04:00	11.3	61	119.6	95.67	15.3	2024-02-06T09:00:00	2024-02-06T04:00:00	1707192000
Peshawar	181	222.4	2024-02-01 06:03:00	14	34	98.8	79	13	2024-02-06T08:00:00	2024-02-06T03:00:00	1707188400
Peshawar	189	230.5	2024-02-01 06:02:00	14.3	31.3	106.3	85	12.3	2024-02-06T07:00:00	2024-02-06T02:00:00	1707184800
Peshawar	176	238.7	2024-02-01 06:01:00	14.7	28.7	93.8	75	11.7	2024-02-06T06:00:00	2024-02-06T01:00:00	1707181200
Peshawar	203	246.9	2024-02-01 06:00:00	15	26	118.8	95	11	2024-02-06T05:00:00	2024-02-06T00:00:00	1707177600
Peshawar	219	278.2	2024-02-01 05:23:00	18.7	24.7	133.8	107	12.7	2024-02-06T04:00:00	2024-02-05T23:00:00	1707174000
Peshawar	199	309.5	2024-02-01 05:22:00	22.3	23.3	115	92	14.3	2024-02-06T03:00:00	2024-02-05T22:00:00	1707170400
Peshawar	216	340.8	2024-02-01 05:21:00	26	22	131.3	105	16	2024-02-06T02:00:00	2024-02-05T21:00:00	1707166800
Peshawar	242	379.5	2024-02-01 05:20:00	33	22	156.3	125	22.3	2024-02-06T01:00:00	2024-02-05T20:00:00	1707163200
Peshawar	232	418.2	2024-02-01 05:19:00	40	22	146.3	117	28.7	2024-02-06T00:00:00	2024-02-05T19:00:00	1707159600
Peshawar	218	457	2024-02-01 05:18:00	47	22	272.5	218	35	2024-02-05T23:00:00	2024-02-05T18:00:00	1707156000
Peshawar	230	421.9	2024-02-01 05:17:00	46.7	30.7	287.5	230	34	2024-02-05T22:00:00	2024-02-05T17:00:00	1707152400
Peshawar	217	386.9	2024-02-01 05:16:00	46.3	39.3	271	217	33	2024-02-05T21:00:00	2024-02-05T16:00:00	1707148800
Peshawar	151	351.9	2024-02-01 05:15:00	46	48	188.8	151	32	2024-02-05T20:00:00	2024-02-05T15:00:00	1707145200
Peshawar	229	283.2	2024-02-01 05:14:00	34	65.7	143.8	115	25.7	2024-02-05T19:00:00	2024-02-05T14:00:00	1707141600
Peshawar	85	214.6	2024-02-01 05:13:00	22	83.3	35	28	19.3	2024-02-05T18:00:00	2024-02-05T13:00:00	1707138000
Peshawar	126	145.9	2024-02-01 05:12:00	10	101	56.3	45	13	2024-02-05T17:00:00	2024-02-05T12:00:00	1707134400
Peshawar	192	137.1	2024-02-01 05:11:00	7.3	110	108.8	87	13.3	2024-02-05T16:00:00	2024-02-05T11:00:00	1707130800
Peshawar	129	128.4	2024-02-01 05:10:00	4.7	119	58	46	13.7	2024-02-05T15:00:00	2024-02-05T10:00:00	1707127200
Peshawar	173	119.6	2024-02-01 05:09:00	2	128	91.3	73	14	2024-02-05T14:00:00	2024-02-05T09:00:00	1707123600
Peshawar	176	149.8	2024-02-01 05:08:00	3.7	123.7	93.8	75	18.3	2024-02-05T13:00:00	2024-02-05T08:00:00	1707120000
Peshawar	205	179.9	2024-02-01 05:07:00	5.3	119.3	121.3	97	22.7	2024-02-05T12:00:00	2024-02-05T07:00:00	1707116400
Peshawar	205	210.1	2024-02-01 05:06:00	7	115	121.3	97	27	2024-02-05T11:00:00	2024-02-05T06:00:00	1707112800
Peshawar	208	244.5	2024-02-01 05:05:00	10.3	84	123.8	99	23	2024-02-05T10:00:00	2024-02-05T05:00:00	1707109200
Peshawar	201	279	2024-02-01 05:04:00	13.7	53	118	94	19	2024-02-05T09:00:00	2024-02-05T04:00:00	1707105600
Peshawar	173	313.4	2024-02-01 05:03:00	17	22	91.3	73	15	2024-02-05T08:00:00	2024-02-05T03:00:00	1707102000
Peshawar	155	312.2	2024-02-01 05:02:00	17.7	21.7	73.8	59	15	2024-02-05T07:00:00	2024-02-05T02:00:00	1707098400
Peshawar	157	311.1	2024-02-01 05:01:00	18.3	21.3	76.3	61	15	2024-02-05T06:00:00	2024-02-05T01:00:00	1707094800
Peshawar	176	309.9	2024-02-01 05:00:00	19	21	93.8	75	15	2024-02-05T05:00:00	2024-02-05T00:00:00	1707091200
Peshawar	232	326.6	2024-02-01 04:23:00	22.3	23.7	146.3	117	19.3	2024-02-05T04:00:00	2024-02-04T23:00:00	1707087600
Peshawar	235	343.4	2024-02-01 04:22:00	25.7	26.3	148.8	119	23.7	2024-02-05T03:00:00	2024-02-04T22:00:00	1707084000
Peshawar	264	360.1	2024-02-01 04:21:00	29	29	176.3	141	28	2024-02-05T02:00:00	2024-02-04T21:00:00	1707080400
Peshawar	256	376.2	2024-02-01 04:20:00	30.3	33	168.8	135	31	2024-02-05T01:00:00	2024-02-04T20:00:00	1707076800
Peshawar	156	392.4	2024-02-01 04:19:00	31.7	37	195	156	34	2024-02-05T00:00:00	2024-02-04T19:00:00	1707073200
Peshawar	240	408.5	2024-02-01 04:18:00	33	41	153.8	123	37	2024-02-04T23:00:00	2024-02-04T18:00:00	1707069600
Peshawar	219	379.7	2024-02-01 04:17:00	34.3	45.7	133.8	107	35.7	2024-02-04T22:00:00	2024-02-04T17:00:00	1707066000
Peshawar	227	350.9	2024-02-01 04:16:00	35.7	50.3	141.3	113	34.3	2024-02-04T21:00:00	2024-02-04T16:00:00	1707062400
Peshawar	215	322.1	2024-02-01 04:15:00	37	55	130	104	33	2024-02-04T20:00:00	2024-02-04T15:00:00	1707058800
Peshawar	152	255	2024-02-01 04:14:00	26.3	75	71.3	57	28.3	2024-02-04T19:00:00	2024-02-04T14:00:00	1707055200
Peshawar	152	187.9	2024-02-01 04:13:00	15.7	95	71.3	57	23.7	2024-02-04T18:00:00	2024-02-04T13:00:00	1707051600
Peshawar	89	120.8	2024-02-01 04:12:00	5	115	37.5	30	19	2024-02-04T17:00:00	2024-02-04T12:00:00	1707048000
Peshawar	98	114.2	2024-02-01 04:11:00	4.3	115.3	42.5	34	18.7	2024-02-04T16:00:00	2024-02-04T11:00:00	1707044400
Peshawar	115	107.6	2024-02-01 04:10:00	3.7	115.7	51.3	41	18.3	2024-02-04T15:00:00	2024-02-04T10:00:00	1707040800
Peshawar	98	101	2024-02-01 04:09:00	3	116	43	34	18	2024-02-04T14:00:00	2024-02-04T09:00:00	1707037200
Peshawar	115	112.4	2024-02-01 04:08:00	4	111	51.3	41	22	2024-02-04T13:00:00	2024-02-04T08:00:00	1707033600
Peshawar	168	123.9	2024-02-01 04:07:00	5	106	86.3	69	26	2024-02-04T12:00:00	2024-02-04T07:00:00	1707030000
Peshawar	189	135.4	2024-02-01 04:06:00	6	101	106.3	85	30	2024-02-04T11:00:00	2024-02-04T06:00:00	1707026400
Peshawar	237	231.9	2024-02-01 04:05:00	13.3	71.3	151.3	121	31	2024-02-04T10:00:00	2024-02-04T05:00:00	1707022800
Peshawar	208	328.4	2024-02-01 04:04:00	20.7	41.7	123.8	99	32	2024-02-04T09:00:00	2024-02-04T04:00:00	1707019200
Peshawar	137	424.9	2024-02-01 04:03:00	28	12	74	49	33	2024-02-04T08:00:00	2024-02-04T03:00:00	1707015600
Peshawar	261	395.9	2024-02-01 04:02:00	28	11	173.8	139	31.3	2024-02-04T07:00:00	2024-02-04T02:00:00	1707012000
Peshawar	216	366.9	2024-02-01 04:01:00	28	10	131.3	105	29.7	2024-02-04T06:00:00	2024-02-04T01:00:00	1707008400
Peshawar	184	337.9	2024-02-01 04:00:00	28	9	101.3	81	28	2024-02-04T05:00:00	2024-02-04T00:00:00	1707004800
Peshawar	189	333.2	2024-02-01 03:23:00	28.3	11.3	106.3	85	27.7	2024-02-04T04:00:00	2024-02-03T23:00:00	1707001200
Peshawar	173	328.6	2024-02-01 03:22:00	28.7	13.7	91.3	73	27.3	2024-02-04T03:00:00	2024-02-03T22:00:00	1706997600
Peshawar	188	323.9	2024-02-01 03:21:00	29	16	105	84	27	2024-02-04T02:00:00	2024-02-03T21:00:00	1706994000
Peshawar	179	328.6	2024-02-01 03:20:00	30.7	17	96.3	77	29	2024-02-04T01:00:00	2024-02-03T20:00:00	1706990400
Peshawar	264	333.2	2024-02-01 03:19:00	32.3	18	176.3	141	31	2024-02-04T00:00:00	2024-02-03T19:00:00	1706986800
Peshawar	224	337.9	2024-02-01 03:18:00	34	19	138.8	111	33	2024-02-03T23:00:00	2024-02-03T18:00:00	1706983200
Peshawar	237	310.3	2024-02-01 03:17:00	32.3	25.7	151.3	121	32.7	2024-02-03T22:00:00	2024-02-03T17:00:00	1706979600
Peshawar	245	282.7	2024-02-01 03:16:00	30.7	32.3	158.8	127	32.3	2024-02-03T21:00:00	2024-02-03T16:00:00	1706976000
Peshawar	158	255	2024-02-01 03:15:00	29	39	197.5	158	32	2024-02-03T20:00:00	2024-02-03T15:00:00	1706972400
Peshawar	240	219.8	2024-02-01 03:14:00	23.7	52.3	154	123	31.3	2024-02-03T19:00:00	2024-02-03T14:00:00	1706968800
Peshawar	153	184.6	2024-02-01 03:13:00	18.3	65.7	191.3	153	30.7	2024-02-03T18:00:00	2024-02-03T13:00:00	1706965200
Peshawar	248	149.4	2024-02-01 03:12:00	13	79	161.3	129	30	2024-02-03T17:00:00	2024-02-03T12:00:00	1706961600
Peshawar	159	157	2024-02-01 03:11:00	13.3	80	198.8	159	31.7	2024-02-03T16:00:00	2024-02-03T11:00:00	1706958000
Peshawar	243	164.6	2024-02-01 03:10:00	13.7	81	303.8	243	33.3	2024-02-03T15:00:00	2024-02-03T10:00:00	1706954400
Peshawar	176	172.2	2024-02-01 03:09:00	14	82	220	176	35	2024-02-03T14:00:00	2024-02-03T09:00:00	1706950800
Peshawar	242	210.3	2024-02-01 03:08:00	17	66.3	303	242	32	2024-02-03T13:00:00	2024-02-03T08:00:00	1706947200
Peshawar	221	248.4	2024-02-01 03:07:00	20	50.7	136.3	109	29	2024-02-03T12:00:00	2024-02-03T07:00:00	1706943600
Peshawar	224	286.5	2024-02-01 03:06:00	23	35	138.8	111	26	2024-02-03T11:00:00	2024-02-03T06:00:00	1706940000
Peshawar	176	303.1	2024-02-01 03:05:00	24.7	28.3	93.8	75	23.3	2024-02-03T10:00:00	2024-02-03T05:00:00	1706936400
Peshawar	179	319.6	2024-02-01 03:04:00	26.3	21.7	96.3	77	20.7	2024-02-03T09:00:00	2024-02-03T04:00:00	1706932800
Peshawar	160	336.2	2024-02-01 03:03:00	28	15	78.8	63	18	2024-02-03T08:00:00	2024-02-03T03:00:00	1706929200
Peshawar	177	363.8	2024-02-01 03:02:00	30.7	12.3	95	76	17.3	2024-02-03T07:00:00	2024-02-03T02:00:00	1706925600
Peshawar	142	391.4	2024-02-01 03:01:00	33.3	9.7	63.8	51	16.7	2024-02-03T06:00:00	2024-02-03T01:00:00	1706922000
Peshawar	142	419	2024-02-01 03:00:00	36	7	63.8	51	16	2024-02-03T05:00:00	2024-02-03T00:00:00	1706918400
Peshawar	123	457.2	2024-02-01 02:23:00	38.3	7	55	44	18	2024-02-03T04:00:00	2024-02-02T23:00:00	1706914800
Peshawar	134	495.3	2024-02-01 02:22:00	40.7	7	60	48	20	2024-02-03T03:00:00	2024-02-02T22:00:00	1706911200
Peshawar	197	533.4	2024-02-01 02:21:00	43	7	113.8	91	22	2024-02-03T02:00:00	2024-02-02T21:00:00	1706907600
Peshawar	137	553.1	2024-02-01 02:20:00	48	7	61	49	27.7	2024-02-03T01:00:00	2024-02-02T20:00:00	1706904000
Peshawar	152	572.7	2024-02-01 02:19:00	53	7	190	152	33.3	2024-02-03T00:00:00	2024-02-02T19:00:00	1706900400
Peshawar	256	592.4	2024-02-01 02:18:00	58	7	168.8	135	39	2024-02-02T23:00:00	2024-02-02T18:00:00	1706896800
Peshawar	162	529.5	2024-02-01 02:17:00	57	14.7	202.5	162	38.7	2024-02-02T22:00:00	2024-02-02T17:00:00	1706893200
Peshawar	152	466.7	2024-02-01 02:16:00	56	22.3	190	152	38.3	2024-02-02T21:00:00	2024-02-02T16:00:00	1706889600
Peshawar	211	403.9	2024-02-01 02:15:00	55	30	126.3	101	38	2024-02-02T20:00:00	2024-02-02T15:00:00	1706886000
Peshawar	184	317.5	2024-02-01 02:14:00	40.3	50	101.7	81.33	31	2024-02-02T19:00:00	2024-02-02T14:00:00	1706882400
Peshawar	160	231.1	2024-02-01 02:13:00	25.7	70	78.8	63	24	2024-02-02T18:00:00	2024-02-02T13:00:00	1706878800
Peshawar	118	144.7	2024-02-01 02:12:00	11	90	52.5	42	17	2024-02-02T17:00:00	2024-02-02T12:00:00	1706875200
Peshawar	123	135.8	2024-02-01 02:11:00	8	102.3	55	44	16.3	2024-02-02T16:00:00	2024-02-02T11:00:00	1706871600
Peshawar	157	126.8	2024-02-01 02:10:00	5	114.7	76.3	61	15.7	2024-02-02T15:00:00	2024-02-02T10:00:00	1706868000
Peshawar	131	117.9	2024-02-01 02:09:00	2	127	58.8	47	15	2024-02-02T14:00:00	2024-02-02T09:00:00	1706864400
Peshawar	159	144	2024-02-01 02:08:00	4	121.7	77.9	62.33	18.7	2024-02-02T13:00:00	2024-02-02T08:00:00	1706860800
Peshawar	200	170	2024-02-01 02:07:00	6	116.3	116.3	93	22.3	2024-02-02T12:00:00	2024-02-02T07:00:00	1706857200
Peshawar	200	196.1	2024-02-01 02:06:00	8	111	116.3	93	26	2024-02-02T11:00:00	2024-02-02T06:00:00	1706853600
Peshawar	237	240.1	2024-02-01 02:05:00	12.7	81.7	151.3	121	24.3	2024-02-02T10:00:00	2024-02-02T05:00:00	1706850000
Peshawar	232	284	2024-02-01 02:04:00	17.3	52.3	146.3	117	22.7	2024-02-02T09:00:00	2024-02-02T04:00:00	1706846400
Peshawar	179	328	2024-02-01 02:03:00	22	23	96.3	77	21	2024-02-02T08:00:00	2024-02-02T03:00:00	1706842800
Peshawar	182	307.2	2024-02-01 02:02:00	19.3	27	99.6	79.67	21.7	2024-02-02T07:00:00	2024-02-02T02:00:00	1706839200
Peshawar	181	286.4	2024-02-01 02:01:00	16.7	31	98.8	79	22.3	2024-02-02T06:00:00	2024-02-02T01:00:00	1706835600
Peshawar	189	265.5	2024-02-01 02:00:00	14	35	106.3	85	23	2024-02-02T05:00:00	2024-02-02T00:00:00	1706832000
Peshawar	203	280.3	2024-02-01 01:23:00	16.3	35.7	118.8	95	23.7	2024-02-02T04:00:00	2024-02-01T23:00:00	1706828400
Peshawar	232	295.1	2024-02-01 01:22:00	18.7	36.3	146.3	117	24.3	2024-02-02T03:00:00	2024-02-01T22:00:00	1706824800
Peshawar	256	309.9	2024-02-01 01:21:00	21	37	168.8	135	25	2024-02-02T02:00:00	2024-02-01T21:00:00	1706821200
Peshawar	276	330.3	2024-02-01 01:20:00	24.3	37.3	187.5	150	28	2024-02-02T01:00:00	2024-02-01T20:00:00	1706817600
Peshawar	252	350.7	2024-02-01 01:19:00	27.7	37.7	165.4	132.33	31	2024-02-02T00:00:00	2024-02-01T19:00:00	1706814000
Peshawar	250	371.2	2024-02-01 01:18:00	31	38	163.8	131	34	2024-02-01T23:00:00	2024-02-01T18:00:00	1706810400
Peshawar	250	355.4	2024-02-01 01:17:00	33	42.3	163.8	131	33.3	2024-02-01T22:00:00	2024-02-01T17:00:00	1706806800
Peshawar	235	339.7	2024-02-01 01:16:00	35	46.7	148.8	119	32.7	2024-02-01T21:00:00	2024-02-01T16:00:00	1706803200
Peshawar	224	323.9	2024-02-01 01:15:00	37	51	138.8	111	32	2024-02-01T20:00:00	2024-02-01T15:00:00	1706799600
Peshawar	72	263.2	2024-02-01 01:14:00	28	67	27.5	22	26.3	2024-02-01T19:00:00	2024-02-01T14:00:00	1706796000
Peshawar	72	202.5	2024-02-01 01:13:00	19	83	27.5	22	20.7	2024-02-01T18:00:00	2024-02-01T13:00:00	1706792400
Peshawar	74	141.8	2024-02-01 01:12:00	10	99	33	23	15	2024-02-01T17:00:00	2024-02-01T12:00:00	1706788800
Peshawar	173	132.3	2024-02-01 01:11:00	7.7	105	91.3	73	14.3	2024-02-01T16:00:00	2024-02-01T11:00:00	1706785200
Peshawar	163	122.8	2024-02-01 01:10:00	5.3	111	81.3	65	13.7	2024-02-01T15:00:00	2024-02-01T10:00:00	1706781600
Peshawar	176	113.2	2024-02-01 01:09:00	3	117	93.8	75	13	2024-02-01T14:00:00	2024-02-01T09:00:00	1706778000
Peshawar	155	132.5	2024-02-01 01:08:00	4	112	73.8	59	16	2024-02-01T13:00:00	2024-02-01T08:00:00	1706774400
Peshawar	224	151.7	2024-02-01 01:07:00	5	107	138.8	111	19	2024-02-01T12:00:00	2024-02-01T07:00:00	1706770800
Peshawar	76	171	2024-02-01 01:06:00	6	102	37	24	22	2024-02-01T11:00:00	2024-02-01T06:00:00	1706767200
Peshawar	235	239.1	2024-02-01 01:05:00	11.7	73.7	148.8	119	22	2024-02-01T10:00:00	2024-02-01T05:00:00	1706763600
Peshawar	242	307.2	2024-02-01 01:04:00	17.3	45.3	156.3	125	22	2024-02-01T09:00:00	2024-02-01T04:00:00	1706760000
Peshawar	237	375.3	2024-02-01 01:03:00	23	17	151.3	121	22	2024-02-01T08:00:00	2024-02-01T03:00:00	1706756400
Peshawar	264	338.3	2024-02-01 01:02:00	20.3	21	176.3	141	20	2024-02-01T07:00:00	2024-02-01T02:00:00	1706752800
Peshawar	265	301.3	2024-02-01 01:01:00	17.7	25	177.1	141.67	18	2024-02-01T06:00:00	2024-02-01T01:00:00	1706749200
Peshawar	152	264.4	2024-02-01 01:00:00	15	29	190	152	16	2024-02-01T05:00:00	2024-02-01T00:00:00	1706745600
Peshawar	174	266.5	45293 days, 7:23:00	15.7	31.3	217.5	174	16.7	2024-02-01T04:00:00	2024-01-31T23:00:00	1706742000
Peshawar	174	268.7	45293 days, 7:22:00	16.3	33.7	217.5	174	17.3	2024-02-01T03:00:00	2024-01-31T22:00:00	1706738400
Peshawar	186	270.8	45293 days, 7:21:00	17	36	232.5	186	18	2024-02-01T02:00:00	2024-01-31T21:00:00	1706734800
Peshawar	216	277.8	45293 days, 7:20:00	19	38.3	270	216	20.7	2024-02-01T01:00:00	2024-01-31T20:00:00	1706731200
Peshawar	246	284.8	45293 days, 7:19:00	21	40.7	175.5	128	23.3	2024-02-01T00:00:00	2024-01-31T19:00:00	1706727600
Peshawar	126	120.8	45353 days, 6:19:00	14	57.7	56.3	45	10	2024-03-31T00:00:00	2024-03-30T19:00:00	1711825200
Peshawar	112	138.3	45353 days, 6:18:00	17	54	50	40	12	2024-03-30T23:00:00	2024-03-30T18:00:00	1711821600
Peshawar	173	144.3	45353 days, 6:17:00	19	53.3	91.3	73	13.3	2024-03-30T22:00:00	2024-03-30T17:00:00	1711818000
Peshawar	160	150.4	45353 days, 6:16:00	21	52.7	78.8	63	14.7	2024-03-30T21:00:00	2024-03-30T16:00:00	1711814400
Peshawar	126	156.4	45353 days, 6:15:00	23	52	56.3	45	16	2024-03-30T20:00:00	2024-03-30T15:00:00	1711810800
Peshawar	109	128.8	45353 days, 6:14:00	16.7	67.7	48.3	38.67	14.3	2024-03-30T19:00:00	2024-03-30T14:00:00	1711807200
Peshawar	145	101.2	45353 days, 6:13:00	10.3	83.3	65	52	12.7	2024-03-30T18:00:00	2024-03-30T13:00:00	1711803600
Peshawar	80	73.5	45353 days, 6:12:00	4	99	32.5	26	11	2024-03-30T17:00:00	2024-03-30T12:00:00	1711800000
Peshawar	82	70.2	45353 days, 6:11:00	3.7	99.7	33.8	27	9	2024-03-30T16:00:00	2024-03-30T11:00:00	1711796400
Peshawar	67	66.9	45353 days, 6:10:00	3.3	100.3	25	20	7	2024-03-30T15:00:00	2024-03-30T10:00:00	1711792800
Peshawar	56	63.6	45353 days, 6:09:00	3	101	18.8	15	5	2024-03-30T14:00:00	2024-03-30T09:00:00	1711789200
Peshawar	56	63.4	45353 days, 6:08:00	3	98	19	15	6	2024-03-30T13:00:00	2024-03-30T08:00:00	1711785600
Peshawar	54	63.2	45353 days, 6:07:00	3	95	17.5	14	7	2024-03-30T12:00:00	2024-03-30T07:00:00	1711782000
Peshawar	52	63	45353 days, 6:06:00	3	92	16.3	13	8	2024-03-30T11:00:00	2024-03-30T06:00:00	1711778400
Peshawar	61	69.3	45353 days, 6:05:00	4.3	87.3	21.3	17	9.3	2024-03-30T10:00:00	2024-03-30T05:00:00	1711774800
Peshawar	72	75.5	45353 days, 6:04:00	5.7	82.7	27.5	22	10.7	2024-03-30T09:00:00	2024-03-30T04:00:00	1711771200
Peshawar	74	81.7	45353 days, 6:03:00	7	78	28.8	23	12	2024-03-30T08:00:00	2024-03-30T03:00:00	1711767600
Peshawar	78	89.9	45353 days, 6:02:00	8	69.7	31.3	25	12.7	2024-03-30T07:00:00	2024-03-30T02:00:00	1711764000
Peshawar	78	98	45353 days, 6:01:00	9	61.3	31	25	13.3	2024-03-30T06:00:00	2024-03-30T01:00:00	1711760400
Peshawar	76	106.2	45353 days, 6:00:00	10	53	30	24	14	2024-03-30T05:00:00	2024-03-30T00:00:00	1711756800
Peshawar	63	115.9	45353 days, 5:23:00	11.7	48.3	22.5	18	13	2024-03-30T04:00:00	2024-03-29T23:00:00	1711753200
Peshawar	72	125.7	45353 days, 5:22:00	13.3	43.7	27.5	22	12	2024-03-30T03:00:00	2024-03-29T22:00:00	1711749600
Peshawar	65	135.4	45353 days, 5:21:00	15	39	23.8	19	11	2024-03-30T02:00:00	2024-03-29T21:00:00	1711746000
Peshawar	54	137.1	45353 days, 5:20:00	16	41.7	17.5	14	12	2024-03-30T01:00:00	2024-03-29T20:00:00	1711742400
Peshawar	54	138.9	45353 days, 5:19:00	17	44.3	18	14	13	2024-03-30T00:00:00	2024-03-29T19:00:00	1711738800
Peshawar	89	140.6	45353 days, 5:18:00	18	47	37.5	30	14	2024-03-29T23:00:00	2024-03-29T18:00:00	1711735200
Peshawar	93	122.8	45353 days, 5:17:00	15	58.3	40	32	13	2024-03-29T22:00:00	2024-03-29T17:00:00	1711731600
Peshawar	89	104.9	45353 days, 5:16:00	12	69.7	37.5	30	12	2024-03-29T21:00:00	2024-03-29T16:00:00	1711728000
Peshawar	107	87	45353 days, 5:15:00	9	81	47.5	38	11	2024-03-29T20:00:00	2024-03-29T15:00:00	1711724400
Peshawar	107	81.1	45353 days, 5:14:00	7.3	89.3	47.5	38	11.3	2024-03-29T19:00:00	2024-03-29T14:00:00	1711720800
Peshawar	91	75.3	45353 days, 5:13:00	5.7	97.7	38.8	31	11.7	2024-03-29T18:00:00	2024-03-29T13:00:00	1711717200
Peshawar	76	69.4	45353 days, 5:12:00	4	106	69	24	12	2024-03-29T17:00:00	2024-03-29T12:00:00	1711713600
Peshawar	82	68.5	45353 days, 5:11:00	3	110.3	33.8	27	12	2024-03-29T16:00:00	2024-03-29T11:00:00	1711710000
Peshawar	91	67.5	45353 days, 5:10:00	2	114.7	38.8	31	12	2024-03-29T15:00:00	2024-03-29T10:00:00	1711706400
Peshawar	91	66.5	45353 days, 5:09:00	1	119	38.8	31	12	2024-03-29T14:00:00	2024-03-29T09:00:00	1711702800
Peshawar	227	72.4	45353 days, 5:08:00	1.7	116	141.3	113	13	2024-03-29T13:00:00	2024-03-29T08:00:00	1711699200
Peshawar	227	78.2	45353 days, 5:07:00	2.3	113	141.3	113	14	2024-03-29T12:00:00	2024-03-29T07:00:00	1711695600
Peshawar	223	84	45353 days, 5:06:00	3	110	138	110	15	2024-03-29T11:00:00	2024-03-29T06:00:00	1711692000
Peshawar	187	102.7	45353 days, 5:05:00	5.7	88.3	103.8	83	14.7	2024-03-29T10:00:00	2024-03-29T05:00:00	1711688400
Peshawar	165	121.4	45353 days, 5:04:00	8.3	66.7	83.8	67	14.3	2024-03-29T09:00:00	2024-03-29T04:00:00	1711684800
Peshawar	184	140.1	45353 days, 5:03:00	11	45	101.3	81	14	2024-03-29T08:00:00	2024-03-29T03:00:00	1711681200
Peshawar	171	132.5	45353 days, 5:02:00	11	43.3	88.8	71	12	2024-03-29T07:00:00	2024-03-29T02:00:00	1711677600
Peshawar	195	124.9	45353 days, 5:01:00	11	41.7	111.3	89	10	2024-03-29T06:00:00	2024-03-29T01:00:00	1711674000
Peshawar	61	117.3	45353 days, 5:00:00	11	40	31	17	8	2024-03-29T05:00:00	2024-03-29T00:00:00	1711670400
Peshawar	195	129.8	45353 days, 4:23:00	13	40.3	111.3	89	9.3	2024-03-29T04:00:00	2024-03-28T23:00:00	1711666800
Peshawar	242	142.2	45353 days, 4:22:00	15	40.7	156.3	125	10.7	2024-03-29T03:00:00	2024-03-28T22:00:00	1711663200
Peshawar	153	154.7	45353 days, 4:21:00	17	41	191.3	153	12	2024-03-29T02:00:00	2024-03-28T21:00:00	1711659600
Peshawar	151	179.4	45353 days, 4:20:00	21.7	37.3	188.8	151	14.3	2024-03-29T01:00:00	2024-03-28T20:00:00	1711656000
Peshawar	153	204.1	45353 days, 4:19:00	26.3	33.7	191.3	153	16.7	2024-03-29T00:00:00	2024-03-28T19:00:00	1711652400
Peshawar	152	228.8	45353 days, 4:18:00	31	30	190	152	19	2024-03-28T23:00:00	2024-03-28T18:00:00	1711648800
Peshawar	253	222.7	45353 days, 4:17:00	31.7	35	166.3	133	18.3	2024-03-28T22:00:00	2024-03-28T17:00:00	1711645200
Peshawar	253	216.7	45353 days, 4:16:00	32.3	40	166.3	133	17.7	2024-03-28T21:00:00	2024-03-28T16:00:00	1711641600
Peshawar	213	210.7	45353 days, 4:15:00	33	45	128.8	103	17	2024-03-28T20:00:00	2024-03-28T15:00:00	1711638000
Peshawar	152	166.3	45353 days, 4:14:00	23.3	65	71.3	57	14.7	2024-03-28T19:00:00	2024-03-28T14:00:00	1711634400
Peshawar	85	122	45353 days, 4:13:00	13.7	85	35	28	12.3	2024-03-28T18:00:00	2024-03-28T13:00:00	1711630800
Peshawar	89	77.6	45353 days, 4:12:00	4	105	37.5	30	10	2024-03-28T17:00:00	2024-03-28T12:00:00	1711627200
Peshawar	89	76.5	45353 days, 4:11:00	3.3	108	38	30	10.3	2024-03-28T16:00:00	2024-03-28T11:00:00	1711623600
Peshawar	69	75.3	45353 days, 4:10:00	2.7	111	26.3	21	10.7	2024-03-28T15:00:00	2024-03-28T10:00:00	1711620000
Peshawar	74	74.1	45353 days, 4:09:00	2	114	28.8	23	11	2024-03-28T14:00:00	2024-03-28T09:00:00	1711616400
Peshawar	78	77.2	45353 days, 4:08:00	2.7	110.7	31.3	25	12	2024-03-28T13:00:00	2024-03-28T08:00:00	1711612800
Peshawar	107	80.3	45353 days, 4:07:00	3.3	107.3	47.5	38	13	2024-03-28T12:00:00	2024-03-28T07:00:00	1711609200
Peshawar	118	83.5	45353 days, 4:06:00	4	104	52.5	42	14	2024-03-28T11:00:00	2024-03-28T06:00:00	1711605600
Peshawar	118	119.2	45353 days, 4:05:00	8	77.7	53	42	14	2024-03-28T10:00:00	2024-03-28T05:00:00	1711602000
Peshawar	195	155	45353 days, 4:04:00	12	51.3	111.3	89	14	2024-03-28T09:00:00	2024-03-28T04:00:00	1711598400
Peshawar	216	190.8	45353 days, 4:03:00	16	25	131.3	105	14	2024-03-28T08:00:00	2024-03-28T03:00:00	1711594800
Peshawar	180	186.8	45353 days, 4:02:00	16.7	22	225	180	13	2024-03-28T07:00:00	2024-03-28T02:00:00	1711591200
Peshawar	266	182.7	45353 days, 4:01:00	17.3	19	178.8	143	12	2024-03-28T06:00:00	2024-03-28T01:00:00	1711587600
Peshawar	221	178.6	45353 days, 4:00:00	18	16	136.3	109	11	2024-03-28T05:00:00	2024-03-28T00:00:00	1711584000
Peshawar	217	180.5	45353 days, 3:23:00	19	19	133	106	12	2024-03-28T04:00:00	2024-03-27T23:00:00	1711580400
Peshawar	211	182.5	45353 days, 3:22:00	20	22	126.3	101	13	2024-03-28T03:00:00	2024-03-27T22:00:00	1711576800
Peshawar	171	184.4	45353 days, 3:21:00	21	25	88.8	71	14	2024-03-28T02:00:00	2024-03-27T21:00:00	1711573200
Peshawar	221	179.9	45353 days, 3:20:00	21.3	29	136.3	109	14.7	2024-03-28T01:00:00	2024-03-27T20:00:00	1711569600
Peshawar	221	175.5	45353 days, 3:19:00	21.7	33	136.3	109	15.3	2024-03-28T00:00:00	2024-03-27T19:00:00	1711566000
Peshawar	142	171	45353 days, 3:18:00	22	37	63.8	51	16	2024-03-27T23:00:00	2024-03-27T18:00:00	1711562400
Peshawar	160	160.1	45353 days, 3:17:00	20.7	43.3	78.8	63	15.7	2024-03-27T22:00:00	2024-03-27T17:00:00	1711558800
Peshawar	145	149.2	45353 days, 3:16:00	19.3	49.7	65	52	15.3	2024-03-27T21:00:00	2024-03-27T16:00:00	1711555200
Peshawar	203	138.3	45353 days, 3:15:00	18	56	118.8	95	15	2024-03-27T20:00:00	2024-03-27T15:00:00	1711551600
Peshawar	160	122.8	45353 days, 3:14:00	14.7	66.7	78.8	63	14.7	2024-03-27T19:00:00	2024-03-27T14:00:00	1711548000
Peshawar	139	107.2	45353 days, 3:13:00	11.3	77.3	62.5	50	14.3	2024-03-27T18:00:00	2024-03-27T13:00:00	1711544400
Peshawar	115	91.6	45353 days, 3:12:00	8	88	51.3	41	14	2024-03-27T17:00:00	2024-03-27T12:00:00	1711540800
Peshawar	115	91	45353 days, 3:11:00	7	95	51	41	15	2024-03-27T16:00:00	2024-03-27T11:00:00	1711537200
Peshawar	82	90.5	45353 days, 3:10:00	6	102	33.8	27	16	2024-03-27T15:00:00	2024-03-27T10:00:00	1711533600
Peshawar	93	89.9	45353 days, 3:09:00	5	109	40	32	17	2024-03-27T14:00:00	2024-03-27T09:00:00	1711530000
Peshawar	65	88.5	45353 days, 3:08:00	5	109	23.8	19	17.3	2024-03-27T13:00:00	2024-03-27T08:00:00	1711526400
Peshawar	100	87.2	45353 days, 3:07:00	5	109	43.8	35	17.7	2024-03-27T12:00:00	2024-03-27T07:00:00	1711522800
Peshawar	82	85.8	45353 days, 3:06:00	5	109	33.8	27	18	2024-03-27T11:00:00	2024-03-27T06:00:00	1711519200
Peshawar	142	108.7	45353 days, 3:05:00	7.3	91	63.8	51	18.3	2024-03-27T10:00:00	2024-03-27T05:00:00	1711515600
Peshawar	153	131.7	45353 days, 3:04:00	9.7	73	69	55	18.7	2024-03-27T09:00:00	2024-03-27T04:00:00	1711512000
Peshawar	118	154.7	45353 days, 3:03:00	12	55	52.5	42	19	2024-03-27T08:00:00	2024-03-27T03:00:00	1711508400
Peshawar	118	148	45353 days, 3:02:00	11.7	53	52.5	42	17	2024-03-27T07:00:00	2024-03-27T02:00:00	1711504800
Peshawar	91	141.4	45353 days, 3:01:00	11.3	51	38.8	31	15	2024-03-27T06:00:00	2024-03-27T01:00:00	1711501200
Peshawar	65	134.8	45353 days, 3:00:00	11	49	23.8	19	13	2024-03-27T05:00:00	2024-03-27T00:00:00	1711497600
Peshawar	71	136.6	45353 days, 2:23:00	12	47.3	27.1	21.67	14.3	2024-03-27T04:00:00	2024-03-26T23:00:00	1711494000
Peshawar	76	138.3	45353 days, 2:22:00	13	45.7	30	24	15.7	2024-03-27T03:00:00	2024-03-26T22:00:00	1711490400
Peshawar	82	140.1	45353 days, 2:21:00	14	44	33.8	27	17	2024-03-27T02:00:00	2024-03-26T21:00:00	1711486800
Peshawar	89	139.1	45353 days, 2:20:00	14.3	48	37.5	30	17.3	2024-03-27T01:00:00	2024-03-26T20:00:00	1711483200
Peshawar	148	138.1	45353 days, 2:19:00	14.7	52	66.3	53	17.7	2024-03-27T00:00:00	2024-03-26T19:00:00	1711479600
Peshawar	224	137.1	45353 days, 2:18:00	15	56	138.8	111	18	2024-03-26T23:00:00	2024-03-26T18:00:00	1711476000
Peshawar	256	131.5	45353 days, 2:17:00	15	60.3	168.8	135	17.3	2024-03-26T22:00:00	2024-03-26T17:00:00	1711472400
Peshawar	249	125.9	45353 days, 2:16:00	15	64.7	163	130	16.7	2024-03-26T21:00:00	2024-03-26T16:00:00	1711468800
Peshawar	266	120.2	45353 days, 2:15:00	15	69	178.8	143	16	2024-03-26T20:00:00	2024-03-26T15:00:00	1711465200
Peshawar	150	106.4	45353 days, 2:14:00	12	79.3	67.5	54	16.3	2024-03-26T19:00:00	2024-03-26T14:00:00	1711461600
Peshawar	115	92.6	45353 days, 2:13:00	9	89.7	51.3	41	16.7	2024-03-26T18:00:00	2024-03-26T13:00:00	1711458000
Peshawar	118	78.8	45353 days, 2:12:00	6	100	52.5	42	17	2024-03-26T17:00:00	2024-03-26T12:00:00	1711454400
Peshawar	107	77	45353 days, 2:11:00	4.7	112	47.5	38	16.7	2024-03-26T16:00:00	2024-03-26T11:00:00	1711450800
Peshawar	112	75.3	45353 days, 2:10:00	3.3	124	50	40	16.3	2024-03-26T15:00:00	2024-03-26T10:00:00	1711447200
Peshawar	110	73.5	45353 days, 2:09:00	2	136	48.8	39	16	2024-03-26T14:00:00	2024-03-26T09:00:00	1711443600
Peshawar	157	91.6	45353 days, 2:08:00	3.7	132.7	76.3	61	20	2024-03-26T13:00:00	2024-03-26T08:00:00	1711440000
Peshawar	181	109.7	45353 days, 2:07:00	5.3	129.3	98.8	79	24	2024-03-26T12:00:00	2024-03-26T07:00:00	1711436400
Peshawar	195	127.8	45353 days, 2:06:00	7	126	111.3	89	28	2024-03-26T11:00:00	2024-03-26T06:00:00	1711432800
Peshawar	227	148	45353 days, 2:05:00	9	97	141.3	113	22.7	2024-03-26T10:00:00	2024-03-26T05:00:00	1711429200
Peshawar	218	168.3	45353 days, 2:04:00	11	68	132.9	106.33	17.3	2024-03-26T09:00:00	2024-03-26T04:00:00	1711425600
Peshawar	229	188.5	45353 days, 2:03:00	13	39	143.8	115	12	2024-03-26T08:00:00	2024-03-26T03:00:00	1711422000
Peshawar	224	193	45353 days, 2:02:00	14.3	30.7	138.8	111	10.3	2024-03-26T07:00:00	2024-03-26T02:00:00	1711418400
Peshawar	253	197.5	45353 days, 2:01:00	15.7	22.3	166.3	133	8.7	2024-03-26T06:00:00	2024-03-26T01:00:00	1711414800
Peshawar	229	201.9	45353 days, 2:00:00	17	14	143.8	115	7	2024-03-26T05:00:00	2024-03-26T00:00:00	1711411200
Peshawar	240	217.3	45353 days, 1:23:00	20.3	15.3	153.8	123	8.7	2024-03-26T04:00:00	2024-03-25T23:00:00	1711407600
Peshawar	216	232.7	45353 days, 1:22:00	23.7	16.7	131.3	105	10.3	2024-03-26T03:00:00	2024-03-25T22:00:00	1711404000
Peshawar	213	248	45353 days, 1:21:00	27	18	129	103	12	2024-03-26T02:00:00	2024-03-25T21:00:00	1711400400
Peshawar	189	263.6	45353 days, 1:20:00	32	23	106.3	85	15.3	2024-03-26T01:00:00	2024-03-25T20:00:00	1711396800
Peshawar	137	279.2	45353 days, 1:19:00	37	28	61.3	49	18.7	2024-03-26T00:00:00	2024-03-25T19:00:00	1711393200
Peshawar	155	294.7	45353 days, 1:18:00	42	33	73.8	59	22	2024-03-25T23:00:00	2024-03-25T18:00:00	1711389600
Peshawar	200	270.8	45353 days, 1:17:00	40.3	43.7	116.3	93	20.7	2024-03-25T22:00:00	2024-03-25T17:00:00	1711386000
Peshawar	176	246.9	45353 days, 1:16:00	38.7	54.3	93.8	75	19.3	2024-03-25T21:00:00	2024-03-25T16:00:00	1711382400
Peshawar	175	222.9	45353 days, 1:15:00	37	65	93	74	18	2024-03-25T20:00:00	2024-03-25T15:00:00	1711378800
Peshawar	67	171.6	45353 days, 1:14:00	25.7	86	25	20	14.3	2024-03-25T19:00:00	2024-03-25T14:00:00	1711375200
Peshawar	69	120.2	45353 days, 1:13:00	14.3	107	26.3	21	10.7	2024-03-25T18:00:00	2024-03-25T13:00:00	1711371600
Peshawar	65	68.9	45353 days, 1:12:00	3	128	23.8	19	7	2024-03-25T17:00:00	2024-03-25T12:00:00	1711368000
Peshawar	65	69.3	45353 days, 1:11:00	2.7	131.7	23.8	19	7.7	2024-03-25T16:00:00	2024-03-25T11:00:00	1711364400
Peshawar	72	69.6	45353 days, 1:10:00	2.3	135.3	27.5	22	8.3	2024-03-25T15:00:00	2024-03-25T10:00:00	1711360800
Peshawar	74	70	45353 days, 1:09:00	2	139	31	14	9	2024-03-25T14:00:00	2024-03-25T09:00:00	1711357200
Peshawar	98	89.3	45353 days, 1:08:00	3	140	42.5	34	14.3	2024-03-25T13:00:00	2024-03-25T08:00:00	1711353600
Peshawar	93	108.5	45353 days, 1:07:00	4	141	40	32	19.7	2024-03-25T12:00:00	2024-03-25T07:00:00	1711350000
Peshawar	115	127.8	45353 days, 1:06:00	5	142	51.3	41	25	2024-03-25T11:00:00	2024-03-25T06:00:00	1711346400
Peshawar	139	143.2	45353 days, 1:05:00	7.3	109.3	62.5	50	20.7	2024-03-25T10:00:00	2024-03-25T05:00:00	1711342800
Peshawar	205	158.5	45353 days, 1:04:00	9.7	76.7	121.3	97	16.3	2024-03-25T09:00:00	2024-03-25T04:00:00	1711339200
Peshawar	240	173.9	45353 days, 1:03:00	12	44	153.8	123	12	2024-03-25T08:00:00	2024-03-25T03:00:00	1711335600
Peshawar	240	180.5	45353 days, 1:02:00	14	32.3	153.8	123	10	2024-03-25T07:00:00	2024-03-25T02:00:00	1711332000
Peshawar	240	187.1	45353 days, 1:01:00	16	20.7	153.8	123	8	2024-03-25T06:00:00	2024-03-25T01:00:00	1711328400
Peshawar	240	193.8	45353 days, 1:00:00	18	9	153.8	123	6	2024-03-25T05:00:00	2024-03-25T00:00:00	1711324800
Peshawar	237	214.2	45353 days, 0:23:00	21.3	9.7	151.3	121	7.3	2024-03-25T04:00:00	2024-03-24T23:00:00	1711321200
Peshawar	155	234.6	45353 days, 0:22:00	24.7	10.3	73.8	59	8.7	2024-03-25T03:00:00	2024-03-24T22:00:00	1711317600
Peshawar	153	255	45353 days, 0:21:00	28	11	73	58	10	2024-03-25T02:00:00	2024-03-24T21:00:00	1711314000
Peshawar	104	268.7	45353 days, 0:20:00	33.3	17.3	46.3	37	14.3	2024-03-25T01:00:00	2024-03-24T20:00:00	1711310400
Peshawar	95	282.3	45353 days, 0:19:00	38.7	23.7	41.3	33	18.7	2024-03-25T00:00:00	2024-03-24T19:00:00	1711306800
Peshawar	110	295.9	45353 days, 0:18:00	44	30	48.8	39	23	2024-03-24T23:00:00	2024-03-24T18:00:00	1711303200
Peshawar	176	267.7	45353 days, 0:17:00	40.7	41.7	93.8	75	21.3	2024-03-24T22:00:00	2024-03-24T17:00:00	1711299600
Peshawar	157	239.5	45353 days, 0:16:00	37.3	53.3	76.3	61	19.7	2024-03-24T21:00:00	2024-03-24T16:00:00	1711296000
Peshawar	98	211.3	45353 days, 0:15:00	34	65	42.5	34	18	2024-03-24T20:00:00	2024-03-24T15:00:00	1711292400
Peshawar	98	164.4	45353 days, 0:14:00	23.7	84.3	43	34	14.3	2024-03-24T19:00:00	2024-03-24T14:00:00	1711288800
Peshawar	80	117.5	45353 days, 0:13:00	13.3	103.7	32.5	26	10.7	2024-03-24T18:00:00	2024-03-24T13:00:00	1711285200
Peshawar	65	70.6	45353 days, 0:12:00	3	123	23.8	19	7	2024-03-24T17:00:00	2024-03-24T12:00:00	1711281600
Peshawar	61	73.3	45353 days, 0:11:00	2.3	127	21.3	17	7.3	2024-03-24T16:00:00	2024-03-24T11:00:00	1711278000
Peshawar	67	76.1	45353 days, 0:10:00	1.7	131	25	20	7.7	2024-03-24T15:00:00	2024-03-24T10:00:00	1711274400
Peshawar	69	78.8	45353 days, 0:09:00	1	135	25	20	8	2024-03-24T14:00:00	2024-03-24T09:00:00	1711270800
Peshawar	67	88.9	45353 days, 0:08:00	2	132	25	20	11.3	2024-03-24T13:00:00	2024-03-24T08:00:00	1711267200
Peshawar	80	99	45353 days, 0:07:00	3	129	32.5	26	14.7	2024-03-24T12:00:00	2024-03-24T07:00:00	1711263600
Peshawar	72	109.1	45353 days, 0:06:00	4	126	27.5	22	18	2024-03-24T11:00:00	2024-03-24T06:00:00	1711260000
Peshawar	118	143.8	45353 days, 0:05:00	7.7	93.3	52.5	42	16.7	2024-03-24T10:00:00	2024-03-24T05:00:00	1711256400
Peshawar	123	178.4	45353 days, 0:04:00	11.3	60.7	55	44	15.3	2024-03-24T09:00:00	2024-03-24T04:00:00	1711252800
Peshawar	152	213	45353 days, 0:03:00	15	28	71.3	57	14	2024-03-24T08:00:00	2024-03-24T03:00:00	1711249200
Peshawar	151	210.1	45353 days, 0:02:00	17	23	70	56	13	2024-03-24T07:00:00	2024-03-24T02:00:00	1711245600
Peshawar	129	207.2	45353 days, 0:01:00	19	18	57.5	46	12	2024-03-24T06:00:00	2024-03-24T01:00:00	1711242000
Peshawar	123	204.3	45353 days, 0:00:00	21	13	55	44	11	2024-03-24T05:00:00	2024-03-24T00:00:00	1711238400
Peshawar	123	183.8	2024-03-01 23:23:00	18.7	22.7	55	44	10.7	2024-03-24T04:00:00	2024-03-23T23:00:00	1711234800
Peshawar	115	163.4	2024-03-01 23:22:00	16.3	32.3	51.3	41	10.3	2024-03-24T03:00:00	2024-03-23T22:00:00	1711231200
Peshawar	61	143	2024-03-01 23:21:00	14	42	21.3	17	10	2024-03-24T02:00:00	2024-03-23T21:00:00	1711227600
Peshawar	80	141.4	2024-03-01 23:20:00	14.3	49	32.5	26	10.7	2024-03-24T01:00:00	2024-03-23T20:00:00	1711224000
Peshawar	74	139.9	2024-03-01 23:19:00	14.7	56	28.8	23	11.3	2024-03-24T00:00:00	2024-03-23T19:00:00	1711220400
Peshawar	80	138.3	2024-03-01 23:18:00	15	63	32.5	26	12	2024-03-23T23:00:00	2024-03-23T18:00:00	1711216800
Peshawar	76	147.5	2024-03-01 23:17:00	17	61.3	30	24	13	2024-03-23T22:00:00	2024-03-23T17:00:00	1711213200
Peshawar	59	156.6	2024-03-01 23:16:00	19	59.7	20	16	14	2024-03-23T21:00:00	2024-03-23T16:00:00	1711209600
Peshawar	152	165.7	2024-03-01 23:15:00	21	58	71.3	57	15	2024-03-23T20:00:00	2024-03-23T15:00:00	1711206000
Peshawar	104	142.8	2024-03-01 23:14:00	16.7	74.3	46.3	37	13.7	2024-03-23T19:00:00	2024-03-23T14:00:00	1711202400
Peshawar	104	119.8	2024-03-01 23:13:00	12.3	90.7	46	37	12.3	2024-03-23T18:00:00	2024-03-23T13:00:00	1711198800
Peshawar	95	96.9	2024-03-01 23:12:00	8	107	41.3	33	11	2024-03-23T17:00:00	2024-03-23T12:00:00	1711195200
Peshawar	95	92.6	2024-03-01 23:11:00	6	117	41.3	33	10.7	2024-03-23T16:00:00	2024-03-23T11:00:00	1711191600
Peshawar	129	88.3	2024-03-01 23:10:00	4	127	57.5	46	10.3	2024-03-23T15:00:00	2024-03-23T10:00:00	1711188000
Peshawar	129	84	2024-03-01 23:09:00	2	137	57.5	46	10	2024-03-23T14:00:00	2024-03-23T09:00:00	1711184400
Peshawar	137	97.7	2024-03-01 23:08:00	2.7	132.3	61.3	49	13.7	2024-03-23T13:00:00	2024-03-23T08:00:00	1711180800
Peshawar	139	111.3	2024-03-01 23:07:00	3.3	127.7	63	50	17.3	2024-03-23T12:00:00	2024-03-23T07:00:00	1711177200
Peshawar	123	124.9	2024-03-01 23:06:00	4	123	55	44	21	2024-03-23T11:00:00	2024-03-23T06:00:00	1711173600
Peshawar	104	155.6	2024-03-01 23:05:00	7.3	95.3	46.3	37	19.3	2024-03-23T10:00:00	2024-03-23T05:00:00	1711170000
Peshawar	110	186.4	2024-03-01 23:04:00	10.7	67.7	48.8	39	17.7	2024-03-23T09:00:00	2024-03-23T04:00:00	1711166400
Peshawar	123	217.1	2024-03-01 23:03:00	14	40	55	44	16	2024-03-23T08:00:00	2024-03-23T03:00:00	1711162800
Peshawar	157	234.2	2024-03-01 23:02:00	16.3	32	76.3	61	14.7	2024-03-23T07:00:00	2024-03-23T02:00:00	1711159200
Peshawar	156	251.3	2024-03-01 23:01:00	18.7	24	75	60	13.3	2024-03-23T06:00:00	2024-03-23T01:00:00	1711155600
Peshawar	118	268.5	2024-03-01 23:00:00	21	16	52.5	42	12	2024-03-23T05:00:00	2024-03-23T00:00:00	1711152000
Peshawar	139	284	2024-03-01 22:23:00	24	18.7	62.5	50	14	2024-03-23T04:00:00	2024-03-22T23:00:00	1711148400
Peshawar	173	299.6	2024-03-01 22:22:00	27	21.3	91.3	73	16	2024-03-23T03:00:00	2024-03-22T22:00:00	1711144800
Peshawar	197	315.1	2024-03-01 22:21:00	30	24	113.8	91	18	2024-03-23T02:00:00	2024-03-22T21:00:00	1711141200
Peshawar	197	333.6	2024-03-01 22:20:00	34.7	25.3	113.8	91	20.3	2024-03-23T01:00:00	2024-03-22T20:00:00	1711137600
Peshawar	193	352.1	2024-03-01 22:19:00	39.3	26.7	110	88	22.7	2024-03-23T00:00:00	2024-03-22T19:00:00	1711134000
Peshawar	197	370.6	2024-03-01 22:18:00	44	28	113.8	91	25	2024-03-22T23:00:00	2024-03-22T18:00:00	1711130400
Peshawar	176	329.3	2024-03-01 22:17:00	40	42	93.8	75	24.7	2024-03-22T22:00:00	2024-03-22T17:00:00	1711126800
Peshawar	171	288.1	2024-03-01 22:16:00	36	56	88.8	71	24.3	2024-03-22T21:00:00	2024-03-22T16:00:00	1711123200
Peshawar	134	246.9	2024-03-01 22:15:00	32	70	60	48	24	2024-03-22T20:00:00	2024-03-22T15:00:00	1711119600
Peshawar	115	199.2	2024-03-01 22:14:00	22.3	93	51.3	41	22	2024-03-22T19:00:00	2024-03-22T14:00:00	1711116000
Peshawar	93	151.5	2024-03-01 22:13:00	12.7	116	40	32	20	2024-03-22T18:00:00	2024-03-22T13:00:00	1711112400
Peshawar	118	103.9	2024-03-01 22:12:00	3	139	89	42	18	2024-03-22T17:00:00	2024-03-22T12:00:00	1711108800
Peshawar	100	102.5	2024-03-01 22:11:00	2.3	141.7	43.8	35	18.3	2024-03-22T16:00:00	2024-03-22T11:00:00	1711105200
Peshawar	102	101.2	2024-03-01 22:10:00	1.7	144.3	45	36	18.7	2024-03-22T15:00:00	2024-03-22T10:00:00	1711101600
Peshawar	131	99.8	2024-03-01 22:09:00	1	147	58.8	47	19	2024-03-22T14:00:00	2024-03-22T09:00:00	1711098000
Peshawar	123	100.4	2024-03-01 22:08:00	1.3	142.7	55	44	20	2024-03-22T13:00:00	2024-03-22T08:00:00	1711094400
Peshawar	153	101	2024-03-01 22:07:00	1.7	138.3	72.1	57.67	21	2024-03-22T12:00:00	2024-03-22T07:00:00	1711090800
Peshawar	160	101.5	2024-03-01 22:06:00	2	134	78.8	63	22	2024-03-22T11:00:00	2024-03-22T06:00:00	1711087200
Peshawar	187	143	2024-03-01 22:05:00	6.7	100.3	103.8	83	21	2024-03-22T10:00:00	2024-03-22T05:00:00	1711083600
Peshawar	213	184.4	2024-03-01 22:04:00	11.3	66.7	128.8	103	20	2024-03-22T09:00:00	2024-03-22T04:00:00	1711080000
Peshawar	197	225.9	2024-03-01 22:03:00	16	33	113.8	91	19	2024-03-22T08:00:00	2024-03-22T03:00:00	1711076400
Peshawar	176	218.7	2024-03-01 22:02:00	17.3	28.3	93.8	75	17	2024-03-22T07:00:00	2024-03-22T02:00:00	1711072800
Peshawar	152	211.5	2024-03-01 22:01:00	18.7	23.7	71.3	57	15	2024-03-22T06:00:00	2024-03-22T01:00:00	1711069200
Peshawar	112	204.3	2024-03-01 22:00:00	20	19	78	40	13	2024-03-22T05:00:00	2024-03-22T00:00:00	1711065600
Peshawar	123	223.3	2024-03-01 21:23:00	23.7	20	55	44	14.3	2024-03-22T04:00:00	2024-03-21T23:00:00	1711062000
Peshawar	91	242.4	2024-03-01 21:22:00	27.3	21	38.8	31	15.7	2024-03-22T03:00:00	2024-03-21T22:00:00	1711058400
Peshawar	112	261.5	2024-03-01 21:21:00	31	22	50	40	17	2024-03-22T02:00:00	2024-03-21T21:00:00	1711054800
Peshawar	112	280.7	2024-03-01 21:20:00	35.3	20.3	50	40	19.7	2024-03-22T01:00:00	2024-03-21T20:00:00	1711051200
Peshawar	152	300	2024-03-01 21:19:00	39.7	18.7	71.3	57	22.3	2024-03-22T00:00:00	2024-03-21T19:00:00	1711047600
Peshawar	131	319.2	2024-03-01 21:18:00	44	17	75	47	25	2024-03-21T23:00:00	2024-03-21T18:00:00	1711044000
Peshawar	189	280.3	2024-03-01 21:17:00	40.7	26	106.3	85	23.7	2024-03-21T22:00:00	2024-03-21T17:00:00	1711040400
Peshawar	152	241.4	2024-03-01 21:16:00	37.3	35	71.3	57	22.3	2024-03-21T21:00:00	2024-03-21T16:00:00	1711036800
Peshawar	152	202.5	2024-03-01 21:15:00	34	44	71.3	57	21	2024-03-21T20:00:00	2024-03-21T15:00:00	1711033200
Peshawar	107	158.5	2024-03-01 21:14:00	24.3	63.3	47.5	38	18.7	2024-03-21T19:00:00	2024-03-21T14:00:00	1711029600
Peshawar	98	114.6	2024-03-01 21:13:00	14.7	82.7	42.5	34	16.3	2024-03-21T18:00:00	2024-03-21T13:00:00	1711026000
Peshawar	95	70.6	2024-03-01 21:12:00	5	102	41.3	33	14	2024-03-21T17:00:00	2024-03-21T12:00:00	1711022400
Peshawar	109	77.8	2024-03-01 21:11:00	5.7	102.3	48.3	38.67	15.7	2024-03-21T16:00:00	2024-03-21T11:00:00	1711018800
Peshawar	89	85	2024-03-01 21:10:00	6.3	102.7	37.5	30	17.3	2024-03-21T15:00:00	2024-03-21T10:00:00	1711015200
Peshawar	139	92.2	2024-03-01 21:09:00	7	103	62.5	50	19	2024-03-21T14:00:00	2024-03-21T09:00:00	1711011600
Peshawar	126	127.8	2024-03-01 21:08:00	9.3	100	56.3	45	21.7	2024-03-21T13:00:00	2024-03-21T08:00:00	1711008000
Peshawar	134	163.4	2024-03-01 21:07:00	11.7	97	60	48	24.3	2024-03-21T12:00:00	2024-03-21T07:00:00	1711004400
Peshawar	89	199	2024-03-01 21:06:00	14	94	76	30	27	2024-03-21T11:00:00	2024-03-21T06:00:00	1711000800
Peshawar	208	211.5	2024-03-01 21:05:00	15	74.7	123.8	99	23	2024-03-21T10:00:00	2024-03-21T05:00:00	1710997200
Peshawar	242	223.9	2024-03-01 21:04:00	16	55.3	156.3	125	19	2024-03-21T09:00:00	2024-03-21T04:00:00	1710993600
Peshawar	235	236.4	2024-03-01 21:03:00	17	36	148.8	119	15	2024-03-21T08:00:00	2024-03-21T03:00:00	1710990000
Peshawar	235	228.8	2024-03-01 21:02:00	17.3	27.7	148.8	119	13.3	2024-03-21T07:00:00	2024-03-21T02:00:00	1710986400
Peshawar	152	221.2	2024-03-01 21:01:00	17.7	19.3	190	152	11.7	2024-03-21T06:00:00	2024-03-21T01:00:00	1710982800
Peshawar	224	213.6	2024-03-01 21:00:00	18	11	138.8	111	10	2024-03-21T05:00:00	2024-03-21T00:00:00	1710979200
Peshawar	199	230.1	2024-03-01 20:23:00	20.3	13.3	115	92	11.7	2024-03-21T04:00:00	2024-03-20T23:00:00	1710975600
Peshawar	150	246.7	2024-03-01 20:22:00	22.7	15.7	67.5	54	13.3	2024-03-21T03:00:00	2024-03-20T22:00:00	1710972000
Peshawar	150	263.2	2024-03-01 20:21:00	25	18	67.5	54	15	2024-03-21T02:00:00	2024-03-20T21:00:00	1710968400
Peshawar	168	274.3	2024-03-01 20:20:00	28.3	25	86.3	69	18.7	2024-03-21T01:00:00	2024-03-20T20:00:00	1710964800
Peshawar	163	285.4	2024-03-01 20:19:00	31.7	32	81.3	65	22.3	2024-03-21T00:00:00	2024-03-20T19:00:00	1710961200
Peshawar	110	296.5	2024-03-01 20:18:00	35	39	56	39	26	2024-03-20T23:00:00	2024-03-20T18:00:00	1710957600
Peshawar	221	293.6	2024-03-01 20:17:00	38	46.3	136.3	109	27	2024-03-20T22:00:00	2024-03-20T17:00:00	1710954000
Peshawar	232	290.6	2024-03-01 20:16:00	41	53.7	146.3	117	28	2024-03-20T21:00:00	2024-03-20T16:00:00	1710950400
Peshawar	205	287.7	2024-03-01 20:15:00	44	61	121.3	97	29	2024-03-20T20:00:00	2024-03-20T15:00:00	1710946800
Peshawar	150	232.7	2024-03-01 20:14:00	33	81	67.5	54	26.3	2024-03-20T19:00:00	2024-03-20T14:00:00	1710943200
Peshawar	131	177.6	2024-03-01 20:13:00	22	101	58.8	47	23.7	2024-03-20T18:00:00	2024-03-20T13:00:00	1710939600
Peshawar	118	122.6	2024-03-01 20:12:00	11	121	52.5	42	21	2024-03-20T17:00:00	2024-03-20T12:00:00	1710936000
Peshawar	121	119.8	2024-03-01 20:11:00	8	137.7	54	43	23.3	2024-03-20T16:00:00	2024-03-20T11:00:00	1710932400
Peshawar	115	117.1	2024-03-01 20:10:00	5	154.3	51.3	41	25.7	2024-03-20T15:00:00	2024-03-20T10:00:00	1710928800
Peshawar	123	114.4	2024-03-01 20:09:00	2	171	55	44	28	2024-03-20T14:00:00	2024-03-20T09:00:00	1710925200
Peshawar	155	122.8	2024-03-01 20:08:00	3	162.3	73.8	59	28	2024-03-20T13:00:00	2024-03-20T08:00:00	1710921600
Peshawar	173	131.1	2024-03-01 20:07:00	4	153.7	91.3	73	28	2024-03-20T12:00:00	2024-03-20T07:00:00	1710918000
Peshawar	195	139.5	2024-03-01 20:06:00	5	145	111.3	89	28	2024-03-20T11:00:00	2024-03-20T06:00:00	1710914400
Peshawar	155	154.3	2024-03-01 20:05:00	7.3	110.7	73.8	59	22.7	2024-03-20T10:00:00	2024-03-20T05:00:00	1710910800
Peshawar	155	169	2024-03-01 20:04:00	9.7	76.3	74	59	17.3	2024-03-20T09:00:00	2024-03-20T04:00:00	1710907200
Peshawar	137	183.8	2024-03-01 20:03:00	12	42	61.3	49	12	2024-03-20T08:00:00	2024-03-20T03:00:00	1710903600
Peshawar	168	183.6	2024-03-01 20:02:00	13	35	86.3	69	11.3	2024-03-20T07:00:00	2024-03-20T02:00:00	1710900000
Peshawar	229	183.4	2024-03-01 20:01:00	14	28	143.8	115	10.7	2024-03-20T06:00:00	2024-03-20T01:00:00	1710896400
Peshawar	248	183.3	2024-03-01 20:00:00	15	21	161.3	129	10	2024-03-20T05:00:00	2024-03-20T00:00:00	1710892800
Peshawar	254	202.5	2024-03-01 19:23:00	18.3	19.3	167.1	133.67	10.3	2024-03-20T04:00:00	2024-03-19T23:00:00	1710889200
Peshawar	273	221.8	2024-03-01 19:22:00	21.7	17.7	185	148	10.7	2024-03-20T03:00:00	2024-03-19T22:00:00	1710885600
Peshawar	266	241	2024-03-01 19:21:00	25	16	178.8	143	11	2024-03-20T02:00:00	2024-03-19T21:00:00	1710882000
Peshawar	208	260.1	2024-03-01 19:20:00	30	19.7	123.8	99	15.7	2024-03-20T01:00:00	2024-03-19T20:00:00	1710878400
Peshawar	168	279.2	2024-03-01 19:19:00	35	23.3	86.3	69	20.3	2024-03-20T00:00:00	2024-03-19T19:00:00	1710874800
Peshawar	157	298.2	2024-03-01 19:18:00	40	27	76.3	61	25	2024-03-19T23:00:00	2024-03-19T18:00:00	1710871200
Peshawar	179	277.6	2024-03-01 19:17:00	39.7	37.7	96.3	77	26	2024-03-19T22:00:00	2024-03-19T17:00:00	1710867600
Peshawar	156	257	2024-03-01 19:16:00	39.3	48.3	75	60	27	2024-03-19T21:00:00	2024-03-19T16:00:00	1710864000
Peshawar	152	236.4	2024-03-01 19:15:00	39	59	71.3	57	28	2024-03-19T20:00:00	2024-03-19T15:00:00	1710860400
Peshawar	98	185.2	2024-03-01 19:14:00	28	77	42.5	34	25	2024-03-19T19:00:00	2024-03-19T14:00:00	1710856800
Peshawar	78	134	2024-03-01 19:13:00	17	95	31.3	25	22	2024-03-19T18:00:00	2024-03-19T13:00:00	1710853200
Peshawar	78	82.9	2024-03-01 19:12:00	6	113	31.3	25	19	2024-03-19T17:00:00	2024-03-19T12:00:00	1710849600
Peshawar	82	82.1	2024-03-01 19:11:00	4.7	126.3	33.8	27	22.3	2024-03-19T16:00:00	2024-03-19T11:00:00	1710846000
Peshawar	78	81.3	2024-03-01 19:10:00	3.3	139.7	31	25	25.7	2024-03-19T15:00:00	2024-03-19T10:00:00	1710842400
Peshawar	91	80.5	2024-03-01 19:09:00	2	153	31.3	25	29	2024-03-19T14:00:00	2024-03-19T09:00:00	1710838800
Peshawar	93	95.9	2024-03-01 19:08:00	3	149.3	40	32	30	2024-03-19T13:00:00	2024-03-19T08:00:00	1710835200
Peshawar	93	111.3	2024-03-01 19:07:00	4	145.7	40	32	31	2024-03-19T12:00:00	2024-03-19T07:00:00	1710831600
Peshawar	78	126.6	2024-03-01 19:06:00	5	142	46	24	32	2024-03-19T11:00:00	2024-03-19T06:00:00	1710828000
Peshawar	74	140.1	2024-03-01 19:05:00	6.7	110.7	42.3	23.33	27.3	2024-03-19T10:00:00	2024-03-19T05:00:00	1710824400
Peshawar	73	153.5	2024-03-01 19:04:00	8.3	79.3	38.7	22.67	22.7	2024-03-19T09:00:00	2024-03-19T04:00:00	1710820800
Peshawar	72	166.9	2024-03-01 19:03:00	10	48	35	22	18	2024-03-19T08:00:00	2024-03-19T03:00:00	1710817200
Peshawar	66	171.8	2024-03-01 19:02:00	11	38.7	30.7	19.33	15.3	2024-03-19T07:00:00	2024-03-19T02:00:00	1710813600
Peshawar	60	176.6	2024-03-01 19:01:00	12	29.3	26.3	16.67	12.7	2024-03-19T06:00:00	2024-03-19T01:00:00	1710810000
Peshawar	54	181.5	2024-03-01 19:00:00	13	20	22	14	10	2024-03-19T05:00:00	2024-03-19T00:00:00	1710806400
Peshawar	57	192	2024-03-01 18:23:00	15.3	20	24	15.33	10.7	2024-03-19T04:00:00	2024-03-18T23:00:00	1710802800
Peshawar	60	202.5	2024-03-01 18:22:00	17.7	20	26	16.67	11.3	2024-03-19T03:00:00	2024-03-18T22:00:00	1710799200
Peshawar	63	213	2024-03-01 18:21:00	20	20	28	18	12	2024-03-19T02:00:00	2024-03-18T21:00:00	1710795600
Peshawar	68	236.4	2024-03-01 18:20:00	26	20.3	31.3	20.33	15	2024-03-19T01:00:00	2024-03-18T20:00:00	1710792000
Peshawar	73	259.7	2024-03-01 18:19:00	32	20.7	34.7	22.67	18	2024-03-19T00:00:00	2024-03-18T19:00:00	1710788400
Peshawar	78	283	2024-03-01 18:18:00	38	21	38	25	21	2024-03-18T23:00:00	2024-03-18T18:00:00	1710784800
Peshawar	82	265	2024-03-01 18:17:00	38	29.3	40.7	27	20.7	2024-03-18T22:00:00	2024-03-18T17:00:00	1710781200
Peshawar	87	246.9	2024-03-01 18:16:00	38	37.7	43.3	29	20.3	2024-03-18T21:00:00	2024-03-18T16:00:00	1710777600
Peshawar	91	228.8	2024-03-01 18:15:00	38	46	46	31	20	2024-03-18T20:00:00	2024-03-18T15:00:00	1710774000
Peshawar	79	181.5	2024-03-01 18:14:00	27.7	64	39	25.33	16.3	2024-03-18T19:00:00	2024-03-18T14:00:00	1710770400
Peshawar	67	134.2	2024-03-01 18:13:00	17.3	82	32	19.67	12.7	2024-03-18T18:00:00	2024-03-18T13:00:00	1710766800
Peshawar	54	87	2024-03-01 18:12:00	7	100	25	14	9	2024-03-18T17:00:00	2024-03-18T12:00:00	1710763200
Peshawar	56	85.4	2024-03-01 18:11:00	5.3	111.7	28	15	9.7	2024-03-18T16:00:00	2024-03-18T11:00:00	1710759600
Peshawar	59	83.8	2024-03-01 18:10:00	3.7	123.3	31	16	10.3	2024-03-18T15:00:00	2024-03-18T10:00:00	1710756000
Peshawar	69	82.3	2024-03-01 18:09:00	2	135	34	17	11	2024-03-18T14:00:00	2024-03-18T09:00:00	1710752400
Peshawar	62	94.9	2024-03-01 18:08:00	3.3	128.7	33.7	17.33	13.7	2024-03-18T13:00:00	2024-03-18T08:00:00	1710748800
Peshawar	62	107.6	2024-03-01 18:07:00	4.7	122.3	33.3	17.67	16.3	2024-03-18T12:00:00	2024-03-18T07:00:00	1710745200
Peshawar	63	120.2	2024-03-01 18:06:00	6	116	33	18	19	2024-03-18T11:00:00	2024-03-18T06:00:00	1710741600
Peshawar	62	128.6	2024-03-01 18:05:00	7.3	88.7	30.3	17.67	16	2024-03-18T10:00:00	2024-03-18T05:00:00	1710738000
Peshawar	62	137	2024-03-01 18:04:00	8.7	61.3	27.7	17.33	13	2024-03-18T09:00:00	2024-03-18T04:00:00	1710734400
Peshawar	61	145.3	2024-03-01 18:03:00	10	34	25	17	10	2024-03-18T08:00:00	2024-03-18T03:00:00	1710730800
Peshawar	56	146.1	2024-03-01 18:02:00	10.3	30	22	15	9	2024-03-18T07:00:00	2024-03-18T02:00:00	1710727200
Peshawar	52	146.9	2024-03-01 18:01:00	10.7	26	19	13	8	2024-03-18T06:00:00	2024-03-18T01:00:00	1710723600
Peshawar	46	147.7	2024-03-01 18:00:00	11	22	16	11	7	2024-03-18T05:00:00	2024-03-18T00:00:00	1710720000
Peshawar	50	168.1	2024-03-01 17:23:00	14.7	19.3	17.7	12	7.3	2024-03-18T04:00:00	2024-03-17T23:00:00	1710716400
Peshawar	52	188.5	2024-03-01 17:22:00	18.3	16.7	19.3	13	7.7	2024-03-18T03:00:00	2024-03-17T22:00:00	1710712800
Peshawar	54	208.9	2024-03-01 17:21:00	22	14	21	14	8	2024-03-18T02:00:00	2024-03-17T21:00:00	1710709200
Peshawar	60	231.1	2024-03-01 17:20:00	27	12.7	24.7	16.67	10.7	2024-03-18T01:00:00	2024-03-17T20:00:00	1710705600
Peshawar	66	253.3	2024-03-01 17:19:00	32	11.3	28.3	19.33	13.3	2024-03-18T00:00:00	2024-03-17T19:00:00	1710702000
Peshawar	72	275.5	2024-03-01 17:18:00	37	10	32	22	16	2024-03-17T23:00:00	2024-03-17T18:00:00	1710698400
Peshawar	74	253.3	2024-03-01 17:17:00	36	17.3	34	23.33	16	2024-03-17T22:00:00	2024-03-17T17:00:00	1710694800
Peshawar	77	231.1	2024-03-01 17:16:00	35	24.7	36	24.67	16	2024-03-17T21:00:00	2024-03-17T16:00:00	1710691200
Peshawar	80	208.9	2024-03-01 17:15:00	34	32	38	26	16	2024-03-17T20:00:00	2024-03-17T15:00:00	1710687600
Peshawar	72	171.4	2024-03-01 17:14:00	25.7	49.7	33	22	14.3	2024-03-17T19:00:00	2024-03-17T14:00:00	1710684000
Peshawar	63	133.8	2024-03-01 17:13:00	17.3	67.3	28	18	12.7	2024-03-17T18:00:00	2024-03-17T13:00:00	1710680400
Peshawar	54	96.3	2024-03-01 17:12:00	9	85	23	14	11	2024-03-17T17:00:00	2024-03-17T12:00:00	1710676800
Peshawar	55	94.3	2024-03-01 17:11:00	7	98	23.7	14.33	12.3	2024-03-17T16:00:00	2024-03-17T11:00:00	1710673200
Peshawar	56	92.4	2024-03-01 17:10:00	5	111	24.3	14.67	13.7	2024-03-17T15:00:00	2024-03-17T10:00:00	1710669600
Peshawar	56	90.5	2024-03-01 17:09:00	3	124	25	15	15	2024-03-17T14:00:00	2024-03-17T09:00:00	1710666000
Peshawar	59	105.8	2024-03-01 17:08:00	4.3	118	26.3	16.33	17.3	2024-03-17T13:00:00	2024-03-17T08:00:00	1710662400
Peshawar	62	121.2	2024-03-01 17:07:00	5.7	112	27.7	17.67	19.7	2024-03-17T12:00:00	2024-03-17T07:00:00	1710658800
Peshawar	65	136.6	2024-03-01 17:06:00	7	106	29	19	22	2024-03-17T11:00:00	2024-03-17T06:00:00	1710655200
Peshawar	66	148.4	2024-03-01 17:05:00	8.3	81.7	29.3	19.33	18.7	2024-03-17T10:00:00	2024-03-17T05:00:00	1710651600
Peshawar	67	160.3	2024-03-01 17:04:00	9.7	57.3	29.7	19.67	15.3	2024-03-17T09:00:00	2024-03-17T04:00:00	1710648000
Peshawar	67	172.2	2024-03-01 17:03:00	11	33	30	20	12	2024-03-17T08:00:00	2024-03-17T03:00:00	1710644400
Peshawar	62	177.4	2024-03-01 17:02:00	12.3	29	26	17.33	11	2024-03-17T07:00:00	2024-03-17T02:00:00	1710640800
Peshawar	56	182.7	2024-03-01 17:01:00	13.7	25	22	14.67	10	2024-03-17T06:00:00	2024-03-17T01:00:00	1710637200
Peshawar	50	187.9	2024-03-01 17:00:00	15	21	18	12	9	2024-03-17T05:00:00	2024-03-17T00:00:00	1710633600
Peshawar	78	208.9	2024-03-01 16:23:00	18.7	21.3	33.3	25	10.3	2024-03-17T04:00:00	2024-03-16T23:00:00	1710630000
Peshawar	142	229.9	2024-03-01 16:22:00	22.3	21.7	63.8	51	11.7	2024-03-17T03:00:00	2024-03-16T22:00:00	1710626400
Peshawar	142	250.9	2024-03-01 16:21:00	26	22	63.8	51	13	2024-03-17T02:00:00	2024-03-16T21:00:00	1710622800
Peshawar	142	276	2024-03-01 16:20:00	32.3	22.3	63.8	51	16.7	2024-03-17T01:00:00	2024-03-16T20:00:00	1710619200
Peshawar	162	301.1	2024-03-01 16:19:00	38.7	22.7	80.4	64.33	20.3	2024-03-17T00:00:00	2024-03-16T19:00:00	1710615600
Peshawar	171	326.2	2024-03-01 16:18:00	45	23	88.8	71	24	2024-03-16T23:00:00	2024-03-16T18:00:00	1710612000
Peshawar	232	304.4	2024-03-01 16:17:00	45	31	146.3	117	23	2024-03-16T22:00:00	2024-03-16T17:00:00	1710608400
Peshawar	203	282.7	2024-03-01 16:16:00	45	39	118.8	95	22	2024-03-16T21:00:00	2024-03-16T16:00:00	1710604800
Peshawar	200	260.9	2024-03-01 16:15:00	45	47	116.3	93	21	2024-03-16T20:00:00	2024-03-16T15:00:00	1710601200
Peshawar	112	205	2024-03-01 16:14:00	32.3	66	50	40	17.3	2024-03-16T19:00:00	2024-03-16T14:00:00	1710597600
Peshawar	98	149.2	2024-03-01 16:13:00	19.7	85	42.5	34	13.7	2024-03-16T18:00:00	2024-03-16T13:00:00	1710594000
Peshawar	112	93.4	2024-03-01 16:12:00	7	104	50	40	10	2024-03-16T17:00:00	2024-03-16T12:00:00	1710590400
Peshawar	61	92.4	2024-03-01 16:11:00	5.3	115.3	21.3	17	11.3	2024-03-16T16:00:00	2024-03-16T11:00:00	1710586800
Peshawar	91	91.4	2024-03-01 16:10:00	3.7	126.7	38.8	31	12.7	2024-03-16T15:00:00	2024-03-16T10:00:00	1710583200
Peshawar	142	90.5	2024-03-01 16:09:00	2	138	63.8	51	14	2024-03-16T14:00:00	2024-03-16T09:00:00	1710579600
Peshawar	171	102.7	2024-03-01 16:08:00	3.3	129.7	88.8	71	16	2024-03-16T13:00:00	2024-03-16T08:00:00	1710576000
Peshawar	107	115	2024-03-01 16:07:00	4.7	121.3	47.5	38	18	2024-03-16T12:00:00	2024-03-16T07:00:00	1710572400
Peshawar	168	127.2	2024-03-01 16:06:00	6	113	86	69	20	2024-03-16T11:00:00	2024-03-16T06:00:00	1710568800
Peshawar	145	136.8	2024-03-01 16:05:00	7.3	87.7	65	52	17	2024-03-16T10:00:00	2024-03-16T05:00:00	1710565200
Peshawar	168	146.3	2024-03-01 16:04:00	8.7	62.3	86.3	69	14	2024-03-16T09:00:00	2024-03-16T04:00:00	1710561600
Peshawar	168	155.8	2024-03-01 16:03:00	10	37	86.3	69	11	2024-03-16T08:00:00	2024-03-16T03:00:00	1710558000
Peshawar	184	157.8	2024-03-01 16:02:00	10.7	31.7	101.3	81	9.7	2024-03-16T07:00:00	2024-03-16T02:00:00	1710554400
Peshawar	208	159.7	2024-03-01 16:01:00	11.3	26.3	123.8	99	8.3	2024-03-16T06:00:00	2024-03-16T01:00:00	1710550800
Peshawar	189	161.7	2024-03-01 16:00:00	12	21	106.3	85	7	2024-03-16T05:00:00	2024-03-16T00:00:00	1710547200
Peshawar	205	183.6	2024-03-01 15:23:00	16	19.3	121	97	7.7	2024-03-16T04:00:00	2024-03-15T23:00:00	1710543600
Peshawar	145	205.6	2024-03-01 15:22:00	20	17.7	65	52	8.3	2024-03-16T03:00:00	2024-03-15T22:00:00	1710540000
Peshawar	80	227.6	2024-03-01 15:21:00	24	16	32.5	26	9	2024-03-16T02:00:00	2024-03-15T21:00:00	1710536400
Peshawar	89	254.1	2024-03-01 15:20:00	30	14.7	37.5	30	11.7	2024-03-16T01:00:00	2024-03-15T20:00:00	1710532800
Peshawar	89	280.5	2024-03-01 15:19:00	36	13.3	37.5	30	14.3	2024-03-16T00:00:00	2024-03-15T19:00:00	1710529200
Peshawar	104	307	2024-03-01 15:18:00	42	12	46.3	37	17	2024-03-15T23:00:00	2024-03-15T18:00:00	1710525600
Peshawar	72	287.1	2024-03-01 15:17:00	42.3	19.3	28	22	17.3	2024-03-15T22:00:00	2024-03-15T17:00:00	1710522000
Peshawar	168	267.3	2024-03-01 15:16:00	42.7	26.7	86.3	69	17.7	2024-03-15T21:00:00	2024-03-15T16:00:00	1710518400
Peshawar	155	247.4	2024-03-01 15:15:00	43	34	73.8	59	18	2024-03-15T20:00:00	2024-03-15T15:00:00	1710514800
Peshawar	76	193.4	2024-03-01 15:14:00	30.7	55	30	24	14.7	2024-03-15T19:00:00	2024-03-15T14:00:00	1710511200
Peshawar	63	139.3	2024-03-01 15:13:00	18.3	76	22.5	18	11.3	2024-03-15T18:00:00	2024-03-15T13:00:00	1710507600
Peshawar	61	85.2	2024-03-01 15:12:00	6	97	21.3	17	8	2024-03-15T17:00:00	2024-03-15T12:00:00	1710504000
Peshawar	63	84.6	2024-03-01 15:11:00	4.7	108	23	18	10	2024-03-15T16:00:00	2024-03-15T11:00:00	1710500400
Peshawar	55	84	2024-03-01 15:10:00	3.3	119	17.5	14	12	2024-03-15T15:00:00	2024-03-15T10:00:00	1710496800
Peshawar	63	83.5	2024-03-01 15:09:00	2	130	22.5	18	14	2024-03-15T14:00:00	2024-03-15T09:00:00	1710493200
Peshawar	76	94.7	2024-03-01 15:08:00	3	124.3	30	24	15.7	2024-03-15T13:00:00	2024-03-15T08:00:00	1710489600
Peshawar	91	106	2024-03-01 15:07:00	4	118.7	38.8	31	17.3	2024-03-15T12:00:00	2024-03-15T07:00:00	1710486000
Peshawar	155	117.3	2024-03-01 15:06:00	5	113	73.8	59	19	2024-03-15T11:00:00	2024-03-15T06:00:00	1710482400
Peshawar	150	139.5	2024-03-01 15:05:00	7.3	87	67.5	54	16	2024-03-15T10:00:00	2024-03-15T05:00:00	1710478800
Peshawar	153	161.7	2024-03-01 15:04:00	9.7	61	73	58	13	2024-03-15T09:00:00	2024-03-15T04:00:00	1710475200
Peshawar	181	183.8	2024-03-01 15:03:00	12	35	98.8	79	10	2024-03-15T08:00:00	2024-03-15T03:00:00	1710471600
Peshawar	200	190.8	2024-03-01 15:02:00	13.7	30.3	116.3	93	9.3	2024-03-15T07:00:00	2024-03-15T02:00:00	1710468000
Peshawar	168	197.8	2024-03-01 15:01:00	15.3	25.7	86.3	69	8.7	2024-03-15T06:00:00	2024-03-15T01:00:00	1710464400
Peshawar	145	204.8	2024-03-01 15:00:00	17	21	65	52	8	2024-03-15T05:00:00	2024-03-15T00:00:00	1710460800
Peshawar	139	224.3	2024-03-01 14:23:00	20	20.3	62.5	50	9	2024-03-15T04:00:00	2024-03-14T23:00:00	1710457200
Peshawar	176	243.8	2024-03-01 14:22:00	23	19.7	93.8	75	10	2024-03-15T03:00:00	2024-03-14T22:00:00	1710453600
Peshawar	142	263.2	2024-03-01 14:21:00	26	19	64	51	11	2024-03-15T02:00:00	2024-03-14T21:00:00	1710450000
Peshawar	176	285.4	2024-03-01 14:20:00	31.3	20	93.8	75	13.7	2024-03-15T01:00:00	2024-03-14T20:00:00	1710446400
Peshawar	173	307.6	2024-03-01 14:19:00	36.7	21	91.3	73	16.3	2024-03-15T00:00:00	2024-03-14T19:00:00	1710442800
Peshawar	195	329.7	2024-03-01 14:18:00	42	22	111.3	89	19	2024-03-14T23:00:00	2024-03-14T18:00:00	1710439200
Peshawar	189	309.5	2024-03-01 14:17:00	41	33.7	106.3	85	20	2024-03-14T22:00:00	2024-03-14T17:00:00	1710435600
Peshawar	168	289.3	2024-03-01 14:16:00	40	45.3	86.3	69	21	2024-03-14T21:00:00	2024-03-14T16:00:00	1710432000
Peshawar	188	269	2024-03-01 14:15:00	39	57	105	84	22	2024-03-14T20:00:00	2024-03-14T15:00:00	1710428400
Peshawar	72	217.1	2024-03-01 14:14:00	27	83	27.5	22	19.7	2024-03-14T19:00:00	2024-03-14T14:00:00	1710424800
Peshawar	80	165.2	2024-03-01 14:13:00	15	109	32.5	26	17.3	2024-03-14T18:00:00	2024-03-14T13:00:00	1710421200
Peshawar	76	113.2	2024-03-01 14:12:00	3	135	30	24	15	2024-03-14T17:00:00	2024-03-14T12:00:00	1710417600
Peshawar	87	111.9	2024-03-01 14:11:00	2.7	136.7	36.3	29	15.7	2024-03-14T16:00:00	2024-03-14T11:00:00	1710414000
Peshawar	118	110.5	2024-03-01 14:10:00	2.3	138.3	52.5	42	16.3	2024-03-14T15:00:00	2024-03-14T10:00:00	1710410400
Peshawar	87	109.1	2024-03-01 14:09:00	2	140	36	29	17	2024-03-14T14:00:00	2024-03-14T09:00:00	1710406800
Peshawar	118	115.6	2024-03-01 14:08:00	2.3	135	52.5	42	19.3	2024-03-14T13:00:00	2024-03-14T08:00:00	1710403200
Peshawar	182	122	2024-03-01 14:07:00	2.7	130	227.5	182	21.7	2024-03-14T12:00:00	2024-03-14T07:00:00	1710399600
Peshawar	182	128.4	2024-03-01 14:06:00	3	125	227.5	182	24	2024-03-14T11:00:00	2024-03-14T06:00:00	1710396000
Peshawar	154	193.4	2024-03-01 14:05:00	9.3	94	192.5	154	22.7	2024-03-14T10:00:00	2024-03-14T05:00:00	1710392400
Peshawar	248	258.3	2024-03-01 14:04:00	15.7	63	161.3	129	21.3	2024-03-14T09:00:00	2024-03-14T04:00:00	1710388800
Peshawar	153	323.3	2024-03-01 14:03:00	22	32	191	153	20	2024-03-14T08:00:00	2024-03-14T03:00:00	1710385200
Peshawar	161	327.8	2024-03-01 14:02:00	26	24	201.3	161	18.7	2024-03-14T07:00:00	2024-03-14T02:00:00	1710381600
Peshawar	250	332.3	2024-03-01 14:01:00	30	16	163.8	131	17.3	2024-03-14T06:00:00	2024-03-14T01:00:00	1710378000
Peshawar	197	336.7	2024-03-01 14:00:00	34	8	113.8	91	16	2024-03-14T05:00:00	2024-03-14T00:00:00	1710374400
Peshawar	203	322.1	2024-03-01 13:23:00	33.3	15.7	118.8	95	19	2024-03-14T04:00:00	2024-03-13T23:00:00	1710370800
Peshawar	197	307.6	2024-03-01 13:22:00	32.7	23.3	113.8	91	22	2024-03-14T03:00:00	2024-03-13T22:00:00	1710367200
Peshawar	87	293	2024-03-01 13:21:00	32	31	42	29	25	2024-03-14T02:00:00	2024-03-13T21:00:00	1710363600
Peshawar	200	307	2024-03-01 13:20:00	36.3	29.3	116.3	93	26.3	2024-03-14T01:00:00	2024-03-13T20:00:00	1710360000
Peshawar	168	321	2024-03-01 13:19:00	40.7	27.7	86.3	69	27.7	2024-03-14T00:00:00	2024-03-13T19:00:00	1710356400
Peshawar	148	335	2024-03-01 13:18:00	45	26	66.3	53	29	2024-03-13T23:00:00	2024-03-13T18:00:00	1710352800
Peshawar	145	310.7	2024-03-01 13:17:00	42.3	33	65	52	28.3	2024-03-13T22:00:00	2024-03-13T17:00:00	1710349200
Peshawar	145	286.4	2024-03-01 13:16:00	39.7	40	65	52	27.7	2024-03-13T21:00:00	2024-03-13T16:00:00	1710345600
Peshawar	181	262	2024-03-01 13:15:00	37	47	98.8	79	27	2024-03-13T20:00:00	2024-03-13T15:00:00	1710342000
Peshawar	180	223.1	2024-03-01 13:14:00	28.7	61.7	98	78	25	2024-03-13T19:00:00	2024-03-13T14:00:00	1710338400
Peshawar	134	184.2	2024-03-01 13:13:00	20.3	76.3	60	48	23	2024-03-13T18:00:00	2024-03-13T13:00:00	1710334800
Peshawar	87	145.3	2024-03-01 13:12:00	12	91	36.3	29	21	2024-03-13T17:00:00	2024-03-13T12:00:00	1710331200
Peshawar	150	141.2	2024-03-01 13:11:00	11.3	91.7	67.5	54	20.7	2024-03-13T16:00:00	2024-03-13T11:00:00	1710327600
Peshawar	184	137.1	2024-03-01 13:10:00	10.7	92.3	101.3	81	20.3	2024-03-13T15:00:00	2024-03-13T10:00:00	1710324000
Peshawar	200	133.1	2024-03-01 13:09:00	10	93	116.3	93	20	2024-03-13T14:00:00	2024-03-13T09:00:00	1710320400
Peshawar	223	130.7	2024-03-01 13:08:00	9.7	92	137.9	110.33	19	2024-03-13T13:00:00	2024-03-13T08:00:00	1710316800
Peshawar	248	128.4	2024-03-01 13:07:00	9.3	91	161.3	129	18	2024-03-13T12:00:00	2024-03-13T07:00:00	1710313200
Peshawar	269	126.1	2024-03-01 13:06:00	9	90	181.3	145	17	2024-03-13T11:00:00	2024-03-13T06:00:00	1710309600
Peshawar	269	140.5	2024-03-01 13:05:00	10.7	74.7	181.3	145	16	2024-03-13T10:00:00	2024-03-13T05:00:00	1710306000
Peshawar	152	154.8	2024-03-01 13:04:00	12.3	59.3	190	152	15	2024-03-13T09:00:00	2024-03-13T04:00:00	1710302400
Peshawar	221	169.2	2024-03-01 13:03:00	14	44	136.3	109	14	2024-03-13T08:00:00	2024-03-13T03:00:00	1710298800
Peshawar	272	191.2	2024-03-01 13:02:00	16.3	35	184	147	13.7	2024-03-13T07:00:00	2024-03-13T02:00:00	1710295200
Peshawar	155	213.2	2024-03-01 13:01:00	18.7	26	73.8	59	13.3	2024-03-13T06:00:00	2024-03-13T01:00:00	1710291600
Peshawar	139	235.2	2024-03-01 13:00:00	21	17	62.5	50	13	2024-03-13T05:00:00	2024-03-13T00:00:00	1710288000
Peshawar	118	253.9	2024-03-01 12:23:00	24.3	17.3	52.5	42	14.7	2024-03-13T04:00:00	2024-03-12T23:00:00	1710284400
Peshawar	129	272.5	2024-03-01 12:22:00	27.7	17.7	57.5	46	16.3	2024-03-13T03:00:00	2024-03-12T22:00:00	1710280800
Peshawar	148	291.2	2024-03-01 12:21:00	31	18	66.3	53	18	2024-03-13T02:00:00	2024-03-12T21:00:00	1710277200
Peshawar	189	300	2024-03-01 12:20:00	35.3	23.3	106.3	85	22	2024-03-13T01:00:00	2024-03-12T20:00:00	1710273600
Peshawar	150	308.7	2024-03-01 12:19:00	39.7	28.7	68	54	26	2024-03-13T00:00:00	2024-03-12T19:00:00	1710270000
Peshawar	211	317.5	2024-03-01 12:18:00	44	34	126.3	101	30	2024-03-12T23:00:00	2024-03-12T18:00:00	1710266400
Peshawar	237	299.2	2024-03-01 12:17:00	43.7	40	151.3	121	28.3	2024-03-12T22:00:00	2024-03-12T17:00:00	1710262800
Peshawar	227	280.9	2024-03-01 12:16:00	43.3	46	141.3	113	26.7	2024-03-12T21:00:00	2024-03-12T16:00:00	1710259200
Peshawar	123	262.6	2024-03-01 12:15:00	43	52	55	44	25	2024-03-12T20:00:00	2024-03-12T15:00:00	1710255600
Peshawar	103	212.4	2024-03-01 12:14:00	32.3	68	45.4	36.33	21.7	2024-03-12T19:00:00	2024-03-12T14:00:00	1710252000
Peshawar	69	162.2	2024-03-01 12:13:00	21.7	84	26.3	21	18.3	2024-03-12T18:00:00	2024-03-12T13:00:00	1710248400
Peshawar	69	112.1	2024-03-01 12:12:00	11	100	26.3	21	15	2024-03-12T17:00:00	2024-03-12T12:00:00	1710244800
Peshawar	74	104.1	2024-03-01 12:11:00	8	115.7	28.8	23	16	2024-03-12T16:00:00	2024-03-12T11:00:00	1710241200
Peshawar	69	96.1	2024-03-01 12:10:00	5	131.3	26.3	21	17	2024-03-12T15:00:00	2024-03-12T10:00:00	1710237600
Peshawar	84	88.1	2024-03-01 12:09:00	2	147	22.5	18	18	2024-03-12T14:00:00	2024-03-12T09:00:00	1710234000
Peshawar	72	94.5	2024-03-01 12:08:00	3	138	26.3	21	18.7	2024-03-12T13:00:00	2024-03-12T08:00:00	1710230400
Peshawar	63	101	2024-03-01 12:07:00	4	129	23	18	19.3	2024-03-12T12:00:00	2024-03-12T07:00:00	1710226800
Peshawar	78	107.4	2024-03-01 12:06:00	5	120	31.3	25	20	2024-03-12T11:00:00	2024-03-12T06:00:00	1710223200
Peshawar	123	129	2024-03-01 12:05:00	7.3	90.7	55	44	17	2024-03-12T10:00:00	2024-03-12T05:00:00	1710219600
Peshawar	168	150.6	2024-03-01 12:04:00	9.7	61.3	86.3	69	14	2024-03-12T09:00:00	2024-03-12T04:00:00	1710216000
Peshawar	165	172.2	2024-03-01 12:03:00	12	32	83.8	67	11	2024-03-12T08:00:00	2024-03-12T03:00:00	1710212400
Peshawar	163	168.9	2024-03-01 12:02:00	12.3	29	81.3	65	10	2024-03-12T07:00:00	2024-03-12T02:00:00	1710208800
Peshawar	144	165.5	2024-03-01 12:01:00	12.7	26	64.6	51.67	9	2024-03-12T06:00:00	2024-03-12T01:00:00	1710205200
Peshawar	123	162.2	2024-03-01 12:00:00	13	23	55	44	8	2024-03-12T05:00:00	2024-03-12T00:00:00	1710201600
Peshawar	145	171.8	2024-03-01 11:23:00	15	26.3	65	52	9.7	2024-03-12T04:00:00	2024-03-11T23:00:00	1710198000
Peshawar	157	181.3	2024-03-01 11:22:00	17	29.7	76.3	61	11.3	2024-03-12T03:00:00	2024-03-11T22:00:00	1710194400
Peshawar	157	190.8	2024-03-01 11:21:00	19	33	76.3	61	13	2024-03-12T02:00:00	2024-03-11T21:00:00	1710190800
Peshawar	155	223.5	2024-03-01 11:20:00	25	29.7	73.8	59	16	2024-03-12T01:00:00	2024-03-11T20:00:00	1710187200
Peshawar	232	256.2	2024-03-01 11:19:00	31	26.3	146.3	117	19	2024-03-12T00:00:00	2024-03-11T19:00:00	1710183600
Peshawar	269	288.9	2024-03-01 11:18:00	37	23	181.3	145	22	2024-03-11T23:00:00	2024-03-11T18:00:00	1710180000
Peshawar	264	271	2024-03-01 11:17:00	36.7	31.7	176.3	141	23	2024-03-11T22:00:00	2024-03-11T17:00:00	1710176400
Peshawar	248	253.1	2024-03-01 11:16:00	36.3	40.3	161.3	129	24	2024-03-11T21:00:00	2024-03-11T16:00:00	1710172800
Peshawar	110	235.2	2024-03-01 11:15:00	36	49	48.8	39	25	2024-03-11T20:00:00	2024-03-11T15:00:00	1710169200
Peshawar	104	189.5	2024-03-01 11:14:00	26.3	69.3	46.3	37	22.7	2024-03-11T19:00:00	2024-03-11T14:00:00	1710165600
Peshawar	85	143.8	2024-03-01 11:13:00	16.7	89.7	35	28	20.3	2024-03-11T18:00:00	2024-03-11T13:00:00	1710162000
Peshawar	72	98	2024-03-01 11:12:00	7	110	43	22	18	2024-03-11T17:00:00	2024-03-11T12:00:00	1710158400
Peshawar	74	99.4	2024-03-01 11:11:00	6.3	113.3	28.8	23	17.7	2024-03-11T16:00:00	2024-03-11T11:00:00	1710154800
Peshawar	69	100.8	2024-03-01 11:10:00	5.7	116.7	26.3	21	17.3	2024-03-11T15:00:00	2024-03-11T10:00:00	1710151200
Peshawar	89	102.1	2024-03-01 11:09:00	5	120	37.5	30	17	2024-03-11T14:00:00	2024-03-11T09:00:00	1710147600
Peshawar	212	110.7	2024-03-01 11:08:00	6.7	104.7	265	212	17.3	2024-03-11T13:00:00	2024-03-11T08:00:00	1710144000
Peshawar	258	119.2	2024-03-01 11:07:00	8.3	89.3	171.3	137	17.7	2024-03-11T12:00:00	2024-03-11T07:00:00	1710140400
Peshawar	67	127.8	2024-03-01 11:06:00	10	74	48	20	18	2024-03-11T11:00:00	2024-03-11T06:00:00	1710136800
Peshawar	250	137.5	2024-03-01 11:05:00	11	59.3	163.8	131	15.3	2024-03-11T10:00:00	2024-03-11T05:00:00	1710133200
Peshawar	273	147.3	2024-03-01 11:04:00	12	44.7	185	148	12.7	2024-03-11T09:00:00	2024-03-11T04:00:00	1710129600
Peshawar	253	157	2024-03-01 11:03:00	13	30	166.3	133	10	2024-03-11T08:00:00	2024-03-11T03:00:00	1710126000
Peshawar	253	176.8	2024-03-01 11:02:00	14.7	25.7	166.3	133	9.7	2024-03-11T07:00:00	2024-03-11T02:00:00	1710122400
Peshawar	229	196.7	2024-03-01 11:01:00	16.3	21.3	143.8	115	9.3	2024-03-11T06:00:00	2024-03-11T01:00:00	1710118800
Peshawar	50	216.5	2024-03-01 11:00:00	18	17	22	12	9	2024-03-11T05:00:00	2024-03-11T00:00:00	1710115200
Peshawar	197	249.2	2024-03-01 10:23:00	23.7	14.7	113.8	91	11.3	2024-03-11T04:00:00	2024-03-10T23:00:00	1710111600
Peshawar	221	281.9	2024-03-01 10:22:00	29.3	12.3	136.3	109	13.7	2024-03-11T03:00:00	2024-03-10T22:00:00	1710108000
Peshawar	250	314.6	2024-03-01 10:21:00	35	10	163.8	131	16	2024-03-11T02:00:00	2024-03-10T21:00:00	1710104400
Peshawar	223	336.9	2024-03-01 10:20:00	40.3	11.7	278.8	223	20.3	2024-03-11T01:00:00	2024-03-10T20:00:00	1710100800
Peshawar	177	359.3	2024-03-01 10:19:00	45.7	13.3	221.3	177	24.7	2024-03-11T00:00:00	2024-03-10T19:00:00	1710097200
Peshawar	215	381.7	2024-03-01 10:18:00	51	15	268.8	215	29	2024-03-10T23:00:00	2024-03-10T18:00:00	1710093600
Peshawar	176	359.1	2024-03-01 10:17:00	51	20.7	220	176	28	2024-03-10T22:00:00	2024-03-10T17:00:00	1710090000
Peshawar	195	336.5	2024-03-01 10:16:00	51	26.3	243.8	195	27	2024-03-10T21:00:00	2024-03-10T16:00:00	1710086400
Peshawar	184	314	2024-03-01 10:15:00	51	32	101.3	81	26	2024-03-10T20:00:00	2024-03-10T15:00:00	1710082800
Peshawar	173	259.7	2024-03-01 10:14:00	39.3	49.7	91.3	73	23.3	2024-03-10T19:00:00	2024-03-10T14:00:00	1710079200
Peshawar	163	205.4	2024-03-01 10:13:00	27.7	67.3	81.3	65	20.7	2024-03-10T18:00:00	2024-03-10T13:00:00	1710075600
Peshawar	171	151.2	2024-03-01 10:12:00	16	85	88.8	71	18	2024-03-10T17:00:00	2024-03-10T12:00:00	1710072000
Peshawar	158	138.3	2024-03-01 10:11:00	12.7	98	76.7	61.33	18.3	2024-03-10T16:00:00	2024-03-10T11:00:00	1710068400
Peshawar	152	125.5	2024-03-01 10:10:00	9.3	111	71.3	57	18.7	2024-03-10T15:00:00	2024-03-10T10:00:00	1710064800
Peshawar	118	112.6	2024-03-01 10:09:00	6	124	52.5	42	19	2024-03-10T14:00:00	2024-03-10T09:00:00	1710061200
Peshawar	112	119.8	2024-03-01 10:08:00	7	115	50	40	19	2024-03-10T13:00:00	2024-03-10T08:00:00	1710057600
Peshawar	123	127	2024-03-01 10:07:00	8	106	55	44	19	2024-03-10T12:00:00	2024-03-10T07:00:00	1710054000
Peshawar	232	134.2	2024-03-01 10:06:00	9	97	146.3	117	19	2024-03-10T11:00:00	2024-03-10T06:00:00	1710050400
Peshawar	123	143.2	2024-03-01 10:05:00	10	76.3	55	44	16.3	2024-03-10T10:00:00	2024-03-10T05:00:00	1710046800
Peshawar	172	152.1	2024-03-01 10:04:00	11	55.7	215	172	13.7	2024-03-10T09:00:00	2024-03-10T04:00:00	1710043200
Peshawar	266	161.1	2024-03-01 10:03:00	12	35	178.8	143	11	2024-03-10T08:00:00	2024-03-10T03:00:00	1710039600
Peshawar	104	162.8	2024-03-01 10:02:00	11.7	32.7	46.3	37	9.7	2024-03-10T07:00:00	2024-03-10T02:00:00	1710036000
Peshawar	76	164.6	2024-03-01 10:01:00	11.3	30.3	30	24	8.3	2024-03-10T06:00:00	2024-03-10T01:00:00	1710032400
Peshawar	78	166.3	2024-03-01 10:00:00	11	28	31.3	25	7	2024-03-10T05:00:00	2024-03-10T00:00:00	1710028800
Peshawar	76	182.9	2024-03-01 09:23:00	14	27.7	30	24	8	2024-03-10T04:00:00	2024-03-09T23:00:00	1710025200
Peshawar	115	199.4	2024-03-01 09:22:00	17	27.3	51.3	41	9	2024-03-10T03:00:00	2024-03-09T22:00:00	1710021600
Peshawar	142	215.9	2024-03-01 09:21:00	20	27	63.8	51	10	2024-03-10T02:00:00	2024-03-09T21:00:00	1710018000
Peshawar	181	236.4	2024-03-01 09:20:00	25	25.7	98.8	79	11.7	2024-03-10T01:00:00	2024-03-09T20:00:00	1710014400
Peshawar	221	256.8	2024-03-01 09:19:00	30	24.3	136.3	109	13.3	2024-03-10T00:00:00	2024-03-09T19:00:00	1710010800
Peshawar	152	277.2	2024-03-01 09:18:00	35	23	190	152	15	2024-03-09T23:00:00	2024-03-09T18:00:00	1710007200
Peshawar	213	262.6	2024-03-01 09:17:00	36	30	128.8	103	15.7	2024-03-09T22:00:00	2024-03-09T17:00:00	1710003600
Peshawar	223	248	2024-03-01 09:16:00	37	37	137.5	110	16.3	2024-03-09T21:00:00	2024-03-09T16:00:00	1710000000
Peshawar	195	233.4	2024-03-01 09:15:00	38	44	111.3	89	17	2024-03-09T20:00:00	2024-03-09T15:00:00	1709996400
Peshawar	107	186.9	2024-03-01 09:14:00	27.7	66.7	47.5	38	14.7	2024-03-09T19:00:00	2024-03-09T14:00:00	1709992800
Peshawar	72	140.5	2024-03-01 09:13:00	17.3	89.3	27.5	22	12.3	2024-03-09T18:00:00	2024-03-09T13:00:00	1709989200
Peshawar	67	94	2024-03-01 09:12:00	7	112	25	20	10	2024-03-09T17:00:00	2024-03-09T12:00:00	1709985600
Peshawar	72	91	2024-03-01 09:11:00	5.3	124	28	22	10.7	2024-03-09T16:00:00	2024-03-09T11:00:00	1709982000
Peshawar	70	88.1	2024-03-01 09:10:00	3.7	136	22.5	18	11.3	2024-03-09T15:00:00	2024-03-09T10:00:00	1709978400
Peshawar	85	85.2	2024-03-01 09:09:00	2	148	31.3	25	12	2024-03-09T14:00:00	2024-03-09T09:00:00	1709974800
Peshawar	87	101.4	2024-03-01 09:08:00	3	142.7	36.3	29	14.3	2024-03-09T13:00:00	2024-03-09T08:00:00	1709971200
Peshawar	100	117.5	2024-03-01 09:07:00	4	137.3	43.8	35	16.7	2024-03-09T12:00:00	2024-03-09T07:00:00	1709967600
Peshawar	155	133.6	2024-03-01 09:06:00	5	132	73.8	59	19	2024-03-09T11:00:00	2024-03-09T06:00:00	1709964000
Peshawar	175	147.8	2024-03-01 09:05:00	6.7	102.7	218.8	175	15.7	2024-03-09T10:00:00	2024-03-09T05:00:00	1709960400
Peshawar	153	162	2024-03-01 09:04:00	8.3	73.3	73	58	12.3	2024-03-09T09:00:00	2024-03-09T04:00:00	1709956800
Peshawar	112	176.2	2024-03-01 09:03:00	10	44	50	40	9	2024-03-09T08:00:00	2024-03-09T03:00:00	1709953200
Peshawar	91	182.1	2024-03-01 09:02:00	11	39.3	38.8	31	8.3	2024-03-09T07:00:00	2024-03-09T02:00:00	1709949600
Peshawar	89	187.9	2024-03-01 09:01:00	12	34.7	37.5	30	7.7	2024-03-09T06:00:00	2024-03-09T01:00:00	1709946000
Peshawar	89	193.8	2024-03-01 09:00:00	13	30	37.5	30	7	2024-03-09T05:00:00	2024-03-09T00:00:00	1709942400
Peshawar	107	208.9	2024-03-01 08:23:00	16	27.7	47.5	38	8	2024-03-09T04:00:00	2024-03-08T23:00:00	1709938800
Peshawar	121	224.1	2024-03-01 08:22:00	19	25.3	54	43	9	2024-03-09T03:00:00	2024-03-08T22:00:00	1709935200
Peshawar	98	239.3	2024-03-01 08:21:00	22	23	42.5	34	10	2024-03-09T02:00:00	2024-03-08T21:00:00	1709931600
Peshawar	107	252.9	2024-03-01 08:20:00	26	23.7	47.5	38	12.3	2024-03-09T01:00:00	2024-03-08T20:00:00	1709928000
Peshawar	118	266.5	2024-03-01 08:19:00	30	24.3	52.5	42	14.7	2024-03-09T00:00:00	2024-03-08T19:00:00	1709924400
Peshawar	168	280.1	2024-03-01 08:18:00	34	25	86.3	69	17	2024-03-08T23:00:00	2024-03-08T18:00:00	1709920800
Peshawar	171	253.1	2024-03-01 08:17:00	32.3	36.3	88.8	71	17	2024-03-08T22:00:00	2024-03-08T17:00:00	1709917200
Peshawar	167	226	2024-03-01 08:16:00	30.7	47.7	85	68	17	2024-03-08T21:00:00	2024-03-08T16:00:00	1709913600
Peshawar	200	199	2024-03-01 08:15:00	29	59	116.3	93	17	2024-03-08T20:00:00	2024-03-08T15:00:00	1709910000
Peshawar	112	164	2024-03-01 08:14:00	21.3	77	50	40	15	2024-03-08T19:00:00	2024-03-08T14:00:00	1709906400
Peshawar	63	129	2024-03-01 08:13:00	13.7	95	22.5	18	13	2024-03-08T18:00:00	2024-03-08T13:00:00	1709902800
Peshawar	72	94	2024-03-01 08:12:00	6	113	27.5	22	11	2024-03-08T17:00:00	2024-03-08T12:00:00	1709899200
Peshawar	74	91.4	2024-03-01 08:11:00	4.7	121	28.8	23	12	2024-03-08T16:00:00	2024-03-08T11:00:00	1709895600
Peshawar	78	88.9	2024-03-01 08:10:00	3.3	129	31.3	25	13	2024-03-08T15:00:00	2024-03-08T10:00:00	1709892000
Peshawar	71	86.4	2024-03-01 08:09:00	2	137	34	18	14	2024-03-08T14:00:00	2024-03-08T09:00:00	1709888400
Peshawar	115	106.8	2024-03-01 08:08:00	3	135	51.3	41	18	2024-03-08T13:00:00	2024-03-08T08:00:00	1709884800
Peshawar	126	127.2	2024-03-01 08:07:00	4	133	56.3	45	22	2024-03-08T12:00:00	2024-03-08T07:00:00	1709881200
Peshawar	126	147.7	2024-03-01 08:06:00	5	131	56.3	45	26	2024-03-08T11:00:00	2024-03-08T06:00:00	1709877600
Peshawar	211	170	2024-03-01 08:05:00	7.7	100.7	126.3	101	22	2024-03-08T10:00:00	2024-03-08T05:00:00	1709874000
Peshawar	165	192.4	2024-03-01 08:04:00	10.3	70.3	83.8	67	18	2024-03-08T09:00:00	2024-03-08T04:00:00	1709870400
Peshawar	207	214.8	2024-03-01 08:03:00	13	40	123	98	14	2024-03-08T08:00:00	2024-03-08T03:00:00	1709866800
Peshawar	139	226.4	2024-03-01 08:02:00	15.3	33.3	62.5	50	13.3	2024-03-08T07:00:00	2024-03-08T02:00:00	1709863200
Peshawar	123	238.1	2024-03-01 08:01:00	17.7	26.7	55	44	12.7	2024-03-08T06:00:00	2024-03-08T01:00:00	1709859600
Peshawar	98	249.8	2024-03-01 08:00:00	20	20	42.5	34	12	2024-03-08T05:00:00	2024-03-08T00:00:00	1709856000
Peshawar	104	268.3	2024-03-01 07:23:00	24	19.3	46.3	37	14	2024-03-08T04:00:00	2024-03-07T23:00:00	1709852400
Peshawar	123	286.7	2024-03-01 07:22:00	28	18.7	55	44	16	2024-03-08T03:00:00	2024-03-07T22:00:00	1709848800
Peshawar	91	305.2	2024-03-01 07:21:00	32	18	48	31	18	2024-03-08T02:00:00	2024-03-07T21:00:00	1709845200
Peshawar	137	321.2	2024-03-01 07:20:00	37.7	22	61.3	49	23	2024-03-08T01:00:00	2024-03-07T20:00:00	1709841600
Peshawar	232	337.1	2024-03-01 07:19:00	43.3	26	146.3	117	28	2024-03-08T00:00:00	2024-03-07T19:00:00	1709838000
Peshawar	208	353.1	2024-03-01 07:18:00	49	30	123.8	99	33	2024-03-07T23:00:00	2024-03-07T18:00:00	1709834400
Peshawar	163	325.1	2024-03-01 07:17:00	47.3	39.3	81.3	65	31.7	2024-03-07T22:00:00	2024-03-07T17:00:00	1709830800
Peshawar	153	297.1	2024-03-01 07:16:00	45.7	48.7	72.1	57.67	30.3	2024-03-07T21:00:00	2024-03-07T16:00:00	1709827200
Peshawar	104	269	2024-03-01 07:15:00	44	58	46.3	37	29	2024-03-07T20:00:00	2024-03-07T15:00:00	1709823600
Peshawar	104	208.9	2024-03-01 07:14:00	30.3	81.7	46.3	37	26.3	2024-03-07T19:00:00	2024-03-07T14:00:00	1709820000
Peshawar	82	148.8	2024-03-01 07:13:00	16.7	105.3	33.8	27	23.7	2024-03-07T18:00:00	2024-03-07T13:00:00	1709816400
Peshawar	91	88.7	2024-03-01 07:12:00	3	129	38.8	31	21	2024-03-07T17:00:00	2024-03-07T12:00:00	1709812800
Peshawar	189	88.9	2024-03-01 07:11:00	2.7	133	106.3	85	23.3	2024-03-07T16:00:00	2024-03-07T11:00:00	1709809200
Peshawar	189	89.1	2024-03-01 07:10:00	2.3	137	106.3	85	25.7	2024-03-07T15:00:00	2024-03-07T10:00:00	1709805600
Peshawar	188	89.3	2024-03-01 07:09:00	2	141	105	84	28	2024-03-07T14:00:00	2024-03-07T09:00:00	1709802000
Peshawar	168	96.7	2024-03-01 07:08:00	2.7	135	86.3	69	27	2024-03-07T13:00:00	2024-03-07T08:00:00	1709798400
Peshawar	152	104.1	2024-03-01 07:07:00	3.3	129	71.3	57	26	2024-03-07T12:00:00	2024-03-07T07:00:00	1709794800
Peshawar	208	111.5	2024-03-01 07:06:00	4	123	123.8	99	25	2024-03-07T11:00:00	2024-03-07T06:00:00	1709791200
Peshawar	232	151.5	2024-03-01 07:05:00	7.7	93.7	146.3	117	21	2024-03-07T10:00:00	2024-03-07T05:00:00	1709787600
Peshawar	184	191.6	2024-03-01 07:04:00	11.3	64.3	101.3	81	17	2024-03-07T09:00:00	2024-03-07T04:00:00	1709784000
Peshawar	208	231.7	2024-03-01 07:03:00	15	35	123.8	99	13	2024-03-07T08:00:00	2024-03-07T03:00:00	1709780400
Peshawar	183	235.8	2024-03-01 07:02:00	16.7	30.7	100	80	12.7	2024-03-07T07:00:00	2024-03-07T02:00:00	1709776800
Peshawar	242	239.9	2024-03-01 07:01:00	18.3	26.3	156.3	125	12.3	2024-03-07T06:00:00	2024-03-07T01:00:00	1709773200
Peshawar	152	243.9	2024-03-01 07:00:00	20	22	190	152	12	2024-03-07T05:00:00	2024-03-07T00:00:00	1709769600
Peshawar	164	260.3	2024-03-01 06:23:00	23	19.7	205	164	13.3	2024-03-07T04:00:00	2024-03-06T23:00:00	1709766000
Peshawar	167	276.6	2024-03-01 06:22:00	26	17.3	208.8	167	14.7	2024-03-07T03:00:00	2024-03-06T22:00:00	1709762400
Peshawar	85	293	2024-03-01 06:21:00	29	15	45	28	16	2024-03-07T02:00:00	2024-03-06T21:00:00	1709758800
Peshawar	167	309.9	2024-03-01 06:20:00	34.3	15.3	208.8	167	19.7	2024-03-07T01:00:00	2024-03-06T20:00:00	1709755200
Peshawar	185	326.8	2024-03-01 06:19:00	39.7	15.7	231.3	185	23.3	2024-03-07T00:00:00	2024-03-06T19:00:00	1709751600
Peshawar	205	343.7	2024-03-01 06:18:00	45	16	256.3	205	27	2024-03-06T23:00:00	2024-03-06T18:00:00	1709748000
Peshawar	193	329	2024-03-01 06:17:00	46	22.3	241.3	193	27.3	2024-03-06T22:00:00	2024-03-06T17:00:00	1709744400
Peshawar	232	314.2	2024-03-01 06:16:00	47	28.7	146.3	117	27.7	2024-03-06T21:00:00	2024-03-06T16:00:00	1709740800
Peshawar	184	299.4	2024-03-01 06:15:00	48	35	101.3	81	28	2024-03-06T20:00:00	2024-03-06T15:00:00	1709737200
Peshawar	227	241.2	2024-03-01 06:14:00	35.3	59.7	141	113	26	2024-03-06T19:00:00	2024-03-06T14:00:00	1709733600
Peshawar	163	183.1	2024-03-01 06:13:00	22.7	84.3	81.3	65	24	2024-03-06T18:00:00	2024-03-06T13:00:00	1709730000
Peshawar	98	124.9	2024-03-01 06:12:00	10	109	42.5	34	22	2024-03-06T17:00:00	2024-03-06T12:00:00	1709726400
Peshawar	87	117.3	2024-03-01 06:11:00	8	119.7	36.3	29	23	2024-03-06T16:00:00	2024-03-06T11:00:00	1709722800
Peshawar	145	109.7	2024-03-01 06:10:00	6	130.3	65	52	24	2024-03-06T15:00:00	2024-03-06T10:00:00	1709719200
Peshawar	107	102.1	2024-03-01 06:09:00	4	141	47.5	38	25	2024-03-06T14:00:00	2024-03-06T09:00:00	1709715600
Peshawar	148	112.1	2024-03-01 06:08:00	4.7	132.7	66	53	25.3	2024-03-06T13:00:00	2024-03-06T08:00:00	1709712000
Peshawar	100	122	2024-03-01 06:07:00	5.3	124.3	43.8	35	25.7	2024-03-06T12:00:00	2024-03-06T07:00:00	1709708400
Peshawar	165	131.9	2024-03-01 06:06:00	6	116	206.3	165	26	2024-03-06T11:00:00	2024-03-06T06:00:00	1709704800
Peshawar	157	145.1	2024-03-01 06:05:00	7.7	90.3	196.3	157	21.7	2024-03-06T10:00:00	2024-03-06T05:00:00	1709701200
Peshawar	276	158.4	2024-03-01 06:04:00	9.3	64.7	187.5	150	17.3	2024-03-06T09:00:00	2024-03-06T04:00:00	1709697600
Peshawar	242	171.6	2024-03-01 06:03:00	11	39	156.3	125	13	2024-03-06T08:00:00	2024-03-06T03:00:00	1709694000
Peshawar	270	175.3	2024-03-01 06:02:00	11.3	36.3	183	146	11.7	2024-03-06T07:00:00	2024-03-06T02:00:00	1709690400
Peshawar	168	179	2024-03-01 06:01:00	11.7	33.7	86.3	69	10.3	2024-03-06T06:00:00	2024-03-06T01:00:00	1709686800
Peshawar	168	182.7	2024-03-01 06:00:00	12	31	86.3	69	9	2024-03-06T05:00:00	2024-03-06T00:00:00	1709683200
Peshawar	126	198.8	2024-03-01 05:23:00	15	29.7	56.3	45	9.7	2024-03-06T04:00:00	2024-03-05T23:00:00	1709679600
Peshawar	123	215	2024-03-01 05:22:00	18	28.3	55	44	10.3	2024-03-06T03:00:00	2024-03-05T22:00:00	1709676000
Peshawar	181	231.1	2024-03-01 05:21:00	21	27	98.8	79	11	2024-03-06T02:00:00	2024-03-05T21:00:00	1709672400
Peshawar	100	247.3	2024-03-01 05:20:00	25.3	25	44	35	13	2024-03-06T01:00:00	2024-03-05T20:00:00	1709668800
Peshawar	181	263.4	2024-03-01 05:19:00	29.7	23	98.8	79	15	2024-03-06T00:00:00	2024-03-05T19:00:00	1709665200
Peshawar	266	279.5	2024-03-01 05:18:00	34	21	178.8	143	17	2024-03-05T23:00:00	2024-03-05T18:00:00	1709661600
Peshawar	151	264.8	2024-03-01 05:17:00	34.7	26.7	188.8	151	18.7	2024-03-05T22:00:00	2024-03-05T17:00:00	1709658000
Peshawar	171	250	2024-03-01 05:16:00	35.3	32.3	88.8	71	20.3	2024-03-05T21:00:00	2024-03-05T16:00:00	1709654400
Peshawar	104	235.2	2024-03-01 05:15:00	36	38	46.3	37	22	2024-03-05T20:00:00	2024-03-05T15:00:00	1709650800
Peshawar	168	187.1	2024-03-01 05:14:00	26	62.3	86	69	22	2024-03-05T19:00:00	2024-03-05T14:00:00	1709647200
Peshawar	80	139.1	2024-03-01 05:13:00	16	86.7	32.5	26	22	2024-03-05T18:00:00	2024-03-05T13:00:00	1709643600
Peshawar	72	91	2024-03-01 05:12:00	6	111	27.5	22	22	2024-03-05T17:00:00	2024-03-05T12:00:00	1709640000
Peshawar	72	91	2024-03-01 05:11:00	5	119.3	27.5	22	22.3	2024-03-05T16:00:00	2024-03-05T11:00:00	1709636400
Peshawar	67	91	2024-03-01 05:10:00	4	127.7	25	20	22.7	2024-03-05T15:00:00	2024-03-05T10:00:00	1709632800
[truncated: 2,923 more rows]
