# Supplementary material for: Air quality index prediction using machine learning regression models: A comparative analysis
Source: PLoS One. 2026 Jul 8;21(7):e0349858. doi: 10.1371/journal.pone.0349858 (PMC13345278; doi:10.1371/journal.pone.0349858)
Supplement: S1 File — (ZIP) [file pone.0349858.s001.zip › My_dataset_Air_quality/islamabad_convert_into_y_m_d_h_into_one_hot_encoding.xlsx]

## Sheet: Sheet1
aqi	co	no2	o3	pm10	pm25	so2	timestamp_local	year	month	day	hour	City_Islamabad	aqi_label_Good	aqi_label_Hazardous	aqi_label_Moderate	aqi_label_Unhealthy	aqi_label_Unhealthy for sensitive groups	aqi_label_Very Unhealthy
134	176.6	9	73	48	48	12	2024-01-31	2024	1	31	0	1	0	0	0	0	1	0
219	183.8	10	75	133.8	107	13	2024-01-30 23:00:00	2024	1	30	23	1	0	0	0	0	0	1
215	204.1	13.3	69.7	130	104	15	2024-01-30 22:00:00	2024	1	30	22	1	0	0	0	0	0	1
227	224.3	16.7	64.3	130	113.5	17	2024-01-30 21:00:00	2024	1	30	21	1	0	0	0	0	0	1
195	244.5	20	59	111.3	89	19	2024-01-30 20:00:00	2024	1	30	20	1	0	0	0	1	0	0
205	207	16	65.3	150	96.5	17	2024-01-30 19:00:00	2024	1	30	19	1	0	0	0	0	0	1
187	169.4	12	71.7	108	83.5	15	2024-01-30 18:00:00	2024	1	30	18	1	0	0	0	1	0	0
237	131.9	8	78	151.3	121	13	2024-01-30 17:00:00	2024	1	30	17	1	0	0	0	0	0	1
181	124.9	6.3	85.3	99	79	14	2024-01-30 16:00:00	2024	1	30	16	1	0	0	0	1	0	0
230	117.9	4.7	92.7	148	115.5	15	2024-01-30 15:00:00	2024	1	30	15	1	0	0	0	0	0	1
197	110.9	3	100	136	91	16	2024-01-30 14:00:00	2024	1	30	14	1	0	0	0	1	0	0
197	149.4	4	98.3	95	90.5	17	2024-01-30 13:00:00	2024	1	30	13	1	0	0	0	1	0	0
188	187.9	5	96.7	89	84	18	2024-01-30 12:00:00	2024	1	30	12	1	0	0	0	1	0	0
171	226.4	6	95	88.8	71	19	2024-01-30 11:00:00	2024	1	30	11	1	0	0	0	1	0	0
201	252.5	8	80	118	94	17.3	2024-01-30 10:00:00	2024	1	30	10	1	0	0	0	0	0	1
178	278.6	10	65	88	76.5	15.7	2024-01-30 09:00:00	2024	1	30	9	1	0	0	0	1	0	0
185	304.6	12	50	101	82	14	2024-01-30 08:00:00	2024	1	30	8	1	0	0	0	1	0	0
173	280.7	8.7	51.7	101	73	11.7	2024-01-30 07:00:00	2024	1	30	7	1	0	0	0	1	0	0
164	256.8	5.3	53.3	81	66	9.3	2024-01-30 06:00:00	2024	1	30	6	1	0	0	0	1	0	0
159	232.9	2	55	83	62.5	7	2024-01-30 05:00:00	2024	1	30	5	1	0	0	0	1	0	0
163	344.5	13.7	41.3	81.3	65	8.3	2024-01-30 04:00:00	2024	1	30	4	1	0	0	0	1	0	0
164	456.2	25.3	27.7	81.7	66.17	9.7	2024-01-30 03:00:00	2024	1	30	3	1	0	0	0	1	0	0
167	567.8	37	14	81	68	11	2024-01-30 02:00:00	2024	1	30	2	1	0	0	0	1	0	0
176	613	43	10.7	93.8	75	19	2024-01-30 01:00:00	2024	1	30	1	1	0	0	0	1	0	0
200	658.1	49	7.3	93	93	27	2024-01-30	2024	1	30	0	1	0	0	0	1	0	0
244	703.2	55	4	126	126	35	2024-01-29 23:00:00	2024	1	29	23	1	0	0	0	0	0	1
264	626.8	55.7	13	176.3	141	40.7	2024-01-29 22:00:00	2024	1	29	22	1	0	0	0	0	0	1
183	550.3	56.3	22	229	183	46.3	2024-01-29 21:00:00	2024	1	29	21	1	0	0	0	1	0	0
151	473.9	57	31	171	151	52	2024-01-29 20:00:00	2024	1	29	20	1	0	0	0	1	0	0
221	371.4	41.3	53.3	205	108.5	45.7	2024-01-29 19:00:00	2024	1	29	19	1	0	0	0	0	0	1
178	268.8	25.7	75.7	140	76.5	39.3	2024-01-29 18:00:00	2024	1	29	18	1	0	0	0	1	0	0
127	166.3	10	98	68	45.5	33	2024-01-29 17:00:00	2024	1	29	17	1	0	0	0	0	1	0
104	153.5	7.3	104.7	46.3	37	30	2024-01-29 16:00:00	2024	1	29	16	1	0	0	0	0	1	0
104	140.6	4.7	111.3	46	37	27	2024-01-29 15:00:00	2024	1	29	15	1	0	0	0	0	1	0
106	127.8	2	118	46	37.5	24	2024-01-29 14:00:00	2024	1	29	14	1	0	0	0	0	1	0
118	150.6	3	113	52.5	42	27	2024-01-29 13:00:00	2024	1	29	13	1	0	0	0	0	1	0
139	173.3	4	108	50	50	30	2024-01-29 12:00:00	2024	1	29	12	1	0	0	0	0	1	0
150	196.1	5	103	54	54	33	2024-01-29 11:00:00	2024	1	29	11	1	0	0	0	0	1	0
172	254.4	10.3	80.7	81	72	32.7	2024-01-29 10:00:00	2024	1	29	10	1	0	0	0	1	0	0
205	312.8	15.7	58.3	121.3	97	32.3	2024-01-29 09:00:00	2024	1	29	9	1	0	0	0	0	0	1
179	371.2	21	36	96	77	32	2024-01-29 08:00:00	2024	1	29	8	1	0	0	0	1	0	0
212	336	16	49.3	119	102	36	2024-01-29 07:00:00	2024	1	29	7	1	0	0	0	0	0	1
228	300.7	11	62.7	131	114	40	2024-01-29 06:00:00	2024	1	29	6	1	0	0	0	0	0	1
243	265.5	6	76	150	125.5	44	2024-01-29 05:00:00	2024	1	29	5	1	0	0	0	0	0	1
243	289.5	7.3	81	158	125.5	48.7	2024-01-29 04:00:00	2024	1	29	4	1	0	0	0	0	0	1
235	313.4	8.7	86	148.8	119	53.3	2024-01-29 03:00:00	2024	1	29	3	1	0	0	0	0	0	1
180	337.3	10	91	117	78	58	2024-01-29 02:00:00	2024	1	29	2	1	0	0	0	1	0	0
242	347.4	11.7	93.3	144	125	59.3	2024-01-29 01:00:00	2024	1	29	1	1	0	0	0	0	0	1
262	357.6	13.3	95.7	163	140	60.7	2024-01-29	2024	1	29	0	1	0	0	0	0	0	1
179	367.7	15	98	183	179	62	2024-01-28 23:00:00	2024	1	28	23	1	0	0	0	1	0	0
188	347	15.7	98.7	233	188.5	55.3	2024-01-28 22:00:00	2024	1	28	22	1	0	0	0	1	0	0
194	326.4	16.3	99.3	242.5	194	48.7	2024-01-28 21:00:00	2024	1	28	21	1	0	0	0	1	0	0
190	305.8	17	100	238	190	42	2024-01-28 20:00:00	2024	1	28	20	1	0	0	0	1	0	0
153	266.9	15	100	241	153	35	2024-01-28 19:00:00	2024	1	28	19	1	0	0	0	1	0	0
150	228	13	100	255	150.5	28	2024-01-28 18:00:00	2024	1	28	18	1	0	0	0	0	1	0
217	189.1	11	100	138	105.5	21	2024-01-28 17:00:00	2024	1	28	17	1	0	0	0	0	0	1
213	157.8	8.3	98	119	103	17	2024-01-28 16:00:00	2024	1	28	16	1	0	0	0	0	0	1
238	126.4	5.7	96	123	121.5	13	2024-01-28 15:00:00	2024	1	28	15	1	0	0	0	0	0	1
72	95.1	3	94	51	22	9	2024-01-28 14:00:00	2024	1	28	14	1	0	0	1	0	0	0
264	115.7	4	90	176	141	11.7	2024-01-28 13:00:00	2024	1	28	13	1	0	0	0	0	0	1
248	136.4	5	86	171	129	14.3	2024-01-28 12:00:00	2024	1	28	12	1	0	0	0	0	0	1
273	157	6	82	148	148	17	2024-01-28 11:00:00	2024	1	28	11	1	0	0	0	0	0	1
166	172.7	7	74	207.5	166	16.3	2024-01-28 10:00:00	2024	1	28	10	1	0	0	0	1	0	0
188	188.5	8	66	298	188.5	15.7	2024-01-28 09:00:00	2024	1	28	9	1	0	0	0	1	0	0
93	204.3	9	58	54	32	15	2024-01-28 08:00:00	2024	1	28	8	1	0	0	1	0	0	0
256	240.2	9	54	169	135	14.3	2024-01-28 07:00:00	2024	1	28	7	1	0	0	0	0	0	1
253	276.2	9	50	164	133	13.7	2024-01-28 06:00:00	2024	1	28	6	1	0	0	0	0	0	1
266	312.2	9	46	163	142.5	13	2024-01-28 05:00:00	2024	1	28	5	1	0	0	0	0	0	1
276	448.2	26	34	193	150	26.3	2024-01-28 04:00:00	2024	1	28	4	1	0	0	0	0	0	1
263	584.2	43	22	175	140.5	39.7	2024-01-28 03:00:00	2024	1	28	3	1	0	0	0	0	0	1
156	720.2	60	10	90	60	53	2024-01-28 02:00:00	2024	1	28	2	1	0	0	0	1	0	0
161	736.5	62.7	8.7	201.3	161	57.3	2024-01-28 01:00:00	2024	1	28	1	1	0	0	0	1	0	0
171	752.8	65.3	7.3	200	171	61.7	2024-01-28	2024	1	28	0	1	0	0	0	1	0	0
181	769.2	68	6	226	181	66	2024-01-27 23:00:00	2024	1	27	23	1	0	0	0	1	0	0
196	685.7	68.7	7.3	245	196	62.3	2024-01-27 22:00:00	2024	1	27	22	1	0	0	0	1	0	0
171	602.3	69.3	8.7	225	171.5	58.7	2024-01-27 21:00:00	2024	1	27	21	1	0	0	0	1	0	0
269	518.8	70	10	181.3	145	55	2024-01-27 20:00:00	2024	1	27	20	1	0	0	0	0	0	1
162	411.6	53.7	31	203	162	47.7	2024-01-27 19:00:00	2024	1	27	19	1	0	0	0	1	0	0
244	304.4	37.3	52	175	126.5	40.3	2024-01-27 18:00:00	2024	1	27	18	1	0	0	0	0	0	1
207	197.3	21	73	136	98	33	2024-01-27 17:00:00	2024	1	27	17	1	0	0	0	0	0	1
217	173.5	16	86.3	106	106	32	2024-01-27 16:00:00	2024	1	27	16	1	0	0	0	0	0	1
152	149.8	11	99.7	156	152	31	2024-01-27 15:00:00	2024	1	27	15	1	0	0	0	1	0	0
183	126.1	6	113	223	183.5	30	2024-01-27 14:00:00	2024	1	27	14	1	0	0	0	1	0	0
155	145.3	6	106	190.7	155	29	2024-01-27 13:00:00	2024	1	27	13	1	0	0	0	1	0	0
213	164.6	6	99	128.8	103	28	2024-01-27 12:00:00	2024	1	27	12	1	0	0	0	0	0	1
207	183.8	6	92	126	98	27	2024-01-27 11:00:00	2024	1	27	11	1	0	0	0	0	0	1
229	284	9.3	66.3	115	115	23.7	2024-01-27 10:00:00	2024	1	27	10	1	0	0	0	0	0	1
220	384.2	12.7	40.7	151	108	20.3	2024-01-27 09:00:00	2024	1	27	9	1	0	0	0	0	0	1
227	484.4	16	15	200	113.5	17	2024-01-27 08:00:00	2024	1	27	8	1	0	0	0	0	0	1
157	462.4	16.3	12.3	76.3	61	14	2024-01-27 07:00:00	2024	1	27	7	1	0	0	0	1	0	0
164	440.4	16.7	9.7	83	66	11	2024-01-27 06:00:00	2024	1	27	6	1	0	0	0	1	0	0
150	418.4	17	7	76	54	8	2024-01-27 05:00:00	2024	1	27	5	1	0	0	0	0	1	0
152	439.3	20.7	7	71.3	57	10.7	2024-01-27 04:00:00	2024	1	27	4	1	0	0	0	1	0	0
155	460.1	24.3	7	60	59.5	13.3	2024-01-27 03:00:00	2024	1	27	3	1	0	0	0	1	0	0
165	480.9	28	7	71	67	16	2024-01-27 02:00:00	2024	1	27	2	1	0	0	0	1	0	0
184	497.4	32.7	8.7	83.7	81	24	2024-01-27 01:00:00	2024	1	27	1	1	0	0	0	1	0	0
185	514	37.3	10.3	94	82	32	2024-01-27	2024	1	27	0	1	0	0	0	1	0	0
221	530.5	42	12	109	109	40	2024-01-26 23:00:00	2024	1	26	23	1	0	0	0	0	0	1
160	474.7	40.3	21	174	160	39.3	2024-01-26 22:00:00	2024	1	26	22	1	0	0	0	1	0	0
175	418.8	38.7	30	225	175	38.7	2024-01-26 21:00:00	2024	1	26	21	1	0	0	0	1	0	0
258	363	37	39	211	137	38	2024-01-26 20:00:00	2024	1	26	20	1	0	0	0	0	0	1
112	282.3	28	54	50	40	32	2024-01-26 19:00:00	2024	1	26	19	1	0	0	0	0	1	0
213	201.5	19	69	129	103	26	2024-01-26 18:00:00	2024	1	26	18	1	0	0	0	0	0	1
98	120.8	10	84	50	34	20	2024-01-26 17:00:00	2024	1	26	17	1	0	0	1	0	0	0
78	112.1	7.3	88	35	25	19	2024-01-26 16:00:00	2024	1	26	16	1	0	0	1	0	0	0
82	103.3	4.7	92	28	27	18	2024-01-26 15:00:00	2024	1	26	15	1	0	0	1	0	0	0
76	94.5	2	96	24	24	17	2024-01-26 14:00:00	2024	1	26	14	1	0	0	1	0	0	0
112	137.3	3.3	89.7	40	40	19	2024-01-26 13:00:00	2024	1	26	13	1	0	0	0	0	1	0
211	180.1	4.7	83.3	125.3	101.33	21	2024-01-26 12:00:00	2024	1	26	12	1	0	0	0	0	0	1
262	222.9	6	77	176	140	23	2024-01-26 11:00:00	2024	1	26	11	1	0	0	0	0	0	1
243	317.7	10.7	60	168	125.5	24.7	2024-01-26 10:00:00	2024	1	26	10	1	0	0	0	0	0	1
245	412.4	15.3	43	151	127	26.3	2024-01-26 09:00:00	2024	1	26	9	1	0	0	0	0	0	1
240	507.1	20	26	141	123	28	2024-01-26 08:00:00	2024	1	26	8	1	0	0	0	0	0	1
276	537.9	19.3	28	187.5	150	35.7	2024-01-26 07:00:00	2024	1	26	7	1	0	0	0	0	0	1
260	568.6	18.7	30	173	138	43.3	2024-01-26 06:00:00	2024	1	26	6	1	0	0	0	0	0	1
160	599.4	18	32	183	160	51	2024-01-26 05:00:00	2024	1	26	5	1	0	0	0	1	0	0
174	658.9	24.7	30.7	217.5	174	65	2024-01-26 04:00:00	2024	1	26	4	1	0	0	0	1	0	0
176	718.4	31.3	29.3	216	176	79	2024-01-26 03:00:00	2024	1	26	3	1	0	0	0	1	0	0
193	777.9	38	28	223	193	93	2024-01-26 02:00:00	2024	1	26	2	1	0	0	0	1	0	0
214	772.3	39.3	34.7	234	214.5	98.7	2024-01-26 01:00:00	2024	1	26	1	1	0	0	0	0	0	1
226	766.7	40.7	41.3	275	226.33	104.3	2024-01-26	2024	1	26	0	1	0	0	0	0	0	1
243	761	42	48	301	243	110	2024-01-25 23:00:00	2024	1	25	23	1	0	0	0	0	0	1
272	707.7	39.3	56.3	305	272.5	105.3	2024-01-25 22:00:00	2024	1	25	22	1	0	0	0	0	0	1
324	654.4	36.7	64.7	375	324.5	100.7	2024-01-25 21:00:00	2024	1	25	21	1	0	1	0	0	0	0
310	601.1	34	73	399	310.5	96	2024-01-25 20:00:00	2024	1	25	20	1	0	1	0	0	0	0
314	523.1	26.7	87.3	435	266	92.3	2024-01-25 19:00:00	2024	1	25	19	1	0	1	0	0	0	0
169	445.1	19.3	101.7	211.3	169	88.7	2024-01-25 18:00:00	2024	1	25	18	1	0	0	0	1	0	0
183	367.1	12	116	229	183	85	2024-01-25 17:00:00	2024	1	25	17	1	0	0	0	1	0	0
188	358.3	9.3	133	210	188.5	88.3	2024-01-25 16:00:00	2024	1	25	16	1	0	0	0	1	0	0
179	349.6	6.7	150	188	179.5	91.7	2024-01-25 15:00:00	2024	1	25	15	1	0	0	0	1	0	0
221	340.8	4	167	260	221	95	2024-01-25 14:00:00	2024	1	25	14	1	0	0	0	0	0	1
202	361.1	5.3	151.3	291	202.5	95.3	2024-01-25 13:00:00	2024	1	25	13	1	0	0	0	0	0	1
256	381.3	6.7	135.7	168.8	135	95.7	2024-01-25 12:00:00	2024	1	25	12	1	0	0	0	0	0	1
168	401.5	8	120	106	69	96	2024-01-25 11:00:00	2024	1	25	11	1	0	0	0	1	0	0
164	465.5	14.3	89.7	164	164	81	2024-01-25 10:00:00	2024	1	25	10	1	0	0	0	1	0	0
309	529.5	20.7	59.3	365	309	66	2024-01-25 09:00:00	2024	1	25	9	1	0	1	0	0	0	0
274	593.5	27	29	406	221	51	2024-01-25 08:00:00	2024	1	25	8	1	0	0	0	0	0	1
246	560.3	21.3	36.7	201	128	51	2024-01-25 07:00:00	2024	1	25	7	1	0	0	0	0	0	1
197	527	15.7	44.3	113.8	91	51	2024-01-25 06:00:00	2024	1	25	6	1	0	0	0	1	0	0
207	493.7	10	52	115	98.5	51	2024-01-25 05:00:00	2024	1	25	5	1	0	0	0	0	0	1
195	544.3	14	49.7	111	89	55.3	2024-01-25 04:00:00	2024	1	25	4	1	0	0	0	1	0	0
211	594.9	18	47.3	128	101.5	59.7	2024-01-25 03:00:00	2024	1	25	3	1	0	0	0	0	0	1
237	645.5	22	45	124	121	64	2024-01-25 02:00:00	2024	1	25	2	1	0	0	0	0	0	1
262	666.7	25.3	52.7	140	140	75.7	2024-01-25 01:00:00	2024	1	25	1	1	0	0	0	0	0	1
170	687.9	28.7	60.3	173	170	87.3	2024-01-25	2024	1	25	0	1	0	0	0	1	0	0
242	709.1	32	68	302.5	242	99	2024-01-24 23:00:00	2024	1	24	23	1	0	0	0	0	0	1
201	675.4	32.7	75	251	201	98.7	2024-01-24 22:00:00	2024	1	24	22	1	0	0	0	0	0	1
299	641.8	33.3	82	301	299	98.3	2024-01-24 21:00:00	2024	1	24	21	1	0	0	0	0	0	1
303	608.1	34	89	311	303	98	2024-01-24 20:00:00	2024	1	24	20	1	0	1	0	0	0	0
359	530.1	27	105.7	456	359	94.7	2024-01-24 19:00:00	2024	1	24	19	1	0	1	0	0	0	0
326	452.1	20	122.3	445	282	91.3	2024-01-24 18:00:00	2024	1	24	18	1	0	1	0	0	0	0
229	374.1	13	139	286.3	229	88	2024-01-24 17:00:00	2024	1	24	17	1	0	0	0	0	0	1
221	357.7	10.7	148.7	270	221	91.7	2024-01-24 16:00:00	2024	1	24	16	1	0	0	0	0	0	1
228	341.4	8.3	158.3	285	228	95.3	2024-01-24 15:00:00	2024	1	24	15	1	0	0	0	0	0	1
245	325.1	6	168	281	245.5	99	2024-01-24 14:00:00	2024	1	24	14	1	0	0	0	0	0	1
259	323.7	6.3	148	331	259.5	81.3	2024-01-24 13:00:00	2024	1	24	13	1	0	0	0	0	0	1
195	322.3	6.7	128	316	195	63.7	2024-01-24 12:00:00	2024	1	24	12	1	0	0	0	1	0	0
177	321	7	108	196	177	46	2024-01-24 11:00:00	2024	1	24	11	1	0	0	0	1	0	0
263	398.8	11	75.3	328.8	263	37.3	2024-01-24 10:00:00	2024	1	24	10	1	0	0	0	0	0	1
196	476.6	15	42.7	245	196	28.7	2024-01-24 09:00:00	2024	1	24	9	1	0	0	0	1	0	0
212	554.4	19	10	328	212.5	20	2024-01-24 08:00:00	2024	1	24	8	1	0	0	0	0	0	1
250	540	18.3	15.7	203	130.5	21.7	2024-01-24 07:00:00	2024	1	24	7	1	0	0	0	0	0	1
213	525.6	17.7	21.3	139	103	23.3	2024-01-24 06:00:00	2024	1	24	6	1	0	0	0	0	0	1
209	511.2	17	27	120	99.5	25	2024-01-24 05:00:00	2024	1	24	5	1	0	0	0	0	0	1
227	610.4	27.7	24.3	141.3	113	35.7	2024-01-24 04:00:00	2024	1	24	4	1	0	0	0	0	0	1
209	709.7	38.3	21.7	125	100	46.3	2024-01-24 03:00:00	2024	1	24	3	1	0	0	0	0	0	1
240	808.9	49	19	136	123	57	2024-01-24 02:00:00	2024	1	24	2	1	0	0	0	0	0	1
265	860	55.7	20.7	165	142	73	2024-01-24 01:00:00	2024	1	24	1	1	0	0	0	0	0	1
171	911.2	62.3	22.3	189	171.5	89	2024-01-24	2024	1	24	0	1	0	0	0	1	0	0
239	962.4	69	24	239	239	105	2024-01-23 23:00:00	2024	1	23	23	1	0	0	0	0	0	1
357	900.3	65.7	36.7	446.3	357	107	2024-01-23 22:00:00	2024	1	23	22	1	0	1	0	0	0	0
344	838.2	62.3	49.3	374	344	109	2024-01-23 21:00:00	2024	1	23	21	1	0	1	0	0	0	0
228	776.2	59	62	166	114	111	2024-01-23 20:00:00	2024	1	23	20	1	0	0	0	0	0	1
440	656.5	45.3	88.3	544	363.5	105.7	2024-01-23 19:00:00	2024	1	23	19	1	0	1	0	0	0	0
296	536.9	31.7	114.7	370	296	100.3	2024-01-23 18:00:00	2024	1	23	18	1	0	0	0	0	0	1
307	417.3	18	141	364	307	95	2024-01-23 17:00:00	2024	1	23	17	1	0	1	0	0	0	0
277	388.7	14.3	149.3	369	277.5	94.3	2024-01-23 16:00:00	2024	1	23	16	1	0	0	0	0	0	1
248	360.1	10.7	157.7	310	248	93.7	2024-01-23 15:00:00	2024	1	23	15	1	0	0	0	0	0	1
259	331.5	7	166	324	259	93	2024-01-23 14:00:00	2024	1	23	14	1	0	0	0	0	0	1
241	330.5	7.7	147.3	309	241	82.7	2024-01-23 13:00:00	2024	1	23	13	1	0	0	0	0	0	1
211	329.5	8.3	128.7	293	211.5	72.3	2024-01-23 12:00:00	2024	1	23	12	1	0	0	0	0	0	1
164	328.6	9	110	235	164.5	62	2024-01-23 11:00:00	2024	1	23	11	1	0	0	0	1	0	0
248	431.7	13.3	76.3	171	129	49	2024-01-23 10:00:00	2024	1	23	10	1	0	0	0	0	0	1
197	534.8	17.7	42.7	113.8	91	36	2024-01-23 09:00:00	2024	1	23	9	1	0	0	0	1	0	0
213	637.9	22	9	129	103	23	2024-01-23 08:00:00	2024	1	23	8	1	0	0	0	0	0	1
198	610.4	21.3	11.7	110	91.5	23.7	2024-01-23 07:00:00	2024	1	23	7	1	0	0	0	1	0	0
199	583	20.7	14.3	116	92	24.3	2024-01-23 06:00:00	2024	1	23	6	1	0	0	0	1	0	0
219	555.6	20	17	133.8	107	25	2024-01-23 05:00:00	2024	1	23	5	1	0	0	0	0	0	1
225	625.8	25.7	19.7	130	111.5	40.7	2024-01-23 04:00:00	2024	1	23	4	1	0	0	0	0	0	1
235	696	31.3	22.3	148.8	119	56.3	2024-01-23 03:00:00	2024	1	23	3	1	0	0	0	0	0	1
205	766.3	37	25	141	97	72	2024-01-23 02:00:00	2024	1	23	2	1	0	0	0	0	0	1
213	763.9	37	31.7	128.8	103	74	2024-01-23 01:00:00	2024	1	23	1	1	0	0	0	0	0	1
216	761.6	37	38.3	126	105	76	2024-01-23	2024	1	23	0	1	0	0	0	0	0	1
250	759.3	37	45	131	131	78	2024-01-22 23:00:00	2024	1	22	23	1	0	0	0	0	0	1
264	721.5	37	50.7	264	264	77.7	2024-01-22 22:00:00	2024	1	22	22	1	0	0	0	0	0	1
311	683.8	37	56.3	319	311	77.3	2024-01-22 21:00:00	2024	1	22	21	1	0	1	0	0	0	0
285	646	37	62	356.3	285	77	2024-01-22 20:00:00	2024	1	22	20	1	0	0	0	0	0	1
385	563.8	29.7	78	481	385	76	2024-01-22 19:00:00	2024	1	22	19	1	0	1	0	0	0	0
235	481.5	22.3	94	355	235	75	2024-01-22 18:00:00	2024	1	22	18	1	0	0	0	0	0	1
197	399.2	15	110	239	197.5	74	2024-01-22 17:00:00	2024	1	22	17	1	0	0	0	1	0	0
194	389.5	12.7	124.7	231	194.5	74.3	2024-01-22 16:00:00	2024	1	22	16	1	0	0	0	1	0	0
200	379.7	10.3	139.3	250	200	74.7	2024-01-22 15:00:00	2024	1	22	15	1	0	0	0	1	0	0
210	370	8	154	249	210.5	75	2024-01-22 14:00:00	2024	1	22	14	1	0	0	0	0	0	1
196	363.2	8.7	136.3	239.3	195.83	63.3	2024-01-22 13:00:00	2024	1	22	13	1	0	0	0	1	0	0
199	356.4	9.3	118.7	276	199	51.7	2024-01-22 12:00:00	2024	1	22	12	1	0	0	0	1	0	0
166	349.6	10	101	220	166.5	40	2024-01-22 11:00:00	2024	1	22	11	1	0	0	0	1	0	0
160	414	14.3	71.7	195	160	35	2024-01-22 10:00:00	2024	1	22	10	1	0	0	0	1	0	0
261	478.4	18.7	42.3	204	139	30	2024-01-22 09:00:00	2024	1	22	9	1	0	0	0	0	0	1
266	542.7	23	13	201	143	25	2024-01-22 08:00:00	2024	1	22	8	1	0	0	0	0	0	1
253	520	21.3	13	181	133	23.3	2024-01-22 07:00:00	2024	1	22	7	1	0	0	0	0	0	1
235	497.2	19.7	13	151	119	21.7	2024-01-22 06:00:00	2024	1	22	6	1	0	0	0	0	0	1
227	474.5	18	13	141	113	20	2024-01-22 05:00:00	2024	1	22	5	1	0	0	0	0	0	1
238	555.6	25.7	17.7	138	121.5	30	2024-01-22 04:00:00	2024	1	22	4	1	0	0	0	0	0	1
159	636.7	33.3	22.3	161	159.5	40	2024-01-22 03:00:00	2024	1	22	3	1	0	0	0	1	0	0
172	717.8	41	27	188	172	50	2024-01-22 02:00:00	2024	1	22	2	1	0	0	0	1	0	0
212	782.8	46.7	29.3	265	212	61	2024-01-22 01:00:00	2024	1	22	1	1	0	0	0	0	0	1
193	847.8	52.3	31.7	241	193	72	2024-01-22	2024	1	22	0	1	0	0	0	1	0	0
237	912.8	58	34	264	237	83	2024-01-21 23:00:00	2024	1	21	23	1	0	0	0	0	0	1
316	878.7	57	47	328	316.5	84	2024-01-21 22:00:00	2024	1	21	22	1	0	1	0	0	0	0
371	844.7	56	60	463.8	371	85	2024-01-21 21:00:00	2024	1	21	21	1	0	1	0	0	0	0
389	810.6	55	73	493	389	86	2024-01-21 20:00:00	2024	1	21	20	1	0	1	0	0	0	0
386	700.9	43	101.7	493	301	81	2024-01-21 19:00:00	2024	1	21	19	1	0	1	0	0	0	0
279	591.2	31	130.3	348.8	279	76	2024-01-21 18:00:00	2024	1	21	18	1	0	0	0	0	0	1
207	481.5	19	159	259	207	71	2024-01-21 17:00:00	2024	1	21	17	1	0	0	0	0	0	1
263	449.8	15	172	330	263.5	70.7	2024-01-21 16:00:00	2024	1	21	16	1	0	0	0	0	0	1
270	418.1	11	185	348	270.5	70.3	2024-01-21 15:00:00	2024	1	21	15	1	0	0	0	0	0	1
246	386.3	7	198	328	246.5	70	2024-01-21 14:00:00	2024	1	21	14	1	0	0	0	0	0	1
192	398.8	8.7	173.7	288	192	65.3	2024-01-21 13:00:00	2024	1	21	13	1	0	0	0	1	0	0
253	411.2	10.3	149.3	166.3	133	60.7	2024-01-21 12:00:00	2024	1	21	12	1	0	0	0	0	0	1
153	423.7	12	125	191	153	56	2024-01-21 11:00:00	2024	1	21	11	1	0	0	0	1	0	0
242	502.3	16	89	161	125	46	2024-01-21 10:00:00	2024	1	21	10	1	0	0	0	0	0	1
246	580.9	20	53	148	127.5	36	2024-01-21 09:00:00	2024	1	21	9	1	0	0	0	0	0	1
227	659.5	24	17	141.3	113	26	2024-01-21 08:00:00	2024	1	21	8	1	0	0	0	0	0	1
227	635.5	22.3	16.3	130	113.5	26.3	2024-01-21 07:00:00	2024	1	21	7	1	0	0	0	0	0	1
237	611.6	20.7	15.7	151.3	121	26.7	2024-01-21 06:00:00	2024	1	21	6	1	0	0	0	0	0	1
235	587.7	19	15	149	119	27	2024-01-21 05:00:00	2024	1	21	5	1	0	0	0	0	0	1
232	660.2	25	20	146.3	117	41.7	2024-01-21 04:00:00	2024	1	21	4	1	0	0	0	0	0	1
269	732.8	31	25	181.3	145	56.3	2024-01-21 03:00:00	2024	1	21	3	1	0	0	0	0	0	1
233	805.4	37	30	146	118	71	2024-01-21 02:00:00	2024	1	21	2	1	0	0	0	0	0	1
246	825.2	37.7	40	175	127.5	83.7	2024-01-21 01:00:00	2024	1	21	1	1	0	0	0	0	0	1
154	845.1	38.3	50	192.5	154	96.3	2024-01-21	2024	1	21	0	1	0	0	0	1	0	0
225	864.9	39	60	140	112	109	2024-01-20 23:00:00	2024	1	20	23	1	0	0	0	0	0	1
191	819	37.7	71.7	191	191	106.7	2024-01-20 22:00:00	2024	1	20	22	1	0	0	0	1	0	0
333	773.1	36.3	83.3	386	333	104.3	2024-01-20 21:00:00	2024	1	20	21	1	0	1	0	0	0	0
351	727.2	35	95	454	351.5	102	2024-01-20 20:00:00	2024	1	20	20	1	0	1	0	0	0	0
359	644.3	28.3	113.3	424	359.5	101.7	2024-01-20 19:00:00	2024	1	20	19	1	0	1	0	0	0	0
215	561.4	21.7	131.7	268.8	215	101.3	2024-01-20 18:00:00	2024	1	20	18	1	0	0	0	0	0	1
216	478.6	15	150	288	216	101	2024-01-20 17:00:00	2024	1	20	17	1	0	0	0	0	0	1
214	459.5	12	164.7	268	214	105.3	2024-01-20 16:00:00	2024	1	20	16	1	0	0	0	0	0	1
200	440.4	9	179.3	251	200	109.7	2024-01-20 15:00:00	2024	1	20	15	1	0	0	0	1	0	0
200	421.4	6	194	248	200	114	2024-01-20 14:00:00	2024	1	20	14	1	0	0	0	1	0	0
213	415.1	7	169.7	251	213	98.7	2024-01-20 13:00:00	2024	1	20	13	1	0	0	0	0	0	1
184	408.9	8	145.3	280	184.5	83.3	2024-01-20 12:00:00	2024	1	20	12	1	0	0	0	1	0	0
253	402.7	9	121	166.3	133	68	2024-01-20 11:00:00	2024	1	20	11	1	0	0	0	0	0	1
245	468.4	14.3	84.7	158.5	127.17	56	2024-01-20 10:00:00	2024	1	20	10	1	0	0	0	0	0	1
240	534.2	19.7	48.3	161	123	44	2024-01-20 09:00:00	2024	1	20	9	1	0	0	0	0	0	1
230	599.9	25	12	143	115.5	32	2024-01-20 08:00:00	2024	1	20	8	1	0	0	0	0	0	1
235	557.9	21	23.7	143	119.5	37	2024-01-20 07:00:00	2024	1	20	7	1	0	0	0	0	0	1
250	515.9	17	35.3	153	130.5	42	2024-01-20 06:00:00	2024	1	20	6	1	0	0	0	0	0	1
152	473.9	13	47	190	152	47	2024-01-20 05:00:00	2024	1	20	5	1	0	0	0	1	0	0
254	514.7	15	52.7	168	134	54	2024-01-20 04:00:00	2024	1	20	4	1	0	0	0	0	0	1
276	555.6	17	58.3	185	150	61	2024-01-20 03:00:00	2024	1	20	3	1	0	0	0	0	0	1
163	596.4	19	64	185	163	68	2024-01-20 02:00:00	2024	1	20	2	1	0	0	0	1	0	0
173	614.3	20.7	69.7	203	173.5	71.7	2024-01-20 01:00:00	2024	1	20	1	1	0	0	0	1	0	0
198	632.2	22.3	75.3	221	198	75.3	2024-01-20	2024	1	20	0	1	0	0	0	1	0	0
280	650.1	24	81	350	280	79	2024-01-19 23:00:00	2024	1	19	23	1	0	0	0	0	0	1
345	632.2	26.7	84.7	431.3	345	78.7	2024-01-19 22:00:00	2024	1	19	22	1	0	1	0	0	0	0
279	614.3	29.3	88.3	349	279	78.3	2024-01-19 21:00:00	2024	1	19	21	1	0	0	0	0	0	1
359	596.4	32	92	471	340.5	78	2024-01-19 20:00:00	2024	1	19	20	1	0	1	0	0	0	0
308	513.4	28	104.3	430	273.5	73.7	2024-01-19 19:00:00	2024	1	19	19	1	0	1	0	0	0	0
236	430.3	24	116.7	379	221	69.3	2024-01-19 18:00:00	2024	1	19	18	1	0	0	0	0	0	1
152	347.2	20	129	190	152	65	2024-01-19 17:00:00	2024	1	19	17	1	0	0	0	1	0	0
161	310.3	15.3	138.3	201.3	161	64.7	2024-01-19 16:00:00	2024	1	19	16	1	0	0	0	1	0	0
151	273.3	10.7	147.7	189	151	64.3	2024-01-19 15:00:00	2024	1	19	15	1	0	0	0	1	0	0
161	236.4	6	157	200	161.5	64	2024-01-19 14:00:00	2024	1	19	14	1	0	0	0	1	0	0
160	243.6	7	135.3	203	160.5	54.3	2024-01-19 13:00:00	2024	1	19	13	1	0	0	0	1	0	0
154	250.8	8	113.7	198	154	44.7	2024-01-19 12:00:00	2024	1	19	12	1	0	0	0	1	0	0
170	258	9	92	212.5	170	35	2024-01-19 11:00:00	2024	1	19	11	1	0	0	0	1	0	0
209	310.5	12.7	66.7	270	209.5	30	2024-01-19 10:00:00	2024	1	19	10	1	0	0	0	0	0	1
211	363	16.3	41.3	211	211	25	2024-01-19 09:00:00	2024	1	19	9	1	0	0	0	0	0	1
288	415.5	20	16	385	288.5	20	2024-01-19 08:00:00	2024	1	19	8	1	0	0	0	0	0	1
203	388.3	17	20.3	335	203.5	19.7	2024-01-19 07:00:00	2024	1	19	7	1	0	0	0	0	0	1
249	361.1	14	24.7	169	130	19.3	2024-01-19 06:00:00	2024	1	19	6	1	0	0	0	0	0	1
248	333.8	11	29	161.3	129	19	2024-01-19 05:00:00	2024	1	19	5	1	0	0	0	0	0	1
246	420.6	16.3	28	153	127.5	26	2024-01-19 04:00:00	2024	1	19	4	1	0	0	0	0	0	1
254	507.3	21.7	27	161.1	133.67	33	2024-01-19 03:00:00	2024	1	19	3	1	0	0	0	0	0	1
257	594.1	27	26	161	136	40	2024-01-19 02:00:00	2024	1	19	2	1	0	0	0	0	0	1
174	670.9	33.3	31.7	174	174	56	2024-01-19 01:00:00	2024	1	19	1	1	0	0	0	1	0	0
210	747.8	39.7	37.3	210	210	72	2024-01-19	2024	1	19	0	1	0	0	0	0	0	1
322	824.6	46	43	402.5	322	88	2024-01-18 23:00:00	2024	1	18	23	1	0	1	0	0	0	0
329	790.8	45	58.7	411.3	329	91.7	2024-01-18 22:00:00	2024	1	18	22	1	0	1	0	0	0	0
321	756.9	44	74.3	401	321	95.3	2024-01-18 21:00:00	2024	1	18	21	1	0	1	0	0	0	0
335	723.1	43	90	410	335.5	99	2024-01-18 20:00:00	2024	1	18	20	1	0	1	0	0	0	0
252	621.5	35.7	113.3	315	252	94.3	2024-01-18 19:00:00	2024	1	18	19	1	0	0	0	0	0	1
305	520	28.3	136.7	428	250	89.7	2024-01-18 18:00:00	2024	1	18	18	1	0	1	0	0	0	0
208	418.4	21	160	314	208.5	85	2024-01-18 17:00:00	2024	1	18	17	1	0	0	0	0	0	1
238	383.6	16	163	297.5	238	85	2024-01-18 16:00:00	2024	1	18	16	1	0	0	0	0	0	1
152	348.8	11	166	206	152	85	2024-01-18 15:00:00	2024	1	18	15	1	0	0	0	1	0	0
237	314	6	169	296	237	85	2024-01-18 14:00:00	2024	1	18	14	1	0	0	0	0	0	1
176	300	7	140	286	176	68	2024-01-18 13:00:00	2024	1	18	13	1	0	0	0	1	0	0
248	286	8	111	169	129	51	2024-01-18 12:00:00	2024	1	18	12	1	0	0	0	0	0	1
260	272	9	82	150	138	34	2024-01-18 11:00:00	2024	1	18	11	1	0	0	0	0	0	1
328	340.8	12	58.3	410	328	30	2024-01-18 10:00:00	2024	1	18	10	1	0	1	0	0	0	0
304	409.7	15	34.7	380	304	26	2024-01-18 09:00:00	2024	1	18	9	1	0	1	0	0	0	0
279	478.6	18	11	409	250	22	2024-01-18 08:00:00	2024	1	18	8	1	0	0	0	0	0	1
258	444.3	15.3	17.7	215	136.5	22.7	2024-01-18 07:00:00	2024	1	18	7	1	0	0	0	0	0	1
201	410.1	12.7	24.3	124	94	23.3	2024-01-18 06:00:00	2024	1	18	6	1	0	0	0	0	0	1
211	375.8	10	31	109	101	24	2024-01-18 05:00:00	2024	1	18	5	1	0	0	0	0	0	1
209	455.6	16	31	109	100	32.7	2024-01-18 04:00:00	2024	1	18	4	1	0	0	0	0	0	1
229	535.4	22	31	143.8	115	41.3	2024-01-18 03:00:00	2024	1	18	3	1	0	0	0	0	0	1
221	615.1	28	31	136	109	50	2024-01-18 02:00:00	2024	1	18	2	1	0	0	0	0	0	1
233	681.1	33.3	34.3	139	118	62.3	2024-01-18 01:00:00	2024	1	18	1	1	0	0	0	0	0	1
271	747	38.7	37.7	151	146.5	74.7	2024-01-18	2024	1	18	0	1	0	0	0	0	0	1
169	813	44	41	169	169	87	2024-01-17 23:00:00	2024	1	17	23	1	0	0	0	1	0	0
204	780.5	43.7	53.3	214	204	89	2024-01-17 22:00:00	2024	1	17	22	1	0	0	0	0	0	1
218	748	43.3	65.7	253	218.67	91	2024-01-17 21:00:00	2024	1	17	21	1	0	0	0	0	0	1
243	715.5	43	78	295	243.5	93	2024-01-17 20:00:00	2024	1	17	20	1	0	0	0	0	0	1
188	616.7	35	96.7	313	188.5	86.3	2024-01-17 19:00:00	2024	1	17	19	1	0	0	0	1	0	0
275	517.8	27	115.3	250	149.5	79.7	2024-01-17 18:00:00	2024	1	17	18	1	0	0	0	0	0	1
219	419	19	134	154	107	73	2024-01-17 17:00:00	2024	1	17	17	1	0	0	0	0	0	1
192	382.3	14	138	121	87	62.3	2024-01-17 16:00:00	2024	1	17	16	1	0	0	0	1	0	0
178	345.5	9	142	222.5	178	51.7	2024-01-17 15:00:00	2024	1	17	15	1	0	0	0	1	0	0
177	308.7	4	146	95	76	41	2024-01-17 14:00:00	2024	1	17	14	1	0	0	0	1	0	0
254	307	5.7	125.7	134	134	38	2024-01-17 13:00:00	2024	1	17	13	1	0	0	0	0	0	1
211	305.2	7.3	105.3	126.3	101	35	2024-01-17 12:00:00	2024	1	17	12	1	0	0	0	0	0	1
213	303.5	9	85	124	103	32	2024-01-17 11:00:00	2024	1	17	11	1	0	0	0	0	0	1
249	394.7	12.3	59.3	130	130	29.3	2024-01-17 10:00:00	2024	1	17	10	1	0	0	0	0	0	1
179	485.9	15.7	33.7	223.8	179	26.7	2024-01-17 09:00:00	2024	1	17	9	1	0	0	0	1	0	0
343	577.2	19	8	429	343	24	2024-01-17 08:00:00	2024	1	17	8	1	0	1	0	0	0	0
254	540.6	16.3	12	223	133.5	23.3	2024-01-17 07:00:00	2024	1	17	7	1	0	0	0	0	0	1
181	504	13.7	16	108	78.5	22.7	2024-01-17 06:00:00	2024	1	17	6	1	0	0	0	1	0	0
169	467.5	11	20	86	70	22	2024-01-17 05:00:00	2024	1	17	5	1	0	0	0	1	0	0
183	546.6	14.3	30.7	86	80	40	2024-01-17 04:00:00	2024	1	17	4	1	0	0	0	1	0	0
179	625.8	17.7	41.3	96.3	77	58	2024-01-17 03:00:00	2024	1	17	3	1	0	0	0	1	0	0
195	705	21	52	111	89	76	2024-01-17 02:00:00	2024	1	17	2	1	0	0	0	1	0	0
203	758.3	24.7	57	95	95	84	2024-01-17 01:00:00	2024	1	17	1	1	0	0	0	0	0	1
217	811.6	28.3	62	108	105.5	92	2024-01-17	2024	1	17	0	1	0	0	0	0	0	1
266	864.9	32	67	153	143	100	2024-01-16 23:00:00	2024	1	16	23	1	0	0	0	0	0	1
204	828.7	32	77.7	204	204	99.7	2024-01-16 22:00:00	2024	1	16	22	1	0	0	0	0	0	1
225	792.5	32	88.3	236	225.5	99.3	2024-01-16 21:00:00	2024	1	16	21	1	0	0	0	0	0	1
257	756.3	32	99	321.3	257	99	2024-01-16 20:00:00	2024	1	16	20	1	0	0	0	0	0	1
261	673.7	27	116.3	326	261	97.7	2024-01-16 19:00:00	2024	1	16	19	1	0	0	0	0	0	1
199	591	22	133.7	320	199.5	96.3	2024-01-16 18:00:00	2024	1	16	18	1	0	0	0	1	0	0
252	508.3	17	151	174	132	95	2024-01-16 17:00:00	2024	1	16	17	1	0	0	0	0	0	1
246	496.3	13.7	162.3	150	127.5	96.7	2024-01-16 16:00:00	2024	1	16	16	1	0	0	0	0	0	1
153	484.2	10.3	173.7	153	153	98.3	2024-01-16 15:00:00	2024	1	16	15	1	0	0	0	1	0	0
263	472.1	7	185	328.8	263	100	2024-01-16 14:00:00	2024	1	16	14	1	0	0	0	0	0	1
212	447.4	8.3	159.3	265	212	87	2024-01-16 13:00:00	2024	1	16	13	1	0	0	0	0	0	1
227	422.7	9.7	133.7	328	227.5	74	2024-01-16 12:00:00	2024	1	16	12	1	0	0	0	0	0	1
240	398	11	108	240	240	61	2024-01-16 11:00:00	2024	1	16	11	1	0	0	0	0	0	1
273	477.2	16.7	76	273	273	53.7	2024-01-16 10:00:00	2024	1	16	10	1	0	0	0	0	0	1
271	556.4	22.3	44	396	271	46.3	2024-01-16 09:00:00	2024	1	16	9	1	0	0	0	0	0	1
191	635.5	28	12	238.8	191	39	2024-01-16 08:00:00	2024	1	16	8	1	0	0	0	1	0	0
203	612	26.3	14.3	280	203.5	39.3	2024-01-16 07:00:00	2024	1	16	7	1	0	0	0	0	0	1
190	588.5	24.7	16.7	238	190	39.7	2024-01-16 06:00:00	2024	1	16	6	1	0	0	0	1	0	0
189	564.9	23	19	228	189	40	2024-01-16 05:00:00	2024	1	16	5	1	0	0	0	1	0	0
195	628.9	28.3	21.3	243	195	49.3	2024-01-16 04:00:00	2024	1	16	4	1	0	0	0	1	0	0
198	692.9	33.7	23.7	244	198.5	58.7	2024-01-16 03:00:00	2024	1	16	3	1	0	0	0	1	0	0
216	756.9	39	26	251	216.5	68	2024-01-16 02:00:00	2024	1	16	2	1	0	0	0	0	0	1
279	818.2	45.3	27	348.8	279	77	2024-01-16 01:00:00	2024	1	16	1	1	0	0	0	0	0	1
231	879.5	51.7	28	289	231	86	2024-01-16	2024	1	16	0	1	0	0	0	0	0	1
298	940.8	58	29	348	298.5	95	2024-01-15 23:00:00	2024	1	15	23	1	0	0	0	0	0	1
337	884.3	55.3	39	398	337.5	90.3	2024-01-15 22:00:00	2024	1	15	22	1	0	1	0	0	0	0
377	827.9	52.7	49	455	377.5	85.7	2024-01-15 21:00:00	2024	1	15	21	1	0	1	0	0	0	0
445	771.5	50	59	549	411.5	81	2024-01-15 20:00:00	2024	1	15	20	1	0	1	0	0	0	0
316	670.4	41.3	78.3	395	316	75.3	2024-01-15 19:00:00	2024	1	15	19	1	0	1	0	0	0	0
426	569.2	32.7	97.7	530	424	69.7	2024-01-15 18:00:00	2024	1	15	18	1	0	1	0	0	0	0
287	468	24	117	394	287.5	64	2024-01-15 17:00:00	2024	1	15	17	1	0	0	0	0	0	1
246	441.4	19	140.7	324	246.5	61.7	2024-01-15 16:00:00	2024	1	15	16	1	0	0	0	0	0	1
250	414.7	14	164.3	291	250.5	59.3	2024-01-15 15:00:00	2024	1	15	15	1	0	0	0	0	0	1
254	388.1	9	188	318	254.5	57	2024-01-15 14:00:00	2024	1	15	14	1	0	0	0	0	0	1
225	403.7	11.3	156.7	334	225.5	50	2024-01-15 13:00:00	2024	1	15	13	1	0	0	0	0	0	1
168	419.2	13.7	125.3	210	168	43	2024-01-15 12:00:00	2024	1	15	12	1	0	0	0	1	0	0
183	434.8	16	94	229	183	36	2024-01-15 11:00:00	2024	1	15	11	1	0	0	0	1	0	0
284	520.2	18.3	65	355	284	32	2024-01-15 10:00:00	2024	1	15	10	1	0	0	0	0	0	1
263	605.6	20.7	36	354	263.5	28	2024-01-15 09:00:00	2024	1	15	9	1	0	0	0	0	0	1
249	691	23	7	388	235.5	24	2024-01-15 08:00:00	2024	1	15	8	1	0	0	0	0	0	1
194	654.2	22.7	7.7	304	194	21.3	2024-01-15 07:00:00	2024	1	15	7	1	0	0	0	1	0	0
180	617.4	22.3	8.3	256	179.83	18.7	2024-01-15 06:00:00	2024	1	15	6	1	0	0	0	1	0	0
152	580.7	22	9	190	152	16	2024-01-15 05:00:00	2024	1	15	5	1	0	0	0	1	0	0
272	697.6	32.7	8.7	179	147.5	23	2024-01-15 04:00:00	2024	1	15	4	1	0	0	0	0	0	1
162	814.5	43.3	8.3	185	162	30	2024-01-15 03:00:00	2024	1	15	3	1	0	0	0	1	0	0
164	931.4	54	8	219	164	37	2024-01-15 02:00:00	2024	1	15	2	1	0	0	0	1	0	0
171	1001.1	61.3	11.3	190	171	55.3	2024-01-15 01:00:00	2024	1	15	1	1	0	0	0	1	0	0
250	1070.7	68.7	14.7	312.5	250	73.7	2024-01-15	2024	1	15	0	1	0	0	0	0	0	1
189	1140.4	76	18	236	189	92	2024-01-14 23:00:00	2024	1	14	23	1	0	0	0	1	0	0
277	1084.9	73	35	311	277.5	94.7	2024-01-14 22:00:00	2024	1	14	22	1	0	0	0	0	0	1
339	1029.5	70	52	381	339.5	97.3	2024-01-14 21:00:00	2024	1	14	21	1	0	1	0	0	0	0
374	974	67	69	467.5	374	100	2024-01-14 20:00:00	2024	1	14	20	1	0	1	0	0	0	0
399	839.8	53.3	104.7	503	382.5	93.7	2024-01-14 19:00:00	2024	1	14	19	1	0	1	0	0	0	0
215	705.6	39.7	140.3	268.8	215	87.3	2024-01-14 18:00:00	2024	1	14	18	1	0	0	0	0	0	1
206	571.3	26	176	258	206	81	2024-01-14 17:00:00	2024	1	14	17	1	0	0	0	0	0	1
235	517.5	20.3	184.7	268	235	77	2024-01-14 16:00:00	2024	1	14	16	1	0	0	0	0	0	1
274	463.6	14.7	193.3	319	274.5	73	2024-01-14 15:00:00	2024	1	14	15	1	0	0	0	0	0	1
298	409.7	9	202	366	298	69	2024-01-14 14:00:00	2024	1	14	14	1	0	0	0	0	0	1
234	394.1	10.3	168.3	378	202.5	58.7	2024-01-14 13:00:00	2024	1	14	13	1	0	0	0	0	0	1
262	378.6	11.7	134.7	211	140	48.3	2024-01-14 12:00:00	2024	1	14	12	1	0	0	0	0	0	1
171	363	13	101	103	71	38	2024-01-14 11:00:00	2024	1	14	11	1	0	0	0	1	0	0
254	461	16.3	70.3	134	134	34	2024-01-14 10:00:00	2024	1	14	10	1	0	0	0	0	0	1
225	559.1	19.7	39.7	244	225.5	30	2024-01-14 09:00:00	2024	1	14	9	1	0	0	0	0	0	1
182	657.1	23	9	319	176	26	2024-01-14 08:00:00	2024	1	14	8	1	0	0	0	1	0	0
197	636.9	23.3	10.3	133	90.5	24.7	2024-01-14 07:00:00	2024	1	14	7	1	0	0	0	1	0	0
193	616.7	23.7	11.7	118	87.5	23.3	2024-01-14 06:00:00	2024	1	14	6	1	0	0	0	1	0	0
213	596.4	24	13	128.8	103	22	2024-01-14 05:00:00	2024	1	14	5	1	0	0	0	0	0	1
181	718.6	37	10	99	79	29.7	2024-01-14 04:00:00	2024	1	14	4	1	0	0	0	1	0	0
212	840.8	50	7	126	102	37.3	2024-01-14 03:00:00	2024	1	14	3	1	0	0	0	0	0	1
233	962.9	63	4	125	117.5	45	2024-01-14 02:00:00	2024	1	14	2	1	0	0	0	0	0	1
260	1003	71.3	4.3	153	138.5	60.3	2024-01-14 01:00:00	2024	1	14	1	1	0	0	0	0	0	1
156	1043.1	79.7	4.7	163	156.5	75.7	2024-01-14	2024	1	14	0	1	0	0	0	1	0	0
236	1083.2	88	5	295	236	91	2024-01-13 23:00:00	2024	1	13	23	1	0	0	0	0	0	1
182	994.1	81	16.7	228	182	85.3	2024-01-13 22:00:00	2024	1	13	22	1	0	0	0	1	0	0
244	905	74	28.3	294	244.5	79.7	2024-01-13 21:00:00	2024	1	13	21	1	0	0	0	0	0	1
266	815.9	67	40	316	266	74	2024-01-13 20:00:00	2024	1	13	20	1	0	0	0	0	0	1
258	683.8	51	66.3	348	258	63.7	2024-01-13 19:00:00	2024	1	13	19	1	0	0	0	0	0	1
185	551.7	35	92.7	296	185	53.3	2024-01-13 18:00:00	2024	1	13	18	1	0	0	0	1	0	0
264	419.6	19	119	176.3	141	43	2024-01-13 17:00:00	2024	1	13	17	1	0	0	0	0	0	1
263	406.2	15	139.7	161	140.5	49	2024-01-13 16:00:00	2024	1	13	16	1	0	0	0	0	0	1
257	392.8	11	160.3	170	136	55	2024-01-13 15:00:00	2024	1	13	15	1	0	0	0	0	0	1
162	379.3	7	181	184	162	61	2024-01-13 14:00:00	2024	1	13	14	1	0	0	0	1	0	0
179	397.4	10	154	220	179	54	2024-01-13 13:00:00	2024	1	13	13	1	0	0	0	1	0	0
186	415.5	13	127	236	186.5	47	2024-01-13 12:00:00	2024	1	13	12	1	0	0	0	1	0	0
200	433.6	16	100	226	200	40	2024-01-13 11:00:00	2024	1	13	11	1	0	0	0	1	0	0
295	493.5	20	70.7	368.8	295	38.7	2024-01-13 10:00:00	2024	1	13	10	1	0	0	0	0	0	1
218	553.4	24	41.3	273	218	37.3	2024-01-13 09:00:00	2024	1	13	9	1	0	0	0	0	0	1
229	613.4	28	12	368	229	36	2024-01-13 08:00:00	2024	1	13	8	1	0	0	0	0	0	1
175	604.6	29.3	12.3	229	175.5	34.3	2024-01-13 07:00:00	2024	1	13	7	1	0	0	0	1	0	0
177	595.9	30.7	12.7	204	177	32.7	2024-01-13 06:00:00	2024	1	13	6	1	0	0	0	1	0	0
184	587.1	32	13	209	184	31	2024-01-13 05:00:00	2024	1	13	5	1	0	0	0	1	0	0
216	723.3	45.3	9	270	216	45	2024-01-13 04:00:00	2024	1	13	4	1	0	0	0	0	0	1
200	859.4	58.7	5	250	200	59	2024-01-13 03:00:00	2024	1	13	3	1	0	0	0	1	0	0
233	995.6	72	1	269	233	73	2024-01-13 02:00:00	2024	1	13	2	1	0	0	0	0	0	1
260	1009.2	74.3	1.3	275	260	77.3	2024-01-13 01:00:00	2024	1	13	1	1	0	0	0	0	0	1
275	1022.9	76.7	1.7	313	275	81.7	2024-01-13	2024	1	13	0	1	0	0	0	0	0	1
308	1036.5	79	2	374	308	86	2024-01-12 23:00:00	2024	1	12	23	1	0	1	0	0	0	0
319	961.8	76.3	8	395	319	81.3	2024-01-12 22:00:00	2024	1	12	22	1	0	1	0	0	0	0
348	887.1	73.7	14	392	348.67	76.7	2024-01-12 21:00:00	2024	1	12	21	1	0	1	0	0	0	0
369	812.4	71	20	401	369	72	2024-01-12 20:00:00	2024	1	12	20	1	0	1	0	0	0	0
422	704.8	59	39	526.3	421	64	2024-01-12 19:00:00	2024	1	12	19	1	0	1	0	0	0	0
500	597.2	47	58	635	421.5	56	2024-01-12 18:00:00	2024	1	12	18	1	0	1	0	0	0	0
356	489.6	35	77	449	356	48	2024-01-12 17:00:00	2024	1	12	17	1	0	1	0	0	0	0
316	452.3	30.3	87	418	316.5	45.3	2024-01-12 16:00:00	2024	1	12	16	1	0	1	0	0	0	0
302	414.9	25.7	97	398.3	302	42.7	2024-01-12 15:00:00	2024	1	12	15	1	0	1	0	0	0	0
275	377.6	21	107	373	275	40	2024-01-12 14:00:00	2024	1	12	14	1	0	0	0	0	0	1
209	426	21.7	92.3	314	209	37	2024-01-12 13:00:00	2024	1	12	13	1	0	0	0	0	0	1
162	474.5	22.3	77.7	208	162.5	34	2024-01-12 12:00:00	2024	1	12	12	1	0	0	0	1	0	0
210	522.9	23	63	210	210	31	2024-01-12 11:00:00	2024	1	12	11	1	0	0	0	0	0	1
279	560.6	22.7	44.3	348.8	279	27.7	2024-01-12 10:00:00	2024	1	12	10	1	0	0	0	0	0	1
244	598.4	22.3	25.7	385	215.5	24.3	2024-01-12 09:00:00	2024	1	12	9	1	0	0	0	0	0	1
278	636.1	22	7	348	278	21	2024-01-12 08:00:00	2024	1	12	8	1	0	0	0	0	0	1
235	590	22	7.3	148.8	119	17.7	2024-01-12 07:00:00	2024	1	12	7	1	0	0	0	0	0	1
235	543.9	22	7.7	150	119.5	14.3	2024-01-12 06:00:00	2024	1	12	6	1	0	0	0	0	0	1
229	497.8	22	8	144	115	11	2024-01-12 05:00:00	2024	1	12	5	1	0	0	0	0	0	1
253	591	29.7	6.3	166.3	133	15.7	2024-01-12 04:00:00	2024	1	12	4	1	0	0	0	0	0	1
250	684.2	37.3	4.7	153	130.5	20.3	2024-01-12 03:00:00	2024	1	12	3	1	0	0	0	0	0	1
246	777.4	45	3	160	128	25	2024-01-12 02:00:00	2024	1	12	2	1	0	0	0	0	0	1
260	824.8	53.3	3	168	138.5	40	2024-01-12 01:00:00	2024	1	12	1	1	0	0	0	0	0	1
276	872.3	61.7	3	174	150	55	2024-01-12	2024	1	12	0	1	0	0	0	0	0	1
200	919.8	70	3	200	200	70	2024-01-11 23:00:00	2024	1	11	23	1	0	0	0	1	0	0
337	854.4	71.7	9	421.3	337	72	2024-01-11 22:00:00	2024	1	11	22	1	0	1	0	0	0	0
305	789	73.3	15	340	305	74	2024-01-11 21:00:00	2024	1	11	21	1	0	1	0	0	0	0
336	723.7	75	21	420	336	76	2024-01-11 20:00:00	2024	1	11	20	1	0	1	0	0	0	0
340	599.7	57.7	49	421	340.5	66	2024-01-11 19:00:00	2024	1	11	19	1	0	1	0	0	0	0
306	475.8	40.3	77	429	261.5	56	2024-01-11 18:00:00	2024	1	11	18	1	0	1	0	0	0	0
202	351.9	23	105	298	202.5	46	2024-01-11 17:00:00	2024	1	11	17	1	0	0	0	0	0	1
160	309.9	18	110.3	200	160	43.7	2024-01-11 16:00:00	2024	1	11	16	1	0	0	0	1	0	0
166	267.9	13	115.7	208	166	41.3	2024-01-11 15:00:00	2024	1	11	15	1	0	0	0	1	0	0
159	225.9	8	121	199	159	39	2024-01-11 14:00:00	2024	1	11	14	1	0	0	0	1	0	0
168	240.8	8.7	102	206	168	33.3	2024-01-11 13:00:00	2024	1	11	13	1	0	0	0	1	0	0
159	255.8	9.3	83	213	159	27.7	2024-01-11 12:00:00	2024	1	11	12	1	0	0	0	1	0	0
272	270.8	10	64	179	147.5	22	2024-01-11 11:00:00	2024	1	11	11	1	0	0	0	0	0	1
184	298.4	13	50.3	184	184	22.3	2024-01-11 10:00:00	2024	1	11	10	1	0	0	0	1	0	0
262	326	16	36.7	327.5	262	22.7	2024-01-11 09:00:00	2024	1	11	9	1	0	0	0	0	0	1
360	353.7	19	23	450	360	23	2024-01-11 08:00:00	2024	1	11	8	1	0	1	0	0	0	0
201	352.9	18	21.7	326	201	19	2024-01-11 07:00:00	2024	1	11	7	1	0	0	0	0	0	1
250	352.1	17	20.3	171	131	15	2024-01-11 06:00:00	2024	1	11	6	1	0	0	0	0	0	1
250	351.3	16	19	163.8	131	11	2024-01-11 05:00:00	2024	1	11	5	1	0	0	0	0	0	1
243	469	26	14	158	125.5	14.3	2024-01-11 04:00:00	2024	1	11	4	1	0	0	0	0	0	1
266	586.7	36	9	178.8	143	17.7	2024-01-11 03:00:00	2024	1	11	3	1	0	0	0	0	0	1
252	704.4	46	4	153	132.5	21	2024-01-11 02:00:00	2024	1	11	2	1	0	0	0	0	0	1
152	765.1	53.7	3.7	168.7	152	30.7	2024-01-11 01:00:00	2024	1	11	1	1	0	0	0	1	0	0
275	825.8	61.3	3.3	173	149.5	40.3	2024-01-11	2024	1	11	0	1	0	0	0	0	0	1
191	886.5	69	3	200	191	50	2024-01-10 23:00:00	2024	1	10	23	1	0	0	0	1	0	0
245	833.6	72	9.7	245	245	54	2024-01-10 22:00:00	2024	1	10	22	1	0	0	0	0	0	1
351	780.7	75	16.3	438.8	351	58	2024-01-10 21:00:00	2024	1	10	21	1	0	1	0	0	0	0
267	727.7	78	23	333.8	267	62	2024-01-10 20:00:00	2024	1	10	20	1	0	0	0	0	0	1
351	599.9	60.7	55.3	439	351	57	2024-01-10 19:00:00	2024	1	10	19	1	0	1	0	0	0	0
249	472.1	43.3	87.7	333	249	52	2024-01-10 18:00:00	2024	1	10	18	1	0	0	0	0	0	1
267	344.3	26	120	374	267	47	2024-01-10 17:00:00	2024	1	10	17	1	0	0	0	0	0	1
233	301.5	20.3	126	289	233	43.7	2024-01-10 16:00:00	2024	1	10	16	1	0	0	0	0	0	1
239	258.7	14.7	132	293	239	40.3	2024-01-10 15:00:00	2024	1	10	15	1	0	0	0	0	0	1
176	215.9	9	138	220	176	37	2024-01-10 14:00:00	2024	1	10	14	1	0	0	0	1	0	0
197	227	9.3	116.7	304	197.5	30.7	2024-01-10 13:00:00	2024	1	10	13	1	0	0	0	1	0	0
175	238.1	9.7	95.3	219	175	24.3	2024-01-10 12:00:00	2024	1	10	12	1	0	0	0	1	0	0
271	249.2	10	74	184	146.5	18	2024-01-10 11:00:00	2024	1	10	11	1	0	0	0	0	0	1
178	334.2	13	53.7	178	178	18	2024-01-10 10:00:00	2024	1	10	10	1	0	0	0	1	0	0
212	419.2	16	33.3	334	212	18	2024-01-10 09:00:00	2024	1	10	9	1	0	0	0	0	0	1
248	504.2	19	13	161.3	129	18	2024-01-10 08:00:00	2024	1	10	8	1	0	0	0	0	0	1
252	491.6	18.7	11.7	195	132.5	15.3	2024-01-10 07:00:00	2024	1	10	7	1	0	0	0	0	0	1
242	478.9	18.3	10.3	156	125	12.7	2024-01-10 06:00:00	2024	1	10	6	1	0	0	0	0	0	1
232	466.3	18	9	146.3	117	10	2024-01-10 05:00:00	2024	1	10	5	1	0	0	0	0	0	1
233	565.5	29.3	8	133	117.5	16	2024-01-10 04:00:00	2024	1	10	4	1	0	0	0	0	0	1
235	664.7	40.7	7	141	119	22	2024-01-10 03:00:00	2024	1	10	3	1	0	0	0	0	0	1
261	763.9	52	6	173.8	139	28	2024-01-10 02:00:00	2024	1	10	2	1	0	0	0	0	0	1
272	822.9	60.3	7	153	147	43	2024-01-10 01:00:00	2024	1	10	1	1	0	0	0	0	0	1
254	881.8	68.7	8	168	134	58	2024-01-10	2024	1	10	0	1	0	0	0	0	0	1
185	940.8	77	9	214	185	73	2024-01-09 23:00:00	2024	1	9	23	1	0	0	0	1	0	0
215	901.3	74.3	21.7	248	215	79.7	2024-01-09 22:00:00	2024	1	9	22	1	0	0	0	0	0	1
244	861.8	71.7	34.3	289	244	86.3	2024-01-09 21:00:00	2024	1	9	21	1	0	0	0	0	0	1
259	822.3	69	47	323.8	259	93	2024-01-09 20:00:00	2024	1	9	20	1	0	0	0	0	0	1
260	706.2	53	77	396	250.5	85.3	2024-01-09 19:00:00	2024	1	9	19	1	0	0	0	0	0	1
258	590	37	107	323	258	77.7	2024-01-09 18:00:00	2024	1	9	18	1	0	0	0	0	0	1
256	473.9	21	137	168.8	135	70	2024-01-09 17:00:00	2024	1	9	17	1	0	0	0	0	0	1
241	399.8	16.3	143.3	164	124	65.7	2024-01-09 16:00:00	2024	1	9	16	1	0	0	0	0	0	1
252	325.6	11.7	149.7	143	132	61.3	2024-01-09 15:00:00	2024	1	9	15	1	0	0	0	0	0	1
256	251.5	7	156	173	135.5	57	2024-01-09 14:00:00	2024	1	9	14	1	0	0	0	0	0	1
269	244.7	7	135.3	181.3	145	47.3	2024-01-09 13:00:00	2024	1	9	13	1	0	0	0	0	0	1
246	237.9	7	114.7	160	128	37.7	2024-01-09 12:00:00	2024	1	9	12	1	0	0	0	0	0	1
176	231.1	7	94	176	176	28	2024-01-09 11:00:00	2024	1	9	11	1	0	0	0	1	0	0
190	331.9	11.3	66.3	220	190	25.7	2024-01-09 10:00:00	2024	1	9	10	1	0	0	0	1	0	0
204	432.6	15.7	38.7	255	204	23.3	2024-01-09 09:00:00	2024	1	9	9	1	0	0	0	0	0	1
204	533.4	20	11	255	204	21	2024-01-09 08:00:00	2024	1	9	8	1	0	0	0	0	0	1
170	523.5	19.7	13.7	254	170	21.7	2024-01-09 07:00:00	2024	1	9	7	1	0	0	0	1	0	0
263	513.6	19.3	16.3	180	140.5	22.3	2024-01-09 06:00:00	2024	1	9	6	1	0	0	0	0	0	1
252	503.6	19	19	165	132	23	2024-01-09 05:00:00	2024	1	9	5	1	0	0	0	0	0	1
250	649.5	35.3	14.3	166	131	35.3	2024-01-09 04:00:00	2024	1	9	4	1	0	0	0	0	0	1
234	795.4	51.7	9.7	155	118.5	47.7	2024-01-09 03:00:00	2024	1	9	3	1	0	0	0	0	0	1
227	941.3	68	5	136	113	60	2024-01-09 02:00:00	2024	1	9	2	1	0	0	0	0	0	1
273	969.7	75.3	5	185	148	72	2024-01-09 01:00:00	2024	1	9	1	1	0	0	0	0	0	1
262	998.2	82.7	5	143	139.5	84	2024-01-09	2024	1	9	0	1	0	0	0	0	0	1
266	1026.6	90	5	179	143	96	2024-01-08 23:00:00	2024	1	8	23	1	0	0	0	0	0	1
180	931	80	19.3	205	180	89.3	2024-01-08 22:00:00	2024	1	8	22	1	0	0	0	1	0	0
232	835.5	70	33.7	244	232.5	82.7	2024-01-08 21:00:00	2024	1	8	21	1	0	0	0	0	0	1
189	740	60	48	206	189	76	2024-01-08 20:00:00	2024	1	8	20	1	0	0	0	1	0	0
241	620.6	45.3	75	336	241	67.7	2024-01-08 19:00:00	2024	1	8	19	1	0	0	0	0	0	1
273	501.1	30.7	102	185	148	59.3	2024-01-08 18:00:00	2024	1	8	18	1	0	0	0	0	0	1
212	381.7	16	129	265	212	51	2024-01-08 17:00:00	2024	1	8	17	1	0	0	0	0	0	1
267	341.2	11.7	135	180	143.5	46.3	2024-01-08 16:00:00	2024	1	8	16	1	0	0	0	0	0	1
258	300.7	7.3	141	151	136.5	41.7	2024-01-08 15:00:00	2024	1	8	15	1	0	0	0	0	0	1
260	260.3	3	147	173	138.5	37	2024-01-08 14:00:00	2024	1	8	14	1	0	0	0	0	0	1
270	278	5.3	130.3	184	146	32	2024-01-08 13:00:00	2024	1	8	13	1	0	0	0	0	0	1
256	295.7	7.7	113.7	168.8	135	27	2024-01-08 12:00:00	2024	1	8	12	1	0	0	0	0	0	1
175	313.4	10	97	175	175	22	2024-01-08 11:00:00	2024	1	8	11	1	0	0	0	1	0	0
249	370.8	14.3	70.7	163	130	21.3	2024-01-08 10:00:00	2024	1	8	10	1	0	0	0	0	0	1
282	428.2	18.7	44.3	313	282.5	20.7	2024-01-08 09:00:00	2024	1	8	9	1	0	0	0	0	0	1
256	485.6	23	18	393	255.5	20	2024-01-08 08:00:00	2024	1	8	8	1	0	0	0	0	0	1
167	488.7	23.3	17	245	167.5	17.3	2024-01-08 07:00:00	2024	1	8	7	1	0	0	0	1	0	0
242	491.8	23.7	16	169	125	14.7	2024-01-08 06:00:00	2024	1	8	6	1	0	0	0	0	0	1
237	494.9	24	15	151.3	121	12	2024-01-08 05:00:00	2024	1	8	5	1	0	0	0	0	0	1
225	586.3	33	12.3	140	112	20.3	2024-01-08 04:00:00	2024	1	8	4	1	0	0	0	0	0	1
234	677.8	42	9.7	148	118.5	28.7	2024-01-08 03:00:00	2024	1	8	3	1	0	0	0	0	0	1
242	769.2	51	7	145	124.5	37	2024-01-08 02:00:00	2024	1	8	2	1	0	0	0	0	0	1
262	824.8	57	8	150	140	51.3	2024-01-08 01:00:00	2024	1	8	1	1	0	0	0	0	0	1
160	880.5	63	9	160	160	65.7	2024-01-08	2024	1	8	0	1	0	0	0	1	0	0
297	936.1	69	10	371.3	297	80	2024-01-07 23:00:00	2024	1	7	23	1	0	0	0	0	0	1
203	882.4	65	24.3	254	203	80.3	2024-01-07 22:00:00	2024	1	7	22	1	0	0	0	0	0	1
298	828.7	61	38.7	370	298	80.7	2024-01-07 21:00:00	2024	1	7	21	1	0	0	0	0	0	1
304	775	57	53	374	304.5	81	2024-01-07 20:00:00	2024	1	7	20	1	0	1	0	0	0	0
236	665.9	45.3	77.3	293	236.5	73	2024-01-07 19:00:00	2024	1	7	19	1	0	0	0	0	0	1
246	556.8	33.7	101.7	386	243	65	2024-01-07 18:00:00	2024	1	7	18	1	0	0	0	0	0	1
199	447.6	22	126	298	199.5	57	2024-01-07 17:00:00	2024	1	7	17	1	0	0	0	1	0	0
182	391.8	16.7	130.7	261.3	182.33	53.7	2024-01-07 16:00:00	2024	1	7	16	1	0	0	0	1	0	0
272	336	11.3	135.3	200	147.5	50.3	2024-01-07 15:00:00	2024	1	7	15	1	0	0	0	0	0	1
273	280.1	6	140	188	148	47	2024-01-07 14:00:00	2024	1	7	14	1	0	0	0	0	0	1
253	262.8	7	119.3	164	133	38.7	2024-01-07 13:00:00	2024	1	7	13	1	0	0	0	0	0	1
266	245.5	8	98.7	178	142.5	30.3	2024-01-07 12:00:00	2024	1	7	12	1	0	0	0	0	0	1
164	228.2	9	78	164	164	22	2024-01-07 11:00:00	2024	1	7	11	1	0	0	0	1	0	0
175	317.7	11.7	54.7	207.7	175.5	21.3	2024-01-07 10:00:00	2024	1	7	10	1	0	0	0	1	0	0
241	407.2	14.3	31.3	306	241	20.7	2024-01-07 09:00:00	2024	1	7	9	1	0	0	0	0	0	1
198	496.6	17	8	295	198.5	20	2024-01-07 08:00:00	2024	1	7	8	1	0	0	0	1	0	0
268	453.5	15.7	11	200	144.5	17.3	2024-01-07 07:00:00	2024	1	7	7	1	0	0	0	0	0	1
238	410.3	14.3	14	155	121.5	14.7	2024-01-07 06:00:00	2024	1	7	6	1	0	0	0	0	0	1
248	367.1	13	17	144	129	12	2024-01-07 05:00:00	2024	1	7	5	1	0	0	0	0	0	1
261	473.7	24.3	13	173.8	139	16.7	2024-01-07 04:00:00	2024	1	7	4	1	0	0	0	0	0	1
261	580.3	35.7	9	174	139	21.3	2024-01-07 03:00:00	2024	1	7	3	1	0	0	0	0	0	1
257	686.9	47	5	169	136	26	2024-01-07 02:00:00	2024	1	7	2	1	0	0	0	0	0	1
186	755.6	56	4.7	232.5	186	41.7	2024-01-07 01:00:00	2024	1	7	1	1	0	0	0	1	0	0
191	824.2	65	4.3	203	191	57.3	2024-01-07	2024	1	7	0	1	0	0	0	1	0	0
231	892.9	74	4	231	231	73	2024-01-06 23:00:00	2024	1	6	23	1	0	0	0	0	0	1
319	850.7	74	13	398.8	319	80.3	2024-01-06 22:00:00	2024	1	6	22	1	0	1	0	0	0	0
291	808.5	74	22	342.3	291.67	87.7	2024-01-06 21:00:00	2024	1	6	21	1	0	0	0	0	0	1
322	766.3	74	31	398	322	95	2024-01-06 20:00:00	2024	1	6	20	1	0	1	0	0	0	0
274	651.7	58	59.3	406	271.5	88.7	2024-01-06 19:00:00	2024	1	6	19	1	0	0	0	0	0	1
165	537.1	42	87.7	206.3	165	82.3	2024-01-06 18:00:00	2024	1	6	18	1	0	0	0	1	0	0
219	422.5	26	116	271	219.5	76	2024-01-06 17:00:00	2024	1	6	17	1	0	0	0	0	0	1
222	382.1	19.3	128.3	277.5	222	70	2024-01-06 16:00:00	2024	1	6	16	1	0	0	0	0	0	1
207	341.6	12.7	140.7	274.3	206.83	64	2024-01-06 15:00:00	2024	1	6	15	1	0	0	0	0	0	1
200	301.1	6	153	276	200.5	58	2024-01-06 14:00:00	2024	1	6	14	1	0	0	0	1	0	0
155	284.2	7	127.7	224	155	45.7	2024-01-06 13:00:00	2024	1	6	13	1	0	0	0	1	0	0
234	267.3	8	102.3	158	118.5	33.3	2024-01-06 12:00:00	2024	1	6	12	1	0	0	0	0	0	1
254	250.4	9	77	134	134	21	2024-01-06 11:00:00	2024	1	6	11	1	0	0	0	0	0	1
286	324.3	12	54.3	357.5	286	20.3	2024-01-06 10:00:00	2024	1	6	10	1	0	0	0	0	0	1
197	398.2	15	31.7	282	197.33	19.7	2024-01-06 09:00:00	2024	1	6	9	1	0	0	0	1	0	0
229	472.1	18	9	356	229	19	2024-01-06 08:00:00	2024	1	6	8	1	0	0	0	0	0	1
166	441.8	17.3	12.7	215	166.5	17	2024-01-06 07:00:00	2024	1	6	7	1	0	0	0	1	0	0
263	411.4	16.7	16.3	200	140.5	15	2024-01-06 06:00:00	2024	1	6	6	1	0	0	0	0	0	1
237	381.1	16	20	146	121	13	2024-01-06 05:00:00	2024	1	6	5	1	0	0	0	0	0	1
270	507.3	27	14.7	153	145.5	18.3	2024-01-06 04:00:00	2024	1	6	4	1	0	0	0	0	0	1
273	633.6	38	9.3	188.7	147.67	23.7	2024-01-06 03:00:00	2024	1	6	3	1	0	0	0	0	0	1
161	759.8	49	4	210	161	29	2024-01-06 02:00:00	2024	1	6	2	1	0	0	0	1	0	0
189	807.9	56.7	4.3	191	189.5	44	2024-01-06 01:00:00	2024	1	6	1	1	0	0	0	1	0	0
237	855.9	64.3	4.7	281	237	59	2024-01-06	2024	1	6	0	1	0	0	0	0	0	1
239	904	72	5	260	239	74	2024-01-05 23:00:00	2024	1	5	23	1	0	0	0	0	0	1
344	849.7	69.3	16	430	344	76.3	2024-01-05 22:00:00	2024	1	5	22	1	0	1	0	0	0	0
323	795.4	66.7	27	403.8	323	78.7	2024-01-05 21:00:00	2024	1	5	21	1	0	1	0	0	0	0
343	741.2	64	38	429	343	81	2024-01-05 20:00:00	2024	1	5	20	1	0	1	0	0	0	0
317	626.8	49.3	64.3	403	317	72.3	2024-01-05 19:00:00	2024	1	5	19	1	0	1	0	0	0	0
250	512.4	34.7	90.7	389	229.5	63.7	2024-01-05 18:00:00	2024	1	5	18	1	0	0	0	0	0	1
176	398	20	117	245	176	55	2024-01-05 17:00:00	2024	1	5	17	1	0	0	0	1	0	0
158	350.7	14.7	123	180	158	52.3	2024-01-05 16:00:00	2024	1	5	16	1	0	0	0	1	0	0
273	303.5	9.3	129	185	148	49.7	2024-01-05 15:00:00	2024	1	5	15	1	0	0	0	0	0	1
171	256.2	4	135	214	171	47	2024-01-05 14:00:00	2024	1	5	14	1	0	0	0	1	0	0
255	257.8	5.7	115.7	180	134.5	41.7	2024-01-05 13:00:00	2024	1	5	13	1	0	0	0	0	0	1
230	259.3	7.3	96.3	153	115.5	36.3	2024-01-05 12:00:00	2024	1	5	12	1	0	0	0	0	0	1
235	260.9	9	77	131	119	31	2024-01-05 11:00:00	2024	1	5	11	1	0	0	0	0	0	1
160	340.2	12	53	160	160	27.3	2024-01-05 10:00:00	2024	1	5	10	1	0	0	0	1	0	0
152	419.6	15	29	190	152	23.7	2024-01-05 09:00:00	2024	1	5	9	1	0	0	0	1	0	0
282	499	18	5	353	282	20	2024-01-05 08:00:00	2024	1	5	8	1	0	0	0	0	0	1
244	455.8	16	9.7	184	126	18	2024-01-05 07:00:00	2024	1	5	7	1	0	0	0	0	0	1
202	412.6	14	14.3	128	94.5	16	2024-01-05 06:00:00	2024	1	5	6	1	0	0	0	0	0	1
199	369.4	12	19	106	92	14	2024-01-05 05:00:00	2024	1	5	5	1	0	0	0	1	0	0
203	495.3	24	14	118.8	95	20	2024-01-05 04:00:00	2024	1	5	4	1	0	0	0	0	0	1
224	621.1	36	9	138.8	111	26	2024-01-05 03:00:00	2024	1	5	3	1	0	0	0	0	0	1
199	747	48	4	115	92	32	2024-01-05 02:00:00	2024	1	5	2	1	0	0	0	1	0	0
222	780.1	53.3	6	135	109.5	45.3	2024-01-05 01:00:00	2024	1	5	1	1	0	0	0	0	0	1
246	813.1	58.7	8	134	127.5	58.7	2024-01-05	2024	1	5	0	1	0	0	0	0	0	1
158	846.2	64	10	159	158.5	72	2024-01-04 23:00:00	2024	1	4	23	1	0	0	0	1	0	0
179	797.2	60.7	22.3	179	179	74	2024-01-04 22:00:00	2024	1	4	22	1	0	0	0	1	0	0
315	748.2	57.3	34.7	393.8	315	76	2024-01-04 21:00:00	2024	1	4	21	1	0	1	0	0	0	0
270	699.2	54	47	338	270	78	2024-01-04 20:00:00	2024	1	4	20	1	0	0	0	0	0	1
271	599	43.3	68.7	393	271	71.7	2024-01-04 19:00:00	2024	1	4	19	1	0	0	0	0	0	1
197	498.8	32.7	90.3	313	197.5	65.3	2024-01-04 18:00:00	2024	1	4	18	1	0	0	0	1	0	0
189	398.6	22	112	284	189	59	2024-01-04 17:00:00	2024	1	4	17	1	0	0	0	1	0	0
266	354.1	17	119.3	175	143	53.3	2024-01-04 16:00:00	2024	1	4	16	1	0	0	0	0	0	1
169	309.5	12	126.7	188	169.5	47.7	2024-01-04 15:00:00	2024	1	4	15	1	0	0	0	1	0	0
142	265	7	134	84	51	42	2024-01-04 14:00:00	2024	1	4	14	1	0	0	0	0	1	0
186	278.2	8	114	235	186.5	37.7	2024-01-04 13:00:00	2024	1	4	13	1	0	0	0	1	0	0
165	291.4	9	94	230	165	33.3	2024-01-04 12:00:00	2024	1	4	12	1	0	0	0	1	0	0
163	304.6	10	74	178	163	29	2024-01-04 11:00:00	2024	1	4	11	1	0	0	0	1	0	0
201	394.7	13	51.3	229	201.5	26	2024-01-04 10:00:00	2024	1	4	10	1	0	0	0	0	0	1
157	484.8	16	28.7	220	157.5	23	2024-01-04 09:00:00	2024	1	4	9	1	0	0	0	1	0	0
121	574.8	19	6	67	43	20	2024-01-04 08:00:00	2024	1	4	8	1	0	0	0	0	1	0
244	518.6	16.7	9	168	126.5	17.7	2024-01-04 07:00:00	2024	1	4	7	1	0	0	0	0	0	1
258	462.4	14.3	12	171.3	137	15.3	2024-01-04 06:00:00	2024	1	4	6	1	0	0	0	0	0	1
258	406.2	12	15	166	137	13	2024-01-04 05:00:00	2024	1	4	5	1	0	0	0	0	0	1
262	513.8	23.7	11.3	170	139.5	17.3	2024-01-04 04:00:00	2024	1	4	4	1	0	0	0	0	0	1
254	621.3	35.3	7.7	161	134	21.7	2024-01-04 03:00:00	2024	1	4	3	1	0	0	0	0	0	1
273	728.9	47	4	185	148	26	2024-01-04 02:00:00	2024	1	4	2	1	0	0	0	0	0	1
254	774	55	4	168	134	40	2024-01-04 01:00:00	2024	1	4	1	1	0	0	0	0	0	1
273	819.2	63	4	180	148	54	2024-01-04	2024	1	4	0	1	0	0	0	0	0	1
179	864.3	71	4	189	179	68	2024-01-03 23:00:00	2024	1	3	23	1	0	0	0	1	0	0
186	806.1	70.3	12	186	186	72.3	2024-01-03 22:00:00	2024	1	3	22	1	0	0	0	1	0	0
235	748	69.7	20	258	235.5	76.7	2024-01-03 21:00:00	2024	1	3	21	1	0	0	0	0	0	1
317	689.8	69	28	396.3	317	81	2024-01-03 20:00:00	2024	1	3	20	1	0	1	0	0	0	0
264	578.7	54.7	52.7	330	264	74	2024-01-03 19:00:00	2024	1	3	19	1	0	0	0	0	0	1
179	467.7	40.3	77.3	223.8	179	67	2024-01-03 18:00:00	2024	1	3	18	1	0	0	0	1	0	0
178	356.6	26	102	223	178	60	2024-01-03 17:00:00	2024	1	3	17	1	0	0	0	1	0	0
177	312	19	111	221	177.5	55.7	2024-01-03 16:00:00	2024	1	3	16	1	0	0	0	1	0	0
186	267.5	12	120	221	186	51.3	2024-01-03 15:00:00	2024	1	3	15	1	0	0	0	1	0	0
164	222.9	5	129	205	164	47	2024-01-03 14:00:00	2024	1	3	14	1	0	0	0	1	0	0
179	223.3	6.3	112	224	179	38.7	2024-01-03 13:00:00	2024	1	3	13	1	0	0	0	1	0	0
169	223.7	7.7	95	204	169	30.3	2024-01-03 12:00:00	2024	1	3	12	1	0	0	0	1	0	0
262	224.1	9	78	218	139.5	22	2024-01-03 11:00:00	2024	1	3	11	1	0	0	0	0	0	1
213	310.5	12	54.7	128.8	103	21	2024-01-03 10:00:00	2024	1	3	10	1	0	0	0	0	0	1
209	396.8	15	31.3	126	100	20	2024-01-03 09:00:00	2024	1	3	9	1	0	0	0	0	0	1
213	483.2	18	8	128.8	103	19	2024-01-03 08:00:00	2024	1	3	8	1	0	0	0	0	0	1
204	434.4	16.7	11.7	120	96	17	2024-01-03 07:00:00	2024	1	3	7	1	0	0	0	0	0	1
207	385.6	15.3	15.3	125	98.5	15	2024-01-03 06:00:00	2024	1	3	6	1	0	0	0	0	0	1
205	336.7	14	19	118	96.5	13	2024-01-03 05:00:00	2024	1	3	5	1	0	0	0	0	0	1
211	406.8	22.7	16	120	101.5	19.3	2024-01-03 04:00:00	2024	1	3	4	1	0	0	0	0	0	1
216	476.8	31.3	13	126	105	25.7	2024-01-03 03:00:00	2024	1	3	3	1	0	0	0	0	0	1
229	546.8	40	10	143.8	115	32	2024-01-03 02:00:00	2024	1	3	2	1	0	0	0	0	0	1
216	631.5	49.7	7.7	131	105	45.7	2024-01-03 01:00:00	2024	1	3	1	1	0	0	0	0	0	1
219	716.1	59.3	5.3	140	107.5	59.3	2024-01-03	2024	1	3	0	1	0	0	0	0	0	1
244	800.7	69	3	126	126	73	2024-01-02 23:00:00	2024	1	2	23	1	0	0	0	0	0	1
185	742.3	67.7	10	185	185	71.7	2024-01-02 22:00:00	2024	1	2	22	1	0	0	0	1	0	0
254	684	66.3	17	318	254.5	70.3	2024-01-02 21:00:00	2024	1	2	21	1	0	0	0	0	0	1
297	625.6	65	24	409	297	69	2024-01-02 20:00:00	2024	1	2	20	1	0	0	0	0	0	1
166	519.6	50.7	45.3	207.5	166	61	2024-01-02 19:00:00	2024	1	2	19	1	0	0	0	1	0	0
266	413.6	36.3	66.7	333	266	53	2024-01-02 18:00:00	2024	1	2	18	1	0	0	0	0	0	1
167	307.6	22	88	206	167.5	45	2024-01-02 17:00:00	2024	1	2	17	1	0	0	0	1	0	0
173	272.3	17	97.7	211	173.5	43.7	2024-01-02 16:00:00	2024	1	2	16	1	0	0	0	1	0	0
179	237.1	12	107.3	221	179	42.3	2024-01-02 15:00:00	2024	1	2	15	1	0	0	0	1	0	0
159	201.9	7	117	198.8	159	41	2024-01-02 14:00:00	2024	1	2	14	1	0	0	0	1	0	0
269	203.1	7.3	99	181.3	145	33.3	2024-01-02 13:00:00	2024	1	2	13	1	0	0	0	0	0	1
158	204.3	7.7	81	198	158	25.7	2024-01-02 12:00:00	2024	1	2	12	1	0	0	0	1	0	0
243	205.4	8	63	175	125.5	18	2024-01-02 11:00:00	2024	1	2	11	1	0	0	0	0	0	1
211	245.7	10.7	47.3	126.3	101	18	2024-01-02 10:00:00	2024	1	2	10	1	0	0	0	0	0	1
261	286	13.3	31.7	173.8	139	18	2024-01-02 09:00:00	2024	1	2	9	1	0	0	0	0	0	1
223	326.2	16	16	123	110.5	18	2024-01-02 08:00:00	2024	1	2	8	1	0	0	0	0	0	1
248	305	14.7	15.3	161.3	129	15.3	2024-01-02 07:00:00	2024	1	2	7	1	0	0	0	0	0	1
236	283.8	13.3	14.7	150	120	12.7	2024-01-02 06:00:00	2024	1	2	6	1	0	0	0	0	0	1
219	262.6	12	14	133.8	107	10	2024-01-02 05:00:00	2024	1	2	5	1	0	0	0	0	0	1
229	346.1	19.3	13	131	115	17.7	2024-01-02 04:00:00	2024	1	2	4	1	0	0	0	0	0	1
229	429.5	26.7	12	130	114.5	25.3	2024-01-02 03:00:00	2024	1	2	3	1	0	0	0	0	0	1
159	513	34	11	198.8	159	33	2024-01-02 02:00:00	2024	1	2	2	1	0	0	0	1	0	0
187	558.1	40.3	11.3	233.8	187	42.3	2024-01-02 01:00:00	2024	1	2	1	1	0	0	0	1	0	0
195	603.2	46.7	11.7	208	195.5	51.7	2024-01-02	2024	1	2	0	1	0	0	0	1	0	0
186	648.4	53	12	233	186	61	2024-01-01 23:00:00	2024	1	1	23	1	0	0	0	1	0	0
253	617.6	53.7	18.7	280	253.5	60.7	2024-01-01 22:00:00	2024	1	1	22	1	0	0	0	0	0	1
301	586.9	54.3	25.3	353	301.5	60.3	2024-01-01 21:00:00	2024	1	1	21	1	0	1	0	0	0	0
332	556.2	55	32	400	332.5	60	2024-01-01 20:00:00	2024	1	1	20	1	0	1	0	0	0	0
297	470.8	46.3	48	409	297	55	2024-01-01 19:00:00	2024	1	1	19	1	0	0	0	0	0	1
260	385.4	37.7	64	355.3	259.83	50	2024-01-01 18:00:00	2024	1	1	18	1	0	0	0	0	0	1
223	300	29	80	333	223.5	45	2024-01-01 17:00:00	2024	1	1	17	1	0	0	0	0	0	1
180	258.1	21.7	89	225	180	41.7	2024-01-01 16:00:00	2024	1	1	16	1	0	0	0	1	0	0
194	216.3	14.3	98	224	194	38.3	2024-01-01 15:00:00	2024	1	1	15	1	0	0	0	1	0	0
205	174.5	7	107	303	205	35	2024-01-01 14:00:00	2024	1	1	14	1	0	0	0	0	0	1
187	172.7	7	92	260	187	29.3	2024-01-01 13:00:00	2024	1	1	13	1	0	0	0	1	0	0
235	171	7	77	148.8	119	23.7	2024-01-01 12:00:00	2024	1	1	12	1	0	0	0	0	0	1
165	169.2	7	62	206	165	18	2024-01-01 11:00:00	2024	1	1	11	1	0	0	0	1	0	0
269	212.6	9.7	47.7	145	145	18	2024-01-01 10:00:00	2024	1	1	10	1	0	0	0	0	0	1
293	256	12.3	33.3	419	243.5	18	2024-01-01 09:00:00	2024	1	1	9	1	0	0	0	0	0	1
176	299.4	15	19	306	175	18	2024-01-01 08:00:00	2024	1	1	8	1	0	0	0	1	0	0
241	297.1	14	17	185	123.5	15.7	2024-01-01 07:00:00	2024	1	1	7	1	0	0	0	0	0	1
205	294.7	13	15	121.3	97	13.3	2024-01-01 06:00:00	2024	1	1	6	1	0	0	0	0	0	1
205	292.4	12	13	121	97	11	2024-01-01 05:00:00	2024	1	1	5	1	0	0	0	0	0	1
217	402.9	24.7	10.7	119	106	20.3	2024-01-01 04:00:00	2024	1	1	4	1	0	0	0	0	0	1
232	513.4	37.3	8.3	146.3	117	29.7	2024-01-01 03:00:00	2024	1	1	3	1	0	0	0	0	0	1
242	623.9	50	6	143	124.5	39	2024-01-01 02:00:00	2024	1	1	2	1	0	0	0	0	0	1
249	659.7	54	7.3	163	130	47.7	2024-01-01 01:00:00	2024	1	1	1	1	0	0	0	0	0	1
209	695.5	58	8.7	133	99.5	56.3	2024-01-01	2024	1	1	0	1	0	0	0	0	0	1
153	472.3	49.3	19.7	59	58	26	2024-02-29	2024	2	29	0	1	0	0	0	1	0	0
188	475.1	57	21	84	84	32	2024-02-28 23:00:00	2024	2	28	23	1	0	0	0	1	0	0
253	420.6	53.3	32.7	166.3	133	31	2024-02-28 22:00:00	2024	2	28	22	1	0	0	0	0	0	1
194	366.1	49.7	44.3	140	88.5	30	2024-02-28 21:00:00	2024	2	28	21	1	0	0	0	1	0	0
246	311.6	46	56	160	128	29	2024-02-28 20:00:00	2024	2	28	20	1	0	0	0	0	0	1
143	236.6	32	80.3	81	51.5	24.3	2024-02-28 19:00:00	2024	2	28	19	1	0	0	0	0	1	0
98	161.5	18	104.7	48	34	19.7	2024-02-28 18:00:00	2024	2	28	18	1	0	0	1	0	0	0
81	86.4	4	129	38	26.5	15	2024-02-28 17:00:00	2024	2	28	17	1	0	0	1	0	0	0
72	86.2	3.7	131.7	29	22	17.7	2024-02-28 16:00:00	2024	2	28	16	1	0	0	1	0	0	0
110	86	3.3	134.3	48.8	39	20.3	2024-02-28 15:00:00	2024	2	28	15	1	0	0	0	0	1	0
71	85.8	3	137	26	21	23	2024-02-28 14:00:00	2024	2	28	14	1	0	0	1	0	0	0
137	92.2	3.7	133	49	49	22.7	2024-02-28 13:00:00	2024	2	28	13	1	0	0	0	0	1	0
191	98.6	4.3	129	104	86	22.3	2024-02-28 12:00:00	2024	2	28	12	1	0	0	0	1	0	0
195	105	5	125	145	89.5	22	2024-02-28 11:00:00	2024	2	28	11	1	0	0	0	1	0	0
201	157	7.7	93.7	108	93.5	18.3	2024-02-28 10:00:00	2024	2	28	10	1	0	0	0	0	0	1
177	208.9	10.3	62.3	221.3	177	14.7	2024-02-28 09:00:00	2024	2	28	9	1	0	0	0	1	0	0
208	260.9	13	31	124	99	11	2024-02-28 08:00:00	2024	2	28	8	1	0	0	0	0	0	1
226	245.7	10	35	220	112.5	9.7	2024-02-28 07:00:00	2024	2	28	7	1	0	0	0	0	0	1
150	230.5	7	39	78	55.5	8.3	2024-02-28 06:00:00	2024	2	28	6	1	0	0	0	0	1	0
142	215.3	4	43	63	51	7	2024-02-28 05:00:00	2024	2	28	5	1	0	0	0	0	1	0
141	287.7	14.7	34	66	50.5	10	2024-02-28 04:00:00	2024	2	28	4	1	0	0	0	0	1	0
145	360.1	25.3	25	65	52	13	2024-02-28 03:00:00	2024	2	28	3	1	0	0	0	0	1	0
153	432.4	36	16	70	57.5	16	2024-02-28 02:00:00	2024	2	28	2	1	0	0	0	1	0	0
148	431.7	40.7	19	66	53	22	2024-02-28 01:00:00	2024	2	28	1	1	0	0	0	0	1	0
163	430.9	45.3	22	74	65	28	2024-02-28	2024	2	28	0	1	0	0	0	1	0	0
186	430.1	50	25	88	82.5	34	2024-02-27 23:00:00	2024	2	27	23	1	0	0	0	1	0	0
205	372.7	45.3	39	115	96.5	32.3	2024-02-27 22:00:00	2024	2	27	22	1	0	0	0	0	0	1
185	315.3	40.7	53	123	81.5	30.7	2024-02-27 21:00:00	2024	2	27	21	1	0	0	0	1	0	0
118	258	36	67	52.5	42	29	2024-02-27 20:00:00	2024	2	27	20	1	0	0	0	0	1	0
163	197.8	25	83.7	81	65	22.7	2024-02-27 19:00:00	2024	2	27	19	1	0	0	0	1	0	0
129	137.7	14	100.3	57.5	46	16.3	2024-02-27 18:00:00	2024	2	27	18	1	0	0	0	0	1	0
123	77.6	3	117	59	44	10	2024-02-27 17:00:00	2024	2	27	17	1	0	0	0	0	1	0
104	73.9	2.3	119.3	51	37	10.7	2024-02-27 16:00:00	2024	2	27	16	1	0	0	0	0	1	0
118	70.2	1.7	121.7	50	42	11.3	2024-02-27 15:00:00	2024	2	27	15	1	0	0	0	0	1	0
129	66.5	1	124	57.5	46	12	2024-02-27 14:00:00	2024	2	27	14	1	0	0	0	0	1	0
145	70.2	1.3	123	56	52	11.7	2024-02-27 13:00:00	2024	2	27	13	1	0	0	0	0	1	0
151	73.9	1.7	122	70	56	11.3	2024-02-27 12:00:00	2024	2	27	12	1	0	0	0	1	0	0
157	77.6	2	121	76.3	61	11	2024-02-27 11:00:00	2024	2	27	11	1	0	0	0	1	0	0
169	114.2	4.3	99.7	103	69.5	12	2024-02-27 10:00:00	2024	2	27	10	1	0	0	0	1	0	0
176	150.8	6.7	78.3	75	75	13	2024-02-27 09:00:00	2024	2	27	9	1	0	0	0	1	0	0
150	187.3	9	57	70	54	14	2024-02-27 08:00:00	2024	2	27	8	1	0	0	0	0	1	0
143	184.8	7	60.7	64.7	51.17	13	2024-02-27 07:00:00	2024	2	27	7	1	0	0	0	0	1	0
139	182.3	5	64.3	66	50	12	2024-02-27 06:00:00	2024	2	27	6	1	0	0	0	0	1	0
127	179.7	3	68	54	45.5	11	2024-02-27 05:00:00	2024	2	27	5	1	0	0	0	0	1	0
150	207.6	6	67.7	60	55.5	12.7	2024-02-27 04:00:00	2024	2	27	4	1	0	0	0	0	1	0
153	235.4	9	67.3	61	55	14.3	2024-02-27 03:00:00	2024	2	27	3	1	0	0	0	1	0	0
159	263.2	12	67	79	62	16	2024-02-27 02:00:00	2024	2	27	2	1	0	0	0	1	0	0
160	284.4	18.3	62	78.8	63	20	2024-02-27 01:00:00	2024	2	27	1	1	0	0	0	1	0	0
160	305.6	24.7	57	79	63	24	2024-02-27	2024	2	27	0	1	0	0	0	1	0	0
157	326.8	31	52	78	60.5	28	2024-02-26 23:00:00	2024	2	26	23	1	0	0	0	1	0	0
150	299.6	30.7	56	74	55.5	30	2024-02-26 22:00:00	2024	2	26	22	1	0	0	0	0	1	0
157	272.3	30.3	60	66	61	32	2024-02-26 21:00:00	2024	2	26	21	1	0	0	0	1	0	0
166	245.1	30	64	85	67.5	34	2024-02-26 20:00:00	2024	2	26	20	1	0	0	0	1	0	0
110	206.2	24.7	72	48.8	39	31.7	2024-02-26 19:00:00	2024	2	26	19	1	0	0	0	0	1	0
164	167.3	19.3	80	83	66	29.3	2024-02-26 18:00:00	2024	2	26	18	1	0	0	0	1	0	0
98	128.4	14	88	49	34	27	2024-02-26 17:00:00	2024	2	26	17	1	0	0	1	0	0	0
102	112.2	10.7	97	36	36	22.7	2024-02-26 16:00:00	2024	2	26	16	1	0	0	0	0	1	0
89	96.1	7.3	106	30	30	18.3	2024-02-26 15:00:00	2024	2	26	15	1	0	0	1	0	0	0
153	80	4	115	55	55	14	2024-02-26 14:00:00	2024	2	26	14	1	0	0	0	1	0	0
195	105	4.7	108.3	111.3	89	16.7	2024-02-26 13:00:00	2024	2	26	13	1	0	0	0	1	0	0
223	130.1	5.3	101.7	138	110	19.3	2024-02-26 12:00:00	2024	2	26	12	1	0	0	0	0	0	1
179	155.2	6	95	109	77	22	2024-02-26 11:00:00	2024	2	26	11	1	0	0	0	1	0	0
201	184.6	8	84.7	94	94	21	2024-02-26 10:00:00	2024	2	26	10	1	0	0	0	0	0	1
187	214	10	74.3	83	83	20	2024-02-26 09:00:00	2024	2	26	9	1	0	0	0	1	0	0
275	243.4	12	64	218	149.5	19	2024-02-26 08:00:00	2024	2	26	8	1	0	0	0	0	0	1
189	247.3	9.7	66.7	106.3	85	17.3	2024-02-26 07:00:00	2024	2	26	7	1	0	0	0	1	0	0
187	251.1	7.3	69.3	104	83	15.7	2024-02-26 06:00:00	2024	2	26	6	1	0	0	0	1	0	0
159	255	5	72	105	62.5	14	2024-02-26 05:00:00	2024	2	26	5	1	0	0	0	1	0	0
106	294.9	8.3	61.3	51	37.5	13.3	2024-02-26 04:00:00	2024	2	26	4	1	0	0	0	0	1	0
114	334.8	11.7	50.7	43	40.5	12.7	2024-02-26 03:00:00	2024	2	26	3	1	0	0	0	0	1	0
156	374.7	15	40	60	60	12	2024-02-26 02:00:00	2024	2	26	2	1	0	0	0	1	0	0
187	373.9	19.3	40.7	103.8	83	15.7	2024-02-26 01:00:00	2024	2	26	1	1	0	0	0	1	0	0
203	373.1	23.7	41.3	95	95	19.3	2024-02-26	2024	2	26	0	1	0	0	0	0	0	1
184	372.3	28	42	101	81	23	2024-02-25 23:00:00	2024	2	25	23	1	0	0	0	1	0	0
199	328.6	28.3	50.7	164	92.5	21.3	2024-02-25 22:00:00	2024	2	25	22	1	0	0	0	1	0	0
173	284.8	28.7	59.3	110	72.5	19.7	2024-02-25 21:00:00	2024	2	25	21	1	0	0	0	1	0	0
142	241	29	68	69	51	18	2024-02-25 20:00:00	2024	2	25	20	1	0	0	0	0	1	0
127	187.5	21	81	70	45.5	13.7	2024-02-25 19:00:00	2024	2	25	19	1	0	0	0	0	1	0
80	134	13	94	32.5	26	9.3	2024-02-25 18:00:00	2024	2	25	18	1	0	0	1	0	0	0
100	80.5	5	107	44	35	5	2024-02-25 17:00:00	2024	2	25	17	1	0	0	1	0	0	0
79	78.4	3.7	111.7	31	25.5	5	2024-02-25 16:00:00	2024	2	25	16	1	0	0	1	0	0	0
80	76.3	2.3	116.3	33	26	5	2024-02-25 15:00:00	2024	2	25	15	1	0	0	1	0	0	0
82	74.1	1	121	33	27	5	2024-02-25 14:00:00	2024	2	25	14	1	0	0	1	0	0	0
89	83.1	1	123.3	35	30	6.3	2024-02-25 13:00:00	2024	2	25	13	1	0	0	1	0	0	0
80	92	1	125.7	32.5	26	7.7	2024-02-25 12:00:00	2024	2	25	12	1	0	0	1	0	0	0
93	101	1	128	40	32	9	2024-02-25 11:00:00	2024	2	25	11	1	0	0	1	0	0	0
91	233.4	6.3	96.7	38.8	31	10.3	2024-02-25 10:00:00	2024	2	25	10	1	0	0	1	0	0	0
110	365.9	11.7	65.3	39	39	11.7	2024-02-25 09:00:00	2024	2	25	9	1	0	0	0	0	1	0
191	498.4	17	34	86	86	13	2024-02-25 08:00:00	2024	2	25	8	1	0	0	0	1	0	0
173	458.3	14.7	35.3	125	72.5	11.7	2024-02-25 07:00:00	2024	2	25	7	1	0	0	0	1	0	0
118	418.2	12.3	36.7	52.5	42	10.3	2024-02-25 06:00:00	2024	2	25	6	1	0	0	0	0	1	0
129	378.2	10	38	58	46	9	2024-02-25 05:00:00	2024	2	25	5	1	0	0	0	0	1	0
108	362.2	10.7	42.3	53	38.5	10.3	2024-02-25 04:00:00	2024	2	25	4	1	0	0	0	0	1	0
107	346.3	11.3	46.7	44	38	11.7	2024-02-25 03:00:00	2024	2	25	3	1	0	0	0	0	1	0
142	330.3	12	51	51	51	13	2024-02-25 02:00:00	2024	2	25	2	1	0	0	0	0	1	0
148	317.3	15	53.7	56	53	15.3	2024-02-25 01:00:00	2024	2	25	1	1	0	0	0	0	1	0
179	304.3	18	56.3	96.3	77	17.7	2024-02-25	2024	2	25	0	1	0	0	0	1	0	0
156	291.2	21	59	75	60	20	2024-02-24 23:00:00	2024	2	24	23	1	0	0	0	1	0	0
201	264.6	22	63	94	94	18.7	2024-02-24 22:00:00	2024	2	24	22	1	0	0	0	0	0	1
171	237.9	23	67	113	71	17.3	2024-02-24 21:00:00	2024	2	24	21	1	0	0	0	1	0	0
184	211.3	24	71	148	81	16	2024-02-24 20:00:00	2024	2	24	20	1	0	0	0	1	0	0
119	165.5	17	83.3	66	42.5	12.7	2024-02-24 19:00:00	2024	2	24	19	1	0	0	0	0	1	0
98	119.8	10	95.7	56	34	9.3	2024-02-24 18:00:00	2024	2	24	18	1	0	0	1	0	0	0
56	74.1	3	108	24	15	6	2024-02-24 17:00:00	2024	2	24	17	1	0	0	1	0	0	0
74	72.8	2.3	112	29	23	5.7	2024-02-24 16:00:00	2024	2	24	16	1	0	0	1	0	0	0
115	71.4	1.7	116	51.3	41	5.3	2024-02-24 15:00:00	2024	2	24	15	1	0	0	0	0	1	0
87	70	1	120	29	29	5	2024-02-24 14:00:00	2024	2	24	14	1	0	0	1	0	0	0
110	81.9	1.3	123	51	39	7	2024-02-24 13:00:00	2024	2	24	13	1	0	0	0	0	1	0
82	93.8	1.7	126	33.8	27	9	2024-02-24 12:00:00	2024	2	24	12	1	0	0	1	0	0	0
82	105.6	2	129	34	27	11	2024-02-24 11:00:00	2024	2	24	11	1	0	0	1	0	0	0
94	226.6	6.7	103	40	32.5	12	2024-02-24 10:00:00	2024	2	24	10	1	0	0	1	0	0	0
115	347.6	11.3	77	41	41	13	2024-02-24 09:00:00	2024	2	24	9	1	0	0	0	0	1	0
207	468.6	16	51	140	98.5	14	2024-02-24 08:00:00	2024	2	24	8	1	0	0	0	0	0	1
153	448	13.3	51	104	57.5	12	2024-02-24 07:00:00	2024	2	24	7	1	0	0	0	1	0	0
87	427.4	10.7	51	36.3	29	10	2024-02-24 06:00:00	2024	2	24	6	1	0	0	1	0	0	0
95	406.8	8	51	40	33	8	2024-02-24 05:00:00	2024	2	24	5	1	0	0	1	0	0	0
99	413.6	9.7	49	42	34.5	8.3	2024-02-24 04:00:00	2024	2	24	4	1	0	0	1	0	0	0
100	420.4	11.3	47	43	35.5	8.7	2024-02-24 03:00:00	2024	2	24	3	1	0	0	1	0	0	0
106	427.2	13	45	46	37.5	9	2024-02-24 02:00:00	2024	2	24	2	1	0	0	0	0	1	0
131	405.2	16	47.7	58.8	47	12	2024-02-24 01:00:00	2024	2	24	1	1	0	0	0	0	1	0
134	383.2	19	50.3	48	48	15	2024-02-24	2024	2	24	0	1	0	0	0	0	1	0
179	361.2	22	53	96.3	77	18	2024-02-23 23:00:00	2024	2	23	23	1	0	0	0	1	0	0
181	304.3	21	63	99	79	16.7	2024-02-23 22:00:00	2024	2	23	22	1	0	0	0	1	0	0
151	247.3	20	73	95	56.5	15.3	2024-02-23 21:00:00	2024	2	23	21	1	0	0	0	1	0	0
91	190.3	19	83	54	31	14	2024-02-23 20:00:00	2024	2	23	20	1	0	0	1	0	0	0
85	150.2	13.7	93.3	46	28	11	2024-02-23 19:00:00	2024	2	23	19	1	0	0	1	0	0	0
65	110.1	8.3	103.7	23.8	19	8	2024-02-23 18:00:00	2024	2	23	18	1	0	0	1	0	0	0
68	70	3	114	24	20.5	5	2024-02-23 17:00:00	2024	2	23	17	1	0	0	1	0	0	0
74	71	2.3	117	29	23	5.7	2024-02-23 16:00:00	2024	2	23	16	1	0	0	1	0	0	0
62	72	1.7	120	28	17.5	6.3	2024-02-23 15:00:00	2024	2	23	15	1	0	0	1	0	0	0
59	73	1	123	16	16	7	2024-02-23 14:00:00	2024	2	23	14	1	0	0	1	0	0	0
87	102.1	2	121	29	29	10	2024-02-23 13:00:00	2024	2	23	13	1	0	0	1	0	0	0
129	131.3	3	119	84	46	13	2024-02-23 12:00:00	2024	2	23	12	1	0	0	0	0	1	0
110	160.5	4	117	48.8	39	16	2024-02-23 11:00:00	2024	2	23	11	1	0	0	0	0	1	0
78	188.3	5.7	103	31	25	14	2024-02-23 10:00:00	2024	2	23	10	1	0	0	1	0	0	0
137	216.1	7.3	89	49	49	12	2024-02-23 09:00:00	2024	2	23	9	1	0	0	0	0	1	0
163	243.9	9	75	105	65	10	2024-02-23 08:00:00	2024	2	23	8	1	0	0	0	1	0	0
155	231.5	7	81	119	59	8.7	2024-02-23 07:00:00	2024	2	23	7	1	0	0	0	1	0	0
99	219	5	87	59	34.5	7.3	2024-02-23 06:00:00	2024	2	23	6	1	0	0	1	0	0	0
76	206.6	3	93	30	24	6	2024-02-23 05:00:00	2024	2	23	5	1	0	0	1	0	0	0
74	229.5	4	89.3	28	23	6	2024-02-23 04:00:00	2024	2	23	4	1	0	0	1	0	0	0
76	252.5	5	85.7	30	24	6	2024-02-23 03:00:00	2024	2	23	3	1	0	0	1	0	0	0
85	275.5	6	82	35	28	6	2024-02-23 02:00:00	2024	2	23	2	1	0	0	1	0	0	0
89	282.9	9	77.3	30	30	8.7	2024-02-23 01:00:00	2024	2	23	1	1	0	0	1	0	0	0
100	290.2	12	72.7	35	35	11.3	2024-02-23	2024	2	23	0	1	0	0	1	0	0	0
192	297.6	15	68	108.8	87	14	2024-02-22 23:00:00	2024	2	22	23	1	0	0	0	1	0	0
176	270.2	16.3	70	94	75	14.7	2024-02-22 22:00:00	2024	2	22	22	1	0	0	0	1	0	0
189	242.8	17.7	72	106	85	15.3	2024-02-22 21:00:00	2024	2	22	21	1	0	0	0	1	0	0
181	215.3	19	74	105	78.5	16	2024-02-22 20:00:00	2024	2	22	20	1	0	0	0	1	0	0
127	173.7	14	84	89	45.5	14.3	2024-02-22 19:00:00	2024	2	22	19	1	0	0	0	0	1	0
52	132.1	9	94	16.3	13	12.7	2024-02-22 18:00:00	2024	2	22	18	1	0	0	1	0	0	0
52	90.5	4	104	16	13	11	2024-02-22 17:00:00	2024	2	22	17	1	0	0	1	0	0	0
56	85.4	3	107.3	19	15	9.3	2024-02-22 16:00:00	2024	2	22	16	1	0	0	1	0	0	0
52	80.3	2	110.7	16	13	7.7	2024-02-22 15:00:00	2024	2	22	15	1	0	0	1	0	0	0
53	75.3	1	114	19	13.5	6	2024-02-22 14:00:00	2024	2	22	14	1	0	0	1	0	0	0
53	95.1	1.7	113.7	15	13	7.7	2024-02-22 13:00:00	2024	2	22	13	1	0	0	1	0	0	0
63	115	2.3	113.3	18	18	9.3	2024-02-22 12:00:00	2024	2	22	12	1	0	0	1	0	0	0
104	134.8	3	113	46.3	37	11	2024-02-22 11:00:00	2024	2	22	11	1	0	0	0	0	1	0
121	154.8	4.7	101.3	43	43	10.7	2024-02-22 10:00:00	2024	2	22	10	1	0	0	0	0	1	0
104	174.9	6.3	89.7	46	37	10.3	2024-02-22 09:00:00	2024	2	22	9	1	0	0	0	0	1	0
252	194.9	8	78	233	132.5	10	2024-02-22 08:00:00	2024	2	22	8	1	0	0	0	0	0	1
161	187.5	6.7	78	98	64	8.3	2024-02-22 07:00:00	2024	2	22	7	1	0	0	0	1	0	0
103	180.1	5.3	78	64	36.5	6.7	2024-02-22 06:00:00	2024	2	22	6	1	0	0	0	0	1	0
72	172.7	4	78	27.5	22	5	2024-02-22 05:00:00	2024	2	22	5	1	0	0	1	0	0	0
65	187.9	4.7	71.3	28	19	5.7	2024-02-22 04:00:00	2024	2	22	4	1	0	0	1	0	0	0
69	203.1	5.3	64.7	28	21	6.3	2024-02-22 03:00:00	2024	2	22	3	1	0	0	1	0	0	0
59	218.3	6	58	20	16	7	2024-02-22 02:00:00	2024	2	22	2	1	0	0	1	0	0	0
78	236.2	10.3	57.7	25	25	11.7	2024-02-22 01:00:00	2024	2	22	1	1	0	0	1	0	0	0
121	254.1	14.7	57.3	43	43	16.3	2024-02-22	2024	2	22	0	1	0	0	0	0	1	0
163	272	19	57	65	65	21	2024-02-21 23:00:00	2024	2	21	23	1	0	0	0	1	0	0
205	246.7	19.3	64	121.3	97	24	2024-02-21 22:00:00	2024	2	21	22	1	0	0	0	0	0	1
172	221.4	19.7	71	106	72	27	2024-02-21 21:00:00	2024	2	21	21	1	0	0	0	1	0	0
203	196.1	20	78	119	95	30	2024-02-21 20:00:00	2024	2	21	20	1	0	0	0	0	0	1
106	161.5	15.3	88	73	37.5	30.3	2024-02-21 19:00:00	2024	2	21	19	1	0	0	0	0	1	0
58	126.8	10.7	98	21	15.5	30.7	2024-02-21 18:00:00	2024	2	21	18	1	0	0	1	0	0	0
59	92.2	6	108	18	16	31	2024-02-21 17:00:00	2024	2	21	17	1	0	0	1	0	0	0
65	88.1	4.3	110.7	23.8	19	22.7	2024-02-21 16:00:00	2024	2	21	16	1	0	0	1	0	0	0
65	84	2.7	113.3	24	19	14.3	2024-02-21 15:00:00	2024	2	21	15	1	0	0	1	0	0	0
61	80	1	116	24	17	6	2024-02-21 14:00:00	2024	2	21	14	1	0	0	1	0	0	0
54	90.5	1.3	113.3	19	14	6.3	2024-02-21 13:00:00	2024	2	21	13	1	0	0	1	0	0	0
54	101	1.7	110.7	16	14	6.7	2024-02-21 12:00:00	2024	2	21	12	1	0	0	1	0	0	0
66	111.5	2	108	21	19.5	7	2024-02-21 11:00:00	2024	2	21	11	1	0	0	1	0	0	0
163	135.6	4.3	89.7	81.3	65	7	2024-02-21 10:00:00	2024	2	21	10	1	0	0	0	1	0	0
85	159.7	6.7	71.3	28	28	7	2024-02-21 09:00:00	2024	2	21	9	1	0	0	1	0	0	0
163	183.8	9	53	81	65	7	2024-02-21 08:00:00	2024	2	21	8	1	0	0	0	1	0	0
149	171.2	7.3	54.3	99	53.5	6.7	2024-02-21 07:00:00	2024	2	21	7	1	0	0	0	0	1	0
103	158.5	5.7	55.7	40	36.5	6.3	2024-02-21 06:00:00	2024	2	21	6	1	0	0	0	0	1	0
83	145.9	4	57	35	27.5	6	2024-02-21 05:00:00	2024	2	21	5	1	0	0	1	0	0	0
103	157.2	4.7	54	51	36.5	7.3	2024-02-21 04:00:00	2024	2	21	4	1	0	0	0	0	1	0
85	168.5	5.3	51	35	28	8.7	2024-02-21 03:00:00	2024	2	21	3	1	0	0	1	0	0	0
93	179.7	6	48	40	32	10	2024-02-21 02:00:00	2024	2	21	2	1	0	0	1	0	0	0
95	163.2	6	60	35	33	11	2024-02-21 01:00:00	2024	2	21	1	1	0	0	1	0	0	0
115	146.7	6	72	48	41	12	2024-02-21	2024	2	21	0	1	0	0	0	0	1	0
126	130.1	6	84	55	45	13	2024-02-20 23:00:00	2024	2	20	23	1	0	0	0	0	1	0
129	141.6	9	84.7	59	46	14.3	2024-02-20 22:00:00	2024	2	20	22	1	0	0	0	0	1	0
102	153.1	12	85.3	45	36	15.7	2024-02-20 21:00:00	2024	2	20	21	1	0	0	0	0	1	0
85	164.6	15	86	35	28	17	2024-02-20 20:00:00	2024	2	20	20	1	0	0	1	0	0	0
94	139.3	11.3	92.7	45	32.5	14.7	2024-02-20 19:00:00	2024	2	20	19	1	0	0	1	0	0	0
76	114	7.7	99.3	36	24	12.3	2024-02-20 18:00:00	2024	2	20	18	1	0	0	1	0	0	0
63	88.7	4	106	24	18	10	2024-02-20 17:00:00	2024	2	20	17	1	0	0	1	0	0	0
61	87.7	3.3	105	23	17	9	2024-02-20 16:00:00	2024	2	20	16	1	0	0	1	0	0	0
48	86.8	2.7	104	10	8	8	2024-02-20 15:00:00	2024	2	20	15	1	1	0	0	0	0	0
59	85.8	2	103	20	16	7	2024-02-20 14:00:00	2024	2	20	14	1	0	0	1	0	0	0
45	93.2	3	98.3	10	7.5	9.3	2024-02-20 13:00:00	2024	2	20	13	1	1	0	0	0	0	0
43	100.6	4	93.7	9	9	11.7	2024-02-20 12:00:00	2024	2	20	12	1	1	0	0	0	0	0
89	108	5	89	30	30	14	2024-02-20 11:00:00	2024	2	20	11	1	0	0	1	0	0	0
125	131.3	8.3	73.7	46	44.5	12.7	2024-02-20 10:00:00	2024	2	20	10	1	0	0	0	0	1	0
111	154.7	11.7	58.3	51	39.5	11.3	2024-02-20 09:00:00	2024	2	20	9	1	0	0	0	0	1	0
65	178	15	43	31	19	10	2024-02-20 08:00:00	2024	2	20	8	1	0	0	1	0	0	0
126	157.6	11	46.3	48	45	8.3	2024-02-20 07:00:00	2024	2	20	7	1	0	0	0	0	1	0
148	137.1	7	49.7	68	53	6.7	2024-02-20 06:00:00	2024	2	20	6	1	0	0	0	0	1	0
148	116.7	3	53	66	53	5	2024-02-20 05:00:00	2024	2	20	5	1	0	0	0	0	1	0
150	118.7	3.3	58	68	55.5	5.3	2024-02-20 04:00:00	2024	2	20	4	1	0	0	0	0	1	0
171	120.6	3.7	63	88.8	71	5.7	2024-02-20 03:00:00	2024	2	20	3	1	0	0	0	1	0	0
167	122.6	4	68	84	68	6	2024-02-20 02:00:00	2024	2	20	2	1	0	0	0	1	0	0
169	129.6	4.7	75.7	88	70	8	2024-02-20 01:00:00	2024	2	20	1	1	0	0	0	1	0	0
189	136.6	5.3	83.3	85	85	10	2024-02-20	2024	2	20	0	1	0	0	0	1	0	0
239	143.6	6	91	135	122.5	12	2024-02-19 23:00:00	2024	2	19	23	1	0	0	0	0	0	1
161	137.7	5.7	94.7	165	161.5	14.3	2024-02-19 22:00:00	2024	2	19	22	1	0	0	0	1	0	0
165	131.9	5.3	98.3	165	165	16.7	2024-02-19 21:00:00	2024	2	19	21	1	0	0	0	1	0	0
179	126.1	5	102	96.3	77	19	2024-02-19 20:00:00	2024	2	19	20	1	0	0	0	1	0	0
206	122.4	4.7	103.7	258	206	22	2024-02-19 19:00:00	2024	2	19	19	1	0	0	0	0	0	1
169	118.7	4.3	105.3	95	69.5	25	2024-02-19 18:00:00	2024	2	19	18	1	0	0	0	1	0	0
153	115	4	107	78	58	28	2024-02-19 17:00:00	2024	2	19	17	1	0	0	0	1	0	0
153	108.2	3.7	109	80	55	24.3	2024-02-19 16:00:00	2024	2	19	16	1	0	0	0	1	0	0
138	101.4	3.3	111	69	49.5	20.7	2024-02-19 15:00:00	2024	2	19	15	1	0	0	0	0	1	0
93	94.5	3	113	40	32	17	2024-02-19 14:00:00	2024	2	19	14	1	0	0	1	0	0	0
126	91.6	2.7	110	56	45	16.7	2024-02-19 13:00:00	2024	2	19	13	1	0	0	0	0	1	0
87	88.7	2.3	107	40	29	16.3	2024-02-19 12:00:00	2024	2	19	12	1	0	0	1	0	0	0
82	85.8	2	104	33	27	16	2024-02-19 11:00:00	2024	2	19	11	1	0	0	1	0	0	0
81	86.2	2	107.7	35	26.5	17.3	2024-02-19 10:00:00	2024	2	19	10	1	0	0	1	0	0	0
75	86.6	2	111.3	31	23.5	18.7	2024-02-19 09:00:00	2024	2	19	9	1	0	0	1	0	0	0
69	87	2	115	26.3	21	20	2024-02-19 08:00:00	2024	2	19	8	1	0	0	1	0	0	0
72	82.7	1.7	111.3	28	22	17.3	2024-02-19 07:00:00	2024	2	19	7	1	0	0	1	0	0	0
67	78.4	1.3	107.7	26	20	14.7	2024-02-19 06:00:00	2024	2	19	6	1	0	0	1	0	0	0
61	74.1	1	104	21.3	17	12	2024-02-19 05:00:00	2024	2	19	5	1	0	0	1	0	0	0
52	73.5	1	100.7	16.3	13	11.7	2024-02-19 04:00:00	2024	2	19	4	1	0	0	1	0	0	0
62	72.9	1	97.3	21	17.5	11.3	2024-02-19 03:00:00	2024	2	19	3	1	0	0	1	0	0	0
118	72.4	1	94	52.5	42	11	2024-02-19 02:00:00	2024	2	19	2	1	0	0	0	0	1	0
74	82.7	2.3	85.7	23	23	10.7	2024-02-19 01:00:00	2024	2	19	1	1	0	0	1	0	0	0
82	93	3.7	77.3	33.3	26.67	10.3	2024-02-19	2024	2	19	0	1	0	0	1	0	0	0
65	103.3	5	69	23.8	19	10	2024-02-18 23:00:00	2024	2	18	23	1	0	0	1	0	0	0
86	103.5	5.3	71	34	28.5	11.3	2024-02-18 22:00:00	2024	2	18	22	1	0	0	1	0	0	0
74	103.7	5.7	73	28.8	23	12.7	2024-02-18 21:00:00	2024	2	18	21	1	0	0	1	0	0	0
76	103.9	6	75	38	24	14	2024-02-18 20:00:00	2024	2	18	20	1	0	0	1	0	0	0
74	104.9	5.3	81.3	29	23	15.7	2024-02-18 19:00:00	2024	2	18	19	1	0	0	1	0	0	0
63	105.8	4.7	87.7	23	18	17.3	2024-02-18 18:00:00	2024	2	18	18	1	0	0	1	0	0	0
43	106.8	4	94	10	10	19	2024-02-18 17:00:00	2024	2	18	17	1	1	0	0	0	0	0
67	111.5	4.7	90.7	23	20	17	2024-02-18 16:00:00	2024	2	18	16	1	0	0	1	0	0	0
69	116.1	5.3	87.3	25	21	15	2024-02-18 15:00:00	2024	2	18	15	1	0	0	1	0	0	0
118	120.8	6	84	52.5	42	13	2024-02-18 14:00:00	2024	2	18	14	1	0	0	0	0	1	0
87	166.5	8.3	83.7	36	29	18	2024-02-18 13:00:00	2024	2	18	13	1	0	0	1	0	0	0
148	212.2	10.7	83.3	53	53	23	2024-02-18 12:00:00	2024	2	18	12	1	0	0	0	0	1	0
195	258	13	83	111.3	89	28	2024-02-18 11:00:00	2024	2	18	11	1	0	0	0	1	0	0
220	262.6	13.3	75.3	108	108	27.3	2024-02-18 10:00:00	2024	2	18	10	1	0	0	0	0	0	1
272	267.3	13.7	67.7	258	147.5	26.7	2024-02-18 09:00:00	2024	2	18	9	1	0	0	0	0	0	1
205	272	14	60	136	97	26	2024-02-18 08:00:00	2024	2	18	8	1	0	0	0	0	0	1
176	288.5	12	56.3	93.8	75	26.3	2024-02-18 07:00:00	2024	2	18	7	1	0	0	0	1	0	0
187	305	10	52.7	104	83	26.7	2024-02-18 06:00:00	2024	2	18	6	1	0	0	0	1	0	0
177	321.6	8	49	91	76	27	2024-02-18 05:00:00	2024	2	18	5	1	0	0	0	1	0	0
195	338.7	10.3	54	96	89	33	2024-02-18 04:00:00	2024	2	18	4	1	0	0	0	1	0	0
196	355.8	12.7	59	106	90	39	2024-02-18 03:00:00	2024	2	18	3	1	0	0	0	1	0	0
207	372.9	15	64	123	98.5	45	2024-02-18 02:00:00	2024	2	18	2	1	0	0	0	0	0	1
200	364.2	16.7	69.3	116.3	93	48	2024-02-18 01:00:00	2024	2	18	1	1	0	0	0	1	0	0
204	355.4	18.3	74.7	120	96	51	2024-02-18	2024	2	18	0	1	0	0	0	0	0	1
232	346.7	20	80	146.3	117	54	2024-02-17 23:00:00	2024	2	17	23	1	0	0	0	0	0	1
229	327	21.3	83	143	114.5	54	2024-02-17 22:00:00	2024	2	17	22	1	0	0	0	0	0	1
254	307.4	22.7	86	166	134	54	2024-02-17 21:00:00	2024	2	17	21	1	0	0	0	0	0	1
237	287.7	24	89	140	120.5	54	2024-02-17 20:00:00	2024	2	17	20	1	0	0	0	0	0	1
215	246.5	18.7	101.3	164	104	54.3	2024-02-17 19:00:00	2024	2	17	19	1	0	0	0	0	0	1
198	205.2	13.3	113.7	110.8	91.5	54.7	2024-02-17 18:00:00	2024	2	17	18	1	0	0	0	1	0	0
179	164	8	126	96.3	77	55	2024-02-17 17:00:00	2024	2	17	17	1	0	0	0	1	0	0
181	164.4	6.3	137.3	94	79	61.7	2024-02-17 16:00:00	2024	2	17	16	1	0	0	0	1	0	0
194	164.8	4.7	148.7	103	88.5	68.3	2024-02-17 15:00:00	2024	2	17	15	1	0	0	0	1	0	0
229	165.2	3	160	115	115	75	2024-02-17 14:00:00	2024	2	17	14	1	0	0	0	0	0	1
192	197.5	4	153	108.8	87	76.7	2024-02-17 13:00:00	2024	2	17	13	1	0	0	0	1	0	0
189	229.7	5	146	106	85	78.3	2024-02-17 12:00:00	2024	2	17	12	1	0	0	0	1	0	0
171	262	6	139	84	71	80	2024-02-17 11:00:00	2024	2	17	11	1	0	0	0	1	0	0
187	373.5	10.3	103.7	91	83	61	2024-02-17 10:00:00	2024	2	17	10	1	0	0	0	1	0	0
227	485	14.7	68.3	113	113	42	2024-02-17 09:00:00	2024	2	17	9	1	0	0	0	0	0	1
200	596.4	19	33	116.3	93	23	2024-02-17 08:00:00	2024	2	17	8	1	0	0	0	1	0	0
201	547.8	16.3	38.3	140	93.5	25.3	2024-02-17 07:00:00	2024	2	17	7	1	0	0	0	0	0	1
196	499.2	13.7	43.7	113	90	27.7	2024-02-17 06:00:00	2024	2	17	6	1	0	0	0	1	0	0
174	450.5	11	49	93	73.5	30	2024-02-17 05:00:00	2024	2	17	5	1	0	0	0	1	0	0
185	472.7	15.7	47.7	90	81.5	34	2024-02-17 04:00:00	2024	2	17	4	1	0	0	0	1	0	0
188	494.9	20.3	46.3	111	84	38	2024-02-17 03:00:00	2024	2	17	3	1	0	0	0	1	0	0
200	517.1	25	45	96	93	42	2024-02-17 02:00:00	2024	2	17	2	1	0	0	0	1	0	0
201	485.7	26.3	52	98	93.5	47.3	2024-02-17 01:00:00	2024	2	17	1	1	0	0	0	0	0	1
237	454.4	27.7	59	151.3	121	52.7	2024-02-17	2024	2	17	0	1	0	0	0	0	0	1
216	423.1	29	66	131	105	58	2024-02-16 23:00:00	2024	2	16	23	1	0	0	0	0	0	1
270	399.2	31.3	70.3	146	146	57.7	2024-02-16 22:00:00	2024	2	16	22	1	0	0	0	0	0	1
166	375.3	33.7	74.7	205	166.5	57.3	2024-02-16 21:00:00	2024	2	16	21	1	0	0	0	1	0	0
174	351.3	36	79	224	174	57	2024-02-16 20:00:00	2024	2	16	20	1	0	0	0	1	0	0
238	291.6	27.3	96.7	210	121.5	55.3	2024-02-16 19:00:00	2024	2	16	19	1	0	0	0	0	0	1
104	231.9	18.7	114.3	46.3	37	53.7	2024-02-16 18:00:00	2024	2	16	18	1	0	0	0	0	1	0
110	172.2	10	132	49	39	52	2024-02-16 17:00:00	2024	2	16	17	1	0	0	0	0	1	0
122	165.4	8	140.7	46	43.5	54	2024-02-16 16:00:00	2024	2	16	16	1	0	0	0	0	1	0
258	158.5	6	149.3	171.3	137	56	2024-02-16 15:00:00	2024	2	16	15	1	0	0	0	0	0	1
235	151.7	4	158	165	119.5	58	2024-02-16 14:00:00	2024	2	16	14	1	0	0	0	0	0	1
217	179.6	4.7	150.7	159	106	60	2024-02-16 13:00:00	2024	2	16	13	1	0	0	0	0	0	1
200	207.4	5.3	143.3	116.3	93	62	2024-02-16 12:00:00	2024	2	16	12	1	0	0	0	1	0	0
188	235.2	6	136	105	84	64	2024-02-16 11:00:00	2024	2	16	11	1	0	0	0	1	0	0
169	339.5	9.3	102.7	211.3	169	47.3	2024-02-16 10:00:00	2024	2	16	10	1	0	0	0	1	0	0
157	443.7	12.7	69.3	210	157	30.7	2024-02-16 09:00:00	2024	2	16	9	1	0	0	0	1	0	0
190	548	16	36	335	174.5	14	2024-02-16 08:00:00	2024	2	16	8	1	0	0	0	1	0	0
181	520.4	12.3	42.7	98.8	79	13.7	2024-02-16 07:00:00	2024	2	16	7	1	0	0	0	1	0	0
171	492.8	8.7	49.3	88.8	71	13.3	2024-02-16 06:00:00	2024	2	16	6	1	0	0	0	1	0	0
179	465.1	5	56	96	77	13	2024-02-16 05:00:00	2024	2	16	5	1	0	0	0	1	0	0
183	513.2	9.3	54.7	86	80	17.3	2024-02-16 04:00:00	2024	2	16	4	1	0	0	0	1	0	0
190	561.2	13.7	53.3	110	85.5	21.7	2024-02-16 03:00:00	2024	2	16	3	1	0	0	0	1	0	0
191	609.3	18	52	111	86	26	2024-02-16 02:00:00	2024	2	16	2	1	0	0	0	1	0	0
187	583.4	23.7	54.3	103.8	83	34.3	2024-02-16 01:00:00	2024	2	16	1	1	0	0	0	1	0	0
213	557.5	29.3	56.7	103	103	42.7	2024-02-16	2024	2	16	0	1	0	0	0	0	0	1
216	531.7	35	59	131	105	51	2024-02-15 23:00:00	2024	2	15	23	1	0	0	0	0	0	1
162	474.5	36.3	62.3	169	162	50.3	2024-02-15 22:00:00	2024	2	15	22	1	0	0	0	1	0	0
177	417.3	37.7	65.7	235	177	49.7	2024-02-15 21:00:00	2024	2	15	21	1	0	0	0	1	0	0
182	360.1	39	69	206	182.5	49	2024-02-15 20:00:00	2024	2	15	20	1	0	0	0	1	0	0
152	296.7	29.7	86.7	249	152	45.3	2024-02-15 19:00:00	2024	2	15	19	1	0	0	0	1	0	0
205	233.2	20.3	104.3	121.3	97	41.7	2024-02-15 18:00:00	2024	2	15	18	1	0	0	0	0	0	1
198	169.8	11	122	128	91.5	38	2024-02-15 17:00:00	2024	2	15	17	1	0	0	0	1	0	0
201	171.8	8.7	130.7	118	94	38	2024-02-15 16:00:00	2024	2	15	16	1	0	0	0	0	0	1
165	173.7	6.3	139.3	100	67	38	2024-02-15 15:00:00	2024	2	15	15	1	0	0	0	1	0	0
168	175.7	4	148	69	69	38	2024-02-15 14:00:00	2024	2	15	14	1	0	0	0	1	0	0
152	211.7	4.7	140.7	71.3	57	36.7	2024-02-15 13:00:00	2024	2	15	13	1	0	0	0	1	0	0
181	247.6	5.3	133.3	118	78.5	35.3	2024-02-15 12:00:00	2024	2	15	12	1	0	0	0	1	0	0
152	283.6	6	126	71	57	34	2024-02-15 11:00:00	2024	2	15	11	1	0	0	0	1	0	0
179	380.3	9.3	94.7	96.3	77	27	2024-02-15 10:00:00	2024	2	15	10	1	0	0	0	1	0	0
201	477	12.7	63.3	94	94	20	2024-02-15 09:00:00	2024	2	15	9	1	0	0	0	0	0	1
189	573.7	16	32	106.3	85	13	2024-02-15 08:00:00	2024	2	15	8	1	0	0	0	1	0	0
236	559.7	12.7	35	219	120	10.7	2024-02-15 07:00:00	2024	2	15	7	1	0	0	0	0	0	1
163	545.7	9.3	38	81.3	65	8.3	2024-02-15 06:00:00	2024	2	15	6	1	0	0	0	1	0	0
161	531.7	6	41	80	64	6	2024-02-15 05:00:00	2024	2	15	5	1	0	0	0	1	0	0
155	599	12.3	40	68	59.5	8	2024-02-15 04:00:00	2024	2	15	4	1	0	0	0	1	0	0
153	666.3	18.7	39	80	58	10	2024-02-15 03:00:00	2024	2	15	3	1	0	0	0	1	0	0
153	733.6	25	38	66	58	12	2024-02-15 02:00:00	2024	2	15	2	1	0	0	0	1	0	0
155	737.5	36.3	36.3	78	59.5	19.7	2024-02-15 01:00:00	2024	2	15	1	1	0	0	0	1	0	0
240	741.4	47.7	34.7	153.8	123	27.3	2024-02-15	2024	2	15	0	1	0	0	0	0	0	1
195	745.3	59	33	89	89	35	2024-02-14 23:00:00	2024	2	14	23	1	0	0	0	1	0	0
239	653.4	58.7	38	137.7	122	37.3	2024-02-14 22:00:00	2024	2	14	22	1	0	0	0	0	0	1
188	561.6	58.3	43	235	188	39.7	2024-02-14 21:00:00	2024	2	14	21	1	0	0	0	1	0	0
188	469.8	58	48	235	188	42	2024-02-14 20:00:00	2024	2	14	20	1	0	0	0	1	0	0
246	372.1	43	67.7	234	128	37.7	2024-02-14 19:00:00	2024	2	14	19	1	0	0	0	0	0	1
179	274.5	28	87.3	134	77	33.3	2024-02-14 18:00:00	2024	2	14	18	1	0	0	0	1	0	0
95	176.8	13	107	41.3	33	29	2024-02-14 17:00:00	2024	2	14	17	1	0	0	1	0	0	0
146	168.9	10	116	60	52.5	26.7	2024-02-14 16:00:00	2024	2	14	16	1	0	0	0	0	1	0
95	160.9	7	125	41	33	24.3	2024-02-14 15:00:00	2024	2	14	15	1	0	0	1	0	0	0
171	152.9	4	134	71	71	22	2024-02-14 14:00:00	2024	2	14	14	1	0	0	0	1	0	0
222	195.1	4.7	127	170	109.5	23.3	2024-02-14 13:00:00	2024	2	14	13	1	0	0	0	0	0	1
198	237.3	5.3	120	148	91.5	24.7	2024-02-14 12:00:00	2024	2	14	12	1	0	0	0	1	0	0
221	279.5	6	113	136.3	109	26	2024-02-14 11:00:00	2024	2	14	11	1	0	0	0	0	0	1
184	363.4	9	88	81	81	22.3	2024-02-14 10:00:00	2024	2	14	10	1	0	0	0	1	0	0
217	447.2	12	63	133	106	18.7	2024-02-14 09:00:00	2024	2	14	9	1	0	0	0	0	0	1
204	531.1	15	38	319	204	15	2024-02-14 08:00:00	2024	2	14	8	1	0	0	0	0	0	1
237	534	11.3	42.3	190	120.5	12.7	2024-02-14 07:00:00	2024	2	14	7	1	0	0	0	0	0	1
167	536.9	7.7	46.7	109	68	10.3	2024-02-14 06:00:00	2024	2	14	6	1	0	0	0	1	0	0
150	539.8	4	51	63	55.5	8	2024-02-14 05:00:00	2024	2	14	5	1	0	0	0	0	1	0
153	556.6	6	51.7	65.3	55	9	2024-02-14 04:00:00	2024	2	14	4	1	0	0	0	1	0	0
154	573.3	8	52.3	75	58.5	10	2024-02-14 03:00:00	2024	2	14	3	1	0	0	0	1	0	0
150	590	10	53	70	54	11	2024-02-14 02:00:00	2024	2	14	2	1	0	0	0	0	1	0
164	595.5	16	61.3	66	66	17.7	2024-02-14 01:00:00	2024	2	14	1	1	0	0	0	1	0	0
175	600.9	22	69.7	74	74	24.3	2024-02-14	2024	2	14	0	1	0	0	0	1	0	0
216	606.4	28	78	105	105	31	2024-02-13 23:00:00	2024	2	13	23	1	0	0	0	0	0	1
152	543.9	34.7	76	190	152	32.3	2024-02-13 22:00:00	2024	2	13	22	1	0	0	0	1	0	0
159	481.5	41.3	74	199	159	33.7	2024-02-13 21:00:00	2024	2	13	21	1	0	0	0	1	0	0
151	419	48	72	189	151	35	2024-02-13 20:00:00	2024	2	13	20	1	0	0	0	1	0	0
213	317.5	33.3	90	186	103	27	2024-02-13 19:00:00	2024	2	13	19	1	0	0	0	0	0	1
180	215.9	18.7	108	148	78	19	2024-02-13 18:00:00	2024	2	13	18	1	0	0	0	1	0	0
134	114.4	4	126	71	48	11	2024-02-13 17:00:00	2024	2	13	17	1	0	0	0	0	1	0
157	108.4	3.3	126	76.3	61	11	2024-02-13 16:00:00	2024	2	13	16	1	0	0	0	1	0	0
110	102.3	2.7	126	49	39	11	2024-02-13 15:00:00	2024	2	13	15	1	0	0	0	0	1	0
176	96.3	2	126	75	75	11	2024-02-13 14:00:00	2024	2	13	14	1	0	0	0	1	0	0
228	142.4	2.7	129	131	114	17	2024-02-13 13:00:00	2024	2	13	13	1	0	0	0	0	0	1
222	188.5	3.3	132	150	109.5	23	2024-02-13 12:00:00	2024	2	13	12	1	0	0	0	0	0	1
187	234.6	4	135	121	83	29	2024-02-13 11:00:00	2024	2	13	11	1	0	0	0	1	0	0
227	359.7	8	102.7	283.8	227	24	2024-02-13 10:00:00	2024	2	13	10	1	0	0	0	0	0	1
189	484.8	12	70.3	106	85	19	2024-02-13 09:00:00	2024	2	13	9	1	0	0	0	1	0	0
218	609.9	16	38	283	218.5	14	2024-02-13 08:00:00	2024	2	13	8	1	0	0	0	0	0	1
270	583.2	12	41.3	263	145.5	12	2024-02-13 07:00:00	2024	2	13	7	1	0	0	0	0	0	1
175	556.6	8	44.7	100	74.5	10	2024-02-13 06:00:00	2024	2	13	6	1	0	0	0	1	0	0
171	529.9	4	48	84	71	8	2024-02-13 05:00:00	2024	2	13	5	1	0	0	0	1	0	0
189	554.2	8	48.3	94	85	11	2024-02-13 04:00:00	2024	2	13	4	1	0	0	0	1	0	0
192	578.5	12	48.7	108.8	87	14	2024-02-13 03:00:00	2024	2	13	3	1	0	0	0	1	0	0
200	602.9	16	49	116	93	17	2024-02-13 02:00:00	2024	2	13	2	1	0	0	0	1	0	0
200	577	21.3	53	106	93	22.3	2024-02-13 01:00:00	2024	2	13	1	1	0	0	0	1	0	0
239	551.1	26.7	57	124	122	27.7	2024-02-13	2024	2	13	0	1	0	0	0	0	0	1
276	525.2	32	61	150	150	33	2024-02-12 23:00:00	2024	2	12	23	1	0	0	0	0	0	1
195	452.3	30.3	64.7	243.8	195	30	2024-02-12 22:00:00	2024	2	12	22	1	0	0	0	1	0	0
179	379.3	28.7	68.3	235	179	27	2024-02-12 21:00:00	2024	2	12	21	1	0	0	0	1	0	0
194	306.4	27	72	243	194	24	2024-02-12 20:00:00	2024	2	12	20	1	0	0	0	1	0	0
211	250.6	20.3	83.7	126.3	101	19.3	2024-02-12 19:00:00	2024	2	12	19	1	0	0	0	0	0	1
256	194.7	13.7	95.3	211	135	14.7	2024-02-12 18:00:00	2024	2	12	18	1	0	0	0	0	0	1
189	138.9	7	107	123	84.5	10	2024-02-12 17:00:00	2024	2	12	17	1	0	0	0	1	0	0
175	137.3	5.7	111.3	88	74.5	11	2024-02-12 16:00:00	2024	2	12	16	1	0	0	0	1	0	0
208	135.8	4.3	115.7	123.8	99	12	2024-02-12 15:00:00	2024	2	12	15	1	0	0	0	0	0	1
239	134.2	3	120	153	122	13	2024-02-12 14:00:00	2024	2	12	14	1	0	0	0	0	0	1
199	184	4	118.7	121	92	18	2024-02-12 13:00:00	2024	2	12	13	1	0	0	0	1	0	0
188	233.8	5	117.3	106	84	23	2024-02-12 12:00:00	2024	2	12	12	1	0	0	0	1	0	0
170	283.6	6	116	103	70.5	28	2024-02-12 11:00:00	2024	2	12	11	1	0	0	0	1	0	0
175	348.4	9.3	93.3	74	74	24.7	2024-02-12 10:00:00	2024	2	12	10	1	0	0	0	1	0	0
157	413.2	12.7	70.7	196.3	157	21.3	2024-02-12 09:00:00	2024	2	12	9	1	0	0	0	1	0	0
223	478	16	48	279	223	18	2024-02-12 08:00:00	2024	2	12	8	1	0	0	0	0	0	1
200	481.9	12.3	49	116.3	93	14.7	2024-02-12 07:00:00	2024	2	12	7	1	0	0	0	1	0	0
180	485.7	8.7	50	114	78	11.3	2024-02-12 06:00:00	2024	2	12	6	1	0	0	0	1	0	0
159	489.6	5	51	80	62.5	8	2024-02-12 05:00:00	2024	2	12	5	1	0	0	0	1	0	0
171	533.6	6.3	53	81	71	9.3	2024-02-12 04:00:00	2024	2	12	4	1	0	0	0	1	0	0
179	577.6	7.7	55	96.3	77	10.7	2024-02-12 03:00:00	2024	2	12	3	1	0	0	0	1	0	0
102	621.5	9	57	52	36	12	2024-02-12 02:00:00	2024	2	12	2	1	0	0	0	0	1	0
187	609.7	13.7	63.7	94	83	19	2024-02-12 01:00:00	2024	2	12	1	1	0	0	0	1	0	0
221	597.8	18.3	70.3	110	108.5	26	2024-02-12	2024	2	12	0	1	0	0	0	0	0	1
262	585.9	23	77	144	139.5	33	2024-02-11 23:00:00	2024	2	11	23	1	0	0	0	0	0	1
151	505.4	25	78.7	155	151	31.7	2024-02-11 22:00:00	2024	2	11	22	1	0	0	0	1	0	0
153	424.9	27	80.3	204	153	30.3	2024-02-11 21:00:00	2024	2	11	21	1	0	0	0	1	0	0
273	344.3	29	82	185	148	29	2024-02-11 20:00:00	2024	2	11	20	1	0	0	0	0	0	1
261	274.9	21.7	94.3	174	139	23.3	2024-02-11 19:00:00	2024	2	11	19	1	0	0	0	0	0	1
176	205.4	14.3	106.7	93.8	75	17.7	2024-02-11 18:00:00	2024	2	11	18	1	0	0	0	1	0	0
168	136	7	119	91	69	12	2024-02-11 17:00:00	2024	2	11	17	1	0	0	0	1	0	0
102	134.6	5.7	123	45	36	13.7	2024-02-11 16:00:00	2024	2	11	16	1	0	0	0	0	1	0
98	133.3	4.3	127	45	34	15.3	2024-02-11 15:00:00	2024	2	11	15	1	0	0	1	0	0	0
179	131.9	3	131	96.3	77	17	2024-02-11 14:00:00	2024	2	11	14	1	0	0	0	1	0	0
183	168.5	3.7	126.7	100	80	20.7	2024-02-11 13:00:00	2024	2	11	13	1	0	0	0	1	0	0
169	205	4.3	122.3	95	69.5	24.3	2024-02-11 12:00:00	2024	2	11	12	1	0	0	0	1	0	0
153	241.6	5	118	78	57.5	28	2024-02-11 11:00:00	2024	2	11	11	1	0	0	0	1	0	0
167	321.8	8.7	92	68	68	24.3	2024-02-11 10:00:00	2024	2	11	10	1	0	0	0	1	0	0
200	401.9	12.3	66	111	93	20.7	2024-02-11 09:00:00	2024	2	11	9	1	0	0	0	1	0	0
266	482.1	16	40	253	142.5	17	2024-02-11 08:00:00	2024	2	11	8	1	0	0	0	0	0	1
157	464.4	12	44	76.3	61	14.7	2024-02-11 07:00:00	2024	2	11	7	1	0	0	0	1	0	0
194	446.6	8	48	135	88.17	12.3	2024-02-11 06:00:00	2024	2	11	6	1	0	0	0	1	0	0
157	428.9	4	52	76	61	10	2024-02-11 05:00:00	2024	2	11	5	1	0	0	0	1	0	0
154	497.6	9.3	53.3	75	58.5	12.7	2024-02-11 04:00:00	2024	2	11	4	1	0	0	0	1	0	0
139	566.3	14.7	54.7	62.5	50	15.3	2024-02-11 03:00:00	2024	2	11	3	1	0	0	0	0	1	0
152	635	20	56	71	57	18	2024-02-11 02:00:00	2024	2	11	2	1	0	0	0	1	0	0
142	650.9	30	55.3	64	51	27.3	2024-02-11 01:00:00	2024	2	11	1	1	0	0	0	0	1	0
171	666.9	40	54.7	71	71	36.7	2024-02-11	2024	2	11	0	1	0	0	0	1	0	0
189	682.8	50	54	85	85	46	2024-02-10 23:00:00	2024	2	10	23	1	0	0	0	1	0	0
247	606.9	50.7	58.7	130	128.5	48.3	2024-02-10 22:00:00	2024	2	10	22	1	0	0	0	0	0	1
152	531.1	51.3	63.3	190	152	50.7	2024-02-10 21:00:00	2024	2	10	21	1	0	0	0	1	0	0
257	455.2	52	68	184	136	53	2024-02-10 20:00:00	2024	2	10	20	1	0	0	0	0	0	1
104	352.9	37	92.7	46.3	37	47	2024-02-10 19:00:00	2024	2	10	19	1	0	0	0	0	1	0
248	250.6	22	117.3	161	129	41	2024-02-10 18:00:00	2024	2	10	18	1	0	0	0	0	0	1
99	148.2	7	142	46	34.5	35	2024-02-10 17:00:00	2024	2	10	17	1	0	0	1	0	0	0
112	149.6	6	143.7	40	40	36.7	2024-02-10 16:00:00	2024	2	10	16	1	0	0	0	0	1	0
164	151	5	145.3	66	66	38.3	2024-02-10 15:00:00	2024	2	10	15	1	0	0	0	1	0	0
168	152.3	4	147	71	69	40	2024-02-10 14:00:00	2024	2	10	14	1	0	0	0	1	0	0
145	181.1	4.7	142.7	65	52	40.3	2024-02-10 13:00:00	2024	2	10	13	1	0	0	0	0	1	0
183	209.9	5.3	138.3	100	80	40.7	2024-02-10 12:00:00	2024	2	10	12	1	0	0	0	1	0	0
152	238.7	6	134	66	57	41	2024-02-10 11:00:00	2024	2	10	11	1	0	0	0	1	0	0
177	331.3	10	103.3	76	76	33.3	2024-02-10 10:00:00	2024	2	10	10	1	0	0	0	1	0	0
207	423.9	14	72.7	98	98	25.7	2024-02-10 09:00:00	2024	2	10	9	1	0	0	0	0	0	1
181	516.5	18	42	316	162	18	2024-02-10 08:00:00	2024	2	10	8	1	0	0	0	1	0	0
155	480.1	13.3	49.7	73.8	59	16.3	2024-02-10 07:00:00	2024	2	10	7	1	0	0	0	1	0	0
200	443.7	8.7	57.3	154.7	92.67	14.7	2024-02-10 06:00:00	2024	2	10	6	1	0	0	0	1	0	0
153	407.4	4	65	74	58	13	2024-02-10 05:00:00	2024	2	10	5	1	0	0	0	1	0	0
155	424.1	4.7	67.3	76	59	14.3	2024-02-10 04:00:00	2024	2	10	4	1	0	0	0	1	0	0
152	440.8	5.3	69.7	71	57	15.7	2024-02-10 03:00:00	2024	2	10	3	1	0	0	0	1	0	0
152	457.5	6	72	71	57	17	2024-02-10 02:00:00	2024	2	10	2	1	0	0	0	1	0	0
159	457.3	10.3	77.7	70	62.5	22.3	2024-02-10 01:00:00	2024	2	10	1	1	0	0	0	1	0	0
193	457.2	14.7	83.3	97.7	87.67	27.7	2024-02-10	2024	2	10	0	1	0	0	0	1	0	0
213	457	19	89	111	103	33	2024-02-09 23:00:00	2024	2	9	23	1	0	0	0	0	0	1
242	412.4	21.3	87.7	141	125	30.7	2024-02-09 22:00:00	2024	2	9	22	1	0	0	0	0	0	1
246	367.9	23.7	86.3	166	128	28.3	2024-02-09 21:00:00	2024	2	9	21	1	0	0	0	0	0	1
237	323.3	26	85	149	121	26	2024-02-09 20:00:00	2024	2	9	20	1	0	0	0	0	0	1
198	264.6	19.3	96	180	91.5	21.3	2024-02-09 19:00:00	2024	2	9	19	1	0	0	0	1	0	0
100	205.8	12.7	107	43.8	35	16.7	2024-02-09 18:00:00	2024	2	9	18	1	0	0	1	0	0	0
69	147.1	6	118	30	21	12	2024-02-09 17:00:00	2024	2	9	17	1	0	0	1	0	0	0
99	140.1	4.7	121	44	34.5	12.3	2024-02-09 16:00:00	2024	2	9	16	1	0	0	1	0	0	0
94	133.1	3.3	124	40	32.5	12.7	2024-02-09 15:00:00	2024	2	9	15	1	0	0	1	0	0	0
100	126.1	2	127	43	35	13	2024-02-09 14:00:00	2024	2	9	14	1	0	0	1	0	0	0
90	147.3	3	117.7	41	30.5	14.3	2024-02-09 13:00:00	2024	2	9	13	1	0	0	1	0	0	0
69	168.5	4	108.3	26.3	21	15.7	2024-02-09 12:00:00	2024	2	9	12	1	0	0	1	0	0	0
85	189.7	5	99	35	28	17	2024-02-09 11:00:00	2024	2	9	11	1	0	0	1	0	0	0
80	214	8	85	26	26	17.3	2024-02-09 10:00:00	2024	2	9	10	1	0	0	1	0	0	0
167	238.3	11	71	68	68	17.7	2024-02-09 09:00:00	2024	2	9	9	1	0	0	0	1	0	0
174	262.6	14	57	261	174	18	2024-02-09 08:00:00	2024	2	9	8	1	0	0	0	1	0	0
199	240.8	10.7	64.7	168	92	16.7	2024-02-09 07:00:00	2024	2	9	7	1	0	0	0	1	0	0
129	219	7.3	72.3	57.5	46	15.3	2024-02-09 06:00:00	2024	2	9	6	1	0	0	0	0	1	0
107	197.3	4	80	48	38	14	2024-02-09 05:00:00	2024	2	9	5	1	0	0	0	0	1	0
119	229	4.3	82.7	59	42.5	14.7	2024-02-09 04:00:00	2024	2	9	4	1	0	0	0	0	1	0
122	260.7	4.7	85.3	48	43.5	15.3	2024-02-09 03:00:00	2024	2	9	3	1	0	0	0	0	1	0
152	292.4	5	88	63	54.5	16	2024-02-09 02:00:00	2024	2	9	2	1	0	0	0	1	0	0
162	334.2	9.7	89	73	64.5	18.3	2024-02-09 01:00:00	2024	2	9	1	1	0	0	0	1	0	0
242	376	14.3	90	156.3	125	20.7	2024-02-09	2024	2	9	0	1	0	0	0	0	0	1
193	417.9	19	91	88	88	23	2024-02-08 23:00:00	2024	2	8	23	1	0	0	0	1	0	0
180	411.8	24.3	86.3	96.7	78.33	23.3	2024-02-08 22:00:00	2024	2	8	22	1	0	0	0	1	0	0
219	405.8	29.7	81.7	153	107.5	23.7	2024-02-08 21:00:00	2024	2	8	21	1	0	0	0	0	0	1
155	399.8	35	77	114	59	24	2024-02-08 20:00:00	2024	2	8	20	1	0	0	0	1	0	0
102	328.8	26	91.3	64	36	20	2024-02-08 19:00:00	2024	2	8	19	1	0	0	0	0	1	0
61	257.8	17	105.7	21.3	17	16	2024-02-08 18:00:00	2024	2	8	18	1	0	0	1	0	0	0
65	186.8	8	120	26	19	12	2024-02-08 17:00:00	2024	2	8	17	1	0	0	1	0	0	0
58	175.3	6.3	124.7	20.3	15.67	12.3	2024-02-08 16:00:00	2024	2	8	16	1	0	0	1	0	0	0
62	163.8	4.7	129.3	21	12	12.7	2024-02-08 15:00:00	2024	2	8	15	1	0	0	1	0	0	0
68	152.3	3	134	9	9	13	2024-02-08 14:00:00	2024	2	8	14	1	0	0	1	0	0	0
57	198.4	4.7	125.7	13	13	15.3	2024-02-08 13:00:00	2024	2	8	13	1	0	0	1	0	0	0
56	244.5	6.3	117.3	15	15	17.7	2024-02-08 12:00:00	2024	2	8	12	1	0	0	1	0	0	0
100	290.6	8	109	43.8	35	20	2024-02-08 11:00:00	2024	2	8	11	1	0	0	1	0	0	0
69	331.5	10	94	26	21	19.7	2024-02-08 10:00:00	2024	2	8	10	1	0	0	1	0	0	0
123	372.3	12	79	44	44	19.3	2024-02-08 09:00:00	2024	2	8	9	1	0	0	0	0	1	0
239	413.2	14	64	219	122	19	2024-02-08 08:00:00	2024	2	8	8	1	0	0	0	0	0	1
177	393.7	10.7	72	125	75.5	17.7	2024-02-08 07:00:00	2024	2	8	7	1	0	0	0	1	0	0
155	374.3	7.3	80	85	59	16.3	2024-02-08 06:00:00	2024	2	8	6	1	0	0	0	1	0	0
155	354.8	4	88	73.8	59	15	2024-02-08 05:00:00	2024	2	8	5	1	0	0	0	1	0	0
142	395.1	9.3	81.7	64	51	15.7	2024-02-08 04:00:00	2024	2	8	4	1	0	0	0	0	1	0
158	435.4	14.7	75.3	80	61.5	16.3	2024-02-08 03:00:00	2024	2	8	3	1	0	0	0	1	0	0
161	475.6	20	69	73	63.5	17	2024-02-08 02:00:00	2024	2	8	2	1	0	0	0	1	0	0
167	496.6	28	60	84	68	21.3	2024-02-08 01:00:00	2024	2	8	1	1	0	0	0	1	0	0
149	517.7	36	51	84	53.5	25.7	2024-02-08	2024	2	8	0	1	0	0	0	0	1	0
112	538.7	44	42	50	40	30	2024-02-07 23:00:00	2024	2	7	23	1	0	0	0	0	1	0
107	475.1	42.7	47.3	47.5	38	30	2024-02-07 22:00:00	2024	2	7	22	1	0	0	0	0	1	0
112	411.4	41.3	52.7	50	40	30	2024-02-07 21:00:00	2024	2	7	21	1	0	0	0	0	1	0
111	347.8	40	58	48	39.5	30	2024-02-07 20:00:00	2024	2	7	20	1	0	0	0	0	1	0
102	273.1	29	76.3	51	36	25	2024-02-07 19:00:00	2024	2	7	19	1	0	0	0	0	1	0
111	198.4	18	94.7	60	39.5	20	2024-02-07 18:00:00	2024	2	7	18	1	0	0	0	0	1	0
100	123.7	7	113	43.8	35	15	2024-02-07 17:00:00	2024	2	7	17	1	0	0	1	0	0	0
91	121.2	5.3	120	39	31	16.3	2024-02-07 16:00:00	2024	2	7	16	1	0	0	1	0	0	0
87	118.7	3.7	127	44	29	17.7	2024-02-07 15:00:00	2024	2	7	15	1	0	0	1	0	0	0
87	116.1	2	134	29	29	19	2024-02-07 14:00:00	2024	2	7	14	1	0	0	1	0	0	0
78	169.4	3.3	134	25	25	21.3	2024-02-07 13:00:00	2024	2	7	13	1	0	0	1	0	0	0
134	222.7	4.7	134	73	48	23.7	2024-02-07 12:00:00	2024	2	7	12	1	0	0	0	0	1	0
118	276	6	134	52.5	42	26	2024-02-07 11:00:00	2024	2	7	11	1	0	0	0	0	1	0
107	382.1	9.7	108.3	48	38	21.7	2024-02-07 10:00:00	2024	2	7	10	1	0	0	0	0	1	0
148	488.1	13.3	82.7	53	53	17.3	2024-02-07 09:00:00	2024	2	7	9	1	0	0	0	0	1	0
249	594.1	17	57	259	130	13	2024-02-07 08:00:00	2024	2	7	8	1	0	0	0	0	0	1
183	607.9	14	55.3	135	80.5	10.3	2024-02-07 07:00:00	2024	2	7	7	1	0	0	0	1	0	0
134	621.7	11	53.7	68	48	7.7	2024-02-07 06:00:00	2024	2	7	6	1	0	0	0	0	1	0
115	635.5	8	52	51.3	41	5	2024-02-07 05:00:00	2024	2	7	5	1	0	0	0	0	1	0
126	671.1	17	48.7	53	45	9.7	2024-02-07 04:00:00	2024	2	7	4	1	0	0	0	0	1	0
115	706.7	26	45.3	51	41	14.3	2024-02-07 03:00:00	2024	2	7	3	1	0	0	0	0	1	0
131	742.3	35	42	61	47	19	2024-02-07 02:00:00	2024	2	7	2	1	0	0	0	0	1	0
133	724.8	40.7	42.7	58	47.5	27	2024-02-07 01:00:00	2024	2	7	1	1	0	0	0	0	1	0
160	707.3	46.3	43.3	63	63	35	2024-02-07	2024	2	7	0	1	0	0	0	1	0	0
258	689.8	52	44	171.3	137	43	2024-02-06 23:00:00	2024	2	6	23	1	0	0	0	0	0	1
274	589.2	47.7	54	149	148.5	40.7	2024-02-06 22:00:00	2024	2	6	22	1	0	0	0	0	0	1
253	488.7	43.3	64	166	133	38.3	2024-02-06 21:00:00	2024	2	6	21	1	0	0	0	0	0	1
273	388.1	39	74	185	148	36	2024-02-06 20:00:00	2024	2	6	20	1	0	0	0	0	0	1
199	302.7	27.7	91.7	179	92.5	29.7	2024-02-06 19:00:00	2024	2	6	19	1	0	0	0	1	0	0
143	217.3	16.3	109.3	74	51.5	23.3	2024-02-06 18:00:00	2024	2	6	18	1	0	0	0	0	1	0
80	131.9	5	127	32.5	26	17	2024-02-06 17:00:00	2024	2	6	17	1	0	0	1	0	0	0
96	127	4	131	55	33.5	17.7	2024-02-06 16:00:00	2024	2	6	16	1	0	0	1	0	0	0
80	122.2	3	135	33	26	18.3	2024-02-06 15:00:00	2024	2	6	15	1	0	0	1	0	0	0
87	117.3	2	139	29	29	19	2024-02-06 14:00:00	2024	2	6	14	1	0	0	1	0	0	0
148	142.2	2.7	134.3	53	53	21.3	2024-02-06 13:00:00	2024	2	6	13	1	0	0	0	0	1	0
157	167.1	3.3	129.7	96	60.5	23.7	2024-02-06 12:00:00	2024	2	6	12	1	0	0	0	1	0	0
157	192	4	125	99	60.5	26	2024-02-06 11:00:00	2024	2	6	11	1	0	0	0	1	0	0
245	315.1	9	92.3	306.3	245	21.3	2024-02-06 10:00:00	2024	2	6	10	1	0	0	0	0	0	1
227	438.3	14	59.7	236.3	113.5	16.7	2024-02-06 09:00:00	2024	2	6	9	1	0	0	0	0	0	1
262	561.4	19	27	305	140	12	2024-02-06 08:00:00	2024	2	6	8	1	0	0	0	0	0	1
153	508.3	15	32	100	57.5	9.7	2024-02-06 07:00:00	2024	2	6	7	1	0	0	0	1	0	0
103	455.2	11	37	45	36.5	7.3	2024-02-06 06:00:00	2024	2	6	6	1	0	0	0	0	1	0
107	402.1	7	42	47.5	38	5	2024-02-06 05:00:00	2024	2	6	5	1	0	0	0	0	1	0
110	392.4	7.3	49.3	46	39	7	2024-02-06 04:00:00	2024	2	6	4	1	0	0	0	0	1	0
107	382.6	7.7	56.7	48	38	9	2024-02-06 03:00:00	2024	2	6	3	1	0	0	0	0	1	0
119	372.9	8	64	51	42.5	11	2024-02-06 02:00:00	2024	2	6	2	1	0	0	0	0	1	0
150	361.6	11	68	67.5	54	14.3	2024-02-06 01:00:00	2024	2	6	1	1	0	0	0	0	1	0
163	350.4	14	72	69	65	17.7	2024-02-06	2024	2	6	0	1	0	0	0	1	0	0
193	339.1	17	76	91	88	21	2024-02-05 23:00:00	2024	2	5	23	1	0	0	0	1	0	0
153	287.9	15.7	80.3	191.3	153	18.7	2024-02-05 22:00:00	2024	2	5	22	1	0	0	0	1	0	0
254	236.7	14.3	84.7	168	134	16.3	2024-02-05 21:00:00	2024	2	5	21	1	0	0	0	0	0	1
233	185.6	13	89	190	117.5	14	2024-02-05 20:00:00	2024	2	5	20	1	0	0	0	0	0	1
181	157.6	10.3	93.7	103	78.5	11.7	2024-02-05 19:00:00	2024	2	5	19	1	0	0	0	1	0	0
123	129.6	7.7	98.3	55	44	9.3	2024-02-05 18:00:00	2024	2	5	18	1	0	0	0	0	1	0
106	101.5	5	103	53	37.5	7	2024-02-05 17:00:00	2024	2	5	17	1	0	0	0	0	1	0
89	99.6	4	107.3	37.5	30	8	2024-02-05 16:00:00	2024	2	5	16	1	0	0	1	0	0	0
80	97.7	3	111.7	41	26	9	2024-02-05 15:00:00	2024	2	5	15	1	0	0	1	0	0	0
54	95.7	2	116	25	11	10	2024-02-05 14:00:00	2024	2	5	14	1	0	0	1	0	0	0
76	135.6	3.3	103.7	24	24	9.3	2024-02-05 13:00:00	2024	2	5	13	1	0	0	1	0	0	0
123	175.5	4.7	91.3	55	44	8.7	2024-02-05 12:00:00	2024	2	5	12	1	0	0	0	0	1	0
116	215.3	6	79	45	41.5	8	2024-02-05 11:00:00	2024	2	5	11	1	0	0	0	0	1	0
194	237.5	7.7	64.7	242.5	194	6.3	2024-02-05 10:00:00	2024	2	5	10	1	0	0	0	1	0	0
156	259.7	9.3	50.3	60	60	4.7	2024-02-05 09:00:00	2024	2	5	9	1	0	0	0	1	0	0
193	281.9	11	36	241	193	3	2024-02-05 08:00:00	2024	2	5	8	1	0	0	0	1	0	0
157	299.6	11.7	33	76.3	61	2.3	2024-02-05 07:00:00	2024	2	5	7	1	0	0	0	1	0	0
138	317.3	12.3	30	76	49.5	1.7	2024-02-05 06:00:00	2024	2	5	6	1	0	0	0	0	1	0
134	335	13	27	48	48	1	2024-02-05 05:00:00	2024	2	5	5	1	0	0	0	0	1	0
142	360.1	16	23	56	51	4	2024-02-05 04:00:00	2024	2	5	4	1	0	0	0	0	1	0
171	385.2	19	19	88.8	71	7	2024-02-05 03:00:00	2024	2	5	3	1	0	0	0	1	0	0
151	410.3	22	15	70	56	10	2024-02-05 02:00:00	2024	2	5	2	1	0	0	0	1	0	0
169	383	22.7	22.7	88	69.5	15.7	2024-02-05 01:00:00	2024	2	5	1	1	0	0	0	1	0	0
216	355.8	23.3	30.3	131.3	105	21.3	2024-02-05	2024	2	5	0	1	0	0	0	0	0	1
175	328.6	24	38	74	74	27	2024-02-04 23:00:00	2024	2	4	23	1	0	0	0	1	0	0
195	287.1	21.7	44.7	129	89	24.3	2024-02-04 22:00:00	2024	2	4	22	1	0	0	0	1	0	0
192	245.7	19.3	51.3	86.7	86.67	21.7	2024-02-04 21:00:00	2024	2	4	21	1	0	0	0	1	0	0
200	204.3	17	58	93	93	19	2024-02-04 20:00:00	2024	2	4	20	1	0	0	0	1	0	0
189	172.2	13.3	66	139	85	18.3	2024-02-04 19:00:00	2024	2	4	19	1	0	0	0	1	0	0
165	140.1	9.7	74	94	67	17.7	2024-02-04 18:00:00	2024	2	4	18	1	0	0	0	1	0	0
118	108	6	82	74	42	17	2024-02-04 17:00:00	2024	2	4	17	1	0	0	0	0	1	0
86	104.7	5	84	39	28.5	15.3	2024-02-04 16:00:00	2024	2	4	16	1	0	0	1	0	0	0
95	101.4	4	86	41.3	33	13.7	2024-02-04 15:00:00	2024	2	4	15	1	0	0	1	0	0	0
80	98	3	88	33	26	12	2024-02-04 14:00:00	2024	2	4	14	1	0	0	1	0	0	0
106	105	3.7	85	41	37.5	11	2024-02-04 13:00:00	2024	2	4	13	1	0	0	0	0	1	0
148	112.1	4.3	82	53	53	10	2024-02-04 12:00:00	2024	2	4	12	1	0	0	0	0	1	0
148	119.1	5	79	80	53	9	2024-02-04 11:00:00	2024	2	4	11	1	0	0	0	0	1	0
142	166.7	7.7	66	63.8	51	10.3	2024-02-04 10:00:00	2024	2	4	10	1	0	0	0	0	1	0
130	214.4	10.3	53	64	46.5	11.7	2024-02-04 09:00:00	2024	2	4	9	1	0	0	0	0	1	0
112	262	13	40	50	40	13	2024-02-04 08:00:00	2024	2	4	8	1	0	0	0	0	1	0
118	250.6	10.3	45.3	53	42	11.7	2024-02-04 07:00:00	2024	2	4	7	1	0	0	0	0	1	0
87	239.1	7.7	50.7	50	29	10.3	2024-02-04 06:00:00	2024	2	4	6	1	0	0	1	0	0	0
56	227.6	5	56	18.8	15	9	2024-02-04 05:00:00	2024	2	4	5	1	0	0	1	0	0	0
60	239.9	7.3	57.3	25	16.5	12	2024-02-04 04:00:00	2024	2	4	4	1	0	0	1	0	0	0
59	252.1	9.7	58.7	20	16	15	2024-02-04 03:00:00	2024	2	4	3	1	0	0	1	0	0	0
59	264.4	12	60	16	16	18	2024-02-04 02:00:00	2024	2	4	2	1	0	0	1	0	0	0
59	280.9	13.3	61	20	16	20	2024-02-04 01:00:00	2024	2	4	1	1	0	0	1	0	0	0
171	297.4	14.7	62	79	71	22	2024-02-04	2024	2	4	0	1	0	0	0	1	0	0
178	314	16	63	103	76.5	24	2024-02-03 23:00:00	2024	2	3	23	1	0	0	0	1	0	0
204	316.3	17	63.3	96	96	24	2024-02-03 22:00:00	2024	2	3	22	1	0	0	0	0	0	1
183	318.6	18	63.7	228.8	183	24	2024-02-03 21:00:00	2024	2	3	21	1	0	0	0	1	0	0
246	321	19	64	160	128	24	2024-02-03 20:00:00	2024	2	3	20	1	0	0	0	0	0	1
185	292	16.3	67.3	228	185.5	22.7	2024-02-03 19:00:00	2024	2	3	19	1	0	0	0	1	0	0
268	263	13.7	70.7	235	144.5	21.3	2024-02-03 18:00:00	2024	2	3	18	1	0	0	0	0	0	1
150	234	11	74	67.5	54	20	2024-02-03 17:00:00	2024	2	3	17	1	0	0	0	0	1	0
152	217.1	9.7	76.7	69	57	19.3	2024-02-03 16:00:00	2024	2	3	16	1	0	0	0	1	0	0
173	200.2	8.3	79.3	73	73	18.7	2024-02-03 15:00:00	2024	2	3	15	1	0	0	0	1	0	0
165	183.3	7	82	83.8	67	18	2024-02-03 14:00:00	2024	2	3	14	1	0	0	0	1	0	0
225	234.2	9.7	70.7	140	112	19.3	2024-02-03 13:00:00	2024	2	3	13	1	0	0	0	0	0	1
167	285.2	12.3	59.3	83	68.5	20.7	2024-02-03 12:00:00	2024	2	3	12	1	0	0	0	1	0	0
164	336.2	15	48	86	66	22	2024-02-03 11:00:00	2024	2	3	11	1	0	0	0	1	0	0
180	304.1	13.7	53.3	78	78	21.7	2024-02-03 10:00:00	2024	2	3	10	1	0	0	0	1	0	0
139	272	12.3	58.7	73	50	21.3	2024-02-03 09:00:00	2024	2	3	9	1	0	0	0	0	1	0
110	239.9	11	64	48.8	39	21	2024-02-03 08:00:00	2024	2	3	8	1	0	0	0	0	1	0
118	236.6	8.3	66.7	53	42	18	2024-02-03 07:00:00	2024	2	3	7	1	0	0	0	0	1	0
103	233.2	5.7	69.3	49	36.5	15	2024-02-03 06:00:00	2024	2	3	6	1	0	0	0	0	1	0
108	229.9	3	72	51	38.5	12	2024-02-03 05:00:00	2024	2	3	5	1	0	0	0	0	1	0
121	291.2	7.3	65.7	43	43	12.3	2024-02-03 04:00:00	2024	2	3	4	1	0	0	0	0	1	0
126	352.5	11.7	59.3	45	45	12.7	2024-02-03 03:00:00	2024	2	3	3	1	0	0	0	0	1	0
181	413.8	16	53	98.8	79	13	2024-02-03 02:00:00	2024	2	3	2	1	0	0	0	1	0	0
151	431.5	21	52	70	56	16	2024-02-03 01:00:00	2024	2	3	1	1	0	0	0	1	0	0
197	449.2	26	51	98	90.5	19	2024-02-03	2024	2	3	0	1	0	0	0	1	0	0
210	466.9	31	50	108	100.5	22	2024-02-02 23:00:00	2024	2	2	23	1	0	0	0	0	0	1
244	432.8	32.3	53.7	126	126	24.7	2024-02-02 22:00:00	2024	2	2	22	1	0	0	0	0	0	1
123	398.8	33.7	57.3	55	44	27.3	2024-02-02 21:00:00	2024	2	2	21	1	0	0	0	0	1	0
78	364.8	35	61	31.3	25	30	2024-02-02 20:00:00	2024	2	2	20	1	0	0	1	0	0	0
71	293.2	26.3	74	27.1	21.67	28.7	2024-02-02 19:00:00	2024	2	2	19	1	0	0	1	0	0	0
61	221.6	17.7	87	21.3	17	27.3	2024-02-02 18:00:00	2024	2	2	18	1	0	0	1	0	0	0
56	150	9	100	18.8	15	26	2024-02-02 17:00:00	2024	2	2	17	1	0	0	1	0	0	0
50	141.2	6.7	105	15	12	25.7	2024-02-02 16:00:00	2024	2	2	16	1	1	0	0	0	0	0
56	132.5	4.3	110	18.8	15	25.3	2024-02-02 15:00:00	2024	2	2	15	1	0	0	1	0	0	0
163	123.7	2	115	81.3	65	25	2024-02-02 14:00:00	2024	2	2	14	1	0	0	0	1	0	0
173	146.9	3.3	105.7	91.3	73	20.7	2024-02-02 13:00:00	2024	2	2	13	1	0	0	0	1	0	0
142	170	4.7	96.3	63.8	51	16.3	2024-02-02 12:00:00	2024	2	2	12	1	0	0	0	0	1	0
123	193.2	6	87	55	44	12	2024-02-02 11:00:00	2024	2	2	11	1	0	0	0	0	1	0
118	197.5	7	79	52.5	42	11.3	2024-02-02 10:00:00	2024	2	2	10	1	0	0	0	0	1	0
189	201.7	8	71	106.3	85	10.7	2024-02-02 09:00:00	2024	2	2	9	1	0	0	0	1	0	0
155	206	9	63	73.8	59	10	2024-02-02 08:00:00	2024	2	2	8	1	0	0	0	1	0	0
100	210.7	8.3	60	43.8	35	9.3	2024-02-02 07:00:00	2024	2	2	7	1	0	0	1	0	0	0
121	215.3	7.7	57	53.8	43	8.7	2024-02-02 06:00:00	2024	2	2	6	1	0	0	0	0	1	0
100	220	7	54	43.8	35	8	2024-02-02 05:00:00	2024	2	2	5	1	0	0	1	0	0	0
123	298	13	43.7	55	44	9.7	2024-02-02 04:00:00	2024	2	2	4	1	0	0	0	0	1	0
131	376	19	33.3	58.8	47	11.3	2024-02-02 03:00:00	2024	2	2	3	1	0	0	0	0	1	0
142	454	25	23	63.8	51	13	2024-02-02 02:00:00	2024	2	2	2	1	0	0	0	0	1	0
155	455.8	27.7	28.3	73.8	59	21	2024-02-02 01:00:00	2024	2	2	1	1	0	0	0	1	0	0
210	457.5	30.3	33.7	125.4	100.33	29	2024-02-02	2024	2	2	0	1	0	0	0	0	0	1
242	459.3	33	39	156.3	125	37	2024-02-01 23:00:00	2024	2	1	23	1	0	0	0	0	0	1
242	405.2	30.3	47.7	156.3	125	34	2024-02-01 22:00:00	2024	2	1	22	1	0	0	0	0	0	1
123	351.1	27.7	56.3	55	44	31	2024-02-01 21:00:00	2024	2	1	21	1	0	0	0	0	1	0
237	297.1	25	65	151.3	121	28	2024-02-01 20:00:00	2024	2	1	20	1	0	0	0	0	0	1
76	235.4	18	78.7	30	24	24	2024-02-01 19:00:00	2024	2	1	19	1	0	0	1	0	0	0
151	173.7	11	92.3	70.4	56.33	20	2024-02-01 18:00:00	2024	2	1	18	1	0	0	0	1	0	0
76	112.1	4	106	30	24	16	2024-02-01 17:00:00	2024	2	1	17	1	0	0	1	0	0	0
65	115.2	3.3	107.3	23.8	19	15.3	2024-02-01 16:00:00	2024	2	1	16	1	0	0	1	0	0	0
80	118.3	2.7	108.7	32.5	26	14.7	2024-02-01 15:00:00	2024	2	1	15	1	0	0	1	0	0	0
129	121.4	2	110	57.5	46	14	2024-02-01 14:00:00	2024	2	1	14	1	0	0	0	0	1	0
168	127.8	2	108	86.3	69	12.7	2024-02-01 13:00:00	2024	2	1	13	1	0	0	0	1	0	0
72	134.2	2	106	27.5	22	11.3	2024-02-01 12:00:00	2024	2	1	12	1	0	0	1	0	0	0
87	140.6	2	104	55	29	10	2024-02-01 11:00:00	2024	2	1	11	1	0	0	1	0	0	0
264	200.2	8.7	89.7	176.3	141	15.7	2024-02-01 10:00:00	2024	2	1	10	1	0	0	0	0	0	1
76	259.7	15.3	75.3	30	24	21.3	2024-02-01 09:00:00	2024	2	1	9	1	0	0	1	0	0	0
87	319.2	22	61	36.3	29	27	2024-02-01 08:00:00	2024	2	1	8	1	0	0	1	0	0	0
65	290	17.3	62.3	23.8	19	24	2024-02-01 07:00:00	2024	2	1	7	1	0	0	1	0	0	0
92	260.9	12.7	63.7	49.4	31.67	21	2024-02-01 06:00:00	2024	2	1	6	1	0	0	1	0	0	0
95	231.7	8	65	56	33	18	2024-02-01 05:00:00	2024	2	1	5	1	0	0	1	0	0	0
50	205.2	6.7	68.7	15	12	14.7	2024-02-01 04:00:00	2024	2	1	4	1	1	0	0	0	0	0
33	178.8	5.3	72.3	8	6	11.3	2024-02-01 03:00:00	2024	2	1	3	1	1	0	0	0	0	0
35	152.3	4	76	10	8	8	2024-02-01 02:00:00	2024	2	1	2	1	1	0	0	0	0	0
37	146.7	3.7	80	9	7	8.3	2024-02-01 01:00:00	2024	2	1	1	1	1	0	0	0	0	0
73	141	3.3	84	36.7	22.67	8.7	2024-02-01	2024	2	1	0	1	0	0	1	0	0	0
29	92.6	5.3	61.7	8	5.5	4.3	2024-03-31	2024	3	31	0	1	1	0	0	0	0	0
30	95.1	6	64	6	6	5	2024-03-30 23:00:00	2024	3	30	23	1	1	0	0	0	0	0
50	88.9	5.7	69	15	12	5	2024-03-30 22:00:00	2024	3	30	22	1	1	0	0	0	0	0
42	82.7	5.3	74	12.5	10	5	2024-03-30 21:00:00	2024	3	30	21	1	1	0	0	0	0	0
50	76.5	5	79	15	12	5	2024-03-30 20:00:00	2024	3	30	20	1	1	0	0	0	0	0
51	78	5.7	79.7	17	12.67	6.7	2024-03-30 19:00:00	2024	3	30	19	1	0	0	1	0	0	0
55	79.6	6.3	80.3	15	14.5	8.3	2024-03-30 18:00:00	2024	3	30	18	1	0	0	1	0	0	0
54	81.1	7	81	21	14	10	2024-03-30 17:00:00	2024	3	30	17	1	0	0	1	0	0	0
41	76.3	5.3	88.7	14	7	8.7	2024-03-30 16:00:00	2024	3	30	16	1	1	0	0	0	0	0
45	71.4	3.7	96.3	4	4	7.3	2024-03-30 15:00:00	2024	3	30	15	1	1	0	0	0	0	0
52	66.5	2	104	16.3	13	6	2024-03-30 14:00:00	2024	3	30	14	1	0	0	1	0	0	0
47	66.9	2	101.3	11	11	6	2024-03-30 13:00:00	2024	3	30	13	1	1	0	0	0	0	0
52	67.3	2	98.7	16	13	6	2024-03-30 12:00:00	2024	3	30	12	1	0	0	1	0	0	0
59	67.7	2	96	16	16	6	2024-03-30 11:00:00	2024	3	30	11	1	0	0	1	0	0	0
59	67.7	2.3	90.7	26	16	5.7	2024-03-30 10:00:00	2024	3	30	10	1	0	0	1	0	0	0
54	67.7	2.7	85.3	14	14	5.3	2024-03-30 09:00:00	2024	3	30	9	1	0	0	1	0	0	0
50	67.7	3	80	15	12	5	2024-03-30 08:00:00	2024	3	30	8	1	1	0	0	0	0	0
58	66.1	2.7	76	19.5	15.5	5.3	2024-03-30 07:00:00	2024	3	30	7	1	0	0	1	0	0	0
44	64.6	2.3	72	15	10.5	5.7	2024-03-30 06:00:00	2024	3	30	6	1	1	0	0	0	0	0
35	63	2	68	11	8.5	6	2024-03-30 05:00:00	2024	3	30	5	1	1	0	0	0	0	0
31	68.3	3	67.3	10	6	6	2024-03-30 04:00:00	2024	3	30	4	1	1	0	0	0	0	0
31	73.5	4	66.7	10	7	6	2024-03-30 03:00:00	2024	3	30	3	1	1	0	0	0	0	0
31	78.8	5	66	5	5	6	2024-03-30 02:00:00	2024	3	30	2	1	1	0	0	0	0	0
33	85.2	6	65.7	8	8	6.7	2024-03-30 01:00:00	2024	3	30	1	1	1	0	0	0	0	0
74	91.6	7	65.3	29	23	7.3	2024-03-30	2024	3	30	0	1	0	0	1	0	0	0
75	98	8	65	29	23.5	8	2024-03-29 23:00:00	2024	3	29	23	1	0	0	1	0	0	0
68	107.8	11.3	63	29	20.5	11	2024-03-29 22:00:00	2024	3	29	22	1	0	0	1	0	0	0
68	117.5	14.7	61	30	20.5	14	2024-03-29 21:00:00	2024	3	29	21	1	0	0	1	0	0	0
63	127.2	18	59	23	18	17	2024-03-29 20:00:00	2024	3	29	20	1	0	0	1	0	0	0
58	105	13.3	69.7	21	15.5	14.3	2024-03-29 19:00:00	2024	3	29	19	1	0	0	1	0	0	0
37	82.9	8.7	80.3	11.3	9	11.7	2024-03-29 18:00:00	2024	3	29	18	1	1	0	0	0	0	0
51	60.7	4	91	16	12.5	9	2024-03-29 17:00:00	2024	3	29	17	1	0	0	1	0	0	0
43	57.6	3	93.3	14	8.5	7	2024-03-29 16:00:00	2024	3	29	16	1	1	0	0	0	0	0
44	54.5	2	95.7	11	8.5	5	2024-03-29 15:00:00	2024	3	29	15	1	1	0	0	0	0	0
45	51.4	1	98	8	7	3	2024-03-29 14:00:00	2024	3	29	14	1	1	0	0	0	0	0
45	52.3	1	98	10	8	3.3	2024-03-29 13:00:00	2024	3	29	13	1	1	0	0	0	0	0
45	53.3	1	98	8	8	3.7	2024-03-29 12:00:00	2024	3	29	12	1	1	0	0	0	0	0
61	54.3	1	98	21	17	4	2024-03-29 11:00:00	2024	3	29	11	1	0	0	1	0	0	0
69	83.6	3.3	82.7	21	21	5.7	2024-03-29 10:00:00	2024	3	29	10	1	0	0	1	0	0	0
94	113	5.7	67.3	45	32.5	7.3	2024-03-29 09:00:00	2024	3	29	9	1	0	0	1	0	0	0
102	142.4	8	52	36	36	9	2024-03-29 08:00:00	2024	3	29	8	1	0	0	0	0	1	0
110	133.6	7.7	54.3	39	39	9	2024-03-29 07:00:00	2024	3	29	7	1	0	0	0	0	1	0
72	124.9	7.3	56.7	27.5	22	9	2024-03-29 06:00:00	2024	3	29	6	1	0	0	1	0	0	0
157	116.1	7	59	76	61	9	2024-03-29 05:00:00	2024	3	29	5	1	0	0	0	1	0	0
151	119.2	7	62.7	113	56	10.3	2024-03-29 04:00:00	2024	3	29	4	1	0	0	0	1	0	0
91	122.4	7	66.3	38.8	31	11.7	2024-03-29 03:00:00	2024	3	29	3	1	0	0	1	0	0	0
85	125.5	7	70	28	28	13	2024-03-29 02:00:00	2024	3	29	2	1	0	0	1	0	0	0
98	183.4	20.7	55.3	39	34	17.3	2024-03-29 01:00:00	2024	3	29	1	1	0	0	1	0	0	0
100	241.4	34.3	40.7	44	35	21.7	2024-03-29	2024	3	29	0	1	0	0	1	0	0	0
102	299.4	48	26	45	36	26	2024-03-28 23:00:00	2024	3	28	23	1	0	0	0	0	1	0
157	282.7	47	29	76.3	61	24	2024-03-28 22:00:00	2024	3	28	22	1	0	0	0	1	0	0
149	265.9	46	32	58	53.5	22	2024-03-28 21:00:00	2024	3	28	21	1	0	0	0	0	1	0
156	249.2	45	35	76	60	20	2024-03-28 20:00:00	2024	3	28	20	1	0	0	0	1	0	0
134	189.3	31.3	53.3	74	48	15.3	2024-03-28 19:00:00	2024	3	28	19	1	0	0	0	0	1	0
103	129.4	17.7	71.7	46	36.5	10.7	2024-03-28 18:00:00	2024	3	28	18	1	0	0	0	0	1	0
107	69.4	4	90	47.5	38	6	2024-03-28 17:00:00	2024	3	28	17	1	0	0	0	0	1	0
104	65.6	3	92	46.5	37	5	2024-03-28 16:00:00	2024	3	28	16	1	0	0	0	0	1	0
106	61.7	2	94	48	37.5	4	2024-03-28 15:00:00	2024	3	28	15	1	0	0	0	0	1	0
106	57.8	1	96	46	37.5	3	2024-03-28 14:00:00	2024	3	28	14	1	0	0	0	0	1	0
121	62.8	1.3	100.7	48	43	4.3	2024-03-28 13:00:00	2024	3	28	13	1	0	0	0	0	1	0
122	67.9	1.7	105.3	61	43.5	5.7	2024-03-28 12:00:00	2024	3	28	12	1	0	0	0	0	1	0
129	73	2	110	85	46	7	2024-03-28 11:00:00	2024	3	28	11	1	0	0	0	0	1	0
76	97.3	3.7	98	30	24	9.3	2024-03-28 10:00:00	2024	3	28	10	1	0	0	1	0	0	0
73	121.6	5.3	86	30	22.5	11.7	2024-03-28 09:00:00	2024	3	28	9	1	0	0	1	0	0	0
73	145.9	7	74	26	22.5	14	2024-03-28 08:00:00	2024	3	28	8	1	0	0	1	0	0	0
99	141	5.3	79.3	39	34.5	14.7	2024-03-28 07:00:00	2024	3	28	7	1	0	0	1	0	0	0
86	136.2	3.7	84.7	30	28.5	15.3	2024-03-28 06:00:00	2024	3	28	6	1	0	0	1	0	0	0
86	131.3	2	90	48	28.5	16	2024-03-28 05:00:00	2024	3	28	5	1	0	0	1	0	0	0
65	137.3	2.7	95.7	24	19	17.3	2024-03-28 04:00:00	2024	3	28	4	1	0	0	1	0	0	0
66	143.4	3.3	101.3	24	19.5	18.7	2024-03-28 03:00:00	2024	3	28	3	1	0	0	1	0	0	0
53	149.4	4	107	14	13.5	20	2024-03-28 02:00:00	2024	3	28	2	1	0	0	1	0	0	0
67	157.2	6.3	99.7	25	20	19.7	2024-03-28 01:00:00	2024	3	28	1	1	0	0	1	0	0	0
63	165	8.7	92.3	20	18	19.3	2024-03-28	2024	3	28	0	1	0	0	1	0	0	0
118	172.7	11	85	52.5	42	19	2024-03-27 23:00:00	2024	3	27	23	1	0	0	0	0	1	0
134	159.1	11	82	60	48	18.7	2024-03-27 22:00:00	2024	3	27	22	1	0	0	0	0	1	0
91	145.5	11	79	54	31	18.3	2024-03-27 21:00:00	2024	3	27	21	1	0	0	1	0	0	0
76	131.9	11	76	24	24	18	2024-03-27 20:00:00	2024	3	27	20	1	0	0	1	0	0	0
100	124.5	11	80.3	48	35.5	21.7	2024-03-27 19:00:00	2024	3	27	19	1	0	0	1	0	0	0
81	117.1	11	84.7	41	26.5	25.3	2024-03-27 18:00:00	2024	3	27	18	1	0	0	1	0	0	0
69	109.7	11	89	29	21	29	2024-03-27 17:00:00	2024	3	27	17	1	0	0	1	0	0	0
61	98.2	8	94.7	21.3	17	23.7	2024-03-27 16:00:00	2024	3	27	16	1	0	0	1	0	0	0
63	86.8	5	100.3	22.5	18	18.3	2024-03-27 15:00:00	2024	3	27	15	1	0	0	1	0	0	0
66	75.3	2	106	21	19.5	13	2024-03-27 14:00:00	2024	3	27	14	1	0	0	1	0	0	0
104	75.3	2	107	46.3	37	10.7	2024-03-27 13:00:00	2024	3	27	13	1	0	0	0	0	1	0
73	75.3	2	108	38	22.5	8.3	2024-03-27 12:00:00	2024	3	27	12	1	0	0	1	0	0	0
83	75.3	2	109	46	27.5	6	2024-03-27 11:00:00	2024	3	27	11	1	0	0	1	0	0	0
63	130.3	3.7	101	23	18	9.3	2024-03-27 10:00:00	2024	3	27	10	1	0	0	1	0	0	0
74	185.4	5.3	93	23	23	12.7	2024-03-27 09:00:00	2024	3	27	9	1	0	0	1	0	0	0
91	240.4	7	85	31	31	16	2024-03-27 08:00:00	2024	3	27	8	1	0	0	1	0	0	0
137	238.1	5.7	87.3	49	49	16.3	2024-03-27 07:00:00	2024	3	27	7	1	0	0	0	0	1	0
183	235.8	4.3	89.7	80	80	16.7	2024-03-27 06:00:00	2024	3	27	6	1	0	0	0	1	0	0
161	233.4	3	92	128	63.5	17	2024-03-27 05:00:00	2024	3	27	5	1	0	0	0	1	0	0
87	241.6	7.7	85	36.3	29	20.7	2024-03-27 04:00:00	2024	3	27	4	1	0	0	1	0	0	0
82	249.8	12.3	78	33.5	27	24.3	2024-03-27 03:00:00	2024	3	27	3	1	0	0	1	0	0	0
87	258	17	71	36	29	28	2024-03-27 02:00:00	2024	3	27	2	1	0	0	1	0	0	0
98	277	25	63.7	36	34	29.7	2024-03-27 01:00:00	2024	3	27	1	1	0	0	1	0	0	0
125	296.1	33	56.3	49	44.5	31.3	2024-03-27	2024	3	27	0	1	0	0	0	0	1	0
142	315.1	41	49	54	51	33	2024-03-26 23:00:00	2024	3	26	23	1	0	0	0	0	1	0
161	292	39.3	55.3	64	64	33.7	2024-03-26 22:00:00	2024	3	26	22	1	0	0	0	1	0	0
176	268.8	37.7	61.7	94	75	34.3	2024-03-26 21:00:00	2024	3	26	21	1	0	0	0	1	0	0
201	245.7	36	68	94	94	35	2024-03-26 20:00:00	2024	3	26	20	1	0	0	0	0	0	1
211	202.9	27.3	87.7	148	101.5	33.7	2024-03-26 19:00:00	2024	3	26	19	1	0	0	0	0	0	1
182	160.1	18.7	107.3	113	79.5	32.3	2024-03-26 18:00:00	2024	3	26	18	1	0	0	0	1	0	0
174	117.3	10	127	105	73.5	31	2024-03-26 17:00:00	2024	3	26	17	1	0	0	0	1	0	0
145	106.6	7.7	133.3	84	52	27.7	2024-03-26 16:00:00	2024	3	26	16	1	0	0	0	0	1	0
171	95.9	5.3	139.7	88.8	71	24.3	2024-03-26 15:00:00	2024	3	26	15	1	0	0	0	1	0	0
104	85.2	3	146	46	37	21	2024-03-26 14:00:00	2024	3	26	14	1	0	0	0	0	1	0
139	97.3	3	147	88	50	21	2024-03-26 13:00:00	2024	3	26	13	1	0	0	0	0	1	0
89	109.3	3	148	37.5	30	21	2024-03-26 12:00:00	2024	3	26	12	1	0	0	1	0	0	0
86	121.4	3	149	38	28	21	2024-03-26 11:00:00	2024	3	26	11	1	0	0	1	0	0	0
76	198.4	5.7	113	24	24	17	2024-03-26 10:00:00	2024	3	26	10	1	0	0	1	0	0	0
80	275.5	8.3	77	33	26	13	2024-03-26 09:00:00	2024	3	26	9	1	0	0	1	0	0	0
110	352.5	11	41	48.8	39	9	2024-03-26 08:00:00	2024	3	26	8	1	0	0	0	0	1	0
108	337.9	9.7	37	49	38.5	8.7	2024-03-26 07:00:00	2024	3	26	7	1	0	0	0	0	1	0
134	323.3	8.3	33	48	48	8.3	2024-03-26 06:00:00	2024	3	26	6	1	0	0	0	0	1	0
122	308.7	7	29	71	43.5	8	2024-03-26 05:00:00	2024	3	26	5	1	0	0	0	0	1	0
143	331.5	12.7	27	93	51.5	9.3	2024-03-26 04:00:00	2024	3	26	4	1	0	0	0	0	1	0
80	354.2	18.3	25	38	26	10.7	2024-03-26 03:00:00	2024	3	26	3	1	0	0	1	0	0	0
72	377	24	23	28	22	12	2024-03-26 02:00:00	2024	3	26	2	1	0	0	1	0	0	0
76	363.2	30	28	28	24	16.3	2024-03-26 01:00:00	2024	3	26	1	1	0	0	1	0	0	0
91	349.4	36	33	33	31	20.7	2024-03-26	2024	3	26	0	1	0	0	1	0	0	0
86	335.6	42	38	31	28.5	25	2024-03-25 23:00:00	2024	3	25	23	1	0	0	1	0	0	0
99	287.5	37.3	52.3	45	34.5	24.7	2024-03-25 22:00:00	2024	3	25	22	1	0	0	1	0	0	0
94	239.5	32.7	66.7	40.5	32.5	24.3	2024-03-25 21:00:00	2024	3	25	21	1	0	0	1	0	0	0
80	191.4	28	81	32.5	26	24	2024-03-25 20:00:00	2024	3	25	20	1	0	0	1	0	0	0
60	156	20.3	99.7	33	16.5	23	2024-03-25 19:00:00	2024	3	25	19	1	0	0	1	0	0	0
60	120.6	12.7	118.3	21	16.5	22	2024-03-25 18:00:00	2024	3	25	18	1	0	0	1	0	0	0
71	85.2	5	137	9	8	21	2024-03-25 17:00:00	2024	3	25	17	1	0	0	1	0	0	0
73	82.3	4	138.7	20	12.5	19.7	2024-03-25 16:00:00	2024	3	25	16	1	0	0	1	0	0	0
75	79.4	3	140.3	11	9	18.3	2024-03-25 15:00:00	2024	3	25	15	1	0	0	1	0	0	0
78	76.5	2	142	33	17	17	2024-03-25 14:00:00	2024	3	25	14	1	0	0	1	0	0	0
77	85.4	2.7	141.3	11	8.5	24.3	2024-03-25 13:00:00	2024	3	25	13	1	0	0	1	0	0	0
76	94.3	3.3	140.7	10	10	31.7	2024-03-25 12:00:00	2024	3	25	12	1	0	0	1	0	0	0
92	103.3	4	140	45	31.5	39	2024-03-25 11:00:00	2024	3	25	11	1	0	0	1	0	0	0
77	175.9	7	106	34	24.5	29.3	2024-03-25 10:00:00	2024	3	25	10	1	0	0	1	0	0	0
94	248.4	10	72	36	32.5	19.7	2024-03-25 09:00:00	2024	3	25	9	1	0	0	1	0	0	0
77	321	13	38	28	24.5	10	2024-03-25 08:00:00	2024	3	25	8	1	0	0	1	0	0	0
107	284	10.3	41.7	62	38.17	10.3	2024-03-25 07:00:00	2024	3	25	7	1	0	0	0	0	1	0
100	247.1	7.7	45.3	54	35	10.7	2024-03-25 06:00:00	2024	3	25	6	1	0	0	1	0	0	0
163	210.1	5	49	130	65.5	11	2024-03-25 05:00:00	2024	3	25	5	1	0	0	0	1	0	0
133	226.4	8	46.7	93	47.5	12	2024-03-25 04:00:00	2024	3	25	4	1	0	0	0	0	1	0
72	242.8	11	44.3	27.5	22	13	2024-03-25 03:00:00	2024	3	25	3	1	0	0	1	0	0	0
71	259.1	14	42	27	21.5	14	2024-03-25 02:00:00	2024	3	25	2	1	0	0	1	0	0	0
91	250.4	17	48	38.8	31	15.7	2024-03-25 01:00:00	2024	3	25	1	1	0	0	1	0	0	0
110	241.6	20	54	39	39	17.3	2024-03-25	2024	3	25	0	1	0	0	0	0	1	0
115	232.9	23	60	68	41	19	2024-03-24 23:00:00	2024	3	24	23	1	0	0	0	0	1	0
77	213	23	67.3	35	24.5	18.3	2024-03-24 22:00:00	2024	3	24	22	1	0	0	1	0	0	0
80	193.2	23	74.7	26	26	17.7	2024-03-24 21:00:00	2024	3	24	21	1	0	0	1	0	0	0
62	173.3	23	82	26	17.5	17	2024-03-24 20:00:00	2024	3	24	20	1	0	0	1	0	0	0
54	139.5	16.3	97	18	14	16.3	2024-03-24 19:00:00	2024	3	24	19	1	0	0	1	0	0	0
54	105.6	9.7	112	18	14	15.7	2024-03-24 18:00:00	2024	3	24	18	1	0	0	1	0	0	0
59	71.8	3	127	18	13	15	2024-03-24 17:00:00	2024	3	24	17	1	0	0	1	0	0	0
62	73.5	2.7	130	15	13	17.7	2024-03-24 16:00:00	2024	3	24	16	1	0	0	1	0	0	0
66	75.3	2.3	133	18	17	20.3	2024-03-24 15:00:00	2024	3	24	15	1	0	0	1	0	0	0
72	77	2	136	27.5	22	23	2024-03-24 14:00:00	2024	3	24	14	1	0	0	1	0	0	0
69	78.2	2	131	26.5	21	20.7	2024-03-24 13:00:00	2024	3	24	13	1	0	0	1	0	0	0
69	79.4	2	126	28	21	18.3	2024-03-24 12:00:00	2024	3	24	12	1	0	0	1	0	0	0
69	80.5	2	121	25	21	16	2024-03-24 11:00:00	2024	3	24	11	1	0	0	1	0	0	0
56	116.9	4.7	98.7	18	15	14	2024-03-24 10:00:00	2024	3	24	10	1	0	0	1	0	0	0
75	153.3	7.3	76.3	28	23.5	12	2024-03-24 09:00:00	2024	3	24	9	1	0	0	1	0	0	0
67	189.7	10	54	20	20	10	2024-03-24 08:00:00	2024	3	24	8	1	0	0	1	0	0	0
78	186.8	8.7	56	31	25	9.3	2024-03-24 07:00:00	2024	3	24	7	1	0	0	1	0	0	0
87	183.8	7.3	58	31	29	8.7	2024-03-24 06:00:00	2024	3	24	6	1	0	0	1	0	0	0
83	180.9	6	60	34	27.5	8	2024-03-24 05:00:00	2024	3	24	5	1	0	0	1	0	0	0
90	205.4	8.3	54.7	41	30.5	7.7	2024-03-24 04:00:00	2024	3	24	4	1	0	0	1	0	0	0
54	229.9	10.7	49.3	17.5	14	7.3	2024-03-24 03:00:00	2024	3	24	3	1	0	0	1	0	0	0
55	254.4	13	44	18	14.5	7	2024-03-24 02:00:00	2024	3	24	2	1	0	0	1	0	0	0
33	250.8	14.7	50	8	8	9.3	2024-03-24 01:00:00	2024	3	24	1	1	1	0	0	0	0	0
78	247.1	16.3	56	28.7	24.83	11.7	2024-03-24	2024	3	24	0	1	0	0	1	0	0	0
89	243.4	18	62	34	30	14	2024-03-23 23:00:00	2024	3	23	23	1	0	0	1	0	0	0
90	253.3	25.7	63.7	41	30.5	19	2024-03-23 22:00:00	2024	3	23	22	1	0	0	1	0	0	0
100	263.2	33.3	65.3	35	35	24	2024-03-23 21:00:00	2024	3	23	21	1	0	0	1	0	0	0
107	273.1	41	67	55	38	29	2024-03-23 20:00:00	2024	3	23	20	1	0	0	0	0	1	0
95	216.7	29.7	86.3	64	33	26.3	2024-03-23 19:00:00	2024	3	23	19	1	0	0	1	0	0	0
56	160.3	18.3	105.7	19	15	23.7	2024-03-23 18:00:00	2024	3	23	18	1	0	0	1	0	0	0
56	103.9	7	125	19	12	21	2024-03-23 17:00:00	2024	3	23	17	1	0	0	1	0	0	0
62	95.9	5.3	129.7	11	9	19.3	2024-03-23 16:00:00	2024	3	23	16	1	0	0	1	0	0	0
68	87.9	3.7	134.3	11	11	17.7	2024-03-23 15:00:00	2024	3	23	15	1	0	0	1	0	0	0
74	80	2	139	11	11	16	2024-03-23 14:00:00	2024	3	23	14	1	0	0	1	0	0	0
160	93.6	2	142	78.8	63	15.7	2024-03-23 13:00:00	2024	3	23	13	1	0	0	0	1	0	0
151	107.2	2	145	71	56.5	15.3	2024-03-23 12:00:00	2024	3	23	12	1	0	0	0	1	0	0
142	120.8	2	148	79	51	15	2024-03-23 11:00:00	2024	3	23	11	1	0	0	0	0	1	0
102	149.8	3.7	124	49	36	13	2024-03-23 10:00:00	2024	3	23	10	1	0	0	0	0	1	0
112	178.8	5.3	100	50	40	11	2024-03-23 09:00:00	2024	3	23	9	1	0	0	0	0	1	0
115	207.8	7	76	41	41	9	2024-03-23 08:00:00	2024	3	23	8	1	0	0	0	0	1	0
232	223.9	7.7	62	146.3	117	7	2024-03-23 07:00:00	2024	3	23	7	1	0	0	0	0	0	1
192	240.1	8.3	48	109	87	5	2024-03-23 06:00:00	2024	3	23	6	1	0	0	0	1	0	0
181	256.2	9	34	143	79	3	2024-03-23 05:00:00	2024	3	23	5	1	0	0	0	1	0	0
183	272.9	13.3	36.7	153	80.5	6	2024-03-23 04:00:00	2024	3	23	4	1	0	0	0	1	0	0
121	289.7	17.7	39.3	55	43	9	2024-03-23 03:00:00	2024	3	23	3	1	0	0	0	0	1	0
125	306.4	22	42	49	44.5	12	2024-03-23 02:00:00	2024	3	23	2	1	0	0	0	0	1	0
134	321.6	29.7	41.3	53	48	17.3	2024-03-23 01:00:00	2024	3	23	1	1	0	0	0	0	1	0
139	336.7	37.3	40.7	62.5	50	22.7	2024-03-23	2024	3	23	0	1	0	0	0	0	1	0
148	351.9	45	40	66.5	53	28	2024-03-22 23:00:00	2024	3	22	23	1	0	0	0	0	1	0
153	318.6	42.3	48.3	64	55	27.7	2024-03-22 22:00:00	2024	3	22	22	1	0	0	0	1	0	0
155	285.4	39.7	56.7	73	59.5	27.3	2024-03-22 21:00:00	2024	3	22	21	1	0	0	0	1	0	0
139	252.1	37	65	62.5	50	27	2024-03-22 20:00:00	2024	3	22	20	1	0	0	0	0	1	0
133	197.8	25.3	83.3	64	47.5	22.3	2024-03-22 19:00:00	2024	3	22	19	1	0	0	0	0	1	0
123	143.6	13.7	101.7	55	44	17.7	2024-03-22 18:00:00	2024	3	22	18	1	0	0	0	0	1	0
107	89.3	2	120	102	38	13	2024-03-22 17:00:00	2024	3	22	17	1	0	0	0	0	1	0
121	90.3	1.7	124.7	55	43	13	2024-03-22 16:00:00	2024	3	22	16	1	0	0	0	0	1	0
121	91.2	1.3	129.3	53	43	13	2024-03-22 15:00:00	2024	3	22	15	1	0	0	0	0	1	0
88	92.2	1	134	56	29.5	13	2024-03-22 14:00:00	2024	3	22	14	1	0	0	1	0	0	0
81	91.4	1.3	128	36	26.5	11.7	2024-03-22 13:00:00	2024	3	22	13	1	0	0	1	0	0	0
69	90.7	1.7	122	26.3	21	10.3	2024-03-22 12:00:00	2024	3	22	12	1	0	0	1	0	0	0
76	89.9	2	116	30	24	9	2024-03-22 11:00:00	2024	3	22	11	1	0	0	1	0	0	0
75	94.9	3	104.3	26	23.5	9	2024-03-22 10:00:00	2024	3	22	10	1	0	0	1	0	0	0
79	100	4	92.7	34	25.5	9	2024-03-22 09:00:00	2024	3	22	9	1	0	0	1	0	0	0
85	105	5	81	33	28	9	2024-03-22 08:00:00	2024	3	22	8	1	0	0	1	0	0	0
93	109.3	4.3	76	40	32	8.3	2024-03-22 07:00:00	2024	3	22	7	1	0	0	1	0	0	0
63	113.6	3.7	71	22.5	18	7.7	2024-03-22 06:00:00	2024	3	22	6	1	0	0	1	0	0	0
76	117.9	3	66	42	24	7	2024-03-22 05:00:00	2024	3	22	5	1	0	0	1	0	0	0
65	128.8	4	66	23.8	19	7	2024-03-22 04:00:00	2024	3	22	4	1	0	0	1	0	0	0
80	139.7	5	66	32.5	26	7	2024-03-22 03:00:00	2024	3	22	3	1	0	0	1	0	0	0
93	150.6	6	66	40	32	7	2024-03-22 02:00:00	2024	3	22	2	1	0	0	1	0	0	0
93	156.8	7.3	71	40	32	9.7	2024-03-22 01:00:00	2024	3	22	1	1	0	0	1	0	0	0
168	163	8.7	76	86.3	69	12.3	2024-03-22	2024	3	22	0	1	0	0	0	1	0	0
80	169.2	10	81	40	26	15	2024-03-21 23:00:00	2024	3	21	23	1	0	0	1	0	0	0
176	165.2	10.7	85.7	93.8	75	15.7	2024-03-21 22:00:00	2024	3	21	22	1	0	0	0	1	0	0
150	161.1	11.3	90.3	67.5	54	16.3	2024-03-21 21:00:00	2024	3	21	21	1	0	0	0	0	1	0
229	157	12	95	143.8	115	17	2024-03-21 20:00:00	2024	3	21	20	1	0	0	0	0	0	1
197	146.9	10	98	113.8	91	16.3	2024-03-21 19:00:00	2024	3	21	19	1	0	0	0	1	0	0
160	136.8	8	101	78.8	63	15.7	2024-03-21 18:00:00	2024	3	21	18	1	0	0	0	1	0	0
102	126.6	6	104	73	36	15	2024-03-21 17:00:00	2024	3	21	17	1	0	0	0	0	1	0
100	120	5.3	107.3	43.8	35	16.7	2024-03-21 16:00:00	2024	3	21	16	1	0	0	1	0	0	0
85	113.4	4.7	110.7	35	28	18.3	2024-03-21 15:00:00	2024	3	21	15	1	0	0	1	0	0	0
56	106.8	4	114	18.8	15	20	2024-03-21 14:00:00	2024	3	21	14	1	0	0	1	0	0	0
123	108.5	4.3	112.7	55	44	20.7	2024-03-21 13:00:00	2024	3	21	13	1	0	0	0	0	1	0
134	110.3	4.7	111.3	60	48	21.3	2024-03-21 12:00:00	2024	3	21	12	1	0	0	0	0	1	0
67	112.1	5	110	58	20	22	2024-03-21 11:00:00	2024	3	21	11	1	0	0	1	0	0	0
126	194.3	11	80	56.3	45	20.3	2024-03-21 10:00:00	2024	3	21	10	1	0	0	0	0	1	0
137	276.6	17	50	61.3	49	18.7	2024-03-21 09:00:00	2024	3	21	9	1	0	0	0	0	1	0
129	358.9	23	20	57.5	46	17	2024-03-21 08:00:00	2024	3	21	8	1	0	0	0	0	1	0
165	343.5	22.3	24	83.8	67	18	2024-03-21 07:00:00	2024	3	21	7	1	0	0	0	1	0	0
227	328.2	21.7	28	141.3	113	19	2024-03-21 06:00:00	2024	3	21	6	1	0	0	0	0	0	1
76	312.8	21	32	30	24	20	2024-03-21 05:00:00	2024	3	21	5	1	0	0	1	0	0	0
77	316.3	22	32.3	30	24.5	20.3	2024-03-21 04:00:00	2024	3	21	4	1	0	0	1	0	0	0
76	319.8	23	32.7	30	24	20.7	2024-03-21 03:00:00	2024	3	21	3	1	0	0	1	0	0	0
79	323.3	24	33	30	25.5	21	2024-03-21 02:00:00	2024	3	21	2	1	0	0	1	0	0	0
83	331.1	31	34	34	27.5	24	2024-03-21 01:00:00	2024	3	21	1	1	0	0	1	0	0	0
90	338.9	38	35	35	30.5	27	2024-03-21	2024	3	21	0	1	0	0	1	0	0	0
110	346.7	45	36	48.8	39	30	2024-03-20 23:00:00	2024	3	20	23	1	0	0	0	0	1	0
102	312	42.3	47.3	45	36	30.3	2024-03-20 22:00:00	2024	3	20	22	1	0	0	0	0	1	0
89	277.4	39.7	58.7	37.5	30	30.7	2024-03-20 21:00:00	2024	3	20	21	1	0	0	1	0	0	0
74	242.8	37	70	28.8	23	31	2024-03-20 20:00:00	2024	3	20	20	1	0	0	1	0	0	0
74	193.9	26.7	93.7	29	23	31	2024-03-20 19:00:00	2024	3	20	19	1	0	0	1	0	0	0
68	145.1	16.3	117.3	30	20.5	31	2024-03-20 18:00:00	2024	3	20	18	1	0	0	1	0	0	0
76	96.3	6	141	17.5	14	31	2024-03-20 17:00:00	2024	3	20	17	1	0	0	1	0	0	0
86	98.4	4.7	148.7	19.5	15.5	33.3	2024-03-20 16:00:00	2024	3	20	16	1	0	0	1	0	0	0
95	100.6	3.3	156.3	18	18	35.7	2024-03-20 15:00:00	2024	3	20	15	1	0	0	1	0	0	0
101	102.7	2	164	43	33	38	2024-03-20 14:00:00	2024	3	20	14	1	0	0	0	0	1	0
119	123.7	2.3	162	45	42.5	34.7	2024-03-20 13:00:00	2024	3	20	13	1	0	0	0	0	1	0
100	144.7	2.7	160	40	30	31.3	2024-03-20 12:00:00	2024	3	20	12	1	0	0	1	0	0	0
110	165.7	3	158	63	39	28	2024-03-20 11:00:00	2024	3	20	11	1	0	0	0	0	1	0
113	263.2	6	118	57	40.33	21.7	2024-03-20 10:00:00	2024	3	20	10	1	0	0	0	0	1	0
102	360.7	9	78	45	36	15.3	2024-03-20 09:00:00	2024	3	20	9	1	0	0	0	0	1	0
121	458.1	12	38	45	43	9	2024-03-20 08:00:00	2024	3	20	8	1	0	0	0	0	1	0
159	430.7	10	34.3	64	62	8	2024-03-20 07:00:00	2024	3	20	7	1	0	0	0	1	0	0
195	403.3	8	30.7	89	89	7	2024-03-20 06:00:00	2024	3	20	6	1	0	0	0	1	0	0
168	375.8	6	27	123	69	6	2024-03-20 05:00:00	2024	3	20	5	1	0	0	0	1	0	0
153	382.6	10.3	26.7	97	57.67	7.3	2024-03-20 04:00:00	2024	3	20	4	1	0	0	0	1	0	0
107	389.5	14.7	26.3	50	38	8.7	2024-03-20 03:00:00	2024	3	20	3	1	0	0	0	0	1	0
100	396.3	19	26	45	35	10	2024-03-20 02:00:00	2024	3	20	2	1	0	0	1	0	0	0
107	395.7	28.3	27.7	43	38	15.3	2024-03-20 01:00:00	2024	3	20	1	1	0	0	0	0	1	0
125	395.1	37.7	29.3	53	44.5	20.7	2024-03-20	2024	3	20	0	1	0	0	0	0	1	0
165	394.5	47	31	83.8	67	26	2024-03-19 23:00:00	2024	3	19	23	1	0	0	0	1	0	0
159	347	44.3	44.3	85.2	61.83	27	2024-03-19 22:00:00	2024	3	19	22	1	0	0	0	1	0	0
167	299.6	41.7	57.7	83	68.5	28	2024-03-19 21:00:00	2024	3	19	21	1	0	0	0	1	0	0
143	252.1	39	71	88	51.5	29	2024-03-19 20:00:00	2024	3	19	20	1	0	0	0	0	1	0
104	197.1	27.3	93	64	37	26.3	2024-03-19 19:00:00	2024	3	19	19	1	0	0	0	0	1	0
85	142	15.7	115	41	28	23.7	2024-03-19 18:00:00	2024	3	19	18	1	0	0	1	0	0	0
71	87	4	137	29	20	21	2024-03-19 17:00:00	2024	3	19	17	1	0	0	1	0	0	0
77	87.2	3.3	141.7	18.8	15	24.3	2024-03-19 16:00:00	2024	3	19	16	1	0	0	1	0	0	0
83	87.3	2.7	146.3	21	17	27.7	2024-03-19 15:00:00	2024	3	19	15	1	0	0	1	0	0	0
89	87.5	2	151	19	17	31	2024-03-19 14:00:00	2024	3	19	14	1	0	0	1	0	0	0
87	96.9	2.3	149.7	24	24	29.3	2024-03-19 13:00:00	2024	3	19	13	1	0	0	1	0	0	0
161	106.2	2.7	148.3	64	64	27.7	2024-03-19 12:00:00	2024	3	19	12	1	0	0	0	1	0	0
87	115.6	3	147	36.3	29	26	2024-03-19 11:00:00	2024	3	19	11	1	0	0	1	0	0	0
139	213.6	6.3	109.3	51	50	20.7	2024-03-19 10:00:00	2024	3	19	10	1	0	0	0	0	1	0
102	311.6	9.7	71.7	36	36	15.3	2024-03-19 09:00:00	2024	3	19	9	1	0	0	0	0	1	0
155	409.7	13	34	74	59	10	2024-03-19 08:00:00	2024	3	19	8	1	0	0	0	1	0	0
156	367.1	10.7	36.7	76	60	10.3	2024-03-19 07:00:00	2024	3	19	7	1	0	0	0	1	0	0
165	324.5	8.3	39.3	74	67	10.7	2024-03-19 06:00:00	2024	3	19	6	1	0	0	0	1	0	0
93	281.9	6	42	40	32	11	2024-03-19 05:00:00	2024	3	19	5	1	0	0	1	0	0	0
85	284	7.7	44.3	35	28	12	2024-03-19 04:00:00	2024	3	19	4	1	0	0	1	0	0	0
93	286.2	9.3	46.7	40	32	13	2024-03-19 03:00:00	2024	3	19	3	1	0	0	1	0	0	0
69	288.3	11	49	31	21	14	2024-03-19 02:00:00	2024	3	19	2	1	0	0	1	0	0	0
98	277.8	14.7	54.7	40	34	16.7	2024-03-19 01:00:00	2024	3	19	1	1	0	0	1	0	0	0
116	267.3	18.3	60.3	45	41.5	19.3	2024-03-19	2024	3	19	0	1	0	0	0	0	1	0
130	256.8	22	66	59	46.5	22	2024-03-18 23:00:00	2024	3	18	23	1	0	0	0	0	1	0
118	250	26.7	68.3	52.5	42	22	2024-03-18 22:00:00	2024	3	18	22	1	0	0	0	0	1	0
155	243.2	31.3	70.7	59	59	22	2024-03-18 21:00:00	2024	3	18	21	1	0	0	0	1	0	0
121	236.4	36	73	54	43	22	2024-03-18 20:00:00	2024	3	18	20	1	0	0	0	0	1	0
135	184.8	25.3	91.7	99	48.5	19	2024-03-18 19:00:00	2024	3	18	19	1	0	0	0	0	1	0
102	133.3	14.7	110.3	68	36	16	2024-03-18 18:00:00	2024	3	18	18	1	0	0	0	0	1	0
66	81.7	4	129	23	19.5	13	2024-03-18 17:00:00	2024	3	18	17	1	0	0	1	0	0	0
69	82.9	3.3	135	23	19.5	14.7	2024-03-18 16:00:00	2024	3	18	16	1	0	0	1	0	0	0
76	84	2.7	141	20	16	16.3	2024-03-18 15:00:00	2024	3	18	15	1	0	0	1	0	0	0
84	85.2	2	147	26	26	18	2024-03-18 14:00:00	2024	3	18	14	1	0	0	1	0	0	0
83	99.6	2.7	146.3	20	16	19.3	2024-03-18 13:00:00	2024	3	18	13	1	0	0	1	0	0	0
130	114	3.3	145.7	79	46.5	20.7	2024-03-18 12:00:00	2024	3	18	12	1	0	0	0	0	1	0
112	128.4	4	145	63	40	22	2024-03-18 11:00:00	2024	3	18	11	1	0	0	0	0	1	0
102	203.5	6.3	110.3	38	36	18	2024-03-18 10:00:00	2024	3	18	10	1	0	0	0	0	1	0
115	278.6	8.7	75.7	54	41	14	2024-03-18 09:00:00	2024	3	18	9	1	0	0	0	0	1	0
165	353.7	11	41	83.8	67	10	2024-03-18 08:00:00	2024	3	18	8	1	0	0	0	1	0	0
112	350.5	10	34.7	50	40	9	2024-03-18 07:00:00	2024	3	18	7	1	0	0	0	0	1	0
187	347.4	9	28.3	83	83	8	2024-03-18 06:00:00	2024	3	18	6	1	0	0	0	1	0	0
222	344.3	8	22	153	109.5	7	2024-03-18 05:00:00	2024	3	18	5	1	0	0	0	0	0	1
169	375.1	16	20.3	118	69.5	9.3	2024-03-18 04:00:00	2024	3	18	4	1	0	0	0	1	0	0
111	405.8	24	18.7	58	39.5	11.7	2024-03-18 03:00:00	2024	3	18	3	1	0	0	0	0	1	0
102	436.5	32	17	45	36	14	2024-03-18 02:00:00	2024	3	18	2	1	0	0	0	0	1	0
115	430.9	39	18.3	41	41	18.7	2024-03-18 01:00:00	2024	3	18	1	1	0	0	0	0	1	0
102	425.2	46	19.7	45	36	23.3	2024-03-18	2024	3	18	0	1	0	0	0	0	1	0
152	419.6	53	21	64	57	28	2024-03-17 23:00:00	2024	3	17	23	1	0	0	0	1	0	0
159	369.4	49.3	32.7	79	62	28	2024-03-17 22:00:00	2024	3	17	22	1	0	0	0	1	0	0
156	319.2	45.7	44.3	71	60	28	2024-03-17 21:00:00	2024	3	17	21	1	0	0	0	1	0	0
163	269	42	56	75	65.5	28	2024-03-17 20:00:00	2024	3	17	20	1	0	0	0	1	0	0
145	215	31	75.3	61.7	52.17	24	2024-03-17 19:00:00	2024	3	17	19	1	0	0	0	0	1	0
137	160.9	20	94.7	88	49	20	2024-03-17 18:00:00	2024	3	17	18	1	0	0	0	0	1	0
79	106.8	9	114	35	25.5	16	2024-03-17 17:00:00	2024	3	17	17	1	0	0	1	0	0	0
77	97.5	6.7	120.7	33	24.5	15.3	2024-03-17 16:00:00	2024	3	17	16	1	0	0	1	0	0	0
74	88.1	4.3	127.3	29	23	14.7	2024-03-17 15:00:00	2024	3	17	15	1	0	0	1	0	0	0
95	78.8	2	134	41.3	33	14	2024-03-17 14:00:00	2024	3	17	14	1	0	0	1	0	0	0
89	93.8	2.3	139	30	30	17	2024-03-17 13:00:00	2024	3	17	13	1	0	0	1	0	0	0
95	108.7	2.7	144	41	33	20	2024-03-17 12:00:00	2024	3	17	12	1	0	0	1	0	0	0
123	123.7	3	149	80	44	23	2024-03-17 11:00:00	2024	3	17	11	1	0	0	0	0	1	0
79	213.4	6	110.7	30	25.5	19	2024-03-17 10:00:00	2024	3	17	10	1	0	0	1	0	0	0
90	303.1	9	72.3	34	30.5	15	2024-03-17 09:00:00	2024	3	17	9	1	0	0	1	0	0	0
107	392.8	12	34	38	38	11	2024-03-17 08:00:00	2024	3	17	8	1	0	0	0	0	1	0
224	372.5	10.3	31.7	138.8	111	10	2024-03-17 07:00:00	2024	3	17	7	1	0	0	0	0	0	1
153	352.3	8.7	29.3	69	55	9	2024-03-17 06:00:00	2024	3	17	6	1	0	0	0	1	0	0
226	332.1	7	27	135	112.5	8	2024-03-17 05:00:00	2024	3	17	5	1	0	0	0	0	0	1
169	348.4	12	25.3	141	70	9	2024-03-17 04:00:00	2024	3	17	4	1	0	0	0	1	0	0
100	364.8	17	23.7	43	35.5	10	2024-03-17 03:00:00	2024	3	17	3	1	0	0	1	0	0	0
86	381.1	22	22	34	28.5	11	2024-03-17 02:00:00	2024	3	17	2	1	0	0	1	0	0	0
115	381.3	30	22	51.3	41	15.3	2024-03-17 01:00:00	2024	3	17	1	1	0	0	0	0	1	0
89	381.5	38	22	38	30	19.7	2024-03-17	2024	3	17	0	1	0	0	1	0	0	0
121	381.7	46	22	51	43	24	2024-03-16 23:00:00	2024	3	16	23	1	0	0	0	0	1	0
133	330.7	43	33.3	58	47.5	24.3	2024-03-16 22:00:00	2024	3	16	22	1	0	0	0	0	1	0
133	279.7	40	44.7	63	47.5	24.7	2024-03-16 21:00:00	2024	3	16	21	1	0	0	0	0	1	0
133	228.8	37	56	58	47.5	25	2024-03-16 20:00:00	2024	3	16	20	1	0	0	0	0	1	0
100	173.5	25.7	73.3	63	35.5	21.3	2024-03-16 19:00:00	2024	3	16	19	1	0	0	1	0	0	0
56	118.3	14.3	90.7	18.8	15	17.7	2024-03-16 18:00:00	2024	3	16	18	1	0	0	1	0	0	0
69	63	3	108	26	21	14	2024-03-16 17:00:00	2024	3	16	17	1	0	0	1	0	0	0
65	62.4	2.3	109.3	19	19	11.7	2024-03-16 16:00:00	2024	3	16	16	1	0	0	1	0	0	0
74	61.9	1.7	110.7	29	23	9.3	2024-03-16 15:00:00	2024	3	16	15	1	0	0	1	0	0	0
80	61.3	1	112	29	26	7	2024-03-16 14:00:00	2024	3	16	14	1	0	0	1	0	0	0
76	68.1	1	113	24	24	6.7	2024-03-16 13:00:00	2024	3	16	13	1	0	0	1	0	0	0
85	74.9	1	114	35	28	6.3	2024-03-16 12:00:00	2024	3	16	12	1	0	0	1	0	0	0
100	81.7	1	115	53	35	6	2024-03-16 11:00:00	2024	3	16	11	1	0	0	1	0	0	0
85	168.1	4.3	85.3	35	28	6.3	2024-03-16 10:00:00	2024	3	16	10	1	0	0	1	0	0	0
85	254.4	7.7	55.7	35	28	6.7	2024-03-16 09:00:00	2024	3	16	9	1	0	0	1	0	0	0
100	340.8	11	26	35	35	7	2024-03-16 08:00:00	2024	3	16	8	1	0	0	1	0	0	0
151	319	9.3	27.7	56	56	6	2024-03-16 07:00:00	2024	3	16	7	1	0	0	0	1	0	0
179	297.2	7.7	29.3	86	77	5	2024-03-16 06:00:00	2024	3	16	6	1	0	0	0	1	0	0
56	275.5	6	31	23	15	4	2024-03-16 05:00:00	2024	3	16	5	1	0	0	1	0	0	0
151	300	12.7	32	105	56	5.7	2024-03-16 04:00:00	2024	3	16	4	1	0	0	0	1	0	0
78	324.5	19.3	33	36	25	7.3	2024-03-16 03:00:00	2024	3	16	3	1	0	0	1	0	0	0
79	349	26	34	35	25.5	9	2024-03-16 02:00:00	2024	3	16	2	1	0	0	1	0	0	0
80	362.6	34.3	31.3	26	26	14	2024-03-16 01:00:00	2024	3	16	1	1	0	0	1	0	0	0
85	376.2	42.7	28.7	29	28	19	2024-03-16	2024	3	16	0	1	0	0	1	0	0	0
95	389.8	51	26	41.3	33	24	2024-03-15 23:00:00	2024	3	15	23	1	0	0	1	0	0	0
137	346.3	48.3	34.3	61	49	24.7	2024-03-15 22:00:00	2024	3	15	22	1	0	0	0	0	1	0
89	302.7	45.7	42.7	41	30	25.3	2024-03-15 21:00:00	2024	3	15	21	1	0	0	1	0	0	0
81	259.1	43	51	34	26.5	26	2024-03-15 20:00:00	2024	3	15	20	1	0	0	1	0	0	0
72	197.1	29.7	72.7	33	22	21.7	2024-03-15 19:00:00	2024	3	15	19	1	0	0	1	0	0	0
64	135	16.3	94.3	23	18.5	17.3	2024-03-15 18:00:00	2024	3	15	18	1	0	0	1	0	0	0
61	73	3	116	21.3	17	13	2024-03-15 17:00:00	2024	3	15	17	1	0	0	1	0	0	0
65	72.6	2.3	118.3	24	19	11.7	2024-03-15 16:00:00	2024	3	15	16	1	0	0	1	0	0	0
60	72.2	1.7	120.7	21	16.5	10.3	2024-03-15 15:00:00	2024	3	15	15	1	0	0	1	0	0	0
63	71.8	1	123	20	18	9	2024-03-15 14:00:00	2024	3	15	14	1	0	0	1	0	0	0
56	92.4	1.7	124	15	15	11.3	2024-03-15 13:00:00	2024	3	15	13	1	0	0	1	0	0	0
66	113	2.3	125	25	19.5	13.7	2024-03-15 12:00:00	2024	3	15	12	1	0	0	1	0	0	0
92	133.6	3	126	55	31.5	16	2024-03-15 11:00:00	2024	3	15	11	1	0	0	1	0	0	0
110	164.2	4.7	102	48.8	39	13.7	2024-03-15 10:00:00	2024	3	15	10	1	0	0	0	0	1	0
65	194.7	6.3	78	24	19	11.3	2024-03-15 09:00:00	2024	3	15	9	1	0	0	1	0	0	0
87	225.3	8	54	29	29	9	2024-03-15 08:00:00	2024	3	15	8	1	0	0	1	0	0	0
137	235.4	9	50.7	49	49	8	2024-03-15 07:00:00	2024	3	15	7	1	0	0	0	0	1	0
175	245.5	10	47.3	74	74	7	2024-03-15 06:00:00	2024	3	15	6	1	0	0	0	1	0	0
168	255.6	11	44	126	69	6	2024-03-15 05:00:00	2024	3	15	5	1	0	0	0	1	0	0
61	280.5	16.3	37.7	21.3	17	7	2024-03-15 04:00:00	2024	3	15	4	1	0	0	1	0	0	0
104	305.4	21.7	31.3	46	37	8	2024-03-15 03:00:00	2024	3	15	3	1	0	0	0	0	1	0
64	330.3	27	25	21	18.5	9	2024-03-15 02:00:00	2024	3	15	2	1	0	0	1	0	0	0
69	343.4	33	24.7	25	21	12.3	2024-03-15 01:00:00	2024	3	15	1	1	0	0	1	0	0	0
78	356.4	39	24.3	28	25	15.7	2024-03-15	2024	3	15	0	1	0	0	1	0	0	0
86	369.4	45	24	35	28.5	19	2024-03-14 23:00:00	2024	3	14	23	1	0	0	1	0	0	0
87	332.8	43.7	32.3	36.3	29	20.7	2024-03-14 22:00:00	2024	3	14	22	1	0	0	1	0	0	0
75	296.3	42.3	40.7	36	23.5	22.3	2024-03-14 21:00:00	2024	3	14	21	1	0	0	1	0	0	0
87	259.7	41	49	36	29	24	2024-03-14 20:00:00	2024	3	14	20	1	0	0	1	0	0	0
58	196.5	28.3	71.7	23	15.5	19.3	2024-03-14 19:00:00	2024	3	14	19	1	0	0	1	0	0	0
53	133.3	15.7	94.3	21	13.5	14.7	2024-03-14 18:00:00	2024	3	14	18	1	0	0	1	0	0	0
59	70	3	117	16	16	10	2024-03-14 17:00:00	2024	3	14	17	1	0	0	1	0	0	0
55	70.2	2.3	119	13	13	11.3	2024-03-14 16:00:00	2024	3	14	16	1	0	0	1	0	0	0
65	70.4	1.7	121	23.8	19	12.7	2024-03-14 15:00:00	2024	3	14	15	1	0	0	1	0	0	0
82	70.6	1	123	34	27	14	2024-03-14 14:00:00	2024	3	14	14	1	0	0	1	0	0	0
62	73.7	1	119.7	24	17.5	11.3	2024-03-14 13:00:00	2024	3	14	13	1	0	0	1	0	0	0
58	76.8	1	116.3	20	15.5	8.7	2024-03-14 12:00:00	2024	3	14	12	1	0	0	1	0	0	0
59	80	1	113	19	16	6	2024-03-14 11:00:00	2024	3	14	11	1	0	0	1	0	0	0
61	115.4	5	91.7	21	17	8	2024-03-14 10:00:00	2024	3	14	10	1	0	0	1	0	0	0
79	150.8	9	70.3	39.7	25.33	10	2024-03-14 09:00:00	2024	3	14	9	1	0	0	1	0	0	0
89	186.2	13	49	50	30	12	2024-03-14 08:00:00	2024	3	14	8	1	0	0	1	0	0	0
87	159.3	10	55	49.7	29.33	11	2024-03-14 07:00:00	2024	3	14	7	1	0	0	1	0	0	0
86	132.5	7	61	49.3	28.67	10	2024-03-14 06:00:00	2024	3	14	6	1	0	0	1	0	0	0
85	105.6	4	67	49	28	9	2024-03-14 05:00:00	2024	3	14	5	1	0	0	1	0	0	0
92	104.1	4	73.7	58.3	31.67	9.7	2024-03-14 04:00:00	2024	3	14	4	1	0	0	1	0	0	0
100	102.5	4	80.3	67.7	35.33	10.3	2024-03-14 03:00:00	2024	3	14	3	1	0	0	1	0	0	0
110	101	4	87	77	39	11	2024-03-14 02:00:00	2024	3	14	2	1	0	0	0	0	1	0
108	104.9	4.3	90	74.7	38.33	13	2024-03-14 01:00:00	2024	3	14	1	1	0	0	0	0	1	0
106	108.7	4.7	93	72.3	37.67	15	2024-03-14	2024	3	14	0	1	0	0	0	0	1	0
104	112.6	5	96	70	37	17	2024-03-13 23:00:00	2024	3	13	23	1	0	0	0	0	1	0
107	112.4	5.3	95.7	70.3	38	17	2024-03-13 22:00:00	2024	3	13	22	1	0	0	0	0	1	0
110	112.2	5.7	95.3	70.7	39	17	2024-03-13 21:00:00	2024	3	13	21	1	0	0	0	0	1	0
112	112.1	6	95	71	40	17	2024-03-13 20:00:00	2024	3	13	20	1	0	0	0	0	1	0
108	110.9	5.3	98.7	68.3	38.33	18	2024-03-13 19:00:00	2024	3	13	19	1	0	0	0	0	1	0
103	109.7	4.7	102.3	65.7	36.67	19	2024-03-13 18:00:00	2024	3	13	18	1	0	0	0	0	1	0
100	108.5	4	106	63	35	20	2024-03-13 17:00:00	2024	3	13	17	1	0	0	1	0	0	0
103	108.2	3.7	106.7	67.7	36.33	23	2024-03-13 16:00:00	2024	3	13	16	1	0	0	0	0	1	0
106	107.8	3.3	107.3	72.3	37.67	26	2024-03-13 15:00:00	2024	3	13	15	1	0	0	0	0	1	0
110	107.4	3	108	77	39	29	2024-03-13 14:00:00	2024	3	13	14	1	0	0	0	0	1	0
101	97.3	3	108.7	70	35.67	25.3	2024-03-13 13:00:00	2024	3	13	13	1	0	0	0	0	1	0
94	87.2	3	109.3	63	32.33	21.7	2024-03-13 12:00:00	2024	3	13	12	1	0	0	1	0	0	0
87	77	3	110	56	29	18	2024-03-13 11:00:00	2024	3	13	11	1	0	0	1	0	0	0
87	139.5	7.7	84.3	53.7	29.33	15.3	2024-03-13 10:00:00	2024	3	13	10	1	0	0	1	0	0	0
88	201.9	12.3	58.7	51.3	29.67	12.7	2024-03-13 09:00:00	2024	3	13	9	1	0	0	1	0	0	0
89	264.4	17	33	49	30	10	2024-03-13 08:00:00	2024	3	13	8	1	0	0	1	0	0	0
84	246.9	13.3	36	45.7	27.67	9.3	2024-03-13 07:00:00	2024	3	13	7	1	0	0	1	0	0	0
79	229.4	9.7	39	42.3	25.33	8.7	2024-03-13 06:00:00	2024	3	13	6	1	0	0	1	0	0	0
74	211.8	6	42	39	23	8	2024-03-13 05:00:00	2024	3	13	5	1	0	0	1	0	0	0
75	193.8	6	54.7	39.3	23.67	10.3	2024-03-13 04:00:00	2024	3	13	4	1	0	0	1	0	0	0
77	175.7	6	67.3	39.7	24.33	12.7	2024-03-13 03:00:00	2024	3	13	3	1	0	0	1	0	0	0
78	157.6	6	80	40	25	15	2024-03-13 02:00:00	2024	3	13	2	1	0	0	1	0	0	0
82	155.6	7.7	74.7	42.7	27	14	2024-03-13 01:00:00	2024	3	13	1	1	0	0	1	0	0	0
87	153.7	9.3	69.3	45.3	29	13	2024-03-13	2024	3	13	0	1	0	0	1	0	0	0
91	151.7	11	64	48	31	12	2024-03-12 23:00:00	2024	3	12	23	1	0	0	1	0	0	0
100	143.2	11.7	67	53.7	35.33	11	2024-03-12 22:00:00	2024	3	12	22	1	0	0	1	0	0	0
112	134.6	12.3	70	59.3	39.67	10	2024-03-12 21:00:00	2024	3	12	21	1	0	0	0	0	1	0
123	126.1	13	73	65	44	9	2024-03-12 20:00:00	2024	3	12	20	1	0	0	0	0	1	0
106	108	9.7	90.7	58.7	37.67	9	2024-03-12 19:00:00	2024	3	12	19	1	0	0	0	0	1	0
92	89.9	6.3	108.3	52.3	31.33	9	2024-03-12 18:00:00	2024	3	12	18	1	0	0	1	0	0	0
78	71.8	3	126	46	25	9	2024-03-12 17:00:00	2024	3	12	17	1	0	0	1	0	0	0
80	74.9	2.3	131	49.3	26	10.3	2024-03-12 16:00:00	2024	3	12	16	1	0	0	1	0	0	0
82	78	1.7	136	52.7	27	11.7	2024-03-12 15:00:00	2024	3	12	15	1	0	0	1	0	0	0
85	81.1	1	141	56	28	13	2024-03-12 14:00:00	2024	3	12	14	1	0	0	1	0	0	0
83	85.8	1.3	141.3	56.3	27.33	13.3	2024-03-12 13:00:00	2024	3	12	13	1	0	0	1	0	0	0
82	90.5	1.7	141.7	56.7	26.67	13.7	2024-03-12 12:00:00	2024	3	12	12	1	0	0	1	0	0	0
80	95.1	2	142	57	26	14	2024-03-12 11:00:00	2024	3	12	11	1	0	0	1	0	0	0
82	155.6	5.3	109	55.7	27	13.7	2024-03-12 10:00:00	2024	3	12	10	1	0	0	1	0	0	0
85	216.1	8.7	76	54.3	28	13.3	2024-03-12 09:00:00	2024	3	12	9	1	0	0	1	0	0	0
87	276.6	12	43	53	29	13	2024-03-12 08:00:00	2024	3	12	8	1	0	0	1	0	0	0
81	268.1	10	38.3	47.7	26.33	11.7	2024-03-12 07:00:00	2024	3	12	7	1	0	0	1	0	0	0
75	259.5	8	33.7	42.3	23.67	10.3	2024-03-12 06:00:00	2024	3	12	6	1	0	0	1	0	0	0
69	250.9	6	29	37	21	9	2024-03-12 05:00:00	2024	3	12	5	1	0	0	1	0	0	0
71	241	6.7	36.7	37.3	21.67	10.7	2024-03-12 04:00:00	2024	3	12	4	1	0	0	1	0	0	0
72	231.1	7.3	44.3	37.7	22.33	12.3	2024-03-12 03:00:00	2024	3	12	3	1	0	0	1	0	0	0
74	221.2	8	52	38	23	14	2024-03-12 02:00:00	2024	3	12	2	1	0	0	1	0	0	0
84	227	11.3	56.7	44	27.67	18.3	2024-03-12 01:00:00	2024	3	12	1	1	0	0	1	0	0	0
94	232.9	14.7	61.3	50	32.33	22.7	2024-03-12	2024	3	12	0	1	0	0	1	0	0	0
104	238.7	18	66	56	37	27	2024-03-11 23:00:00	2024	3	11	23	1	0	0	0	0	1	0
119	221.4	18.7	77	64	42.33	29	2024-03-11 22:00:00	2024	3	11	22	1	0	0	0	0	1	0
133	204.1	19.3	88	72	47.67	31	2024-03-11 21:00:00	2024	3	11	21	1	0	0	0	0	1	0
148	186.8	20	99	80	53	33	2024-03-11 20:00:00	2024	3	11	20	1	0	0	0	0	1	0
125	157.4	15	107.7	69	44.67	31.3	2024-03-11 19:00:00	2024	3	11	19	1	0	0	0	0	1	0
103	128	10	116.3	58	36.33	29.7	2024-03-11 18:00:00	2024	3	11	18	1	0	0	0	0	1	0
85	98.6	5	125	47	28	28	2024-03-11 17:00:00	2024	3	11	17	1	0	0	1	0	0	0
92	103.3	4.7	130	52.3	31.33	33.7	2024-03-11 16:00:00	2024	3	11	16	1	0	0	1	0	0	0
99	108	4.3	135	57.7	34.67	39.3	2024-03-11 15:00:00	2024	3	11	15	1	0	0	1	0	0	0
107	112.6	4	140	63	38	45	2024-03-11 14:00:00	2024	3	11	14	1	0	0	0	0	1	0
104	123.9	4	137.7	61	37	37.3	2024-03-11 13:00:00	2024	3	11	13	1	0	0	0	0	1	0
102	135.2	4	135.3	59	36	29.7	2024-03-11 12:00:00	2024	3	11	12	1	0	0	0	0	1	0
100	146.5	4	133	57	35	22	2024-03-11 11:00:00	2024	3	11	11	1	0	0	1	0	0	0
100	220.2	7.7	99	55.7	35.33	19.3	2024-03-11 10:00:00	2024	3	11	10	1	0	0	1	0	0	0
101	293.9	11.3	65	54.3	35.67	16.7	2024-03-11 09:00:00	2024	3	11	9	1	0	0	0	0	1	0
102	367.7	15	31	53	36	14	2024-03-11 08:00:00	2024	3	11	8	1	0	0	0	0	1	0
95	335.2	11.7	39.7	49	33	14	2024-03-11 07:00:00	2024	3	11	7	1	0	0	1	0	0	0
89	302.7	8.3	48.3	45	30	14	2024-03-11 06:00:00	2024	3	11	6	1	0	0	1	0	0	0
82	270.2	5	57	41	27	14	2024-03-11 05:00:00	2024	3	11	5	1	0	0	1	0	0	0
90	280.1	7.3	62	45.3	30.33	17.3	2024-03-11 04:00:00	2024	3	11	4	1	0	0	1	0	0	0
97	290	9.7	67	49.7	33.67	20.7	2024-03-11 03:00:00	2024	3	11	3	1	0	0	1	0	0	0
104	300	12	72	54	37	24	2024-03-11 02:00:00	2024	3	11	2	1	0	0	0	0	1	0
117	315.7	19.7	66.7	61	41.67	27.3	2024-03-11 01:00:00	2024	3	11	1	1	0	0	0	0	1	0
130	331.5	27.3	61.3	68	46.33	30.7	2024-03-11	2024	3	11	0	1	0	0	0	0	1	0
142	347.2	35	56	75	51	34	2024-03-10 23:00:00	2024	3	10	23	1	0	0	0	0	1	0
145	354.2	42.7	50	77.7	52	35	2024-03-10 22:00:00	2024	3	10	22	1	0	0	0	0	1	0
148	361.2	50.3	44	80.3	53	36	2024-03-10 21:00:00	2024	3	10	21	1	0	0	0	0	1	0
150	368.3	58	38	83	54	37	2024-03-10 20:00:00	2024	3	10	20	1	0	0	0	0	1	0
132	298.6	44	58.3	74	47.33	31.7	2024-03-10 19:00:00	2024	3	10	19	1	0	0	0	0	1	0
114	229	30	78.7	65	40.67	26.3	2024-03-10 18:00:00	2024	3	10	18	1	0	0	0	0	1	0
98	159.3	16	99	56	34	21	2024-03-10 17:00:00	2024	3	10	17	1	0	0	1	0	0	0
85	146.1	13	108	47.3	28.33	22.7	2024-03-10 16:00:00	2024	3	10	16	1	0	0	1	0	0	0
73	132.9	10	117	38.7	22.67	24.3	2024-03-10 15:00:00	2024	3	10	15	1	0	0	1	0	0	0
61	119.6	7	126	30	17	26	2024-03-10 14:00:00	2024	3	10	14	1	0	0	1	0	0	0
61	128.8	6.7	123	30.7	17	24	2024-03-10 13:00:00	2024	3	10	13	1	0	0	1	0	0	0
61	137.9	6.3	120	31.3	17	22	2024-03-10 12:00:00	2024	3	10	12	1	0	0	1	0	0	0
61	147.1	6	117	32	17	20	2024-03-10 11:00:00	2024	3	10	11	1	0	0	1	0	0	0
62	173.9	7.3	97.3	31	17.67	17.7	2024-03-10 10:00:00	2024	3	10	10	1	0	0	1	0	0	0
64	200.8	8.7	77.7	30	18.33	15.3	2024-03-10 09:00:00	2024	3	10	9	1	0	0	1	0	0	0
65	227.6	10	58	29	19	13	2024-03-10 08:00:00	2024	3	10	8	1	0	0	1	0	0	0
62	237.1	8.7	46	26.7	17.33	10.3	2024-03-10 07:00:00	2024	3	10	7	1	0	0	1	0	0	0
58	246.7	7.3	34	24.3	15.67	7.7	2024-03-10 06:00:00	2024	3	10	6	1	0	0	1	0	0	0
54	256.2	6	22	22	14	5	2024-03-10 05:00:00	2024	3	10	5	1	0	0	1	0	0	0
59	286.7	10	23.7	24.7	16	6	2024-03-10 04:00:00	2024	3	10	4	1	0	0	1	0	0	0
63	317.3	14	25.3	27.3	18	7	2024-03-10 03:00:00	2024	3	10	3	1	0	0	1	0	0	0
67	347.8	18	27	30	20	8	2024-03-10 02:00:00	2024	3	10	2	1	0	0	1	0	0	0
75	370	26.7	28.7	35.3	23.67	12	2024-03-10 01:00:00	2024	3	10	1	1	0	0	1	0	0	0
83	392.2	35.3	30.3	40.7	27.33	16	2024-03-10	2024	3	10	0	1	0	0	1	0	0	0
91	414.4	44	32	46	31	20	2024-03-09 23:00:00	2024	3	9	23	1	0	0	1	0	0	0
90	374.1	44	41.7	45.3	30.67	21.3	2024-03-09 22:00:00	2024	3	9	22	1	0	0	1	0	0	0
90	333.8	44	51.3	44.7	30.33	22.7	2024-03-09 21:00:00	2024	3	9	21	1	0	0	1	0	0	0
89	293.6	44	61	44	30	24	2024-03-09 20:00:00	2024	3	9	20	1	0	0	1	0	0	0
77	229.7	31.7	83.7	36.7	24.67	21.3	2024-03-09 19:00:00	2024	3	9	19	1	0	0	1	0	0	0
66	165.9	19.3	106.3	29.3	19.33	18.7	2024-03-09 18:00:00	2024	3	9	18	1	0	0	1	0	0	0
61	102.1	7	129	22	14	16	2024-03-09 17:00:00	2024	3	9	17	1	0	0	1	0	0	0
70	97.7	5.3	136.3	25	15.33	15.7	2024-03-09 16:00:00	2024	3	9	16	1	0	0	1	0	0	0
80	93.2	3.7	143.7	28	16.67	15.3	2024-03-09 15:00:00	2024	3	9	15	1	0	0	1	0	0	0
89	88.7	2	151	31	18	15	2024-03-09 14:00:00	2024	3	9	14	1	0	0	1	0	0	0
82	103.7	2.7	145.7	33	19	15.7	2024-03-09 13:00:00	2024	3	9	13	1	0	0	1	0	0	0
75	118.7	3.3	140.3	35	20	16.3	2024-03-09 12:00:00	2024	3	9	12	1	0	0	1	0	0	0
69	133.6	4	135	37	21	17	2024-03-09 11:00:00	2024	3	9	11	1	0	0	1	0	0	0
72	170	5.3	111	37.7	22.33	14.3	2024-03-09 10:00:00	2024	3	9	10	1	0	0	1	0	0	0
75	206.4	6.7	87	38.3	23.67	11.7	2024-03-09 09:00:00	2024	3	9	9	1	0	0	1	0	0	0
78	242.8	8	63	39	25	9	2024-03-09 08:00:00	2024	3	9	8	1	0	0	1	0	0	0
77	248.6	7.3	59.3	38	24.33	7.3	2024-03-09 07:00:00	2024	3	9	7	1	0	0	1	0	0	0
75	254.4	6.7	55.7	37	23.67	5.7	2024-03-09 06:00:00	2024	3	9	6	1	0	0	1	0	0	0
74	260.3	6	52	36	23	4	2024-03-09 05:00:00	2024	3	9	5	1	0	0	1	0	0	0
77	286	11.3	50	37.7	24.33	5.7	2024-03-09 04:00:00	2024	3	9	4	1	0	0	1	0	0	0
80	311.6	16.7	48	39.3	25.67	7.3	2024-03-09 03:00:00	2024	3	9	3	1	0	0	1	0	0	0
82	337.3	22	46	41	27	9	2024-03-09 02:00:00	2024	3	9	2	1	0	0	1	0	0	0
87	357	30.7	43.3	43.3	29	14.3	2024-03-09 01:00:00	2024	3	9	1	1	0	0	1	0	0	0
91	376.6	39.3	40.7	45.7	31	19.7	2024-03-09	2024	3	9	0	1	0	0	1	0	0	0
95	396.3	48	38	48	33	25	2024-03-08 23:00:00	2024	3	8	23	1	0	0	1	0	0	0
94	357	46	48	47.7	32.33	26	2024-03-08 22:00:00	2024	3	8	22	1	0	0	1	0	0	0
92	317.7	44	58	47.3	31.67	27	2024-03-08 21:00:00	2024	3	8	21	1	0	0	1	0	0	0
91	278.4	42	68	47	31	28	2024-03-08 20:00:00	2024	3	8	20	1	0	0	1	0	0	0
82	213	29	93.3	42.7	27	24.3	2024-03-08 19:00:00	2024	3	8	19	1	0	0	1	0	0	0
74	147.7	16	118.7	38.3	23	20.7	2024-03-08 18:00:00	2024	3	8	18	1	0	0	1	0	0	0
80	82.3	3	144	34	19	17	2024-03-08 17:00:00	2024	3	8	17	1	0	0	1	0	0	0
81	83.5	2.7	144.7	36.7	20	17.7	2024-03-08 16:00:00	2024	3	8	16	1	0	0	1	0	0	0
82	84.6	2.3	145.3	39.3	21	18.3	2024-03-08 15:00:00	2024	3	8	15	1	0	0	1	0	0	0
82	85.8	2	146	42	22	19	2024-03-08 14:00:00	2024	3	8	14	1	0	0	1	0	0	0
86	101.5	2.7	149	46	24	24	2024-03-08 13:00:00	2024	3	8	13	1	0	0	1	0	0	0
90	117.3	3.3	152	50	26	29	2024-03-08 12:00:00	2024	3	8	12	1	0	0	1	0	0	0
94	133.1	4	155	54	28	34	2024-03-08 11:00:00	2024	3	8	11	1	0	0	1	0	0	0
88	173.1	5.7	128.3	54.3	29.67	27.3	2024-03-08 10:00:00	2024	3	8	10	1	0	0	1	0	0	0
92	213.2	7.3	101.7	54.7	31.33	20.7	2024-03-08 09:00:00	2024	3	8	9	1	0	0	1	0	0	0
95	253.3	9	75	55	33	14	2024-03-08 08:00:00	2024	3	8	8	1	0	0	1	0	0	0
92	264.8	8.3	57	52.7	31.67	10.7	2024-03-08 07:00:00	2024	3	8	7	1	0	0	1	0	0	0
90	276.2	7.7	39	50.3	30.33	7.3	2024-03-08 06:00:00	2024	3	8	6	1	0	0	1	0	0	0
87	287.7	7	21	48	29	4	2024-03-08 05:00:00	2024	3	8	5	1	0	0	1	0	0	0
90	280.1	8.7	27.3	50	30.33	6.7	2024-03-08 04:00:00	2024	3	8	4	1	0	0	1	0	0	0
92	272.5	10.3	33.7	52	31.67	9.3	2024-03-08 03:00:00	2024	3	8	3	1	0	0	1	0	0	0
95	265	12	40	54	33	12	2024-03-08 02:00:00	2024	3	8	2	1	0	0	1	0	0	0
108	267.7	16	44.3	60.7	38.33	16	2024-03-08 01:00:00	2024	3	8	1	1	0	0	0	0	1	0
122	270.4	20	48.7	67.3	43.67	20	2024-03-08	2024	3	8	0	1	0	0	0	0	1	0
137	273.1	24	53	74	49	24	2024-03-07 23:00:00	2024	3	7	23	1	0	0	0	0	1	0
144	245.7	22.7	62.7	78.3	51.67	24	2024-03-07 22:00:00	2024	3	7	22	1	0	0	0	0	1	0
151	218.3	21.3	72.3	82.7	54.33	24	2024-03-07 21:00:00	2024	3	7	21	1	0	0	0	1	0	0
152	190.8	20	82	87	57	24	2024-03-07 20:00:00	2024	3	7	20	1	0	0	0	1	0	0
136	156.8	14.3	94.3	77.3	48.67	22	2024-03-07 19:00:00	2024	3	7	19	1	0	0	0	0	1	0
113	122.8	8.7	106.7	67.7	40.33	20	2024-03-07 18:00:00	2024	3	7	18	1	0	0	0	0	1	0
93	88.7	3	119	58	32	18	2024-03-07 17:00:00	2024	3	7	17	1	0	0	1	0	0	0
94	88.9	2.3	122.3	59	32.33	18.7	2024-03-07 16:00:00	2024	3	7	16	1	0	0	1	0	0	0
95	89.1	1.7	125.7	60	32.67	19.3	2024-03-07 15:00:00	2024	3	7	15	1	0	0	1	0	0	0
95	89.3	1	129	61	33	20	2024-03-07 14:00:00	2024	3	7	14	1	0	0	1	0	0	0
95	95.5	1.3	130.3	60.7	33	21.7	2024-03-07 13:00:00	2024	3	7	13	1	0	0	1	0	0	0
95	101.7	1.7	131.7	60.3	33	23.3	2024-03-07 12:00:00	2024	3	7	12	1	0	0	1	0	0	0
95	108	2	133	60	33	25	2024-03-07 11:00:00	2024	3	7	11	1	0	0	1	0	0	0
98	147.5	5	113.7	59	34	22.7	2024-03-07 10:00:00	2024	3	7	10	1	0	0	1	0	0	0
100	186.9	8	94.3	58	35	20.3	2024-03-07 09:00:00	2024	3	7	9	1	0	0	1	0	0	0
102	226.4	11	75	57	36	18	2024-03-07 08:00:00	2024	3	7	8	1	0	0	0	0	1	0
96	217.9	9	71.3	52.3	33.33	16.3	2024-03-07 07:00:00	2024	3	7	7	1	0	0	1	0	0	0
90	209.3	7	67.7	47.7	30.67	14.7	2024-03-07 06:00:00	2024	3	7	6	1	0	0	1	0	0	0
85	200.8	5	64	43	28	13	2024-03-07 05:00:00	2024	3	7	5	1	0	0	1	0	0	0
97	216.7	6.7	70.7	51.3	33.67	19	2024-03-07 04:00:00	2024	3	7	4	1	0	0	1	0	0	0
111	232.7	8.3	77.3	59.7	39.33	25	2024-03-07 03:00:00	2024	3	7	3	1	0	0	0	0	1	0
126	248.6	10	84	68	45	31	2024-03-07 02:00:00	2024	3	7	2	1	0	0	0	0	1	0
134	249	12	85.7	72	48	33	2024-03-07 01:00:00	2024	3	7	1	1	0	0	0	0	1	0
142	249.4	14	87.3	76	51	35	2024-03-07	2024	3	7	0	1	0	0	0	0	1	0
150	249.8	16	89	80	54	37	2024-03-06 23:00:00	2024	3	6	23	1	0	0	0	0	1	0
126	229.9	16	96.3	64.6	45	36.7	2024-03-06 22:00:00	2024	3	6	22	1	0	0	0	0	1	0
102	210.1	16	103.7	49.2	36	36.3	2024-03-06 21:00:00	2024	3	6	21	1	0	0	0	0	1	0
82	190.3	16	111	33.8	27	36	2024-03-06 20:00:00	2024	3	6	20	1	0	0	1	0	0	0
82	164.8	12.3	116	33.8	27	32.7	2024-03-06 19:00:00	2024	3	6	19	1	0	0	1	0	0	0
82	139.3	8.7	121	33.8	27	29.3	2024-03-06 18:00:00	2024	3	6	18	1	0	0	1	0	0	0
82	113.8	5	126	33.8	27	26	2024-03-06 17:00:00	2024	3	6	17	1	0	0	1	0	0	0
87	105.6	4	131.7	36.3	29	25.3	2024-03-06 16:00:00	2024	3	6	16	1	0	0	1	0	0	0
98	97.5	3	137.3	34	34	24.7	2024-03-06 15:00:00	2024	3	6	15	1	0	0	1	0	0	0
134	89.3	2	143	60	48	24	2024-03-06 14:00:00	2024	3	6	14	1	0	0	0	0	1	0
155	105.2	2.7	144.3	74	59	27.3	2024-03-06 13:00:00	2024	3	6	13	1	0	0	0	1	0	0
126	121.2	3.3	145.7	61	45	30.7	2024-03-06 12:00:00	2024	3	6	12	1	0	0	0	0	1	0
110	137.1	4	147	48.8	39	34	2024-03-06 11:00:00	2024	3	6	11	1	0	0	0	0	1	0
139	223.5	7	109.7	51	50	27.3	2024-03-06 10:00:00	2024	3	6	10	1	0	0	0	0	1	0
137	309.9	10	72.3	49	49	20.7	2024-03-06 09:00:00	2024	3	6	9	1	0	0	0	0	1	0
134	396.3	13	35	60	48	14	2024-03-06 08:00:00	2024	3	6	8	1	0	0	0	0	1	0
205	375.8	10.3	35.3	121	97	12	2024-03-06 07:00:00	2024	3	6	7	1	0	0	0	0	0	1
110	355.4	7.7	35.7	61	39	10	2024-03-06 06:00:00	2024	3	6	6	1	0	0	0	0	1	0
86	335	5	36	35	28.5	8	2024-03-06 05:00:00	2024	3	6	5	1	0	0	1	0	0	0
88	357.4	10.7	36.7	36	29.5	10.7	2024-03-06 04:00:00	2024	3	6	4	1	0	0	1	0	0	0
93	379.7	16.3	37.3	38	32	13.3	2024-03-06 03:00:00	2024	3	6	3	1	0	0	1	0	0	0
123	402.1	22	38	55	44	16	2024-03-06 02:00:00	2024	3	6	2	1	0	0	0	0	1	0
98	400.3	29.7	39	43	34	22.3	2024-03-06 01:00:00	2024	3	6	1	1	0	0	1	0	0	0
137	398.6	37.3	40	55	49	28.7	2024-03-06	2024	3	6	0	1	0	0	0	0	1	0
167	396.8	45	41	69	68	35	2024-03-05 23:00:00	2024	3	5	23	1	0	0	0	1	0	0
206	320.4	36	60.3	100	97.5	33	2024-03-05 22:00:00	2024	3	5	22	1	0	0	0	0	0	1
168	243.9	27	79.7	86.3	69	31	2024-03-05 21:00:00	2024	3	5	21	1	0	0	0	1	0	0
167	167.5	18	99	139	68	29	2024-03-05 20:00:00	2024	3	5	20	1	0	0	0	1	0	0
[truncated: 2,904 more rows]
