# Supplementary material for: Air quality index prediction using machine learning regression models: A comparative analysis
Source: PLoS One. 2026 Jul 8;21(7):e0349858. doi: 10.1371/journal.pone.0349858 (PMC13345278; doi:10.1371/journal.pone.0349858)
Supplement: S1 File — (ZIP) [file pone.0349858.s001.zip › My_dataset_Air_quality/Peshawar_convert_into_y_m_d_h_into_one_hot_encoding.xlsx]

## Sheet: Sheet1
aqi	co	no2	o3	pm10	pm25	so2	timestamp_local	year	month	day	hour	City_Peshawar	aqi_label_Good	aqi_label_Hazardous	aqi_label_Moderate	aqi_label_Unhealthy	aqi_label_Unhealthy for sensitive groups	aqi_label_Very Unhealthy
160	393.7	35	21	200	160	32.7	2024-01-31	2024	1	31	0	1	0	0	0	1	0	0
273	424.9	39	18	185	148	39	2024-01-30 23:00:00	2024	1	30	23	1	0	0	0	0	0	1
159	365.5	34.3	27.7	199	159	33.7	2024-01-30 22:00:00	2024	1	30	22	1	0	0	0	1	0	0
276	306.2	29.7	37.3	187.5	150	28.3	2024-01-30 21:00:00	2024	1	30	21	1	0	0	0	0	0	1
232	246.9	25	47	146.3	117	23	2024-01-30 20:00:00	2024	1	30	20	1	0	0	0	0	0	1
181	209.9	19.3	59	98.8	79	20.3	2024-01-30 19:00:00	2024	1	30	19	1	0	0	0	1	0	0
173	172.9	13.7	71	91.3	73	17.7	2024-01-30 18:00:00	2024	1	30	18	1	0	0	0	1	0	0
171	136	8	83	88.8	71	15	2024-01-30 17:00:00	2024	1	30	17	1	0	0	0	1	0	0
171	144.7	6.3	95.7	89	71	15.7	2024-01-30 16:00:00	2024	1	30	16	1	0	0	0	1	0	0
227	153.5	4.7	108.3	141.3	113	16.3	2024-01-30 15:00:00	2024	1	30	15	1	0	0	0	0	0	1
264	162.2	3	121	176.3	141	17	2024-01-30 14:00:00	2024	1	30	14	1	0	0	0	0	0	1
198	195.3	4.7	116.7	247.5	198	22.7	2024-01-30 13:00:00	2024	1	30	13	1	0	0	0	1	0	0
220	228.4	6.3	112.3	275	220	28.3	2024-01-30 12:00:00	2024	1	30	12	1	0	0	0	0	0	1
181	261.5	8	108	226.3	181	34	2024-01-30 11:00:00	2024	1	30	11	1	0	0	0	1	0	0
258	301.7	12	78	171.3	137	28.7	2024-01-30 10:00:00	2024	1	30	10	1	0	0	0	0	0	1
180	342	16	48	225	180	23.3	2024-01-30 09:00:00	2024	1	30	9	1	0	0	0	1	0	0
258	382.3	20	18	171.3	137	18	2024-01-30 08:00:00	2024	1	30	8	1	0	0	0	0	0	1
229	388.7	21	16.7	143.8	115	17.3	2024-01-30 07:00:00	2024	1	30	7	1	0	0	0	0	0	1
176	395.1	22	15.3	93.8	75	16.7	2024-01-30 06:00:00	2024	1	30	6	1	0	0	0	1	0	0
168	401.5	23	14	86.3	69	16	2024-01-30 05:00:00	2024	1	30	5	1	0	0	0	1	0	0
173	429.3	26.7	16.7	91.3	73	20	2024-01-30 04:00:00	2024	1	30	4	1	0	0	0	1	0	0
166	457.2	30.3	19.3	84.6	67.67	24	2024-01-30 03:00:00	2024	1	30	3	1	0	0	0	1	0	0
165	485	34	22	83.8	67	28	2024-01-30 02:00:00	2024	1	30	2	1	0	0	0	1	0	0
168	531.7	41.7	19.3	86.3	69	34.7	2024-01-30 01:00:00	2024	1	30	1	1	0	0	0	1	0	0
155	578.3	49.3	16.7	193.8	155	41.3	2024-01-30	2024	1	30	0	1	0	0	0	1	0	0
211	625	57	14	263.8	211	48	2024-01-29 23:00:00	2024	1	29	23	1	0	0	0	0	0	1
193	578.3	54.7	23.7	241.3	193	50.7	2024-01-29 22:00:00	2024	1	29	22	1	0	0	0	1	0	0
210	531.7	52.3	33.3	263	210	53.3	2024-01-29 21:00:00	2024	1	29	21	1	0	0	0	0	0	1
242	485	50	43	156.3	125	56	2024-01-29 20:00:00	2024	1	29	20	1	0	0	0	0	0	1
171	401.7	37	68.7	88.8	71	54.7	2024-01-29 19:00:00	2024	1	29	19	1	0	0	0	1	0	0
168	318.5	24	94.3	86.3	69	53.3	2024-01-29 18:00:00	2024	1	29	18	1	0	0	0	1	0	0
142	235.2	11	120	63.8	51	52	2024-01-29 17:00:00	2024	1	29	17	1	0	0	0	0	1	0
148	226.4	8.7	128.7	66.3	53	53	2024-01-29 16:00:00	2024	1	29	16	1	0	0	0	0	1	0
126	217.7	6.3	137.3	56.3	45	54	2024-01-29 15:00:00	2024	1	29	15	1	0	0	0	0	1	0
150	208.9	4	146	68	54	55	2024-01-29 14:00:00	2024	1	29	14	1	0	0	0	0	1	0
118	204.5	6.3	123.3	52.5	42	47.7	2024-01-29 13:00:00	2024	1	29	13	1	0	0	0	0	1	0
155	200	8.7	100.7	73.8	59	40.3	2024-01-29 12:00:00	2024	1	29	12	1	0	0	0	1	0	0
173	195.5	11	78	91.3	73	33	2024-01-29 11:00:00	2024	1	29	11	1	0	0	0	1	0	0
173	254.8	15.7	53.7	91.3	73	29.7	2024-01-29 10:00:00	2024	1	29	10	1	0	0	0	1	0	0
196	314.2	20.3	29.3	112.9	90.33	26.3	2024-01-29 09:00:00	2024	1	29	9	1	0	0	0	1	0	0
208	373.5	25	5	123.8	99	23	2024-01-29 08:00:00	2024	1	29	8	1	0	0	0	0	0	1
179	350.2	24.3	5.7	96.3	77	20.3	2024-01-29 07:00:00	2024	1	29	7	1	0	0	0	1	0	0
173	326.8	23.7	6.3	91.3	73	17.7	2024-01-29 06:00:00	2024	1	29	6	1	0	0	0	1	0	0
168	303.5	23	7	86.3	69	15	2024-01-29 05:00:00	2024	1	29	5	1	0	0	0	1	0	0
197	304.1	25	8.3	113.8	91	16	2024-01-29 04:00:00	2024	1	29	4	1	0	0	0	1	0	0
176	304.6	27	9.7	93.8	75	17	2024-01-29 03:00:00	2024	1	29	3	1	0	0	0	1	0	0
126	305.2	29	11	73	45	18	2024-01-29 02:00:00	2024	1	29	2	1	0	0	0	0	1	0
184	310.9	30.7	11.7	101.3	81	20	2024-01-29 01:00:00	2024	1	29	1	1	0	0	0	1	0	0
134	316.5	32.3	12.3	60	48	22	2024-01-29	2024	1	29	0	1	0	0	0	0	1	0
123	322.1	34	13	55	44	24	2024-01-28 23:00:00	2024	1	28	23	1	0	0	0	0	1	0
112	302.7	33.3	17.3	50	40	23.7	2024-01-28 22:00:00	2024	1	28	22	1	0	0	0	0	1	0
118	283.2	32.7	21.7	52.5	42	23.3	2024-01-28 21:00:00	2024	1	28	21	1	0	0	0	0	1	0
112	263.8	32	26	50	40	23	2024-01-28 20:00:00	2024	1	28	20	1	0	0	0	0	1	0
142	240.8	27.3	37.7	63.8	51	23	2024-01-28 19:00:00	2024	1	28	19	1	0	0	0	0	1	0
115	217.9	22.7	49.3	51.3	41	23	2024-01-28 18:00:00	2024	1	28	18	1	0	0	0	0	1	0
112	194.9	18	61	50	40	23	2024-01-28 17:00:00	2024	1	28	17	1	0	0	0	0	1	0
123	184.2	15.7	68.7	55	44	22.3	2024-01-28 16:00:00	2024	1	28	16	1	0	0	0	0	1	0
142	173.5	13.3	76.3	63.8	51	21.7	2024-01-28 15:00:00	2024	1	28	15	1	0	0	0	0	1	0
145	162.8	11	84	132	52	21	2024-01-28 14:00:00	2024	1	28	14	1	0	0	0	0	1	0
261	204.6	13.7	78.3	173.8	139	22.3	2024-01-28 13:00:00	2024	1	28	13	1	0	0	0	0	0	1
206	246.5	16.3	72.7	257.5	206	23.7	2024-01-28 12:00:00	2024	1	28	12	1	0	0	0	0	0	1
168	288.3	19	67	210	168	25	2024-01-28 11:00:00	2024	1	28	11	1	0	0	0	1	0	0
248	311.4	21.3	50	161.3	129	23.3	2024-01-28 10:00:00	2024	1	28	10	1	0	0	0	0	0	1
192	334.6	23.7	33	108.8	87	21.7	2024-01-28 09:00:00	2024	1	28	9	1	0	0	0	1	0	0
245	357.7	26	16	158.8	127	20	2024-01-28 08:00:00	2024	1	28	8	1	0	0	0	0	0	1
189	353.3	26	15	106	85	19	2024-01-28 07:00:00	2024	1	28	7	1	0	0	0	1	0	0
224	348.8	26	14	138.8	111	18	2024-01-28 06:00:00	2024	1	28	6	1	0	0	0	0	0	1
213	344.3	26	13	128.8	103	17	2024-01-28 05:00:00	2024	1	28	5	1	0	0	0	0	0	1
213	356.4	29	12.7	128.8	103	18	2024-01-28 04:00:00	2024	1	28	4	1	0	0	0	0	0	1
213	368.4	32	12.3	128.8	103	19	2024-01-28 03:00:00	2024	1	28	3	1	0	0	0	0	0	1
264	380.5	35	12	176.3	141	20	2024-01-28 02:00:00	2024	1	28	2	1	0	0	0	0	0	1
196	443.1	41.3	9	245.4	196.33	25.7	2024-01-28 01:00:00	2024	1	28	1	1	0	0	0	1	0	0
277	505.8	47.7	6	346.3	277	31.3	2024-01-28	2024	1	28	0	1	0	0	0	0	0	1
307	568.4	54	3	383.8	307	37	2024-01-27 23:00:00	2024	1	27	23	1	0	1	0	0	0	0
262	535.9	55	6.7	327.5	262	38.7	2024-01-27 22:00:00	2024	1	27	22	1	0	0	0	0	0	1
266	503.5	56	10.3	332.5	266	40.3	2024-01-27 21:00:00	2024	1	27	21	1	0	0	0	0	0	1
229	471	57	14	286.3	229	42	2024-01-27 20:00:00	2024	1	27	20	1	0	0	0	0	0	1
265	384	43.7	35.7	331	265	36.7	2024-01-27 19:00:00	2024	1	27	19	1	0	0	0	0	0	1
266	297.1	30.3	57.3	178.8	143	31.3	2024-01-27 18:00:00	2024	1	27	18	1	0	0	0	0	0	1
221	210.1	17	79	136.3	109	26	2024-01-27 17:00:00	2024	1	27	17	1	0	0	0	0	0	1
200	193	12.7	95	116.3	93	26	2024-01-27 16:00:00	2024	1	27	16	1	0	0	0	1	0	0
205	175.9	8.3	111	121.3	97	26	2024-01-27 15:00:00	2024	1	27	15	1	0	0	0	0	0	1
232	158.7	4	127	146.3	117	26	2024-01-27 14:00:00	2024	1	27	14	1	0	0	0	0	0	1
245	196.5	6	120	158.3	126.67	28.3	2024-01-27 13:00:00	2024	1	27	13	1	0	0	0	0	0	1
208	234.2	8	113	123.8	99	30.7	2024-01-27 12:00:00	2024	1	27	12	1	0	0	0	0	0	1
270	272	10	106	182.5	146	33	2024-01-27 11:00:00	2024	1	27	11	1	0	0	0	0	0	1
250	316.5	14	77.3	163.8	131	29.3	2024-01-27 10:00:00	2024	1	27	10	1	0	0	0	0	0	1
213	361.1	18	48.7	128.8	103	25.7	2024-01-27 09:00:00	2024	1	27	9	1	0	0	0	0	0	1
205	405.6	22	20	121.3	97	22	2024-01-27 08:00:00	2024	1	27	8	1	0	0	0	0	0	1
215	424.5	24	16.3	130.4	104.33	20.3	2024-01-27 07:00:00	2024	1	27	7	1	0	0	0	0	0	1
237	443.3	26	12.7	151.3	121	18.7	2024-01-27 06:00:00	2024	1	27	6	1	0	0	0	0	0	1
235	462.2	28	9	148.8	119	17	2024-01-27 05:00:00	2024	1	27	5	1	0	0	0	0	0	1
182	483.4	32	10	227.5	182	20	2024-01-27 04:00:00	2024	1	27	4	1	0	0	0	1	0	0
214	504.6	36	11	267.5	214	23	2024-01-27 03:00:00	2024	1	27	3	1	0	0	0	0	0	1
236	525.8	40	12	295	236	26	2024-01-27 02:00:00	2024	1	27	2	1	0	0	0	0	0	1
304	565.7	45.7	12	380	304	33	2024-01-27 01:00:00	2024	1	27	1	1	0	1	0	0	0	0
235	605.6	51.3	12	294	235	40	2024-01-27	2024	1	27	0	1	0	0	0	0	0	1
381	645.5	57	12	476.3	381	47	2024-01-26 23:00:00	2024	1	26	23	1	0	1	0	0	0	0
403	606.7	57	19.3	503.8	403	49.7	2024-01-26 22:00:00	2024	1	26	22	1	0	1	0	0	0	0
411	568	57	26.7	513.8	411	52.3	2024-01-26 21:00:00	2024	1	26	21	1	0	1	0	0	0	0
249	529.3	57	34	311.3	249	55	2024-01-26 20:00:00	2024	1	26	20	1	0	0	0	0	0	1
222	429.1	42.7	56	277.5	222	48	2024-01-26 19:00:00	2024	1	26	19	1	0	0	0	0	0	1
248	329	28.3	78	310	248	41	2024-01-26 18:00:00	2024	1	26	18	1	0	0	0	0	0	1
246	228.8	14	100	307.5	246	34	2024-01-26 17:00:00	2024	1	26	17	1	0	0	0	0	0	1
277	203.1	10	109.7	346.3	277	33	2024-01-26 16:00:00	2024	1	26	16	1	0	0	0	0	0	1
244	177.4	6	119.3	305	244	32	2024-01-26 15:00:00	2024	1	26	15	1	0	0	0	0	0	1
318	151.7	2	129	397.5	318	31	2024-01-26 14:00:00	2024	1	26	14	1	0	1	0	0	0	0
380	201	4.7	125.7	475	380	34.7	2024-01-26 13:00:00	2024	1	26	13	1	0	1	0	0	0	0
382	250.2	7.3	122.3	478.3	382.67	38.3	2024-01-26 12:00:00	2024	1	26	12	1	0	1	0	0	0	0
415	299.4	10	119	518.8	415	42	2024-01-26 11:00:00	2024	1	26	11	1	0	1	0	0	0	0
377	404.2	17.3	84.7	471.3	377	41.7	2024-01-26 10:00:00	2024	1	26	10	1	0	1	0	0	0	0
361	509.1	24.7	50.3	451.3	361	41.3	2024-01-26 09:00:00	2024	1	26	9	1	0	1	0	0	0	0
361	613.9	32	16	451.3	361	41	2024-01-26 08:00:00	2024	1	26	8	1	0	1	0	0	0	0
411	593.3	30	18	513.8	411	39.3	2024-01-26 07:00:00	2024	1	26	7	1	0	1	0	0	0	0
393	572.7	28	20	491	393	37.7	2024-01-26 06:00:00	2024	1	26	6	1	0	1	0	0	0	0
425	552.1	26	22	528.8	423	36	2024-01-26 05:00:00	2024	1	26	5	1	0	1	0	0	0	0
425	577.2	28.7	21.3	528.8	423	39.7	2024-01-26 04:00:00	2024	1	26	4	1	0	1	0	0	0	0
425	602.3	31.3	20.7	528.8	423	43.3	2024-01-26 03:00:00	2024	1	26	3	1	0	1	0	0	0	0
395	627.4	34	20	493.8	395	47	2024-01-26 02:00:00	2024	1	26	2	1	0	1	0	0	0	0
437	627	35.7	23.7	541.3	433	51.7	2024-01-26 01:00:00	2024	1	26	1	1	0	1	0	0	0	0
437	626.6	37.3	27.3	541.3	433	56.3	2024-01-26	2024	1	26	0	1	0	1	0	0	0	0
500	626.2	39	31	669	535	61	2024-01-25 23:00:00	2024	1	25	23	1	0	1	0	0	0	0
470	606.9	40	35.7	573.8	459	60.3	2024-01-25 22:00:00	2024	1	25	22	1	0	1	0	0	0	0
353	587.7	41	40.3	441.3	353	59.7	2024-01-25 21:00:00	2024	1	25	21	1	0	1	0	0	0	0
321	568.4	42	45	401.3	321	59	2024-01-25 20:00:00	2024	1	25	20	1	0	1	0	0	0	0
298	502.9	33	61.3	372.5	298	53.3	2024-01-25 19:00:00	2024	1	25	19	1	0	0	0	0	0	1
272	437.3	24	77.7	340	272	47.7	2024-01-25 18:00:00	2024	1	25	18	1	0	0	0	0	0	1
297	371.8	15	94	371	297	42	2024-01-25 17:00:00	2024	1	25	17	1	0	0	0	0	0	1
284	361.4	11	115	355	284	44.3	2024-01-25 16:00:00	2024	1	25	16	1	0	0	0	0	0	1
284	351.1	7	136	355	284	46.7	2024-01-25 15:00:00	2024	1	25	15	1	0	0	0	0	0	1
293	340.8	3	157	366.3	293	49	2024-01-25 14:00:00	2024	1	25	14	1	0	0	0	0	0	1
314	388.7	5	150	392.5	314	50.3	2024-01-25 13:00:00	2024	1	25	13	1	0	1	0	0	0	0
300	436.5	7	143	375	300	51.7	2024-01-25 12:00:00	2024	1	25	12	1	0	0	0	0	0	1
238	484.4	9	136	297.5	238	53	2024-01-25 11:00:00	2024	1	25	11	1	0	0	0	0	0	1
299	498.4	13	97	374	299	43.7	2024-01-25 10:00:00	2024	1	25	10	1	0	0	0	0	0	1
218	512.4	17	58	272.5	218	34.3	2024-01-25 09:00:00	2024	1	25	9	1	0	0	0	0	0	1
242	526.4	21	19	302.5	242	25	2024-01-25 08:00:00	2024	1	25	8	1	0	0	0	0	0	1
248	526.8	21	19	310	248	23.3	2024-01-25 07:00:00	2024	1	25	7	1	0	0	0	0	0	1
228	527.2	21	19	285	228	21.7	2024-01-25 06:00:00	2024	1	25	6	1	0	0	0	0	0	1
238	527.6	21	19	297.5	238	20	2024-01-25 05:00:00	2024	1	25	5	1	0	0	0	0	0	1
227	544.7	23	19.3	284	227	21.7	2024-01-25 04:00:00	2024	1	25	4	1	0	0	0	0	0	1
264	561.8	25	19.7	330	264	23.3	2024-01-25 03:00:00	2024	1	25	3	1	0	0	0	0	0	1
256	578.9	27	20	320	256	25	2024-01-25 02:00:00	2024	1	25	2	1	0	0	0	0	0	1
284	610.8	30	25	355	284	35	2024-01-25 01:00:00	2024	1	25	1	1	0	0	0	0	0	1
261	642.7	33	30	326.3	261	45	2024-01-25	2024	1	25	0	1	0	0	0	0	0	1
254	674.6	36	35	317.5	254	55	2024-01-24 23:00:00	2024	1	24	23	1	0	0	0	0	0	1
260	649.9	36.3	43	325	260	55.7	2024-01-24 22:00:00	2024	1	24	22	1	0	0	0	0	0	1
238	625.2	36.7	51	297.5	238	56.3	2024-01-24 21:00:00	2024	1	24	21	1	0	0	0	0	0	1
238	600.5	37	59	297.5	238	57	2024-01-24 20:00:00	2024	1	24	20	1	0	0	0	0	0	1
220	536.3	29.3	78	275	220	53.3	2024-01-24 19:00:00	2024	1	24	19	1	0	0	0	0	0	1
203	472.1	21.7	97	253.8	203	49.7	2024-01-24 18:00:00	2024	1	24	18	1	0	0	0	0	0	1
211	407.9	14	116	263.8	211	46	2024-01-24 17:00:00	2024	1	24	17	1	0	0	0	0	0	1
210	397.4	10.3	132.3	263	210	48.3	2024-01-24 16:00:00	2024	1	24	16	1	0	0	0	0	0	1
225	386.9	6.7	148.7	281.3	225	50.7	2024-01-24 15:00:00	2024	1	24	15	1	0	0	0	0	0	1
236	376.4	3	165	295	236	53	2024-01-24 14:00:00	2024	1	24	14	1	0	0	0	0	0	1
229	392	4.7	152.3	286.3	229	49.7	2024-01-24 13:00:00	2024	1	24	13	1	0	0	0	0	0	1
176	407.5	6.3	139.7	220	176	46.3	2024-01-24 12:00:00	2024	1	24	12	1	0	0	0	1	0	0
167	423.1	8	127	208.8	167	43	2024-01-24 11:00:00	2024	1	24	11	1	0	0	0	1	0	0
167	444.7	12	92	208.8	167	36	2024-01-24 10:00:00	2024	1	24	10	1	0	0	0	1	0	0
166	466.3	16	57	208	166	29	2024-01-24 09:00:00	2024	1	24	9	1	0	0	0	1	0	0
170	487.9	20	22	212.5	170	22	2024-01-24 08:00:00	2024	1	24	8	1	0	0	0	1	0	0
201	494.7	20	18.7	251.3	201	19.3	2024-01-24 07:00:00	2024	1	24	7	1	0	0	0	0	0	1
227	501.5	20	15.3	283.8	227	16.7	2024-01-24 06:00:00	2024	1	24	6	1	0	0	0	0	0	1
248	508.3	20	12	310	248	14	2024-01-24 05:00:00	2024	1	24	5	1	0	0	0	0	0	1
253	538.1	22.7	12.7	316.3	253	16.7	2024-01-24 04:00:00	2024	1	24	4	1	0	0	0	0	0	1
247	567.8	25.3	13.3	309	247	19.3	2024-01-24 03:00:00	2024	1	24	3	1	0	0	0	0	0	1
268	597.6	28	14	335	268	22	2024-01-24 02:00:00	2024	1	24	2	1	0	0	0	0	0	1
277	625.6	31.3	19	346.3	277	30.7	2024-01-24 01:00:00	2024	1	24	1	1	0	0	0	0	0	1
281	653.6	34.7	24	351.3	281	39.3	2024-01-24	2024	1	24	0	1	0	0	0	0	0	1
270	681.6	38	29	337.5	270	48	2024-01-23 23:00:00	2024	1	23	23	1	0	0	0	0	0	1
254	658.9	38.3	37.3	317.5	254	49.7	2024-01-23 22:00:00	2024	1	23	22	1	0	0	0	0	0	1
254	636.1	38.7	45.7	317.5	254	51.3	2024-01-23 21:00:00	2024	1	23	21	1	0	0	0	0	0	1
213	613.4	39	54	149	103	53	2024-01-23 20:00:00	2024	1	23	20	1	0	0	0	0	0	1
245	552.5	31.3	72.7	306.3	245	49	2024-01-23 19:00:00	2024	1	23	19	1	0	0	0	0	0	1
242	491.6	23.7	91.3	302.5	242	45	2024-01-23 18:00:00	2024	1	23	18	1	0	0	0	0	0	1
250	430.7	16	110	312.5	250	41	2024-01-23 17:00:00	2024	1	23	17	1	0	0	0	0	0	1
257	423.7	11.7	126.7	321.3	257	43	2024-01-23 16:00:00	2024	1	23	16	1	0	0	0	0	0	1
203	416.7	7.3	143.3	253.8	203	45	2024-01-23 15:00:00	2024	1	23	15	1	0	0	0	0	0	1
256	409.7	3	160	320	256	47	2024-01-23 14:00:00	2024	1	23	14	1	0	0	0	0	0	1
203	439.6	4.7	144.3	253.8	203	44	2024-01-23 13:00:00	2024	1	23	13	1	0	0	0	0	0	1
184	469.6	6.3	128.7	230	184	41	2024-01-23 12:00:00	2024	1	23	12	1	0	0	0	1	0	0
180	499.6	8	113	225	180	38	2024-01-23 11:00:00	2024	1	23	11	1	0	0	0	1	0	0
171	513.4	12.3	80.7	213.8	171	30.7	2024-01-23 10:00:00	2024	1	23	10	1	0	0	0	1	0	0
162	527.2	16.7	48.3	202.5	162	23.3	2024-01-23 09:00:00	2024	1	23	9	1	0	0	0	1	0	0
170	541	21	16	213	170	16	2024-01-23 08:00:00	2024	1	23	8	1	0	0	0	1	0	0
160	539.4	21	18.7	200	160	19	2024-01-23 07:00:00	2024	1	23	7	1	0	0	0	1	0	0
196	537.9	21	21.3	245	196	22	2024-01-23 06:00:00	2024	1	23	6	1	0	0	0	1	0	0
200	536.3	21	24	250	200	25	2024-01-23 05:00:00	2024	1	23	5	1	0	0	0	1	0	0
238	553.8	22.7	23.3	297.5	238	25	2024-01-23 04:00:00	2024	1	23	4	1	0	0	0	0	0	1
285	571.3	24.3	22.7	356.3	285	25	2024-01-23 03:00:00	2024	1	23	3	1	0	0	0	0	0	1
259	588.9	26	22	323.8	259	25	2024-01-23 02:00:00	2024	1	23	2	1	0	0	0	0	0	1
309	627	30	25	387.1	309.67	33.3	2024-01-23 01:00:00	2024	1	23	1	1	0	1	0	0	0	0
333	665.1	34	28	416.3	333	41.7	2024-01-23	2024	1	23	0	1	0	1	0	0	0	0
411	703.2	38	31	513.8	411	50	2024-01-22 23:00:00	2024	1	22	23	1	0	1	0	0	0	0
400	679.1	38.7	38.3	500	400	49.7	2024-01-22 22:00:00	2024	1	22	22	1	0	1	0	0	0	0
373	655	39.3	45.7	466.3	373	49.3	2024-01-22 21:00:00	2024	1	22	21	1	0	1	0	0	0	0
362	630.9	40	53	452.5	362	49	2024-01-22 20:00:00	2024	1	22	20	1	0	1	0	0	0	0
351	552.7	32	71.3	438.8	351	44	2024-01-22 19:00:00	2024	1	22	19	1	0	1	0	0	0	0
375	474.5	24	89.7	469	375	39	2024-01-22 18:00:00	2024	1	22	18	1	0	1	0	0	0	0
339	396.3	16	108	423.8	339	34	2024-01-22 17:00:00	2024	1	22	17	1	0	1	0	0	0	0
339	387.9	12	125.7	423.8	339	37.3	2024-01-22 16:00:00	2024	1	22	16	1	0	1	0	0	0	0
307	379.5	8	143.3	383.8	307	40.7	2024-01-22 15:00:00	2024	1	22	15	1	0	1	0	0	0	0
317	371.2	4	161	396.3	317	44	2024-01-22 14:00:00	2024	1	22	14	1	0	1	0	0	0	0
308	366.5	6	141	385.4	308.33	37	2024-01-22 13:00:00	2024	1	22	13	1	0	1	0	0	0	0
352	361.8	8	121	440	352	30	2024-01-22 12:00:00	2024	1	22	12	1	0	1	0	0	0	0
291	357.2	10	101	363.8	291	23	2024-01-22 11:00:00	2024	1	22	11	1	0	0	0	0	0	1
276	385.6	12.3	74	345	276	19	2024-01-22 10:00:00	2024	1	22	10	1	0	0	0	0	0	1
369	414	14.7	47	461.3	369	15	2024-01-22 09:00:00	2024	1	22	9	1	0	1	0	0	0	0
375	442.4	17	20	468.8	375	11	2024-01-22 08:00:00	2024	1	22	8	1	0	1	0	0	0	0
392	441.8	16.7	21.7	490	392	9.7	2024-01-22 07:00:00	2024	1	22	7	1	0	1	0	0	0	0
352	441.2	16.3	23.3	440	352	8.3	2024-01-22 06:00:00	2024	1	22	6	1	0	1	0	0	0	0
283	440.6	16	25	353.8	283	7	2024-01-22 05:00:00	2024	1	22	5	1	0	0	0	0	0	1
290	469.8	19	25.3	362.5	290	11.3	2024-01-22 04:00:00	2024	1	22	4	1	0	0	0	0	0	1
395	499	22	25.7	493.8	395	15.7	2024-01-22 03:00:00	2024	1	22	3	1	0	1	0	0	0	0
417	528.2	25	26	521.3	417	20	2024-01-22 02:00:00	2024	1	22	2	1	0	1	0	0	0	0
405	578.2	29.3	29.3	506.3	405	31.3	2024-01-22 01:00:00	2024	1	22	1	1	0	1	0	0	0	0
500	628.1	33.7	32.7	624	499	42.7	2024-01-22	2024	1	22	0	1	0	1	0	0	0	0
409	678.1	38	36	511.3	409	54	2024-01-21 23:00:00	2024	1	21	23	1	0	1	0	0	0	0
395	670.2	37.7	47.3	493.8	395	57.3	2024-01-21 22:00:00	2024	1	21	22	1	0	1	0	0	0	0
374	662.2	37.3	58.7	467.5	374	60.7	2024-01-21 21:00:00	2024	1	21	21	1	0	1	0	0	0	0
339	654.2	37	70	423.8	339	64	2024-01-21 20:00:00	2024	1	21	20	1	0	1	0	0	0	0
297	592.5	30.7	90	371.3	297	60.7	2024-01-21 19:00:00	2024	1	21	19	1	0	0	0	0	0	1
299	530.9	24.3	110	373.8	299	57.3	2024-01-21 18:00:00	2024	1	21	18	1	0	0	0	0	0	1
279	469.2	18	130	348.8	279	54	2024-01-21 17:00:00	2024	1	21	17	1	0	0	0	0	0	1
310	452.9	13.3	149.7	387.5	310	57.7	2024-01-21 16:00:00	2024	1	21	16	1	0	1	0	0	0	0
310	436.5	8.7	169.3	387.5	310	61.3	2024-01-21 15:00:00	2024	1	21	15	1	0	1	0	0	0	0
355	420.2	4	189	443.8	355	65	2024-01-21 14:00:00	2024	1	21	14	1	0	1	0	0	0	0
293	407.4	5.7	165	366.3	293	54.7	2024-01-21 13:00:00	2024	1	21	13	1	0	0	0	0	0	1
330	394.5	7.3	141	412.5	330	44.3	2024-01-21 12:00:00	2024	1	21	12	1	0	1	0	0	0	0
292	381.7	9	117	365	292	34	2024-01-21 11:00:00	2024	1	21	11	1	0	0	0	0	0	1
333	405.6	12.3	85.3	416.3	333	29.3	2024-01-21 10:00:00	2024	1	21	10	1	0	1	0	0	0	0
298	429.5	15.7	53.7	372.5	298	24.7	2024-01-21 09:00:00	2024	1	21	9	1	0	0	0	0	0	1
218	453.5	19	22	272.5	218	20	2024-01-21 08:00:00	2024	1	21	8	1	0	0	0	0	0	1
219	482.2	19.3	17.3	273.8	219	17.7	2024-01-21 07:00:00	2024	1	21	7	1	0	0	0	0	0	1
227	511	19.7	12.7	283.8	227	15.3	2024-01-21 06:00:00	2024	1	21	6	1	0	0	0	0	0	1
218	539.8	20	8	273	218	13	2024-01-21 05:00:00	2024	1	21	5	1	0	0	0	0	0	1
256	582	23	11.3	320	256	16.7	2024-01-21 04:00:00	2024	1	21	4	1	0	0	0	0	0	1
390	624.3	26	14.7	487.5	390	20.3	2024-01-21 03:00:00	2024	1	21	3	1	0	1	0	0	0	0
404	666.5	29	18	505	404	24	2024-01-21 02:00:00	2024	1	21	2	1	0	1	0	0	0	0
425	706.7	31.7	25	528.8	423	31.3	2024-01-21 01:00:00	2024	1	21	1	1	0	1	0	0	0	0
457	747	34.3	32	561.3	449	38.7	2024-01-21	2024	1	21	0	1	0	1	0	0	0	0
500	787.3	37	39	640	512	46	2024-01-20 23:00:00	2024	1	20	23	1	0	1	0	0	0	0
427	765.7	37	50	531.3	425	52.3	2024-01-20 22:00:00	2024	1	20	22	1	0	1	0	0	0	0
427	744.1	37	61	531.3	425	58.7	2024-01-20 21:00:00	2024	1	20	21	1	0	1	0	0	0	0
408	722.5	37	72	510	408	65	2024-01-20 20:00:00	2024	1	20	20	1	0	1	0	0	0	0
389	656.5	30.7	92.3	486.3	389	61.3	2024-01-20 19:00:00	2024	1	20	19	1	0	1	0	0	0	0
338	590.6	24.3	112.7	422.5	338	57.7	2024-01-20 18:00:00	2024	1	20	18	1	0	1	0	0	0	0
403	524.7	18	133	504	403	54	2024-01-20 17:00:00	2024	1	20	17	1	0	1	0	0	0	0
324	499.6	13.3	153.3	405	324	55.3	2024-01-20 16:00:00	2024	1	20	16	1	0	1	0	0	0	0
293	474.5	8.7	173.7	366.3	293	56.7	2024-01-20 15:00:00	2024	1	20	15	1	0	0	0	0	0	1
257	449.4	4	194	321.3	257	58	2024-01-20 14:00:00	2024	1	20	14	1	0	0	0	0	0	1
342	450.7	6.7	169.7	427.5	342	50	2024-01-20 13:00:00	2024	1	20	13	1	0	1	0	0	0	0
349	452.1	9.3	145.3	436.3	349	42	2024-01-20 12:00:00	2024	1	20	12	1	0	1	0	0	0	0
344	453.5	12	121	430	344	34	2024-01-20 11:00:00	2024	1	20	11	1	0	1	0	0	0	0
318	494.5	16.3	86	397.9	318.33	30.3	2024-01-20 10:00:00	2024	1	20	10	1	0	1	0	0	0	0
282	535.6	20.7	51	352.5	282	26.7	2024-01-20 09:00:00	2024	1	20	9	1	0	0	0	0	0	1
267	576.6	25	16	333.8	267	23	2024-01-20 08:00:00	2024	1	20	8	1	0	0	0	0	0	1
253	575	25	15.3	316.3	253	21.7	2024-01-20 07:00:00	2024	1	20	7	1	0	0	0	0	0	1
179	573.5	25	14.7	223.8	179	20.3	2024-01-20 06:00:00	2024	1	20	6	1	0	0	0	1	0	0
234	571.9	25	14	292.5	234	19	2024-01-20 05:00:00	2024	1	20	5	1	0	0	0	0	0	1
178	583.2	26	15.7	223	178	20	2024-01-20 04:00:00	2024	1	20	4	1	0	0	0	1	0	0
272	594.5	27	17.3	340	272	21	2024-01-20 03:00:00	2024	1	20	3	1	0	0	0	0	0	1
376	605.8	28	19	470	376	22	2024-01-20 02:00:00	2024	1	20	2	1	0	1	0	0	0	0
404	641	31.7	25.7	505	404	34.3	2024-01-20 01:00:00	2024	1	20	1	1	0	1	0	0	0	0
398	676.2	35.3	32.3	497.5	398	46.7	2024-01-20	2024	1	20	0	1	0	1	0	0	0	0
406	711.4	39	39	507.5	406	59	2024-01-19 23:00:00	2024	1	19	23	1	0	1	0	0	0	0
355	672.1	39	50	444.6	355.67	59.7	2024-01-19 22:00:00	2024	1	19	22	1	0	1	0	0	0	0
307	632.8	39	61	383.8	307	60.3	2024-01-19 21:00:00	2024	1	19	21	1	0	1	0	0	0	0
255	593.5	39	72	318.8	255	61	2024-01-19 20:00:00	2024	1	19	20	1	0	0	0	0	0	1
220	518.6	33	91.3	275	220	56.7	2024-01-19 19:00:00	2024	1	19	19	1	0	0	0	0	0	1
182	443.7	27	110.7	227.5	182	52.3	2024-01-19 18:00:00	2024	1	19	18	1	0	0	0	1	0	0
220	368.8	21	130	275	220	48	2024-01-19 17:00:00	2024	1	19	17	1	0	0	0	0	0	1
254	343.9	15.3	147.3	317.9	254.33	48	2024-01-19 16:00:00	2024	1	19	16	1	0	0	0	0	0	1
295	319	9.7	164.7	368.8	295	48	2024-01-19 15:00:00	2024	1	19	15	1	0	0	0	0	0	1
323	294.1	4	182	403.8	323	48	2024-01-19 14:00:00	2024	1	19	14	1	0	1	0	0	0	0
424	282.1	6	161	527.5	422	43.3	2024-01-19 13:00:00	2024	1	19	13	1	0	1	0	0	0	0
263	270	8	140	328.8	263	38.7	2024-01-19 12:00:00	2024	1	19	12	1	0	0	0	0	0	1
222	258	10	119	277.5	222	34	2024-01-19 11:00:00	2024	1	19	11	1	0	0	0	0	0	1
179	314.8	15.3	85.3	223.8	179	30.3	2024-01-19 10:00:00	2024	1	19	10	1	0	0	0	1	0	0
221	371.6	20.7	51.7	276	221	26.7	2024-01-19 09:00:00	2024	1	19	9	1	0	0	0	0	0	1
264	428.4	26	18	176.3	141	23	2024-01-19 08:00:00	2024	1	19	8	1	0	0	0	0	0	1
175	428.8	25.3	15	218.8	175	20.3	2024-01-19 07:00:00	2024	1	19	7	1	0	0	0	1	0	0
188	429.1	24.7	12	235	188	17.7	2024-01-19 06:00:00	2024	1	19	6	1	0	0	0	1	0	0
218	429.5	24	9	272.5	218	15	2024-01-19 05:00:00	2024	1	19	5	1	0	0	0	0	0	1
307	464.2	27	9.7	383.8	307	17	2024-01-19 04:00:00	2024	1	19	4	1	0	1	0	0	0	0
274	498.8	30	10.3	342.5	274	19	2024-01-19 03:00:00	2024	1	19	3	1	0	0	0	0	0	1
302	533.4	33	11	377.5	302	21	2024-01-19 02:00:00	2024	1	19	2	1	0	1	0	0	0	0
378	569.6	36.7	17	472.5	378	32.3	2024-01-19 01:00:00	2024	1	19	1	1	0	1	0	0	0	0
409	605.8	40.3	23	511.3	409	43.7	2024-01-19	2024	1	19	0	1	0	1	0	0	0	0
405	642	44	29	506.3	405	55	2024-01-18 23:00:00	2024	1	18	23	1	0	1	0	0	0	0
377	621.9	44	42.7	471.3	377	57.7	2024-01-18 22:00:00	2024	1	18	22	1	0	1	0	0	0	0
486	601.9	44	56.3	590	472	60.3	2024-01-18 21:00:00	2024	1	18	21	1	0	1	0	0	0	0
299	581.8	44	70	373.8	299	63	2024-01-18 20:00:00	2024	1	18	20	1	0	0	0	0	0	1
224	513.4	37	94	280	224	57.7	2024-01-18 19:00:00	2024	1	18	19	1	0	0	0	0	0	1
192	444.9	30	118	240	192	52.3	2024-01-18 18:00:00	2024	1	18	18	1	0	0	0	1	0	0
151	376.4	23	142	188.8	151	47	2024-01-18 17:00:00	2024	1	18	17	1	0	0	0	1	0	0
249	356.4	17	154.3	311.3	249	47.3	2024-01-18 16:00:00	2024	1	18	16	1	0	0	0	0	0	1
274	336.3	11	166.7	186	149	47.7	2024-01-18 15:00:00	2024	1	18	15	1	0	0	0	0	0	1
379	316.3	5	179	473.8	379	48	2024-01-18 14:00:00	2024	1	18	14	1	0	1	0	0	0	0
372	304.1	7	159	465	372	42.7	2024-01-18 13:00:00	2024	1	18	13	1	0	1	0	0	0	0
372	291.8	9	139	465	372	37.3	2024-01-18 12:00:00	2024	1	18	12	1	0	1	0	0	0	0
365	279.5	11	119	456.3	365	32	2024-01-18 11:00:00	2024	1	18	11	1	0	1	0	0	0	0
350	341.2	16	85	437.5	350	28.3	2024-01-18 10:00:00	2024	1	18	10	1	0	1	0	0	0	0
349	402.9	21	51	436	349	24.7	2024-01-18 09:00:00	2024	1	18	9	1	0	1	0	0	0	0
264	464.5	26	17	176.3	141	21	2024-01-18 08:00:00	2024	1	18	8	1	0	0	0	0	0	1
264	480.5	25	14.7	176.3	141	18.3	2024-01-18 07:00:00	2024	1	18	7	1	0	0	0	0	0	1
152	496.4	24	12.3	190	152	15.7	2024-01-18 06:00:00	2024	1	18	6	1	0	0	0	1	0	0
270	512.4	23	10	182.5	146	13	2024-01-18 05:00:00	2024	1	18	5	1	0	0	0	0	0	1
168	563.2	26.3	9.7	210	168	15	2024-01-18 04:00:00	2024	1	18	4	1	0	0	0	1	0	0
191	613.9	29.7	9.3	238.8	191	17	2024-01-18 03:00:00	2024	1	18	3	1	0	0	0	1	0	0
167	664.7	33	9	209	167	19	2024-01-18 02:00:00	2024	1	18	2	1	0	0	0	1	0	0
229	704.6	36.3	15.7	286.3	229	32.3	2024-01-18 01:00:00	2024	1	18	1	1	0	0	0	0	0	1
427	744.5	39.7	22.3	531.3	425	45.7	2024-01-18	2024	1	18	0	1	0	1	0	0	0	0
424	784.4	43	29	527.5	422	59	2024-01-17 23:00:00	2024	1	17	23	1	0	1	0	0	0	0
413	762.2	43	45	516.3	413	64.3	2024-01-17 22:00:00	2024	1	17	22	1	0	1	0	0	0	0
402	740	43	61	502.5	402	69.7	2024-01-17 21:00:00	2024	1	17	21	1	0	1	0	0	0	0
500	717.8	43	77	611	489	75	2024-01-17 20:00:00	2024	1	17	20	1	0	1	0	0	0	0
341	651.1	36.3	101.3	426.3	341	69.7	2024-01-17 19:00:00	2024	1	17	19	1	0	1	0	0	0	0
197	584.4	29.7	125.7	246.3	197	64.3	2024-01-17 18:00:00	2024	1	17	18	1	0	0	0	1	0	0
185	517.7	23	150	231.3	185	59	2024-01-17 17:00:00	2024	1	17	17	1	0	0	0	1	0	0
190	499.8	16.7	167.7	237.5	190	61.3	2024-01-17 16:00:00	2024	1	17	16	1	0	0	0	1	0	0
218	481.9	10.3	185.3	272.5	218	63.7	2024-01-17 15:00:00	2024	1	17	15	1	0	0	0	0	0	1
189	464	4	203	236	189	66	2024-01-17 14:00:00	2024	1	17	14	1	0	0	0	1	0	0
292	472.5	6	181.7	365	292	62	2024-01-17 13:00:00	2024	1	17	13	1	0	0	0	0	0	1
400	481.1	8	160.3	500	400	58	2024-01-17 12:00:00	2024	1	17	12	1	0	1	0	0	0	0
384	489.6	10	139	480	384	54	2024-01-17 11:00:00	2024	1	17	11	1	0	1	0	0	0	0
163	523.7	15.3	97	203.8	163	44.3	2024-01-17 10:00:00	2024	1	17	10	1	0	0	0	1	0	0
163	557.7	20.7	55	203.8	163	34.7	2024-01-17 09:00:00	2024	1	17	9	1	0	0	0	1	0	0
165	591.8	26	13	98	67	25	2024-01-17 08:00:00	2024	1	17	8	1	0	0	0	1	0	0
276	568.6	23.7	13.3	187.5	150	23	2024-01-17 07:00:00	2024	1	17	7	1	0	0	0	0	0	1
161	545.5	21.3	13.7	201.3	161	21	2024-01-17 06:00:00	2024	1	17	6	1	0	0	0	1	0	0
205	522.3	19	14	256.3	205	19	2024-01-17 05:00:00	2024	1	17	5	1	0	0	0	0	0	1
228	551.1	21	16	285	228	22	2024-01-17 04:00:00	2024	1	17	4	1	0	0	0	0	0	1
247	579.9	23	18	308.8	247	25	2024-01-17 03:00:00	2024	1	17	3	1	0	0	0	0	0	1
227	608.7	25	20	284	227	28	2024-01-17 02:00:00	2024	1	17	2	1	0	0	0	0	0	1
339	639.2	28	26.3	423.8	339	38.7	2024-01-17 01:00:00	2024	1	17	1	1	0	1	0	0	0	0
339	669.8	31	32.7	423.8	339	49.3	2024-01-17	2024	1	17	0	1	0	1	0	0	0	0
411	700.3	34	39	513.8	411	60	2024-01-16 23:00:00	2024	1	16	23	1	0	1	0	0	0	0
480	678.1	35.3	49.3	583.8	467	62	2024-01-16 22:00:00	2024	1	16	22	1	0	1	0	0	0	0
452	656	36.7	59.7	556.3	445	64	2024-01-16 21:00:00	2024	1	16	21	1	0	1	0	0	0	0
434	633.8	38	70	537.5	430	66	2024-01-16 20:00:00	2024	1	16	20	1	0	1	0	0	0	0
500	570.8	32.3	91	703	562	61.7	2024-01-16 19:00:00	2024	1	16	19	1	0	1	0	0	0	0
409	507.7	26.7	112	511.3	409	57.3	2024-01-16 18:00:00	2024	1	16	18	1	0	1	0	0	0	0
383	444.7	21	133	478.8	383	53	2024-01-16 17:00:00	2024	1	16	17	1	0	1	0	0	0	0
281	428.9	15	146.3	351.3	281	51.3	2024-01-16 16:00:00	2024	1	16	16	1	0	0	0	0	0	1
300	413.2	9	159.7	375	300	49.7	2024-01-16 15:00:00	2024	1	16	15	1	0	0	0	0	0	1
270	397.4	3	173	337.5	270	48	2024-01-16 14:00:00	2024	1	16	14	1	0	0	0	0	0	1
299	420.4	5.7	158.3	374	299	42.7	2024-01-16 13:00:00	2024	1	16	13	1	0	0	0	0	0	1
366	443.3	8.3	143.7	457.5	366	37.3	2024-01-16 12:00:00	2024	1	16	12	1	0	1	0	0	0	0
346	466.3	11	129	432.5	346	32	2024-01-16 11:00:00	2024	1	16	11	1	0	1	0	0	0	0
315	496.3	15	90	393.8	315	25.7	2024-01-16 10:00:00	2024	1	16	10	1	0	1	0	0	0	0
316	526.2	19	51	395	316	19.3	2024-01-16 09:00:00	2024	1	16	9	1	0	1	0	0	0	0
270	556.2	23	12	337.5	270	13	2024-01-16 08:00:00	2024	1	16	8	1	0	0	0	0	0	1
241	533.4	22.3	10.7	301.3	241	11	2024-01-16 07:00:00	2024	1	16	7	1	0	0	0	0	0	1
269	510.6	21.7	9.3	336	269	9	2024-01-16 06:00:00	2024	1	16	6	1	0	0	0	0	0	1
272	487.9	21	8	340	272	7	2024-01-16 05:00:00	2024	1	16	5	1	0	0	0	0	0	1
272	502.3	23	11.7	340	272	16	2024-01-16 04:00:00	2024	1	16	4	1	0	0	0	0	0	1
316	516.7	25	15.3	395	316	25	2024-01-16 03:00:00	2024	1	16	3	1	0	1	0	0	0	0
377	531.1	27	19	471.3	377	34	2024-01-16 02:00:00	2024	1	16	2	1	0	1	0	0	0	0
393	579.3	32.3	22.7	491.3	393	45.3	2024-01-16 01:00:00	2024	1	16	1	1	0	1	0	0	0	0
410	627.6	37.7	26.3	513	410	56.7	2024-01-16	2024	1	16	0	1	0	1	0	0	0	0
440	675.8	43	30	543.8	435	68	2024-01-15 23:00:00	2024	1	15	23	1	0	1	0	0	0	0
442	663	44.3	39	546.3	437	68.3	2024-01-15 22:00:00	2024	1	15	22	1	0	1	0	0	0	0
422	650.1	45.7	48	526.3	421	68.7	2024-01-15 21:00:00	2024	1	15	21	1	0	1	0	0	0	0
359	637.3	47	57	448.8	359	69	2024-01-15 20:00:00	2024	1	15	20	1	0	1	0	0	0	0
314	562.4	38.7	79	392.5	314	63.3	2024-01-15 19:00:00	2024	1	15	19	1	0	1	0	0	0	0
369	487.5	30.3	101	461	369	57.7	2024-01-15 18:00:00	2024	1	15	18	1	0	1	0	0	0	0
295	412.6	22	123	368.8	295	52	2024-01-15 17:00:00	2024	1	15	17	1	0	0	0	0	0	1
276	368.1	16.3	145	345	276	51	2024-01-15 16:00:00	2024	1	15	16	1	0	0	0	0	0	1
325	323.5	10.7	167	406.3	325	50	2024-01-15 15:00:00	2024	1	15	15	1	0	1	0	0	0	0
391	279	5	189	488.8	391	49	2024-01-15 14:00:00	2024	1	15	14	1	0	1	0	0	0	0
366	301.5	7	171	457.5	366	48	2024-01-15 13:00:00	2024	1	15	13	1	0	1	0	0	0	0
361	324.1	9	153	451.3	361	47	2024-01-15 12:00:00	2024	1	15	12	1	0	1	0	0	0	0
384	346.7	11	135	480	384	46	2024-01-15 11:00:00	2024	1	15	11	1	0	1	0	0	0	0
260	388.3	16.3	95.7	325	260	40	2024-01-15 10:00:00	2024	1	15	10	1	0	0	0	0	0	1
176	429.9	21.7	56.3	220	176	34	2024-01-15 09:00:00	2024	1	15	9	1	0	0	0	1	0	0
218	471.5	27	17	272.5	218	28	2024-01-15 08:00:00	2024	1	15	8	1	0	0	0	0	0	1
201	463.8	25.3	13.7	251.3	201	23.7	2024-01-15 07:00:00	2024	1	15	7	1	0	0	0	0	0	1
207	456	23.7	10.3	258.8	207	19.3	2024-01-15 06:00:00	2024	1	15	6	1	0	0	0	0	0	1
69	448.2	22	7	30	21	15	2024-01-15 05:00:00	2024	1	15	5	1	0	0	1	0	0	0
207	493.3	26.3	7	258.8	207	16.3	2024-01-15 04:00:00	2024	1	15	4	1	0	0	0	0	0	1
241	538.5	30.7	7	301.3	241	17.7	2024-01-15 03:00:00	2024	1	15	3	1	0	0	0	0	0	1
285	583.6	35	7	356.3	285	19	2024-01-15 02:00:00	2024	1	15	2	1	0	0	0	0	0	1
345	624.3	39.3	10.3	431.3	345	30.3	2024-01-15 01:00:00	2024	1	15	1	1	0	1	0	0	0	0
404	664.9	43.7	13.7	505	404	41.7	2024-01-15	2024	1	15	0	1	0	1	0	0	0	0
344	705.6	48	17	430	344	53	2024-01-14 23:00:00	2024	1	14	23	1	0	1	0	0	0	0
400	676.2	47.7	31	500	400	58.7	2024-01-14 22:00:00	2024	1	14	22	1	0	1	0	0	0	0
367	646.8	47.3	45	458.8	367	64.3	2024-01-14 21:00:00	2024	1	14	21	1	0	1	0	0	0	0
332	617.4	47	59	415	332	70	2024-01-14 20:00:00	2024	1	14	20	1	0	1	0	0	0	0
179	545.3	39.3	82.3	223.8	179	64.3	2024-01-14 19:00:00	2024	1	14	19	1	0	0	0	1	0	0
250	473.1	31.7	105.7	163.8	131	58.7	2024-01-14 18:00:00	2024	1	14	18	1	0	0	0	0	0	1
178	400.9	24	129	223	178	53	2024-01-14 17:00:00	2024	1	14	17	1	0	0	0	1	0	0
174	371.4	17.7	148.7	217.5	174	51.3	2024-01-14 16:00:00	2024	1	14	16	1	0	0	0	1	0	0
263	341.8	11.3	168.3	328.8	263	49.7	2024-01-14 15:00:00	2024	1	14	15	1	0	0	0	0	0	1
268	312.2	5	188	335	268	48	2024-01-14 14:00:00	2024	1	14	14	1	0	0	0	0	0	1
359	334.4	6.7	171	448.8	359	46.3	2024-01-14 13:00:00	2024	1	14	13	1	0	1	0	0	0	0
361	356.6	8.3	154	451.3	361	44.7	2024-01-14 12:00:00	2024	1	14	12	1	0	1	0	0	0	0
267	378.8	10	137	333.8	267	43	2024-01-14 11:00:00	2024	1	14	11	1	0	0	0	0	0	1
373	421.9	15	99	466	373	38	2024-01-14 10:00:00	2024	1	14	10	1	0	1	0	0	0	0
183	465.1	20	61	228.8	183	33	2024-01-14 09:00:00	2024	1	14	9	1	0	0	0	1	0	0
229	508.3	25	23	143.8	115	28	2024-01-14 08:00:00	2024	1	14	8	1	0	0	0	0	0	1
203	514.2	24.7	18	118.8	95	24.7	2024-01-14 07:00:00	2024	1	14	7	1	0	0	0	0	0	1
253	520	24.3	13	166.3	133	21.3	2024-01-14 06:00:00	2024	1	14	6	1	0	0	0	0	0	1
161	525.8	24	8	201.3	161	18	2024-01-14 05:00:00	2024	1	14	5	1	0	0	0	1	0	0
248	565.1	28.3	9.7	161	129	21.3	2024-01-14 04:00:00	2024	1	14	4	1	0	0	0	0	0	1
232	604.4	32.7	11.3	290	232	24.7	2024-01-14 03:00:00	2024	1	14	3	1	0	0	0	0	0	1
249	643.7	37	13	311.3	249	28	2024-01-14 02:00:00	2024	1	14	2	1	0	0	0	0	0	1
262	686.3	43	14.7	327.5	262	41.3	2024-01-14 01:00:00	2024	1	14	1	1	0	0	0	0	0	1
298	728.9	49	16.3	372.5	298	54.7	2024-01-14	2024	1	14	0	1	0	0	0	0	0	1
361	771.5	55	18	451.3	361	68	2024-01-13 23:00:00	2024	1	13	23	1	0	1	0	0	0	0
297	734.8	54	28.3	371	297	70.7	2024-01-13 22:00:00	2024	1	13	22	1	0	0	0	0	0	1
401	698	53	38.7	501.3	401	73.3	2024-01-13 21:00:00	2024	1	13	21	1	0	1	0	0	0	0
409	661.2	52	49	511.3	409	76	2024-01-13 20:00:00	2024	1	13	20	1	0	1	0	0	0	0
344	579.5	42.3	70.7	430	344	69	2024-01-13 19:00:00	2024	1	13	19	1	0	1	0	0	0	0
231	497.8	32.7	92.3	288.8	231	62	2024-01-13 18:00:00	2024	1	13	18	1	0	0	0	0	0	1
281	416.1	23	114	351.3	281	55	2024-01-13 17:00:00	2024	1	13	17	1	0	0	0	0	0	1
368	393.3	16.7	133.7	460	368	54.3	2024-01-13 16:00:00	2024	1	13	16	1	0	1	0	0	0	0
280	370.6	10.3	153.3	350	280	53.7	2024-01-13 15:00:00	2024	1	13	15	1	0	0	0	0	0	1
368	347.8	4	173	460	368	53	2024-01-13 14:00:00	2024	1	13	14	1	0	1	0	0	0	0
409	386.3	7	157.7	511.3	409	48.7	2024-01-13 13:00:00	2024	1	13	13	1	0	1	0	0	0	0
440	424.9	10	142.3	543.8	435	44.3	2024-01-13 12:00:00	2024	1	13	12	1	0	1	0	0	0	0
403	463.4	13	127	503.8	403	40	2024-01-13 11:00:00	2024	1	13	11	1	0	1	0	0	0	0
362	513.2	18.3	88	452.5	362	36	2024-01-13 10:00:00	2024	1	13	10	1	0	1	0	0	0	0
481	563	23.7	49	585	468	32	2024-01-13 09:00:00	2024	1	13	9	1	0	1	0	0	0	0
394	612.8	29	10	492.5	394	28	2024-01-13 08:00:00	2024	1	13	8	1	0	1	0	0	0	0
421	592.4	29	11.7	525	420	27	2024-01-13 07:00:00	2024	1	13	7	1	0	1	0	0	0	0
411	571.9	29	13.3	513.8	411	26	2024-01-13 06:00:00	2024	1	13	6	1	0	1	0	0	0	0
379	551.5	29	15	473.8	379	25	2024-01-13 05:00:00	2024	1	13	5	1	0	1	0	0	0	0
415	578.2	33.3	12	518.8	415	28.3	2024-01-13 04:00:00	2024	1	13	4	1	0	1	0	0	0	0
414	604.8	37.7	9	518	414	31.7	2024-01-13 03:00:00	2024	1	13	3	1	0	1	0	0	0	0
422	631.5	42	6	526.3	421	35	2024-01-13 02:00:00	2024	1	13	2	1	0	1	0	0	0	0
413	666.1	45.3	7.3	516.3	413	43	2024-01-13 01:00:00	2024	1	13	1	1	0	1	0	0	0	0
413	700.7	48.7	8.7	516.3	413	51	2024-01-13	2024	1	13	0	1	0	1	0	0	0	0
420	735.3	52	10	523.8	419	59	2024-01-12 23:00:00	2024	1	12	23	1	0	1	0	0	0	0
411	704.2	51.7	16.7	513.8	411	60.7	2024-01-12 22:00:00	2024	1	12	22	1	0	1	0	0	0	0
404	673.1	51.3	23.3	505.4	404.33	62.3	2024-01-12 21:00:00	2024	1	12	21	1	0	1	0	0	0	0
397	642	51	30	496.3	397	64	2024-01-12 20:00:00	2024	1	12	20	1	0	1	0	0	0	0
369	568.2	44	43.7	461.3	369	58	2024-01-12 19:00:00	2024	1	12	19	1	0	1	0	0	0	0
374	494.5	37	57.3	467.5	374	52	2024-01-12 18:00:00	2024	1	12	18	1	0	1	0	0	0	0
371	420.8	30	71	463.8	371	46	2024-01-12 17:00:00	2024	1	12	17	1	0	1	0	0	0	0
293	377	23.3	91	366.3	293	45	2024-01-12 16:00:00	2024	1	12	16	1	0	0	0	0	0	1
343	333.2	16.7	111	428.8	343	44	2024-01-12 15:00:00	2024	1	12	15	1	0	1	0	0	0	0
292	289.5	10	131	365	292	43	2024-01-12 14:00:00	2024	1	12	14	1	0	0	0	0	0	1
317	300.7	10.7	122.3	396.3	317	41	2024-01-12 13:00:00	2024	1	12	13	1	0	1	0	0	0	0
355	312	11.3	113.7	443.8	355	39	2024-01-12 12:00:00	2024	1	12	12	1	0	1	0	0	0	0
290	323.3	12	105	362.5	290	37	2024-01-12 11:00:00	2024	1	12	11	1	0	0	0	0	0	1
333	365.5	15.7	74	416.3	333	31.7	2024-01-12 10:00:00	2024	1	12	10	1	0	1	0	0	0	0
313	407.7	19.3	43	391.3	313	26.3	2024-01-12 09:00:00	2024	1	12	9	1	0	1	0	0	0	0
332	450	23	12	415	332	21	2024-01-12 08:00:00	2024	1	12	8	1	0	1	0	0	0	0
276	439.5	21	12.3	187.5	150	19	2024-01-12 07:00:00	2024	1	12	7	1	0	0	0	0	0	1
276	428.9	19	12.7	187.5	150	17	2024-01-12 06:00:00	2024	1	12	6	1	0	0	0	0	0	1
250	418.4	17	13	163.8	131	15	2024-01-12 05:00:00	2024	1	12	5	1	0	0	0	0	0	1
276	462.4	21	14	187.5	150	18.3	2024-01-12 04:00:00	2024	1	12	4	1	0	0	0	0	0	1
216	506.4	25	15	270	216	21.7	2024-01-12 03:00:00	2024	1	12	3	1	0	0	0	0	0	1
197	550.3	29	16	246	197	25	2024-01-12 02:00:00	2024	1	12	2	1	0	0	0	1	0	0
248	593.7	34.3	20.7	310	248	37	2024-01-12 01:00:00	2024	1	12	1	1	0	0	0	0	0	1
339	637.1	39.7	25.3	423.8	339	49	2024-01-12	2024	1	12	0	1	0	1	0	0	0	0
411	680.5	45	30	513.8	411	61	2024-01-11 23:00:00	2024	1	11	23	1	0	1	0	0	0	0
441	655.6	44.7	39.3	545	436	60.7	2024-01-11 22:00:00	2024	1	11	22	1	0	1	0	0	0	0
425	630.7	44.3	48.7	528.8	423	60.3	2024-01-11 21:00:00	2024	1	11	21	1	0	1	0	0	0	0
500	605.8	44	58	676	541	60	2024-01-11 20:00:00	2024	1	11	20	1	0	1	0	0	0	0
379	530.3	36.3	77.3	473.8	379	54	2024-01-11 19:00:00	2024	1	11	19	1	0	1	0	0	0	0
248	454.8	28.7	96.7	310	248	48	2024-01-11 18:00:00	2024	1	11	18	1	0	0	0	0	0	1
273	379.3	21	116	341.3	273	42	2024-01-11 17:00:00	2024	1	11	17	1	0	0	0	0	0	1
275	337.9	15.3	136	343.8	275	41.7	2024-01-11 16:00:00	2024	1	11	16	1	0	0	0	0	0	1
363	296.5	9.7	156	453.8	363	41.3	2024-01-11 15:00:00	2024	1	11	15	1	0	1	0	0	0	0
376	255	4	176	470	376	41	2024-01-11 14:00:00	2024	1	11	14	1	0	1	0	0	0	0
376	253.9	6.3	159.7	470	376	40.3	2024-01-11 13:00:00	2024	1	11	13	1	0	1	0	0	0	0
353	252.7	8.7	143.3	441.3	353	39.7	2024-01-11 12:00:00	2024	1	11	12	1	0	1	0	0	0	0
343	251.5	11	127	428.8	343	39	2024-01-11 11:00:00	2024	1	11	11	1	0	1	0	0	0	0
323	311.4	17.3	89	403.8	323	32.3	2024-01-11 10:00:00	2024	1	11	10	1	0	1	0	0	0	0
220	371.4	23.7	51	275	220	25.7	2024-01-11 09:00:00	2024	1	11	9	1	0	0	0	0	0	1
188	431.3	30	13	235	188	19	2024-01-11 08:00:00	2024	1	11	8	1	0	0	0	1	0	0
219	418.6	29.3	10.7	274	219	16.3	2024-01-11 07:00:00	2024	1	11	7	1	0	0	0	0	0	1
188	406	28.7	8.3	235	188	13.7	2024-01-11 06:00:00	2024	1	11	6	1	0	0	0	1	0	0
242	393.3	28	6	156.3	125	11	2024-01-11 05:00:00	2024	1	11	5	1	0	0	0	0	0	1
178	431.3	30.7	5.7	222.5	178	13.7	2024-01-11 04:00:00	2024	1	11	4	1	0	0	0	1	0	0
234	469.2	33.3	5.3	292.5	234	16.3	2024-01-11 03:00:00	2024	1	11	3	1	0	0	0	0	0	1
260	507.1	36	5	325	260	19	2024-01-11 02:00:00	2024	1	11	2	1	0	0	0	0	0	1
233	542.7	40	10	291	233	30	2024-01-11 01:00:00	2024	1	11	1	1	0	0	0	0	0	1
304	578.3	44	15	380	304	41	2024-01-11	2024	1	11	0	1	0	1	0	0	0	0
405	613.9	48	20	506.3	405	52	2024-01-10 23:00:00	2024	1	10	23	1	0	1	0	0	0	0
409	588.9	48	33.7	511.3	409	55	2024-01-10 22:00:00	2024	1	10	22	1	0	1	0	0	0	0
388	563.8	48	47.3	485	388	58	2024-01-10 21:00:00	2024	1	10	21	1	0	1	0	0	0	0
351	538.7	48	61	438.8	351	61	2024-01-10 20:00:00	2024	1	10	20	1	0	1	0	0	0	0
437	462.4	40	83.3	541	433	53.7	2024-01-10 19:00:00	2024	1	10	19	1	0	1	0	0	0	0
370	386.1	32	105.7	462.5	370	46.3	2024-01-10 18:00:00	2024	1	10	18	1	0	1	0	0	0	0
396	309.9	24	128	495	396	39	2024-01-10 17:00:00	2024	1	10	17	1	0	1	0	0	0	0
396	285.6	17.7	144	495	396	38	2024-01-10 16:00:00	2024	1	10	16	1	0	1	0	0	0	0
346	261.3	11.3	160	432.5	346	37	2024-01-10 15:00:00	2024	1	10	15	1	0	1	0	0	0	0
373	236.9	5	176	466.3	373	36	2024-01-10 14:00:00	2024	1	10	14	1	0	1	0	0	0	0
347	250	7.3	159	434	347	34.7	2024-01-10 13:00:00	2024	1	10	13	1	0	1	0	0	0	0
368	263	9.7	142	460	368	33.3	2024-01-10 12:00:00	2024	1	10	12	1	0	1	0	0	0	0
364	276	12	125	455	364	32	2024-01-10 11:00:00	2024	1	10	11	1	0	1	0	0	0	0
330	320.2	17.3	88.3	412.5	330	28	2024-01-10 10:00:00	2024	1	10	10	1	0	1	0	0	0	0
359	364.4	22.7	51.7	448.8	359	24	2024-01-10 09:00:00	2024	1	10	9	1	0	1	0	0	0	0
357	408.5	28	15	446.3	357	20	2024-01-10 08:00:00	2024	1	10	8	1	0	1	0	0	0	0
367	407.2	27	11.7	459	367	17.3	2024-01-10 07:00:00	2024	1	10	7	1	0	1	0	0	0	0
215	405.8	26	8.3	268.8	215	14.7	2024-01-10 06:00:00	2024	1	10	6	1	0	0	0	0	0	1
155	404.4	25	5	193.8	155	12	2024-01-10 05:00:00	2024	1	10	5	1	0	0	0	1	0	0
218	443.1	28.7	5.7	272.5	218	15	2024-01-10 04:00:00	2024	1	10	4	1	0	0	0	0	0	1
325	481.9	32.3	6.3	406.3	325	18	2024-01-10 03:00:00	2024	1	10	3	1	0	1	0	0	0	0
367	520.6	36	7	458.8	367	21	2024-01-10 02:00:00	2024	1	10	2	1	0	1	0	0	0	0
434	562.4	40	10.3	537.5	430	32	2024-01-10 01:00:00	2024	1	10	1	1	0	1	0	0	0	0
386	604.2	44	13.7	483	386	43	2024-01-10	2024	1	10	0	1	0	1	0	0	0	0
462	646	48	17	566.3	453	54	2024-01-09 23:00:00	2024	1	9	23	1	0	1	0	0	0	0
456	617.8	46.7	29.7	560	448	55	2024-01-09 22:00:00	2024	1	9	22	1	0	1	0	0	0	0
409	589.6	45.3	42.3	511.3	409	56	2024-01-09 21:00:00	2024	1	9	21	1	0	1	0	0	0	0
339	561.4	44	55	423.8	339	57	2024-01-09 20:00:00	2024	1	9	20	1	0	1	0	0	0	0
383	486.5	36.7	75	478.8	383	51	2024-01-09 19:00:00	2024	1	9	19	1	0	1	0	0	0	0
338	411.6	29.3	95	423	338	45	2024-01-09 18:00:00	2024	1	9	18	1	0	1	0	0	0	0
279	336.7	22	115	348.8	279	39	2024-01-09 17:00:00	2024	1	9	17	1	0	0	0	0	0	1
318	311.4	16.3	132.7	397.5	318	37.7	2024-01-09 16:00:00	2024	1	9	16	1	0	1	0	0	0	0
391	286.2	10.7	150.3	488.8	391	36.3	2024-01-09 15:00:00	2024	1	9	15	1	0	1	0	0	0	0
405	260.9	5	168	506.3	405	35	2024-01-09 14:00:00	2024	1	9	14	1	0	1	0	0	0	0
385	272.3	8	153.3	481.3	385	33	2024-01-09 13:00:00	2024	1	9	13	1	0	1	0	0	0	0
487	283.8	11	138.7	591	473	31	2024-01-09 12:00:00	2024	1	9	12	1	0	1	0	0	0	0
367	295.3	14	124	458.8	367	29	2024-01-09 11:00:00	2024	1	9	11	1	0	1	0	0	0	0
321	328.4	18.7	88.7	401.3	321	27.3	2024-01-09 10:00:00	2024	1	9	10	1	0	1	0	0	0	0
321	361.4	23.3	53.3	401.3	321	25.7	2024-01-09 09:00:00	2024	1	9	9	1	0	1	0	0	0	0
346	394.5	28	18	432.5	346	24	2024-01-09 08:00:00	2024	1	9	8	1	0	1	0	0	0	0
416	408.5	27.7	15.7	520	416	22.3	2024-01-09 07:00:00	2024	1	9	7	1	0	1	0	0	0	0
485	422.5	27.3	13.3	589	471	20.7	2024-01-09 06:00:00	2024	1	9	6	1	0	1	0	0	0	0
428	436.5	27	11	532.5	426	19	2024-01-09 05:00:00	2024	1	9	5	1	0	1	0	0	0	0
425	503.1	32.7	10.7	528.8	423	23	2024-01-09 04:00:00	2024	1	9	4	1	0	1	0	0	0	0
456	569.6	38.3	10.3	560	448	27	2024-01-09 03:00:00	2024	1	9	3	1	0	1	0	0	0	0
430	636.1	44	10	533.8	427	31	2024-01-09 02:00:00	2024	1	9	2	1	0	1	0	0	0	0
467	691.2	51	12.7	571.3	457	44.7	2024-01-09 01:00:00	2024	1	9	1	1	0	1	0	0	0	0
500	746.2	58	15.3	633.8	507	58.3	2024-01-09	2024	1	9	0	1	0	1	0	0	0	0
500	801.3	65	18	738	590	72	2024-01-08 23:00:00	2024	1	8	23	1	0	1	0	0	0	0
500	770.9	64.7	27.7	643.8	515	72	2024-01-08 22:00:00	2024	1	8	22	1	0	1	0	0	0	0
500	740.6	64.3	37.3	606.3	485	72	2024-01-08 21:00:00	2024	1	8	21	1	0	1	0	0	0	0
407	710.2	64	47	508.8	407	72	2024-01-08 20:00:00	2024	1	8	20	1	0	1	0	0	0	0
389	614.1	50.3	78.3	486.3	389	65.3	2024-01-08 19:00:00	2024	1	8	19	1	0	1	0	0	0	0
373	518	36.7	109.7	466.3	373	58.7	2024-01-08 18:00:00	2024	1	8	18	1	0	1	0	0	0	0
441	421.9	23	141	545	436	52	2024-01-08 17:00:00	2024	1	8	17	1	0	1	0	0	0	0
379	373.7	17	151	473.8	379	49.7	2024-01-08 16:00:00	2024	1	8	16	1	0	1	0	0	0	0
381	325.5	11	161	476.3	381	47.3	2024-01-08 15:00:00	2024	1	8	15	1	0	1	0	0	0	0
410	277.2	5	171	512.5	410	45	2024-01-08 14:00:00	2024	1	8	14	1	0	1	0	0	0	0
397	271.8	6.7	154.3	496.3	397	41.7	2024-01-08 13:00:00	2024	1	8	13	1	0	1	0	0	0	0
363	266.3	8.3	137.7	453.8	363	38.3	2024-01-08 12:00:00	2024	1	8	12	1	0	1	0	0	0	0
465	260.9	10	121	569	455	35	2024-01-08 11:00:00	2024	1	8	11	1	0	1	0	0	0	0
355	313.8	15	84	443.8	355	30	2024-01-08 10:00:00	2024	1	8	10	1	0	1	0	0	0	0
355	366.7	20	47	443.8	355	25	2024-01-08 09:00:00	2024	1	8	9	1	0	1	0	0	0	0
365	419.6	25	10	456.3	365	20	2024-01-08 08:00:00	2024	1	8	8	1	0	1	0	0	0	0
365	418.2	24	9.3	456.3	365	17.7	2024-01-08 07:00:00	2024	1	8	7	1	0	1	0	0	0	0
378	416.9	23	8.7	472.5	378	15.3	2024-01-08 06:00:00	2024	1	8	6	1	0	1	0	0	0	0
401	415.5	22	8	501.3	401	13	2024-01-08 05:00:00	2024	1	8	5	1	0	1	0	0	0	0
411	456	25.7	9.3	514	411	16.3	2024-01-08 04:00:00	2024	1	8	4	1	0	1	0	0	0	0
475	496.4	29.3	10.7	578.8	463	19.7	2024-01-08 03:00:00	2024	1	8	3	1	0	1	0	0	0	0
500	536.9	33	12	610	488	23	2024-01-08 02:00:00	2024	1	8	2	1	0	1	0	0	0	0
500	585.4	38.3	17.3	643.8	515	35.3	2024-01-08 01:00:00	2024	1	8	1	1	0	1	0	0	0	0
500	633.8	43.7	22.7	645	516	47.7	2024-01-08	2024	1	8	0	1	0	1	0	0	0	0
477	682.2	49	28	581.3	465	60	2024-01-07 23:00:00	2024	1	7	23	1	0	1	0	0	0	0
500	660.8	48	39.3	903	722	60	2024-01-07 22:00:00	2024	1	7	22	1	0	1	0	0	0	0
451	639.4	47	50.7	555	444	60	2024-01-07 21:00:00	2024	1	7	21	1	0	1	0	0	0	0
384	618	46	62	480	384	60	2024-01-07 20:00:00	2024	1	7	20	1	0	1	0	0	0	0
385	541.8	38	82.7	481.3	385	53.3	2024-01-07 19:00:00	2024	1	7	19	1	0	1	0	0	0	0
392	465.5	30	103.3	490	392	46.7	2024-01-07 18:00:00	2024	1	7	18	1	0	1	0	0	0	0
384	389.3	22	124	480	384	40	2024-01-07 17:00:00	2024	1	7	17	1	0	1	0	0	0	0
374	340.2	16.3	139.3	467.9	374.33	39	2024-01-07 16:00:00	2024	1	7	16	1	0	1	0	0	0	0
357	291.2	10.7	154.7	446.3	357	38	2024-01-07 15:00:00	2024	1	7	15	1	0	1	0	0	0	0
355	242.2	5	170	443.8	355	37	2024-01-07 14:00:00	2024	1	7	14	1	0	1	0	0	0	0
337	241.4	7.3	152	421.3	337	35	2024-01-07 13:00:00	2024	1	7	13	1	0	1	0	0	0	0
295	240.6	9.7	134	368.8	295	33	2024-01-07 12:00:00	2024	1	7	12	1	0	0	0	0	0	1
259	239.9	12	116	323.8	259	31	2024-01-07 11:00:00	2024	1	7	11	1	0	0	0	0	0	1
264	298.2	18	82	330.4	264.33	28	2024-01-07 10:00:00	2024	1	7	10	1	0	0	0	0	0	1
260	356.6	24	48	325	260	25	2024-01-07 09:00:00	2024	1	7	9	1	0	0	0	0	0	1
275	414.9	30	14	343.8	275	22	2024-01-07 08:00:00	2024	1	7	8	1	0	0	0	0	0	1
306	409.9	29	11.7	382.5	306	19	2024-01-07 07:00:00	2024	1	7	7	1	0	1	0	0	0	0
314	404.8	28	9.3	392.5	314	16	2024-01-07 06:00:00	2024	1	7	6	1	0	1	0	0	0	0
360	399.8	27	7	450	360	13	2024-01-07 05:00:00	2024	1	7	5	1	0	1	0	0	0	0
363	452.7	31.3	6.3	453.8	363	15.3	2024-01-07 04:00:00	2024	1	7	4	1	0	1	0	0	0	0
370	505.6	35.7	5.7	463	370	17.7	2024-01-07 03:00:00	2024	1	7	3	1	0	1	0	0	0	0
384	558.5	40	5	480	384	20	2024-01-07 02:00:00	2024	1	7	2	1	0	1	0	0	0	0
422	603.2	44.3	8.3	526.3	421	31.3	2024-01-07 01:00:00	2024	1	7	1	1	0	1	0	0	0	0
387	648	48.7	11.7	483.8	387	42.7	2024-01-07	2024	1	7	0	1	0	1	0	0	0	0
396	692.7	53	15	495	396	54	2024-01-06 23:00:00	2024	1	6	23	1	0	1	0	0	0	0
363	669.6	51.3	29.7	453.8	363	57.3	2024-01-06 22:00:00	2024	1	6	22	1	0	1	0	0	0	0
333	646.4	49.7	44.3	416.7	333.33	60.7	2024-01-06 21:00:00	2024	1	6	21	1	0	1	0	0	0	0
302	623.3	48	59	377.5	302	64	2024-01-06 20:00:00	2024	1	6	20	1	0	1	0	0	0	0
292	551.7	39.7	80	365	292	57.3	2024-01-06 19:00:00	2024	1	6	19	1	0	0	0	0	0	1
263	480.1	31.3	101	328.8	263	50.7	2024-01-06 18:00:00	2024	1	6	18	1	0	0	0	0	0	1
279	408.5	23	122	348.8	279	44	2024-01-06 17:00:00	2024	1	6	17	1	0	0	0	0	0	1
271	368.4	16.7	141	338.8	271	42.3	2024-01-06 16:00:00	2024	1	6	16	1	0	0	0	0	0	1
278	328.4	10.3	160	348	278	40.7	2024-01-06 15:00:00	2024	1	6	15	1	0	0	0	0	0	1
257	288.3	4	179	321.3	257	39	2024-01-06 14:00:00	2024	1	6	14	1	0	0	0	0	0	1
256	280.5	6.3	160	320	256	36.3	2024-01-06 13:00:00	2024	1	6	13	1	0	0	0	0	0	1
235	272.7	8.7	141	293.8	235	33.7	2024-01-06 12:00:00	2024	1	6	12	1	0	0	0	0	0	1
184	265	11	122	230	184	31	2024-01-06 11:00:00	2024	1	6	11	1	0	0	0	1	0	0
179	325.8	17.3	86	223.8	179	27.3	2024-01-06 10:00:00	2024	1	6	10	1	0	0	0	1	0	0
174	386.7	23.7	50	217.5	174	23.7	2024-01-06 09:00:00	2024	1	6	9	1	0	0	0	1	0	0
169	447.6	30	14	211.3	169	20	2024-01-06 08:00:00	2024	1	6	8	1	0	0	0	1	0	0
178	459.3	29.3	10	222.5	178	17.3	2024-01-06 07:00:00	2024	1	6	7	1	0	0	0	1	0	0
202	471	28.7	6	252.5	202	14.7	2024-01-06 06:00:00	2024	1	6	6	1	0	0	0	0	0	1
223	482.6	28	2	278.8	223	12	2024-01-06 05:00:00	2024	1	6	5	1	0	0	0	0	0	1
212	518.4	30	5.7	265	212	16	2024-01-06 04:00:00	2024	1	6	4	1	0	0	0	0	0	1
233	554.2	32	9.3	291.3	233	20	2024-01-06 03:00:00	2024	1	6	3	1	0	0	0	0	0	1
238	590	34	13	297.5	238	24	2024-01-06 02:00:00	2024	1	6	2	1	0	0	0	0	0	1
298	642.3	38	18.3	372.5	298	36	2024-01-06 01:00:00	2024	1	6	1	1	0	0	0	0	0	1
345	694.7	42	23.7	431.3	345	48	2024-01-06	2024	1	6	0	1	0	1	0	0	0	0
368	747	46	29	460	368	60	2024-01-05 23:00:00	2024	1	5	23	1	0	1	0	0	0	0
353	728.9	45	41.7	441.3	353	63.3	2024-01-05 22:00:00	2024	1	5	22	1	0	1	0	0	0	0
350	710.8	44	54.3	437.5	350	66.7	2024-01-05 21:00:00	2024	1	5	21	1	0	1	0	0	0	0
341	692.7	43	67	426.3	341	70	2024-01-05 20:00:00	2024	1	5	20	1	0	1	0	0	0	0
277	616.7	36.3	84.7	346.3	277	64	2024-01-05 19:00:00	2024	1	5	19	1	0	0	0	0	0	1
265	540.6	29.7	102.3	331.3	265	58	2024-01-05 18:00:00	2024	1	5	18	1	0	0	0	0	0	1
271	464.5	23	120	338.8	271	52	2024-01-05 17:00:00	2024	1	5	17	1	0	0	0	0	0	1
258	421.4	16.7	138.7	322.5	258	53.3	2024-01-05 16:00:00	2024	1	5	16	1	0	0	0	0	0	1
246	378.2	10.3	157.3	307.5	246	54.7	2024-01-05 15:00:00	2024	1	5	15	1	0	0	0	0	0	1
257	335	4	176	321	257	56	2024-01-05 14:00:00	2024	1	5	14	1	0	0	0	0	0	1
234	348.8	5.3	161.7	292.5	234	52.7	2024-01-05 13:00:00	2024	1	5	13	1	0	0	0	0	0	1
233	362.6	6.7	147.3	291.3	233	49.3	2024-01-05 12:00:00	2024	1	5	12	1	0	0	0	0	0	1
231	376.4	8	133	288.8	231	46	2024-01-05 11:00:00	2024	1	5	11	1	0	0	0	0	0	1
191	435	13.3	92	238.8	191	38.7	2024-01-05 10:00:00	2024	1	5	10	1	0	0	0	1	0	0
206	493.5	18.7	51	257.5	206	31.3	2024-01-05 09:00:00	2024	1	5	9	1	0	0	0	0	0	1
190	552.1	24	10	238	190	24	2024-01-05 08:00:00	2024	1	5	8	1	0	0	0	1	0	0
235	533.4	22	11	293.8	235	22.7	2024-01-05 07:00:00	2024	1	5	7	1	0	0	0	0	0	1
272	514.7	20	12	340	272	21.3	2024-01-05 06:00:00	2024	1	5	6	1	0	0	0	0	0	1
277	496.1	18	13	346.3	277	20	2024-01-05 05:00:00	2024	1	5	5	1	0	0	0	0	0	1
283	533.6	21.3	14.3	353.8	283	21.7	2024-01-05 04:00:00	2024	1	5	4	1	0	0	0	0	0	1
321	571.1	24.7	15.7	401.3	321	23.3	2024-01-05 03:00:00	2024	1	5	3	1	0	1	0	0	0	0
282	608.7	28	17	353	282	25	2024-01-05 02:00:00	2024	1	5	2	1	0	0	0	0	0	1
357	643.9	31.7	23	446.3	357	37.3	2024-01-05 01:00:00	2024	1	5	1	1	0	1	0	0	0	0
366	679.1	35.3	29	457.5	366	49.7	2024-01-05	2024	1	5	0	1	0	1	0	0	0	0
352	714.3	39	35	440	352	62	2024-01-04 23:00:00	2024	1	4	23	1	0	1	0	0	0	0
344	687.5	39	44.7	430	344	62	2024-01-04 22:00:00	2024	1	4	22	1	0	1	0	0	0	0
320	660.6	39	54.3	400	320	62	2024-01-04 21:00:00	2024	1	4	21	1	0	1	0	0	0	0
343	633.8	39	64	429	343	62	2024-01-04 20:00:00	2024	1	4	20	1	0	1	0	0	0	0
297	559.1	33.7	81.7	371.3	297	56	2024-01-04 19:00:00	2024	1	4	19	1	0	0	0	0	0	1
308	484.4	28.3	99.3	385	308	50	2024-01-04 18:00:00	2024	1	4	18	1	0	1	0	0	0	0
303	409.7	23	117	378.8	303	44	2024-01-04 17:00:00	2024	1	4	17	1	0	1	0	0	0	0
313	379.7	17	140.3	391.3	313	45.3	2024-01-04 16:00:00	2024	1	4	16	1	0	1	0	0	0	0
312	349.8	11	163.7	390	312	46.7	2024-01-04 15:00:00	2024	1	4	15	1	0	1	0	0	0	0
108	319.8	5	187	55	35	48	2024-01-04 14:00:00	2024	1	4	14	1	0	0	0	0	1	0
289	334	6.7	168.7	361.3	289	46	2024-01-04 13:00:00	2024	1	4	13	1	0	0	0	0	0	1
265	348.2	8.3	150.3	331.3	265	44	2024-01-04 12:00:00	2024	1	4	12	1	0	0	0	0	0	1
229	362.4	10	132	286.3	229	42	2024-01-04 11:00:00	2024	1	4	11	1	0	0	0	0	0	1
201	419.8	15.7	91.7	251.3	201	36.7	2024-01-04 10:00:00	2024	1	4	10	1	0	0	0	0	0	1
203	477.2	21.3	51.3	253.8	203	31.3	2024-01-04 09:00:00	2024	1	4	9	1	0	0	0	0	0	1
203	534.6	27	11	253.8	203	26	2024-01-04 08:00:00	2024	1	4	8	1	0	0	0	0	0	1
202	510.5	24.3	13.7	253	202	24	2024-01-04 07:00:00	2024	1	4	7	1	0	0	0	0	0	1
211	486.3	21.7	16.3	263.8	211	22	2024-01-04 06:00:00	2024	1	4	6	1	0	0	0	0	0	1
251	462.2	19	19	313.8	251	20	2024-01-04 05:00:00	2024	1	4	5	1	0	0	0	0	0	1
265	505.8	23.7	17.7	331.3	265	21	2024-01-04 04:00:00	2024	1	4	4	1	0	0	0	0	0	1
287	549.4	28.3	16.3	358.8	287	22	2024-01-04 03:00:00	2024	1	4	3	1	0	0	0	0	0	1
301	592.9	33	15	376.3	301	23	2024-01-04 02:00:00	2024	1	4	2	1	0	1	0	0	0	0
286	640.6	38.7	18.7	358	286	35.3	2024-01-04 01:00:00	2024	1	4	1	1	0	0	0	0	0	1
340	688.3	44.3	22.3	425	340	47.7	2024-01-04	2024	1	4	0	1	0	1	0	0	0	0
359	735.9	50	26	448.8	359	60	2024-01-03 23:00:00	2024	1	3	23	1	0	1	0	0	0	0
367	709.7	49.3	40.7	458.8	367	64	2024-01-03 22:00:00	2024	1	3	22	1	0	1	0	0	0	0
352	683.4	48.7	55.3	440	352	68	2024-01-03 21:00:00	2024	1	3	21	1	0	1	0	0	0	0
309	657.1	48	70	386.3	309	72	2024-01-03 20:00:00	2024	1	3	20	1	0	1	0	0	0	0
353	579.7	39.7	90.3	441	353	65	2024-01-03 19:00:00	2024	1	3	19	1	0	1	0	0	0	0
312	502.3	31.3	110.7	390	312	58	2024-01-03 18:00:00	2024	1	3	18	1	0	1	0	0	0	0
358	424.9	23	131	447.5	358	51	2024-01-03 17:00:00	2024	1	3	17	1	0	1	0	0	0	0
359	384.4	16.7	145.7	448.8	359	50.7	2024-01-03 16:00:00	2024	1	3	16	1	0	1	0	0	0	0
369	343.9	10.3	160.3	461.3	369	50.3	2024-01-03 15:00:00	2024	1	3	15	1	0	1	0	0	0	0
368	303.5	4	175	460	368	50	2024-01-03 14:00:00	2024	1	3	14	1	0	1	0	0	0	0
391	322.9	5.7	161	489	391	47.3	2024-01-03 13:00:00	2024	1	3	13	1	0	1	0	0	0	0
353	342.4	7.3	147	441.3	353	44.7	2024-01-03 12:00:00	2024	1	3	12	1	0	1	0	0	0	0
355	361.8	9	133	443.8	355	42	2024-01-03 11:00:00	2024	1	3	11	1	0	1	0	0	0	0
329	416.1	14	91.7	411.3	329	35.7	2024-01-03 10:00:00	2024	1	3	10	1	0	1	0	0	0	0
324	470.4	19	50.3	405	324	29.3	2024-01-03 09:00:00	2024	1	3	9	1	0	1	0	0	0	0
353	524.7	24	9	441.3	353	23	2024-01-03 08:00:00	2024	1	3	8	1	0	1	0	0	0	0
323	497.8	22	11	404	323	20.7	2024-01-03 07:00:00	2024	1	3	7	1	0	1	0	0	0	0
365	471	20	13	456.3	365	18.3	2024-01-03 06:00:00	2024	1	3	6	1	0	1	0	0	0	0
355	444.1	18	15	443.8	355	16	2024-01-03 05:00:00	2024	1	3	5	1	0	1	0	0	0	0
335	472.3	20.7	17	418.8	335	20	2024-01-03 04:00:00	2024	1	3	4	1	0	1	0	0	0	0
337	500.5	23.3	19	421.3	337	24	2024-01-03 03:00:00	2024	1	3	3	1	0	1	0	0	0	0
366	528.7	26	21	457.5	366	28	2024-01-03 02:00:00	2024	1	3	2	1	0	1	0	0	0	0
404	570	30.7	26.3	505	404	39	2024-01-03 01:00:00	2024	1	3	1	1	0	1	0	0	0	0
384	611.2	35.3	31.7	480	384	50	2024-01-03	2024	1	3	0	1	0	1	0	0	0	0
437	652.5	40	37	541.3	433	61	2024-01-02 23:00:00	2024	1	2	23	1	0	1	0	0	0	0
461	625.6	40.3	45	565	452	60	2024-01-02 22:00:00	2024	1	2	22	1	0	1	0	0	0	0
441	598.8	40.7	53	545	436	59	2024-01-02 21:00:00	2024	1	2	21	1	0	1	0	0	0	0
400	571.9	41	61	500	400	58	2024-01-02 20:00:00	2024	1	2	20	1	0	1	0	0	0	0
389	497.2	34.3	78.3	486.3	389	52.7	2024-01-02 19:00:00	2024	1	2	19	1	0	1	0	0	0	0
471	422.5	27.7	95.7	575	460	47.3	2024-01-02 18:00:00	2024	1	2	18	1	0	1	0	0	0	0
302	347.8	21	113	377.5	302	42	2024-01-02 17:00:00	2024	1	2	17	1	0	1	0	0	0	0
242	310.9	15.3	131.7	302.5	242	41	2024-01-02 16:00:00	2024	1	2	16	1	0	0	0	0	0	1
273	273.9	9.7	150.3	341.3	273	40	2024-01-02 15:00:00	2024	1	2	15	1	0	0	0	0	0	1
385	236.9	4	169	481.3	385	39	2024-01-02 14:00:00	2024	1	2	14	1	0	1	0	0	0	0
266	229	5.7	149.7	335.2	266	36.3	2024-01-02 13:00:00	2024	1	2	13	1	0	0	0	0	0	1
430	221	7.3	130.3	534	427	33.7	2024-01-02 12:00:00	2024	1	2	12	1	0	1	0	0	0	0
85	213	9	111	43	28	31	2024-01-02 11:00:00	2024	1	2	11	1	0	0	1	0	0	0
94	258.9	13.7	79.3	48.7	32.33	27	2024-01-02 10:00:00	2024	1	2	10	1	0	0	1	0	0	0
103	304.8	18.3	47.7	54.3	36.67	23	2024-01-02 09:00:00	2024	1	2	9	1	0	0	0	0	1	0
115	350.7	23	16	60	41	19	2024-01-02 08:00:00	2024	1	2	8	1	0	0	0	0	1	0
192	347.4	22.3	15	115	87.33	17	2024-01-02 07:00:00	2024	1	2	7	1	0	0	0	1	0	0
254	344.1	21.7	14	170	133.67	15	2024-01-02 06:00:00	2024	1	2	6	1	0	0	0	0	0	1
180	340.8	21	13	225	180	13	2024-01-02 05:00:00	2024	1	2	5	1	0	0	0	1	0	0
180	383.2	25	11.3	225	180	15	2024-01-02 04:00:00	2024	1	2	4	1	0	0	0	1	0	0
180	425.6	29	9.7	225	180	17	2024-01-02 03:00:00	2024	1	2	3	1	0	0	0	1	0	0
227	468	33	8	283.8	227	19	2024-01-02 02:00:00	2024	1	2	2	1	0	0	0	0	0	1
342	500.3	37.3	10.7	427.5	342	28.7	2024-01-02 01:00:00	2024	1	2	1	1	0	1	0	0	0	0
280	532.6	41.7	13.3	350	280	38.3	2024-01-02	2024	1	2	0	1	0	0	0	0	0	1
395	564.9	46	16	493.8	395	48	2024-01-01 23:00:00	2024	1	1	23	1	0	1	0	0	0	0
430	538.3	47.3	25.7	533.8	427	50.7	2024-01-01 22:00:00	2024	1	1	22	1	0	1	0	0	0	0
442	511.6	48.7	35.3	546.3	437	53.3	2024-01-01 21:00:00	2024	1	1	21	1	0	1	0	0	0	0
260	485	50	45	325	260	56	2024-01-01 20:00:00	2024	1	1	20	1	0	0	0	0	0	1
172	414.6	41	65	215	172	50	2024-01-01 19:00:00	2024	1	1	19	1	0	0	0	1	0	0
173	344.1	32	85	216.3	173	44	2024-01-01 18:00:00	2024	1	1	18	1	0	0	0	1	0	0
171	273.7	23	105	214	171	38	2024-01-01 17:00:00	2024	1	1	17	1	0	0	0	1	0	0
215	244.5	17.3	120.3	268.8	215	35.7	2024-01-01 16:00:00	2024	1	1	16	1	0	0	0	0	0	1
292	215.3	11.7	135.7	365	292	33.3	2024-01-01 15:00:00	2024	1	1	15	1	0	0	0	0	0	1
373	186.2	6	151	466.3	373	31	2024-01-01 14:00:00	2024	1	1	14	1	0	1	0	0	0	0
294	189.5	7.3	134	367.5	294	29	2024-01-01 13:00:00	2024	1	1	13	1	0	0	0	0	0	1
281	192.8	8.7	117	351.3	281	27	2024-01-01 12:00:00	2024	1	1	12	1	0	0	0	0	0	1
293	196.1	10	100	366	293	25	2024-01-01 11:00:00	2024	1	1	11	1	0	0	0	0	0	1
170	233.6	13.7	72.3	212.5	170	23	2024-01-01 10:00:00	2024	1	1	10	1	0	0	0	1	0	0
258	271.2	17.3	44.7	171.3	137	21	2024-01-01 09:00:00	2024	1	1	9	1	0	0	0	0	0	1
242	308.7	21	17	156.3	125	19	2024-01-01 08:00:00	2024	1	1	8	1	0	0	0	0	0	1
248	306.8	20.3	15.3	161.3	129	16.3	2024-01-01 07:00:00	2024	1	1	7	1	0	0	0	0	0	1
240	304.8	19.7	13.7	153.8	123	13.7	2024-01-01 06:00:00	2024	1	1	6	1	0	0	0	0	0	1
242	302.9	19	12	156	125	11	2024-01-01 05:00:00	2024	1	1	5	1	0	0	0	0	0	1
240	351.5	22.3	12	153.8	123	13.3	2024-01-01 04:00:00	2024	1	1	4	1	0	0	0	0	0	1
159	400.2	25.7	12	198.8	159	15.7	2024-01-01 03:00:00	2024	1	1	3	1	0	0	0	1	0	0
195	448.8	29	12	243.8	195	18	2024-01-01 02:00:00	2024	1	1	2	1	0	0	0	1	0	0
225	480.5	33	15.7	281.3	225	27	2024-01-01 01:00:00	2024	1	1	1	1	0	0	0	0	0	1
360	512.2	37	19.3	450	360	36	2024-01-01	2024	1	1	0	1	0	1	0	0	0	0
82	209.7	29	72.3	33.8	27	15.3	2024-02-28 19:00:00	2024	2	28	19	1	0	0	1	0	0	0
76	156.2	17	95.7	30	24	11.7	2024-02-28 18:00:00	2024	2	28	18	1	0	0	1	0	0	0
67	102.7	5	119	25	20	8	2024-02-28 17:00:00	2024	2	28	17	1	0	0	1	0	0	0
76	97.1	4	123	30	24	8.3	2024-02-28 16:00:00	2024	2	28	16	1	0	0	1	0	0	0
104	91.4	3	127	46.3	37	8.7	2024-02-28 15:00:00	2024	2	28	15	1	0	0	0	0	1	0
76	85.8	2	131	30	24	9	2024-02-28 14:00:00	2024	2	28	14	1	0	0	1	0	0	0
123	94.9	3.3	122.7	55	44	11.7	2024-02-28 13:00:00	2024	2	28	13	1	0	0	0	0	1	0
163	104.1	4.7	114.3	81.3	65	14.3	2024-02-28 12:00:00	2024	2	28	12	1	0	0	0	1	0	0
208	113.2	6	106	260	208	17	2024-02-28 11:00:00	2024	2	28	11	1	0	0	0	0	0	1
186	138.5	8.3	81	232.5	186	15	2024-02-28 10:00:00	2024	2	28	10	1	0	0	0	1	0	0
200	163.8	10.7	56	116.3	93	13	2024-02-28 09:00:00	2024	2	28	9	1	0	0	0	1	0	0
160	189.1	13	31	78.8	63	11	2024-02-28 08:00:00	2024	2	28	8	1	0	0	0	1	0	0
197	191.4	14	27	114	91	10	2024-02-28 07:00:00	2024	2	28	7	1	0	0	0	1	0	0
160	193.8	15	23	78.8	63	9	2024-02-28 06:00:00	2024	2	28	6	1	0	0	0	1	0	0
187	196.1	16	19	103.8	83	8	2024-02-28 05:00:00	2024	2	28	5	1	0	0	0	1	0	0
168	208	18.7	19.3	86.3	69	9	2024-02-28 04:00:00	2024	2	28	4	1	0	0	0	1	0	0
163	219.8	21.3	19.7	81.3	65	10	2024-02-28 03:00:00	2024	2	28	3	1	0	0	0	1	0	0
216	231.7	24	20	131.3	105	11	2024-02-28 02:00:00	2024	2	28	2	1	0	0	0	0	0	1
161	255	29.3	18.7	80	64	13.3	2024-02-28 01:00:00	2024	2	28	1	1	0	0	0	1	0	0
248	278.4	34.7	17.3	161.3	129	15.7	2024-02-28	2024	2	28	0	1	0	0	0	0	0	1
248	301.7	40	16	161.3	129	18	2024-02-27 23:00:00	2024	2	27	23	1	0	0	0	0	0	1
137	276.2	38.7	24	61.3	49	18.3	2024-02-27 22:00:00	2024	2	27	22	1	0	0	0	0	1	0
152	250.8	37.3	32	71.3	57	18.7	2024-02-27 21:00:00	2024	2	27	21	1	0	0	0	1	0	0
112	225.3	36	40	50	40	19	2024-02-27 20:00:00	2024	2	27	20	1	0	0	0	0	1	0
151	180.7	26.7	59.3	70	56	16.7	2024-02-27 19:00:00	2024	2	27	19	1	0	0	0	1	0	0
76	136.2	17.3	78.7	30	24	14.3	2024-02-27 18:00:00	2024	2	27	18	1	0	0	1	0	0	0
76	91.6	8	98	30	24	12	2024-02-27 17:00:00	2024	2	27	17	1	0	0	1	0	0	0
69	83.3	6	105.7	26.3	21	11.3	2024-02-27 16:00:00	2024	2	27	16	1	0	0	1	0	0	0
74	74.9	4	113.3	28.8	23	10.7	2024-02-27 15:00:00	2024	2	27	15	1	0	0	1	0	0	0
76	66.5	2	121	30	24	10	2024-02-27 14:00:00	2024	2	27	14	1	0	0	1	0	0	0
74	72	2.7	116	29	23	11.7	2024-02-27 13:00:00	2024	2	27	13	1	0	0	1	0	0	0
72	77.4	3.3	111	27.5	22	13.3	2024-02-27 12:00:00	2024	2	27	12	1	0	0	1	0	0	0
213	82.9	4	106	128.8	103	15	2024-02-27 11:00:00	2024	2	27	11	1	0	0	0	0	0	1
273	111.7	7	80.3	185	148	14.3	2024-02-27 10:00:00	2024	2	27	10	1	0	0	0	0	0	1
171	140.5	10	54.7	88.8	71	13.7	2024-02-27 09:00:00	2024	2	27	9	1	0	0	0	1	0	0
155	169.2	13	29	73.8	59	13	2024-02-27 08:00:00	2024	2	27	8	1	0	0	0	1	0	0
126	155.8	12	31	56.3	45	12	2024-02-27 07:00:00	2024	2	27	7	1	0	0	0	0	1	0
155	142.4	11	33	74	59	11	2024-02-27 06:00:00	2024	2	27	6	1	0	0	0	1	0	0
160	129	10	35	78.8	63	10	2024-02-27 05:00:00	2024	2	27	5	1	0	0	0	1	0	0
160	133.1	10.7	37.7	78.8	63	10.7	2024-02-27 04:00:00	2024	2	27	4	1	0	0	0	1	0	0
148	137.1	11.3	40.3	66.3	53	11.3	2024-02-27 03:00:00	2024	2	27	3	1	0	0	0	0	1	0
148	141.2	12	43	66.3	53	12	2024-02-27 02:00:00	2024	2	27	2	1	0	0	0	0	1	0
146	147.7	13.7	46.3	65.4	52.33	13.3	2024-02-27 01:00:00	2024	2	27	1	1	0	0	0	0	1	0
145	154.1	15.3	49.7	65	52	14.7	2024-02-27	2024	2	27	0	1	0	0	0	0	1	0
142	160.5	17	53	63.8	51	16	2024-02-26 23:00:00	2024	2	26	23	1	0	0	0	0	1	0
168	158.9	18	54	86.3	69	16.7	2024-02-26 22:00:00	2024	2	26	22	1	0	0	0	1	0	0
118	157.4	19	55	52.5	42	17.3	2024-02-26 21:00:00	2024	2	26	21	1	0	0	0	0	1	0
110	155.8	20	56	48.8	39	18	2024-02-26 20:00:00	2024	2	26	20	1	0	0	0	0	1	0
69	138.1	16.7	65	26.3	21	17.3	2024-02-26 19:00:00	2024	2	26	19	1	0	0	1	0	0	0
110	120.4	13.3	74	49	39	16.7	2024-02-26 18:00:00	2024	2	26	18	1	0	0	0	0	1	0
95	102.7	10	83	41.3	33	16	2024-02-26 17:00:00	2024	2	26	17	1	0	0	1	0	0	0
102	104.9	9.3	88.3	45	36	17	2024-02-26 16:00:00	2024	2	26	16	1	0	0	0	0	1	0
123	107	8.7	93.7	55	44	18	2024-02-26 15:00:00	2024	2	26	15	1	0	0	0	0	1	0
229	109.1	8	99	143.8	115	19	2024-02-26 14:00:00	2024	2	26	14	1	0	0	0	0	0	1
264	123.3	8.7	91.3	176.3	141	19.7	2024-02-26 13:00:00	2024	2	26	13	1	0	0	0	0	0	1
225	137.5	9.3	83.7	140	112	20.3	2024-02-26 12:00:00	2024	2	26	12	1	0	0	0	0	0	1
158	151.7	10	76	197.5	158	21	2024-02-26 11:00:00	2024	2	26	11	1	0	0	0	1	0	0
264	161.9	11.3	59.7	176.3	141	18.3	2024-02-26 10:00:00	2024	2	26	10	1	0	0	0	0	0	1
179	172	12.7	43.3	96.3	77	15.7	2024-02-26 09:00:00	2024	2	26	9	1	0	0	0	1	0	0
179	182.1	14	27	96.3	77	13	2024-02-26 08:00:00	2024	2	26	8	1	0	0	0	1	0	0
93	179.6	13	27.7	40	32	12	2024-02-26 07:00:00	2024	2	26	7	1	0	0	1	0	0	0
102	177	12	28.3	45	36	11	2024-02-26 06:00:00	2024	2	26	6	1	0	0	0	0	1	0
78	174.5	11	29	31.3	25	10	2024-02-26 05:00:00	2024	2	26	5	1	0	0	1	0	0	0
82	181.1	12.3	32	33.8	27	11	2024-02-26 04:00:00	2024	2	26	4	1	0	0	1	0	0	0
85	187.7	13.7	35	35	28	12	2024-02-26 03:00:00	2024	2	26	3	1	0	0	1	0	0	0
107	194.3	15	38	47.5	38	13	2024-02-26 02:00:00	2024	2	26	2	1	0	0	0	0	1	0
163	214.2	18.7	38	81.3	65	15	2024-02-26 01:00:00	2024	2	26	1	1	0	0	0	1	0	0
107	234	22.3	38	48	38	17	2024-02-26	2024	2	26	0	1	0	0	0	0	1	0
110	253.9	26	38	48.8	39	19	2024-02-25 23:00:00	2024	2	25	23	1	0	0	0	0	1	0
107	264.6	31.3	40.3	47.5	38	21	2024-02-25 22:00:00	2024	2	25	22	1	0	0	0	0	1	0
107	275.3	36.7	42.7	47.5	38	23	2024-02-25 21:00:00	2024	2	25	21	1	0	0	0	0	1	0
123	286	42	45	55	44	25	2024-02-25 20:00:00	2024	2	25	20	1	0	0	0	0	1	0
115	233.8	31.3	65.3	51.3	41	23.3	2024-02-25 19:00:00	2024	2	25	19	1	0	0	0	0	1	0
125	181.7	20.7	85.7	55.8	44.67	21.7	2024-02-25 18:00:00	2024	2	25	18	1	0	0	0	0	1	0
126	129.6	10	106	56.3	45	20	2024-02-25 17:00:00	2024	2	25	17	1	0	0	0	0	1	0
126	121.4	7.3	115.7	56.3	45	19	2024-02-25 16:00:00	2024	2	25	16	1	0	0	0	0	1	0
126	113.2	4.7	125.3	56.3	45	18	2024-02-25 15:00:00	2024	2	25	15	1	0	0	0	0	1	0
129	105	2	135	57.5	46	17	2024-02-25 14:00:00	2024	2	25	14	1	0	0	0	0	1	0
187	118.5	3.3	129	103.8	83	20	2024-02-25 13:00:00	2024	2	25	13	1	0	0	0	1	0	0
157	131.9	4.7	123	76.3	61	23	2024-02-25 12:00:00	2024	2	25	12	1	0	0	0	1	0	0
165	145.3	6	117	84	67	26	2024-02-25 11:00:00	2024	2	25	11	1	0	0	0	1	0	0
160	158.9	8.3	87.7	78.8	63	22	2024-02-25 10:00:00	2024	2	25	10	1	0	0	0	1	0	0
168	172.6	10.7	58.3	86.3	69	18	2024-02-25 09:00:00	2024	2	25	9	1	0	0	0	1	0	0
131	186.2	13	29	58.8	47	14	2024-02-25 08:00:00	2024	2	25	8	1	0	0	0	0	1	0
152	179.9	12.7	28	71.3	57	13	2024-02-25 07:00:00	2024	2	25	7	1	0	0	0	1	0	0
148	173.7	12.3	27	66.3	53	12	2024-02-25 06:00:00	2024	2	25	6	1	0	0	0	0	1	0
151	167.5	12	26	70	56	11	2024-02-25 05:00:00	2024	2	25	5	1	0	0	0	1	0	0
163	181.3	14	24	81.3	65	11	2024-02-25 04:00:00	2024	2	25	4	1	0	0	0	1	0	0
173	195.1	16	22	91.3	73	11	2024-02-25 03:00:00	2024	2	25	3	1	0	0	0	1	0	0
250	208.9	18	20	163.8	131	11	2024-02-25 02:00:00	2024	2	25	2	1	0	0	0	0	0	1
242	219.6	21	23.7	156.3	125	13.7	2024-02-25 01:00:00	2024	2	25	1	1	0	0	0	0	0	1
232	230.3	24	27.3	146.3	117	16.3	2024-02-25	2024	2	25	0	1	0	0	0	0	0	1
239	241	27	31	153	122	19	2024-02-24 23:00:00	2024	2	24	23	1	0	0	0	0	0	1
163	243.9	29.7	38.3	81.3	65	20	2024-02-24 22:00:00	2024	2	24	22	1	0	0	0	1	0	0
235	246.9	32.3	45.7	148.8	119	21	2024-02-24 21:00:00	2024	2	24	21	1	0	0	0	0	0	1
157	249.8	35	53	76.3	61	22	2024-02-24 20:00:00	2024	2	24	20	1	0	0	0	1	0	0
123	208.2	26.7	70.7	55	44	19.3	2024-02-24 19:00:00	2024	2	24	19	1	0	0	0	0	1	0
91	166.5	18.3	88.3	38.8	31	16.7	2024-02-24 18:00:00	2024	2	24	18	1	0	0	1	0	0	0
65	124.9	10	106	30	19	14	2024-02-24 17:00:00	2024	2	24	17	1	0	0	1	0	0	0
112	115.4	7.3	116	50	40	14.7	2024-02-24 16:00:00	2024	2	24	16	1	0	0	0	0	1	0
112	105.8	4.7	126	50	40	15.3	2024-02-24 15:00:00	2024	2	24	15	1	0	0	0	0	1	0
112	96.3	2	136	50	40	16	2024-02-24 14:00:00	2024	2	24	14	1	0	0	0	0	1	0
100	113.8	3.3	130.3	43.8	35	18	2024-02-24 13:00:00	2024	2	24	13	1	0	0	1	0	0	0
163	131.3	4.7	124.7	81.3	65	20	2024-02-24 12:00:00	2024	2	24	12	1	0	0	0	1	0	0
65	148.8	6	119	31	19	22	2024-02-24 11:00:00	2024	2	24	11	1	0	0	1	0	0	0
176	156.6	7.7	90.7	93.8	75	18.3	2024-02-24 10:00:00	2024	2	24	10	1	0	0	0	1	0	0
173	164.4	9.3	62.3	91.3	73	14.7	2024-02-24 09:00:00	2024	2	24	9	1	0	0	0	1	0	0
142	172.2	11	34	63.8	51	11	2024-02-24 08:00:00	2024	2	24	8	1	0	0	0	0	1	0
123	174.5	11.7	31.3	55	44	10	2024-02-24 07:00:00	2024	2	24	7	1	0	0	0	0	1	0
95	176.8	12.3	28.7	41.3	33	9	2024-02-24 06:00:00	2024	2	24	6	1	0	0	1	0	0	0
89	179.2	13	26	37.5	30	8	2024-02-24 05:00:00	2024	2	24	5	1	0	0	1	0	0	0
86	201.1	16.7	23.3	35.8	28.67	8.7	2024-02-24 04:00:00	2024	2	24	4	1	0	0	1	0	0	0
65	223.1	20.3	20.7	23.8	19	9.3	2024-02-24 03:00:00	2024	2	24	3	1	0	0	1	0	0	0
80	245.1	24	18	32.5	26	10	2024-02-24 02:00:00	2024	2	24	2	1	0	0	1	0	0	0
100	271.4	30.3	18	43.8	35	14	2024-02-24 01:00:00	2024	2	24	1	1	0	0	1	0	0	0
98	297.6	36.7	18	42.5	34	18	2024-02-24	2024	2	24	0	1	0	0	1	0	0	0
115	323.9	43	18	51.3	41	22	2024-02-23 23:00:00	2024	2	23	23	1	0	0	0	0	1	0
98	300.2	42.7	27.3	43	34	22	2024-02-23 22:00:00	2024	2	23	22	1	0	0	1	0	0	0
184	276.4	42.3	36.7	101.3	81	22	2024-02-23 21:00:00	2024	2	23	21	1	0	0	0	1	0	0
134	252.7	42	46	60	48	22	2024-02-23 20:00:00	2024	2	23	20	1	0	0	0	0	1	0
134	199.2	30.3	64	60	48	17.7	2024-02-23 19:00:00	2024	2	23	19	1	0	0	0	0	1	0
104	145.7	18.7	82	46.3	37	13.3	2024-02-23 18:00:00	2024	2	23	18	1	0	0	0	0	1	0
61	92.2	7	100	21.3	17	9	2024-02-23 17:00:00	2024	2	23	17	1	0	0	1	0	0	0
80	89.1	5.3	107	33	26	9.7	2024-02-23 16:00:00	2024	2	23	16	1	0	0	1	0	0	0
80	86	3.7	114	32.5	26	10.3	2024-02-23 15:00:00	2024	2	23	15	1	0	0	1	0	0	0
91	82.9	2	121	38.8	31	11	2024-02-23 14:00:00	2024	2	23	14	1	0	0	1	0	0	0
100	104.9	3.3	118.3	43.8	35	14.3	2024-02-23 13:00:00	2024	2	23	13	1	0	0	1	0	0	0
104	126.8	4.7	115.7	46.3	37	17.7	2024-02-23 12:00:00	2024	2	23	12	1	0	0	0	0	1	0
205	148.8	6	113	121.3	97	21	2024-02-23 11:00:00	2024	2	23	11	1	0	0	0	0	0	1
104	172	9	85.7	46	37	18	2024-02-23 10:00:00	2024	2	23	10	1	0	0	0	0	1	0
221	195.1	12	58.3	136.3	109	15	2024-02-23 09:00:00	2024	2	23	9	1	0	0	0	0	0	1
82	218.3	15	31	33.8	27	12	2024-02-23 08:00:00	2024	2	23	8	1	0	0	1	0	0	0
78	226.2	16.7	27.3	31.3	25	11.7	2024-02-23 07:00:00	2024	2	23	7	1	0	0	1	0	0	0
89	234.2	18.3	23.7	37.5	30	11.3	2024-02-23 06:00:00	2024	2	23	6	1	0	0	1	0	0	0
85	242.2	20	20	35	28	11	2024-02-23 05:00:00	2024	2	23	5	1	0	0	1	0	0	0
89	257.2	23.3	19.3	38	30	12.7	2024-02-23 04:00:00	2024	2	23	4	1	0	0	1	0	0	0
87	272.2	26.7	18.7	36.3	29	14.3	2024-02-23 03:00:00	2024	2	23	3	1	0	0	1	0	0	0
104	287.1	30	18	46.3	37	16	2024-02-23 02:00:00	2024	2	23	2	1	0	0	0	0	1	0
118	309.1	36	18	52.5	42	20.7	2024-02-23 01:00:00	2024	2	23	1	1	0	0	0	0	1	0
216	331.1	42	18	131.3	105	25.3	2024-02-23	2024	2	23	0	1	0	0	0	0	0	1
197	353.1	48	18	113.8	91	30	2024-02-22 23:00:00	2024	2	22	23	1	0	0	0	1	0	0
197	329.3	46.7	25	113.8	91	29	2024-02-22 22:00:00	2024	2	22	22	1	0	0	0	1	0	0
161	305.6	45.3	32	79.6	63.67	28	2024-02-22 21:00:00	2024	2	22	21	1	0	0	0	1	0	0
139	281.9	44	39	62.5	50	27	2024-02-22 20:00:00	2024	2	22	20	1	0	0	0	0	1	0
98	219.8	31.7	58	42.5	34	23	2024-02-22 19:00:00	2024	2	22	19	1	0	0	1	0	0	0
63	157.8	19.3	77	22.5	18	19	2024-02-22 18:00:00	2024	2	22	18	1	0	0	1	0	0	0
54	95.7	7	96	17.5	14	15	2024-02-22 17:00:00	2024	2	22	17	1	0	0	1	0	0	0
65	92.4	5.3	105.3	23.8	19	15.7	2024-02-22 16:00:00	2024	2	22	16	1	0	0	1	0	0	0
59	89.1	3.7	114.7	20	16	16.3	2024-02-22 15:00:00	2024	2	22	15	1	0	0	1	0	0	0
91	85.8	2	124	38.8	31	17	2024-02-22 14:00:00	2024	2	22	14	1	0	0	1	0	0	0
129	105.2	3.3	120.7	57.5	46	18	2024-02-22 13:00:00	2024	2	22	13	1	0	0	0	0	1	0
181	124.7	4.7	117.3	98.8	79	19	2024-02-22 12:00:00	2024	2	22	12	1	0	0	0	1	0	0
197	144.1	6	114	113.8	91	20	2024-02-22 11:00:00	2024	2	22	11	1	0	0	0	1	0	0
148	160.7	8	86.3	66.3	53	17	2024-02-22 10:00:00	2024	2	22	10	1	0	0	0	0	1	0
195	177.2	10	58.7	111	89	14	2024-02-22 09:00:00	2024	2	22	9	1	0	0	0	1	0	0
148	193.8	12	31	66.3	53	11	2024-02-22 08:00:00	2024	2	22	8	1	0	0	0	0	1	0
123	194.1	12.7	29.3	55	44	10.7	2024-02-22 07:00:00	2024	2	22	7	1	0	0	0	0	1	0
197	194.5	13.3	27.7	113.8	91	10.3	2024-02-22 06:00:00	2024	2	22	6	1	0	0	0	1	0	0
221	194.9	14	26	136.3	109	10	2024-02-22 05:00:00	2024	2	22	5	1	0	0	0	0	0	1
253	208.7	16.7	23.7	166.3	133	10.3	2024-02-22 04:00:00	2024	2	22	4	1	0	0	0	0	0	1
217	222.5	19.3	21.3	133	106	10.7	2024-02-22 03:00:00	2024	2	22	3	1	0	0	0	0	0	1
157	236.4	22	19	196.3	157	11	2024-02-22 02:00:00	2024	2	22	2	1	0	0	0	1	0	0
162	262	27.7	19	202.5	162	15	2024-02-22 01:00:00	2024	2	22	1	1	0	0	0	1	0	0
253	287.7	33.3	19	166.3	133	19	2024-02-22	2024	2	22	0	1	0	0	0	0	0	1
248	313.4	39	19	161.3	129	23	2024-02-21 23:00:00	2024	2	21	23	1	0	0	0	0	0	1
261	312.6	41.7	26	173.8	139	24.3	2024-02-21 22:00:00	2024	2	21	22	1	0	0	0	0	0	1
211	311.8	44.3	33	126.3	101	25.7	2024-02-21 21:00:00	2024	2	21	21	1	0	0	0	0	0	1
254	311.1	47	40	168	134	27	2024-02-21 20:00:00	2024	2	21	20	1	0	0	0	0	0	1
173	250	34	64	91.3	73	24	2024-02-21 19:00:00	2024	2	21	19	1	0	0	0	1	0	0
157	188.9	21	88	76.3	61	21	2024-02-21 18:00:00	2024	2	21	18	1	0	0	0	1	0	0
107	127.8	8	112	47.5	38	18	2024-02-21 17:00:00	2024	2	21	17	1	0	0	0	0	1	0
76	120.6	6	120.7	30	24	18.7	2024-02-21 16:00:00	2024	2	21	16	1	0	0	1	0	0	0
107	113.4	4	129.3	47.5	38	19.3	2024-02-21 15:00:00	2024	2	21	15	1	0	0	0	0	1	0
76	106.2	2	138	30	24	20	2024-02-21 14:00:00	2024	2	21	14	1	0	0	1	0	0	0
155	132.1	3.3	134	73.8	59	21.3	2024-02-21 13:00:00	2024	2	21	13	1	0	0	0	1	0	0
115	158	4.7	130	51.3	41	22.7	2024-02-21 12:00:00	2024	2	21	12	1	0	0	0	0	1	0
179	183.8	6	126	223.8	179	24	2024-02-21 11:00:00	2024	2	21	11	1	0	0	0	1	0	0
264	203.7	9	95	176.3	141	20	2024-02-21 10:00:00	2024	2	21	10	1	0	0	0	0	0	1
152	223.5	12	64	71.3	57	16	2024-02-21 09:00:00	2024	2	21	9	1	0	0	0	1	0	0
257	243.4	15	33	170	136	12	2024-02-21 08:00:00	2024	2	21	8	1	0	0	0	0	0	1
98	249	17	28	42.5	34	12	2024-02-21 07:00:00	2024	2	21	7	1	0	0	1	0	0	0
67	254.6	19	23	25	20	12	2024-02-21 06:00:00	2024	2	21	6	1	0	0	1	0	0	0
139	260.3	21	18	62.5	50	12	2024-02-21 05:00:00	2024	2	21	5	1	0	0	0	0	1	0
168	270	23.3	16.3	86.3	69	12	2024-02-21 04:00:00	2024	2	21	4	1	0	0	0	1	0	0
171	279.7	25.7	14.7	88.8	71	12	2024-02-21 03:00:00	2024	2	21	3	1	0	0	0	1	0	0
155	289.5	28	13	73.8	59	12	2024-02-21 02:00:00	2024	2	21	2	1	0	0	0	1	0	0
168	296.9	31.3	15	86	69	15.3	2024-02-21 01:00:00	2024	2	21	1	1	0	0	0	1	0	0
152	304.3	34.7	17	71.3	57	18.7	2024-02-21	2024	2	21	0	1	0	0	0	1	0	0
184	311.6	38	19	101.3	81	22	2024-02-20 23:00:00	2024	2	20	23	1	0	0	0	1	0	0
229	283.2	35.3	28.7	143.8	115	21	2024-02-20 22:00:00	2024	2	20	22	1	0	0	0	0	0	1
176	254.8	32.7	38.3	93.8	75	20	2024-02-20 21:00:00	2024	2	20	21	1	0	0	0	1	0	0
203	226.4	30	48	119	95	19	2024-02-20 20:00:00	2024	2	20	20	1	0	0	0	0	0	1
129	187.9	21.7	68.3	57.5	46	17	2024-02-20 19:00:00	2024	2	20	19	1	0	0	0	0	1	0
78	149.4	13.3	88.7	31.3	25	15	2024-02-20 18:00:00	2024	2	20	18	1	0	0	1	0	0	0
69	110.9	5	109	26.3	21	13	2024-02-20 17:00:00	2024	2	20	17	1	0	0	1	0	0	0
74	115.2	4	116.3	28.8	23	14.3	2024-02-20 16:00:00	2024	2	20	16	1	0	0	1	0	0	0
61	119.4	3	123.7	21.3	17	15.7	2024-02-20 15:00:00	2024	2	20	15	1	0	0	1	0	0	0
74	123.7	2	131	29	23	17	2024-02-20 14:00:00	2024	2	20	14	1	0	0	1	0	0	0
102	144.1	3.7	122.3	45	36	20	2024-02-20 13:00:00	2024	2	20	13	1	0	0	0	0	1	0
150	164.6	5.3	113.7	67.5	54	23	2024-02-20 12:00:00	2024	2	20	12	1	0	0	0	0	1	0
163	185	7	105	81.3	65	26	2024-02-20 11:00:00	2024	2	20	11	1	0	0	0	1	0	0
240	210.9	10	78	153.8	123	21.7	2024-02-20 10:00:00	2024	2	20	10	1	0	0	0	0	0	1
248	236.7	13	51	161.3	129	17.3	2024-02-20 09:00:00	2024	2	20	9	1	0	0	0	0	0	1
195	262.6	16	24	111.3	89	13	2024-02-20 08:00:00	2024	2	20	8	1	0	0	0	1	0	0
241	267.5	18	20.3	155	124	12.3	2024-02-20 07:00:00	2024	2	20	7	1	0	0	0	0	0	1
195	272.3	20	16.7	111.3	89	11.7	2024-02-20 06:00:00	2024	2	20	6	1	0	0	0	1	0	0
179	277.2	22	13	96.3	77	11	2024-02-20 05:00:00	2024	2	20	5	1	0	0	0	1	0	0
208	275.8	22	18.7	123.8	99	13	2024-02-20 04:00:00	2024	2	20	4	1	0	0	0	0	0	1
224	274.5	22	24.3	138.8	111	15	2024-02-20 03:00:00	2024	2	20	3	1	0	0	0	0	0	1
224	273.1	22	30	138.8	111	17	2024-02-20 02:00:00	2024	2	20	2	1	0	0	0	0	0	1
220	274.1	24.3	32.3	135	108	21	2024-02-20 01:00:00	2024	2	20	1	1	0	0	0	0	0	1
224	275.1	26.7	34.7	138.8	111	25	2024-02-20	2024	2	20	0	1	0	0	0	0	0	1
224	276	29	37	138.8	111	29	2024-02-19 23:00:00	2024	2	19	23	1	0	0	0	0	0	1
195	260.5	30	38.7	111.3	89	27.7	2024-02-19 22:00:00	2024	2	19	22	1	0	0	0	1	0	0
157	244.9	31	40.3	76.3	61	26.3	2024-02-19 21:00:00	2024	2	19	21	1	0	0	0	1	0	0
131	229.4	32	42	58.8	47	25	2024-02-19 20:00:00	2024	2	19	20	1	0	0	0	0	1	0
157	187.5	24	58.3	76	61	22.7	2024-02-19 19:00:00	2024	2	19	19	1	0	0	0	1	0	0
137	145.7	16	74.7	61.3	49	20.3	2024-02-19 18:00:00	2024	2	19	18	1	0	0	0	0	1	0
155	103.9	8	91	73.8	59	18	2024-02-19 17:00:00	2024	2	19	17	1	0	0	0	1	0	0
93	114.2	9.3	82	40	32	17.3	2024-02-19 16:00:00	2024	2	19	16	1	0	0	1	0	0	0
74	124.5	10.7	73	28.8	23	16.7	2024-02-19 15:00:00	2024	2	19	15	1	0	0	1	0	0	0
72	134.8	12	64	27.5	22	16	2024-02-19 14:00:00	2024	2	19	14	1	0	0	1	0	0	0
74	138.9	12.3	59.7	29	23	17.7	2024-02-19 13:00:00	2024	2	19	13	1	0	0	1	0	0	0
65	143	12.7	55.3	23.8	19	19.3	2024-02-19 12:00:00	2024	2	19	12	1	0	0	1	0	0	0
65	147.1	13	51	23.8	19	21	2024-02-19 11:00:00	2024	2	19	11	1	0	0	1	0	0	0
104	146.1	12.7	47.3	46.3	37	19.3	2024-02-19 10:00:00	2024	2	19	10	1	0	0	0	0	1	0
82	145.1	12.3	43.7	33.8	27	17.7	2024-02-19 09:00:00	2024	2	19	9	1	0	0	1	0	0	0
69	144.1	12	40	26.3	21	16	2024-02-19 08:00:00	2024	2	19	8	1	0	0	1	0	0	0
82	137.7	10.3	42.3	34	27	15	2024-02-19 07:00:00	2024	2	19	7	1	0	0	1	0	0	0
63	131.3	8.7	44.7	22.5	18	14	2024-02-19 06:00:00	2024	2	19	6	1	0	0	1	0	0	0
76	124.9	7	47	30	24	13	2024-02-19 05:00:00	2024	2	19	5	1	0	0	1	0	0	0
85	133.8	8	46.3	35	28	13.3	2024-02-19 04:00:00	2024	2	19	4	1	0	0	1	0	0	0
104	142.8	9	45.7	46.3	37	13.7	2024-02-19 03:00:00	2024	2	19	3	1	0	0	0	0	1	0
123	151.7	10	45	55	44	14	2024-02-19 02:00:00	2024	2	19	2	1	0	0	0	0	1	0
104	162.4	11.7	44.7	46	37	15	2024-02-19 01:00:00	2024	2	19	1	1	0	0	0	0	1	0
134	173.1	13.3	44.3	60	48	16	2024-02-19	2024	2	19	0	1	0	0	0	0	1	0
152	183.8	15	44	71.3	57	17	2024-02-18 23:00:00	2024	2	18	23	1	0	0	0	1	0	0
129	178.2	15	49.7	57.5	46	18.7	2024-02-18 22:00:00	2024	2	18	22	1	0	0	0	0	1	0
160	172.6	15	55.3	78.8	63	20.3	2024-02-18 21:00:00	2024	2	18	21	1	0	0	0	1	0	0
195	166.9	15	61	111.3	89	22	2024-02-18 20:00:00	2024	2	18	20	1	0	0	0	1	0	0
261	164.2	13.3	68.3	173.8	139	22.7	2024-02-18 19:00:00	2024	2	18	19	1	0	0	0	0	0	1
192	161.5	11.7	75.7	109	87	23.3	2024-02-18 18:00:00	2024	2	18	18	1	0	0	0	1	0	0
193	158.7	10	83	241.3	193	24	2024-02-18 17:00:00	2024	2	18	17	1	0	0	0	1	0	0
175	168.5	9.7	88.3	218.8	175	26	2024-02-18 16:00:00	2024	2	18	16	1	0	0	0	1	0	0
175	178.2	9.3	93.7	218.8	175	28	2024-02-18 15:00:00	2024	2	18	15	1	0	0	0	1	0	0
208	187.9	9	99	123.8	99	30	2024-02-18 14:00:00	2024	2	18	14	1	0	0	0	0	0	1
151	206	11	87.7	188.8	151	29.3	2024-02-18 13:00:00	2024	2	18	13	1	0	0	0	1	0	0
242	224.1	13	76.3	156	125	28.7	2024-02-18 12:00:00	2024	2	18	12	1	0	0	0	0	0	1
192	242.2	15	65	240	192	28	2024-02-18 11:00:00	2024	2	18	11	1	0	0	0	1	0	0
176	252.3	15.3	57	220	176	26.7	2024-02-18 10:00:00	2024	2	18	10	1	0	0	0	1	0	0
178	262.4	15.7	49	222.5	178	25.3	2024-02-18 09:00:00	2024	2	18	9	1	0	0	0	1	0	0
171	272.5	16	41	213.8	171	24	2024-02-18 08:00:00	2024	2	18	8	1	0	0	0	1	0	0
182	278.8	15	42.3	227.5	182	24.7	2024-02-18 07:00:00	2024	2	18	7	1	0	0	0	1	0	0
185	285	14	43.7	231.3	185	25.3	2024-02-18 06:00:00	2024	2	18	6	1	0	0	0	1	0	0
204	291.2	13	45	255	204	26	2024-02-18 05:00:00	2024	2	18	5	1	0	0	0	0	0	1
249	297.8	14.7	38.7	311.3	249	23	2024-02-18 04:00:00	2024	2	18	4	1	0	0	0	0	0	1
243	304.4	16.3	32.3	303.8	243	20	2024-02-18 03:00:00	2024	2	18	3	1	0	0	0	0	0	1
315	311.1	18	26	393.8	315	17	2024-02-18 02:00:00	2024	2	18	2	1	0	1	0	0	0	0
327	331.5	22.7	30	408.8	327	23.3	2024-02-18 01:00:00	2024	2	18	1	1	0	1	0	0	0	0
314	351.9	27.3	34	393	314	29.7	2024-02-18	2024	2	18	0	1	0	1	0	0	0	0
357	372.3	32	38	446.3	357	36	2024-02-17 23:00:00	2024	2	17	23	1	0	1	0	0	0	0
375	356.6	33.3	48	468.8	375	37.7	2024-02-17 22:00:00	2024	2	17	22	1	0	1	0	0	0	0
294	340.8	34.7	58	367.5	294	39.3	2024-02-17 21:00:00	2024	2	17	21	1	0	0	0	0	0	1
223	325.1	36	68	278.8	223	41	2024-02-17 20:00:00	2024	2	17	20	1	0	0	0	0	0	1
196	279.2	28	83.7	245	196	38.3	2024-02-17 19:00:00	2024	2	17	19	1	0	0	0	1	0	0
181	233.2	20	99.3	227.1	181.67	35.7	2024-02-17 18:00:00	2024	2	17	18	1	0	0	0	1	0	0
161	187.3	12	115	201.3	161	33	2024-02-17 17:00:00	2024	2	17	17	1	0	0	0	1	0	0
160	181.5	8.7	128.7	200	160	36	2024-02-17 16:00:00	2024	2	17	16	1	0	0	0	1	0	0
211	175.7	5.3	142.3	263.8	211	39	2024-02-17 15:00:00	2024	2	17	15	1	0	0	0	0	0	1
223	169.8	2	156	278.8	223	42	2024-02-17 14:00:00	2024	2	17	14	1	0	0	0	0	0	1
226	186.9	3.3	146.3	282.5	226	41.7	2024-02-17 13:00:00	2024	2	17	13	1	0	0	0	0	0	1
204	204.1	4.7	136.7	255	204	41.3	2024-02-17 12:00:00	2024	2	17	12	1	0	0	0	0	0	1
261	221.2	6	127	173.8	139	41	2024-02-17 11:00:00	2024	2	17	11	1	0	0	0	0	0	1
195	231.7	8	94.3	243.8	195	33	2024-02-17 10:00:00	2024	2	17	10	1	0	0	0	1	0	0
184	242.2	10	61.7	230	184	25	2024-02-17 09:00:00	2024	2	17	9	1	0	0	0	1	0	0
171	252.7	12	29	213.8	171	17	2024-02-17 08:00:00	2024	2	17	8	1	0	0	0	1	0	0
151	255.6	12	23.7	188.8	151	14.3	2024-02-17 07:00:00	2024	2	17	7	1	0	0	0	1	0	0
224	258.5	12	18.3	138.8	111	11.7	2024-02-17 06:00:00	2024	2	17	6	1	0	0	0	0	0	1
276	261.5	12	13	188	150	9	2024-02-17 05:00:00	2024	2	17	5	1	0	0	0	0	0	1
235	276.4	14.3	15.7	148.8	119	10.7	2024-02-17 04:00:00	2024	2	17	4	1	0	0	0	0	0	1
269	291.4	16.7	18.3	181.3	145	12.3	2024-02-17 03:00:00	2024	2	17	3	1	0	0	0	0	0	1
207	306.4	19	21	258.8	207	14	2024-02-17 02:00:00	2024	2	17	2	1	0	0	0	0	0	1
273	321.8	22	29.7	341.3	273	20.3	2024-02-17 01:00:00	2024	2	17	1	1	0	0	0	0	0	1
326	337.1	25	38.3	407.5	326	26.7	2024-02-17	2024	2	17	0	1	0	1	0	0	0	0
272	352.5	28	47	340	272	33	2024-02-16 23:00:00	2024	2	16	23	1	0	0	0	0	0	1
230	341.2	29.7	55.7	287.5	230	34	2024-02-16 22:00:00	2024	2	16	22	1	0	0	0	0	0	1
207	329.9	31.3	64.3	258.8	207	35	2024-02-16 21:00:00	2024	2	16	21	1	0	0	0	0	0	1
207	318.6	33	73	258.8	207	36	2024-02-16 20:00:00	2024	2	16	20	1	0	0	0	0	0	1
256	273.1	25.3	89	168.8	135	33.3	2024-02-16 19:00:00	2024	2	16	19	1	0	0	0	0	0	1
184	227.6	17.7	105	101.3	81	30.7	2024-02-16 18:00:00	2024	2	16	18	1	0	0	0	1	0	0
203	182.1	10	121	119	95	28	2024-02-16 17:00:00	2024	2	16	17	1	0	0	0	0	0	1
203	176.1	7.3	138.3	118.8	95	32	2024-02-16 16:00:00	2024	2	16	16	1	0	0	0	0	0	1
211	170	4.7	155.7	126.3	101	36	2024-02-16 15:00:00	2024	2	16	15	1	0	0	0	0	0	1
258	164	2	173	171.3	137	40	2024-02-16 14:00:00	2024	2	16	14	1	0	0	0	0	0	1
232	172.2	3.3	157	146.3	117	38.3	2024-02-16 13:00:00	2024	2	16	13	1	0	0	0	0	0	1
151	180.3	4.7	141	188.8	151	36.7	2024-02-16 12:00:00	2024	2	16	12	1	0	0	0	1	0	0
228	188.5	6	125	143	114	35	2024-02-16 11:00:00	2024	2	16	11	1	0	0	0	0	0	1
210	203.7	8.3	90.7	262.5	210	27.3	2024-02-16 10:00:00	2024	2	16	10	1	0	0	0	0	0	1
211	218.9	10.7	56.3	126.3	101	19.7	2024-02-16 09:00:00	2024	2	16	9	1	0	0	0	0	0	1
165	234	13	22	83.8	67	12	2024-02-16 08:00:00	2024	2	16	8	1	0	0	0	1	0	0
163	230.9	12.3	21	81.3	65	11	2024-02-16 07:00:00	2024	2	16	7	1	0	0	0	1	0	0
163	227.8	11.7	20	81.3	65	10	2024-02-16 06:00:00	2024	2	16	6	1	0	0	0	1	0	0
163	224.7	11	19	81	65	9	2024-02-16 05:00:00	2024	2	16	5	1	0	0	0	1	0	0
163	248.4	13.7	20	81.3	65	10.3	2024-02-16 04:00:00	2024	2	16	4	1	0	0	0	1	0	0
248	272.2	16.3	21	161.3	129	11.7	2024-02-16 03:00:00	2024	2	16	3	1	0	0	0	0	0	1
190	295.9	19	22	237.5	190	13	2024-02-16 02:00:00	2024	2	16	2	1	0	0	0	1	0	0
190	312.8	22.3	30	237.5	190	19	2024-02-16 01:00:00	2024	2	16	1	1	0	0	0	1	0	0
256	329.7	25.7	38	320	256	25	2024-02-16	2024	2	16	0	1	0	0	0	0	0	1
206	346.7	29	46	258	206	31	2024-02-15 23:00:00	2024	2	15	23	1	0	0	0	0	0	1
268	333.2	30.7	55.7	335	268	33	2024-02-15 22:00:00	2024	2	15	22	1	0	0	0	0	0	1
246	319.8	32.3	65.3	307.5	246	35	2024-02-15 21:00:00	2024	2	15	21	1	0	0	0	0	0	1
157	306.4	34	75	196.3	157	37	2024-02-15 20:00:00	2024	2	15	20	1	0	0	0	1	0	0
123	259.5	26.3	92	55	44	34.7	2024-02-15 19:00:00	2024	2	15	19	1	0	0	0	0	1	0
118	212.6	18.7	109	52.5	42	32.3	2024-02-15 18:00:00	2024	2	15	18	1	0	0	0	0	1	0
118	165.7	11	126	52.5	42	30	2024-02-15 17:00:00	2024	2	15	17	1	0	0	0	0	1	0
118	160.5	8.3	136.7	53	42	32	2024-02-15 16:00:00	2024	2	15	16	1	0	0	0	0	1	0
107	155.2	5.7	147.3	47.5	38	34	2024-02-15 15:00:00	2024	2	15	15	1	0	0	0	0	1	0
156	150	3	158	195	156	36	2024-02-15 14:00:00	2024	2	15	14	1	0	0	0	1	0	0
267	149.6	4	139.7	333.8	267	33.7	2024-02-15 13:00:00	2024	2	15	13	1	0	0	0	0	0	1
192	149.2	5	121.3	240	192	31.3	2024-02-15 12:00:00	2024	2	15	12	1	0	0	0	1	0	0
266	148.8	6	103	178.8	143	29	2024-02-15 11:00:00	2024	2	15	11	1	0	0	0	0	0	1
223	174.3	8.3	75.3	138.3	110.67	22.7	2024-02-15 10:00:00	2024	2	15	10	1	0	0	0	0	0	1
160	199.8	10.7	47.7	78.8	63	16.3	2024-02-15 09:00:00	2024	2	15	9	1	0	0	0	1	0	0
129	225.3	13	20	57.5	46	10	2024-02-15 08:00:00	2024	2	15	8	1	0	0	0	0	1	0
104	223.1	13.3	18.7	46.3	37	9.3	2024-02-15 07:00:00	2024	2	15	7	1	0	0	0	0	1	0
104	221	13.7	17.3	46.3	37	8.7	2024-02-15 06:00:00	2024	2	15	6	1	0	0	0	0	1	0
104	218.9	14	16	46.3	37	8	2024-02-15 05:00:00	2024	2	15	5	1	0	0	0	0	1	0
126	245.7	17.3	15.3	56	45	9	2024-02-15 04:00:00	2024	2	15	4	1	0	0	0	0	1	0
95	272.5	20.7	14.7	41.3	33	10	2024-02-15 03:00:00	2024	2	15	3	1	0	0	1	0	0	0
91	299.4	24	14	38.8	31	11	2024-02-15 02:00:00	2024	2	15	2	1	0	0	1	0	0	0
102	318.8	28.3	16.7	45	36	16.3	2024-02-15 01:00:00	2024	2	15	1	1	0	0	0	0	1	0
126	338.3	32.7	19.3	56.3	45	21.7	2024-02-15	2024	2	15	0	1	0	0	0	0	1	0
221	357.7	37	22	136.3	109	27	2024-02-14 23:00:00	2024	2	14	23	1	0	0	0	0	0	1
129	341.2	39	30.3	58	46	29	2024-02-14 22:00:00	2024	2	14	22	1	0	0	0	0	1	0
180	324.7	41	38.7	225	180	31	2024-02-14 21:00:00	2024	2	14	21	1	0	0	0	1	0	0
266	308.1	43	47	178.8	143	33	2024-02-14 20:00:00	2024	2	14	20	1	0	0	0	0	0	1
129	257.4	33.3	64	57.5	46	30	2024-02-14 19:00:00	2024	2	14	19	1	0	0	0	0	1	0
100	206.6	23.7	81	43.8	35	27	2024-02-14 18:00:00	2024	2	14	18	1	0	0	1	0	0	0
126	155.8	14	98	56.3	45	24	2024-02-14 17:00:00	2024	2	14	17	1	0	0	0	0	1	0
100	141.8	10.7	109.3	44	35	24.7	2024-02-14 16:00:00	2024	2	14	16	1	0	0	1	0	0	0
137	127.8	7.3	120.7	61.3	49	25.3	2024-02-14 15:00:00	2024	2	14	15	1	0	0	0	0	1	0
150	113.8	4	132	67.5	54	26	2024-02-14 14:00:00	2024	2	14	14	1	0	0	0	0	1	0
200	123.5	5	119.3	116.3	93	24.7	2024-02-14 13:00:00	2024	2	14	13	1	0	0	0	1	0	0
207	133.3	6	106.7	258.8	207	23.3	2024-02-14 12:00:00	2024	2	14	12	1	0	0	0	0	0	1
153	143	7	94	191.3	153	22	2024-02-14 11:00:00	2024	2	14	11	1	0	0	0	1	0	0
208	152.5	8.3	72	123.8	99	18.3	2024-02-14 10:00:00	2024	2	14	10	1	0	0	0	0	0	1
152	162	9.7	50	190	152	14.7	2024-02-14 09:00:00	2024	2	14	9	1	0	0	0	1	0	0
123	171.6	11	28	55	44	11	2024-02-14 08:00:00	2024	2	14	8	1	0	0	0	0	1	0
95	180.3	11.7	26.3	41.3	33	9.7	2024-02-14 07:00:00	2024	2	14	7	1	0	0	1	0	0	0
110	189.1	12.3	24.7	48.8	39	8.3	2024-02-14 06:00:00	2024	2	14	6	1	0	0	0	0	1	0
134	197.8	13	23	60	48	7	2024-02-14 05:00:00	2024	2	14	5	1	0	0	0	0	1	0
139	221	16.7	21	62.5	50	8.3	2024-02-14 04:00:00	2024	2	14	4	1	0	0	0	0	1	0
179	244.1	20.3	19	96.3	77	9.7	2024-02-14 03:00:00	2024	2	14	3	1	0	0	0	1	0	0
150	267.3	24	17	67.5	54	11	2024-02-14 02:00:00	2024	2	14	2	1	0	0	0	0	1	0
157	305.6	29.7	16.7	76.3	61	15.7	2024-02-14 01:00:00	2024	2	14	1	1	0	0	0	1	0	0
168	343.9	35.3	16.3	86.3	69	20.3	2024-02-14	2024	2	14	0	1	0	0	0	1	0	0
211	382.3	41	16	126.3	101	25	2024-02-13 23:00:00	2024	2	13	23	1	0	0	0	0	0	1
186	370.6	44	22.3	232.5	186	26.7	2024-02-13 22:00:00	2024	2	13	22	1	0	0	0	1	0	0
208	358.9	47	28.7	124	99	28.3	2024-02-13 21:00:00	2024	2	13	21	1	0	0	0	0	0	1
187	347.2	50	35	103.8	83	30	2024-02-13 20:00:00	2024	2	13	20	1	0	0	0	1	0	0
187	281.9	38	54	103.8	83	25.3	2024-02-13 19:00:00	2024	2	13	19	1	0	0	0	1	0	0
157	216.5	26	73	76.3	61	20.7	2024-02-13 18:00:00	2024	2	13	18	1	0	0	0	1	0	0
148	151.2	14	92	66.3	53	16	2024-02-13 17:00:00	2024	2	13	17	1	0	0	0	0	1	0
163	137.5	10.7	105	81.3	65	16	2024-02-13 16:00:00	2024	2	13	16	1	0	0	0	1	0	0
187	123.9	7.3	118	103.8	83	16	2024-02-13 15:00:00	2024	2	13	15	1	0	0	0	1	0	0
163	110.3	4	131	81	65	16	2024-02-13 14:00:00	2024	2	13	14	1	0	0	0	1	0	0
187	126.4	5.3	120.7	103.8	83	16	2024-02-13 13:00:00	2024	2	13	13	1	0	0	0	1	0	0
264	142.6	6.7	110.3	176.3	141	16	2024-02-13 12:00:00	2024	2	13	12	1	0	0	0	0	0	1
192	158.7	8	100	240	192	16	2024-02-13 11:00:00	2024	2	13	11	1	0	0	0	1	0	0
240	177.4	10	76	153.8	123	14.3	2024-02-13 10:00:00	2024	2	13	10	1	0	0	0	0	0	1
155	196.1	12	52	194	155	12.7	2024-02-13 09:00:00	2024	2	13	9	1	0	0	0	1	0	0
184	214.8	14	28	101.3	81	11	2024-02-13 08:00:00	2024	2	13	8	1	0	0	0	1	0	0
129	229.4	15.7	24	57.5	46	10	2024-02-13 07:00:00	2024	2	13	7	1	0	0	0	0	1	0
165	243.9	17.3	20	83.8	67	9	2024-02-13 06:00:00	2024	2	13	6	1	0	0	0	1	0	0
184	258.5	19	16	101.3	81	8	2024-02-13 05:00:00	2024	2	13	5	1	0	0	0	1	0	0
179	290.6	23.7	13.3	96.3	77	9.3	2024-02-13 04:00:00	2024	2	13	4	1	0	0	0	1	0	0
200	322.7	28.3	10.7	116.3	93	10.7	2024-02-13 03:00:00	2024	2	13	3	1	0	0	0	1	0	0
208	354.8	33	8	123.8	99	12	2024-02-13 02:00:00	2024	2	13	2	1	0	0	0	0	0	1
270	376.6	37.7	8.7	182.5	146	18	2024-02-13 01:00:00	2024	2	13	1	1	0	0	0	0	0	1
283	398.4	42.3	9.3	353.8	283	24	2024-02-13	2024	2	13	0	1	0	0	0	0	0	1
238	420.2	47	10	297.5	238	30	2024-02-12 23:00:00	2024	2	12	23	1	0	0	0	0	0	1
219	398	48.7	17.3	273.8	219	31.7	2024-02-12 22:00:00	2024	2	12	22	1	0	0	0	0	0	1
269	375.8	50.3	24.7	181.3	145	33.3	2024-02-12 21:00:00	2024	2	12	21	1	0	0	0	0	0	1
218	353.7	52	32	273	218	35	2024-02-12 20:00:00	2024	2	12	20	1	0	0	0	0	0	1
155	291.2	40.7	50.3	73.8	59	30.7	2024-02-12 19:00:00	2024	2	12	19	1	0	0	0	1	0	0
155	228.8	29.3	68.7	73.8	59	26.3	2024-02-12 18:00:00	2024	2	12	18	1	0	0	0	1	0	0
142	166.3	18	87	63.8	51	22	2024-02-12 17:00:00	2024	2	12	17	1	0	0	0	0	1	0
145	149.8	14	97.7	65	52	22	2024-02-12 16:00:00	2024	2	12	16	1	0	0	0	0	1	0
134	133.3	10	108.3	60	48	22	2024-02-12 15:00:00	2024	2	12	15	1	0	0	0	0	1	0
123	116.7	6	119	55	44	22	2024-02-12 14:00:00	2024	2	12	14	1	0	0	0	0	1	0
213	124.1	6.3	108.3	128.8	103	20.7	2024-02-12 13:00:00	2024	2	12	13	1	0	0	0	0	0	1
241	131.5	6.7	97.7	301.3	241	19.3	2024-02-12 12:00:00	2024	2	12	12	1	0	0	0	0	0	1
164	138.9	7	87	205	164	18	2024-02-12 11:00:00	2024	2	12	11	1	0	0	0	1	0	0
203	161.5	9	65.7	118.8	95	15.3	2024-02-12 10:00:00	2024	2	12	10	1	0	0	0	0	0	1
123	184	11	44.3	55	44	12.7	2024-02-12 09:00:00	2024	2	12	9	1	0	0	0	0	1	0
200	206.6	13	23	116	93	10	2024-02-12 08:00:00	2024	2	12	8	1	0	0	0	1	0	0
85	211.7	13.3	21	35	28	9	2024-02-12 07:00:00	2024	2	12	7	1	0	0	1	0	0	0
95	216.7	13.7	19	41.3	33	8	2024-02-12 06:00:00	2024	2	12	6	1	0	0	1	0	0	0
160	221.8	14	17	78.8	63	7	2024-02-12 05:00:00	2024	2	12	5	1	0	0	0	1	0	0
232	249	18	17.3	146.3	117	8.7	2024-02-12 04:00:00	2024	2	12	4	1	0	0	0	0	0	1
151	276.2	22	17.7	188.8	151	10.3	2024-02-12 03:00:00	2024	2	12	3	1	0	0	0	1	0	0
273	303.5	26	18	185	148	12	2024-02-12 02:00:00	2024	2	12	2	1	0	0	0	0	0	1
276	335.2	31.7	18	188	150	17	2024-02-12 01:00:00	2024	2	12	1	1	0	0	0	0	0	1
224	366.9	37.3	18	138.8	111	22	2024-02-12	2024	2	12	0	1	0	0	0	0	0	1
168	398.6	43	18	210	168	27	2024-02-11 23:00:00	2024	2	11	23	1	0	0	0	1	0	0
196	382.5	45.3	26	245	196	28.7	2024-02-11 22:00:00	2024	2	11	22	1	0	0	0	1	0	0
192	366.3	47.7	34	240	192	30.3	2024-02-11 21:00:00	2024	2	11	21	1	0	0	0	1	0	0
211	350.2	50	42	126.3	101	32	2024-02-11 20:00:00	2024	2	11	20	1	0	0	0	0	0	1
191	285.4	38	62	239	191	27.3	2024-02-11 19:00:00	2024	2	11	19	1	0	0	0	1	0	0
155	220.6	26	82	73.8	59	22.7	2024-02-11 18:00:00	2024	2	11	18	1	0	0	0	1	0	0
152	155.8	14	102	71.3	57	18	2024-02-11 17:00:00	2024	2	11	17	1	0	0	0	1	0	0
134	140.3	10.7	112.3	60	48	18.7	2024-02-11 16:00:00	2024	2	11	16	1	0	0	0	0	1	0
163	124.7	7.3	122.7	81.3	65	19.3	2024-02-11 15:00:00	2024	2	11	15	1	0	0	0	1	0	0
189	109.1	4	133	106.3	85	20	2024-02-11 14:00:00	2024	2	11	14	1	0	0	0	1	0	0
192	115.7	4.7	121	109	87	19.3	2024-02-11 13:00:00	2024	2	11	13	1	0	0	0	1	0	0
213	122.4	5.3	109	128.8	103	18.7	2024-02-11 12:00:00	2024	2	11	12	1	0	0	0	0	0	1
157	129	6	97	196.3	157	18	2024-02-11 11:00:00	2024	2	11	11	1	0	0	0	1	0	0
152	149.6	8	73.7	190	152	15.7	2024-02-11 10:00:00	2024	2	11	10	1	0	0	0	1	0	0
148	170.2	10	50.3	66.3	53	13.3	2024-02-11 09:00:00	2024	2	11	9	1	0	0	0	0	1	0
118	190.8	12	27	52.5	42	11	2024-02-11 08:00:00	2024	2	11	8	1	0	0	0	0	1	0
116	197.3	12.3	24.7	51.7	41.33	10	2024-02-11 07:00:00	2024	2	11	7	1	0	0	0	0	1	0
98	203.7	12.7	22.3	42.5	34	9	2024-02-11 06:00:00	2024	2	11	6	1	0	0	1	0	0	0
112	210.1	13	20	50	40	8	2024-02-11 05:00:00	2024	2	11	5	1	0	0	0	0	1	0
213	236.4	16.7	19.3	128.8	103	9	2024-02-11 04:00:00	2024	2	11	4	1	0	0	0	0	0	1
256	262.6	20.3	18.7	168.8	135	10	2024-02-11 03:00:00	2024	2	11	3	1	0	0	0	0	0	1
250	288.9	24	18	163.8	131	11	2024-02-11 02:00:00	2024	2	11	2	1	0	0	0	0	0	1
250	323.5	29.7	17.3	164	131	15.7	2024-02-11 01:00:00	2024	2	11	1	1	0	0	0	0	0	1
224	358.1	35.3	16.7	138.8	111	20.3	2024-02-11	2024	2	11	0	1	0	0	0	0	0	1
224	392.8	41	16	138.8	111	25	2024-02-10 23:00:00	2024	2	10	23	1	0	0	0	0	0	1
240	375.3	42.7	24.7	153.8	123	26.7	2024-02-10 22:00:00	2024	2	10	22	1	0	0	0	0	0	1
201	357.7	44.3	33.3	251.3	201	28.3	2024-02-10 21:00:00	2024	2	10	21	1	0	0	0	0	0	1
163	340.2	46	42	203.8	163	30	2024-02-10 20:00:00	2024	2	10	20	1	0	0	0	1	0	0
150	278.2	35.3	61	67.5	54	25.7	2024-02-10 19:00:00	2024	2	10	19	1	0	0	0	0	1	0
196	216.1	24.7	80	113	90	21.3	2024-02-10 18:00:00	2024	2	10	18	1	0	0	0	1	0	0
131	154.1	14	99	58.8	47	17	2024-02-10 17:00:00	2024	2	10	17	1	0	0	0	0	1	0
152	141.8	10.7	108.7	71.3	57	17.3	2024-02-10 16:00:00	2024	2	10	16	1	0	0	0	1	0	0
165	129.6	7.3	118.3	83.8	67	17.7	2024-02-10 15:00:00	2024	2	10	15	1	0	0	0	1	0	0
184	117.3	4	128	101.3	81	18	2024-02-10 14:00:00	2024	2	10	14	1	0	0	0	1	0	0
152	123.9	4.7	116.3	71.3	57	18.7	2024-02-10 13:00:00	2024	2	10	13	1	0	0	0	1	0	0
181	130.5	5.3	104.7	99	79	19.3	2024-02-10 12:00:00	2024	2	10	12	1	0	0	0	1	0	0
227	137.1	6	93	141.3	113	20	2024-02-10 11:00:00	2024	2	10	11	1	0	0	0	0	0	1
165	155.8	7.7	70.3	83.8	67	17.7	2024-02-10 10:00:00	2024	2	10	10	1	0	0	0	1	0	0
123	174.5	9.3	47.7	55	44	15.3	2024-02-10 09:00:00	2024	2	10	9	1	0	0	0	0	1	0
91	193.2	11	25	38.8	31	13	2024-02-10 08:00:00	2024	2	10	8	1	0	0	1	0	0	0
110	201.3	11.3	24	48.8	39	12.3	2024-02-10 07:00:00	2024	2	10	7	1	0	0	0	0	1	0
171	209.5	11.7	23	88.8	71	11.7	2024-02-10 06:00:00	2024	2	10	6	1	0	0	0	1	0	0
110	217.7	12	22	49	39	11	2024-02-10 05:00:00	2024	2	10	5	1	0	0	0	0	1	0
189	262.2	17.7	19.7	106.3	85	12	2024-02-10 04:00:00	2024	2	10	4	1	0	0	0	1	0	0
189	306.8	23.3	17.3	106.3	85	13	2024-02-10 03:00:00	2024	2	10	3	1	0	0	0	1	0	0
197	351.3	29	15	113.8	91	14	2024-02-10 02:00:00	2024	2	10	2	1	0	0	0	1	0	0
229	378.6	34	17.3	143.8	115	20.3	2024-02-10 01:00:00	2024	2	10	1	1	0	0	0	0	0	1
189	405.8	39	19.7	106.3	85	26.7	2024-02-10	2024	2	10	0	1	0	0	0	1	0	0
195	433	44	22	111	89	33	2024-02-09 23:00:00	2024	2	9	23	1	0	0	0	1	0	0
248	403.3	45	32.3	161.3	129	33.7	2024-02-09 22:00:00	2024	2	9	22	1	0	0	0	0	0	1
187	373.5	46	42.7	233.8	187	34.3	2024-02-09 21:00:00	2024	2	9	21	1	0	0	0	1	0	0
150	343.7	47	53	67.5	54	35	2024-02-09 20:00:00	2024	2	9	20	1	0	0	0	0	1	0
87	278.4	35	74.3	36.3	29	29.7	2024-02-09 19:00:00	2024	2	9	19	1	0	0	1	0	0	0
85	213	23	95.7	35	28	24.3	2024-02-09 18:00:00	2024	2	9	18	1	0	0	1	0	0	0
74	147.7	11	117	35	23	19	2024-02-09 17:00:00	2024	2	9	17	1	0	0	1	0	0	0
93	134.8	8.7	120	40	32	19	2024-02-09 16:00:00	2024	2	9	16	1	0	0	1	0	0	0
104	122	6.3	123	46.3	37	19	2024-02-09 15:00:00	2024	2	9	15	1	0	0	0	0	1	0
100	109.1	4	126	43.8	35	19	2024-02-09 14:00:00	2024	2	9	14	1	0	0	1	0	0	0
98	128.6	5.7	116.7	42.5	34	19.3	2024-02-09 13:00:00	2024	2	9	13	1	0	0	1	0	0	0
160	148	7.3	107.3	78.8	63	19.7	2024-02-09 12:00:00	2024	2	9	12	1	0	0	0	1	0	0
98	167.5	9	98	43	34	20	2024-02-09 11:00:00	2024	2	9	11	1	0	0	1	0	0	0
200	199	12.7	74.7	116.3	93	18	2024-02-09 10:00:00	2024	2	9	10	1	0	0	0	1	0	0
200	230.5	16.3	51.3	116.3	93	16	2024-02-09 09:00:00	2024	2	9	9	1	0	0	0	1	0	0
152	262	20	28	71.3	57	14	2024-02-09 08:00:00	2024	2	9	8	1	0	0	0	1	0	0
104	263.4	22	24.3	46.3	37	13.7	2024-02-09 07:00:00	2024	2	9	7	1	0	0	0	0	1	0
80	264.8	24	20.7	32.5	26	13.3	2024-02-09 06:00:00	2024	2	9	6	1	0	0	1	0	0	0
95	266.1	26	17	41	33	13	2024-02-09 05:00:00	2024	2	9	5	1	0	0	1	0	0	0
107	283.4	28.3	16	47.5	38	13.7	2024-02-09 04:00:00	2024	2	9	4	1	0	0	0	0	1	0
139	300.7	30.7	15	62.5	50	14.3	2024-02-09 03:00:00	2024	2	9	3	1	0	0	0	0	1	0
148	318.1	33	14	66.3	53	15	2024-02-09 02:00:00	2024	2	9	2	1	0	0	0	0	1	0
171	345.9	38.3	12.3	88.8	71	19.3	2024-02-09 01:00:00	2024	2	9	1	1	0	0	0	1	0	0
176	373.7	43.7	10.7	93.8	75	23.7	2024-02-09	2024	2	9	0	1	0	0	0	1	0	0
168	401.5	49	9	86	69	28	2024-02-08 23:00:00	2024	2	8	23	1	0	0	0	1	0	0
158	386.7	48.3	15.3	197.5	158	29.3	2024-02-08 22:00:00	2024	2	8	22	1	0	0	0	1	0	0
276	371.9	47.7	21.7	187.5	150	30.7	2024-02-08 21:00:00	2024	2	8	21	1	0	0	0	0	0	1
142	357.2	47	28	63.8	51	32	2024-02-08 20:00:00	2024	2	8	20	1	0	0	0	0	1	0
82	282.1	34.7	47.7	33.8	27	26.3	2024-02-08 19:00:00	2024	2	8	19	1	0	0	1	0	0	0
72	207	22.3	67.3	27.5	22	20.7	2024-02-08 18:00:00	2024	2	8	18	1	0	0	1	0	0	0
82	131.9	10	87	34	27	15	2024-02-08 17:00:00	2024	2	8	17	1	0	0	1	0	0	0
67	125.1	8	99.7	25	20	15.7	2024-02-08 16:00:00	2024	2	8	16	1	0	0	1	0	0	0
107	118.3	6	112.3	47.5	38	16.3	2024-02-08 15:00:00	2024	2	8	15	1	0	0	0	0	1	0
157	111.5	4	125	76.3	61	17	2024-02-08 14:00:00	2024	2	8	14	1	0	0	0	1	0	0
157	128	5.3	117	76.3	61	17	2024-02-08 13:00:00	2024	2	8	13	1	0	0	0	1	0	0
155	144.5	6.7	109	73.8	59	17	2024-02-08 12:00:00	2024	2	8	12	1	0	0	0	1	0	0
264	161.1	8	101	176.3	141	17	2024-02-08 11:00:00	2024	2	8	11	1	0	0	0	0	0	1
155	186	10.7	78	74	59	15.3	2024-02-08 10:00:00	2024	2	8	10	1	0	0	0	1	0	0
237	210.9	13.3	55	151.3	121	13.7	2024-02-08 09:00:00	2024	2	8	9	1	0	0	0	0	0	1
137	235.8	16	32	61.3	49	12	2024-02-08 08:00:00	2024	2	8	8	1	0	0	0	0	1	0
142	246.5	17	29.3	63.8	51	11	2024-02-08 07:00:00	2024	2	8	7	1	0	0	0	0	1	0
118	257.2	18	26.7	52.5	42	10	2024-02-08 06:00:00	2024	2	8	6	1	0	0	0	0	1	0
152	267.9	19	24	71.3	57	9	2024-02-08 05:00:00	2024	2	8	5	1	0	0	0	1	0	0
121	288.1	22.3	23.7	54	43	10.7	2024-02-08 04:00:00	2024	2	8	4	1	0	0	0	0	1	0
152	308.3	25.7	23.3	71.3	57	12.3	2024-02-08 03:00:00	2024	2	8	3	1	0	0	0	1	0	0
118	328.6	29	23	52.5	42	14	2024-02-08 02:00:00	2024	2	8	2	1	0	0	0	0	1	0
131	356.2	35.3	21.7	58.8	47	19	2024-02-08 01:00:00	2024	2	8	1	1	0	0	0	0	1	0
171	383.8	41.7	20.3	88.8	71	24	2024-02-08	2024	2	8	0	1	0	0	0	1	0	0
240	411.4	48	19	153.8	123	29	2024-02-07 23:00:00	2024	2	7	23	1	0	0	0	0	0	1
231	379.3	47	27.3	145.4	116.33	28.3	2024-02-07 22:00:00	2024	2	7	22	1	0	0	0	0	0	1
189	347.2	46	35.7	106.3	85	27.7	2024-02-07 21:00:00	2024	2	7	21	1	0	0	0	1	0	0
213	315.1	45	44	128.8	103	27	2024-02-07 20:00:00	2024	2	7	20	1	0	0	0	0	0	1
112	253.5	33.3	62.3	50	40	22	2024-02-07 19:00:00	2024	2	7	19	1	0	0	0	0	1	0
87	191.8	21.7	80.7	36.3	29	17	2024-02-07 18:00:00	2024	2	7	18	1	0	0	1	0	0	0
69	130.1	10	99	34	21	12	2024-02-07 17:00:00	2024	2	7	17	1	0	0	1	0	0	0
85	125.9	7.7	111.3	35	28	12.7	2024-02-07 16:00:00	2024	2	7	16	1	0	0	1	0	0	0
118	121.6	5.3	123.7	52.5	42	13.3	2024-02-07 15:00:00	2024	2	7	15	1	0	0	0	0	1	0
173	117.3	3	136	91.3	73	14	2024-02-07 14:00:00	2024	2	7	14	1	0	0	0	1	0	0
216	133.3	4	128.3	131.3	105	15.3	2024-02-07 13:00:00	2024	2	7	13	1	0	0	0	0	0	1
169	149.2	5	120.7	211.3	169	16.7	2024-02-07 12:00:00	2024	2	7	12	1	0	0	0	1	0	0
269	165.2	6	113	181.3	145	18	2024-02-07 11:00:00	2024	2	7	11	1	0	0	0	0	0	1
168	194.1	9.3	86.3	210	168	16.3	2024-02-07 10:00:00	2024	2	7	10	1	0	0	0	1	0	0
145	223.1	12.7	59.7	65	52	14.7	2024-02-07 09:00:00	2024	2	7	9	1	0	0	0	0	1	0
107	252.1	16	33	47.5	38	13	2024-02-07 08:00:00	2024	2	7	8	1	0	0	0	0	1	0
107	256.6	16	31.3	47.5	38	12	2024-02-07 07:00:00	2024	2	7	7	1	0	0	0	0	1	0
118	261.1	16	29.7	52.5	42	11	2024-02-07 06:00:00	2024	2	7	6	1	0	0	0	0	1	0
118	265.5	16	28	52.5	42	10	2024-02-07 05:00:00	2024	2	7	5	1	0	0	0	0	1	0
118	298.2	20.7	25.7	53	42	11.7	2024-02-07 04:00:00	2024	2	7	4	1	0	0	0	0	1	0
100	330.9	25.3	23.3	43.8	35	13.3	2024-02-07 03:00:00	2024	2	7	3	1	0	0	1	0	0	0
118	363.6	30	21	52.5	42	15	2024-02-07 02:00:00	2024	2	7	2	1	0	0	0	0	1	0
160	393.9	36.3	22	78.8	63	21.3	2024-02-07 01:00:00	2024	2	7	1	1	0	0	0	1	0	0
208	424.3	42.7	23	123.8	99	27.7	2024-02-07	2024	2	7	0	1	0	0	0	0	0	1
179	454.6	49	24	223.8	179	34	2024-02-06 23:00:00	2024	2	6	23	1	0	0	0	1	0	0
204	424.9	49.3	31.3	120	96	33.7	2024-02-06 22:00:00	2024	2	6	22	1	0	0	0	0	0	1
165	395.1	49.7	38.7	206.3	165	33.3	2024-02-06 21:00:00	2024	2	6	21	1	0	0	0	1	0	0
224	365.3	50	46	138.8	111	33	2024-02-06 20:00:00	2024	2	6	20	1	0	0	0	0	0	1
181	294.9	37.7	64.7	98.8	79	27	2024-02-06 19:00:00	2024	2	6	19	1	0	0	0	1	0	0
72	224.5	25.3	83.3	27.5	22	21	2024-02-06 18:00:00	2024	2	6	18	1	0	0	1	0	0	0
82	154.1	13	102	33.8	27	15	2024-02-06 17:00:00	2024	2	6	17	1	0	0	1	0	0	0
95	142.8	9.7	114.3	41.3	33	15.3	2024-02-06 16:00:00	2024	2	6	16	1	0	0	1	0	0	0
82	131.5	6.3	126.7	34	27	15.7	2024-02-06 15:00:00	2024	2	6	15	1	0	0	1	0	0	0
131	120.2	3	139	58.8	47	16	2024-02-06 14:00:00	2024	2	6	14	1	0	0	0	0	1	0
179	136	4	131	96.3	77	17.3	2024-02-06 13:00:00	2024	2	6	13	1	0	0	0	1	0	0
229	151.7	5	123	143.8	115	18.7	2024-02-06 12:00:00	2024	2	6	12	1	0	0	0	0	0	1
248	167.5	6	115	161.3	129	20	2024-02-06 11:00:00	2024	2	6	11	1	0	0	0	0	0	1
195	185.8	8.7	88	111.3	89	17.7	2024-02-06 10:00:00	2024	2	6	10	1	0	0	0	1	0	0
204	204.1	11.3	61	119.6	95.67	15.3	2024-02-06 09:00:00	2024	2	6	9	1	0	0	0	0	0	1
181	222.4	14	34	98.8	79	13	2024-02-06 08:00:00	2024	2	6	8	1	0	0	0	1	0	0
189	230.5	14.3	31.3	106.3	85	12.3	2024-02-06 07:00:00	2024	2	6	7	1	0	0	0	1	0	0
176	238.7	14.7	28.7	93.8	75	11.7	2024-02-06 06:00:00	2024	2	6	6	1	0	0	0	1	0	0
203	246.9	15	26	118.8	95	11	2024-02-06 05:00:00	2024	2	6	5	1	0	0	0	0	0	1
219	278.2	18.7	24.7	133.8	107	12.7	2024-02-06 04:00:00	2024	2	6	4	1	0	0	0	0	0	1
199	309.5	22.3	23.3	115	92	14.3	2024-02-06 03:00:00	2024	2	6	3	1	0	0	0	1	0	0
216	340.8	26	22	131.3	105	16	2024-02-06 02:00:00	2024	2	6	2	1	0	0	0	0	0	1
242	379.5	33	22	156.3	125	22.3	2024-02-06 01:00:00	2024	2	6	1	1	0	0	0	0	0	1
232	418.2	40	22	146.3	117	28.7	2024-02-06	2024	2	6	0	1	0	0	0	0	0	1
218	457	47	22	272.5	218	35	2024-02-05 23:00:00	2024	2	5	23	1	0	0	0	0	0	1
230	421.9	46.7	30.7	287.5	230	34	2024-02-05 22:00:00	2024	2	5	22	1	0	0	0	0	0	1
217	386.9	46.3	39.3	271	217	33	2024-02-05 21:00:00	2024	2	5	21	1	0	0	0	0	0	1
151	351.9	46	48	188.8	151	32	2024-02-05 20:00:00	2024	2	5	20	1	0	0	0	1	0	0
229	283.2	34	65.7	143.8	115	25.7	2024-02-05 19:00:00	2024	2	5	19	1	0	0	0	0	0	1
85	214.6	22	83.3	35	28	19.3	2024-02-05 18:00:00	2024	2	5	18	1	0	0	1	0	0	0
126	145.9	10	101	56.3	45	13	2024-02-05 17:00:00	2024	2	5	17	1	0	0	0	0	1	0
192	137.1	7.3	110	108.8	87	13.3	2024-02-05 16:00:00	2024	2	5	16	1	0	0	0	1	0	0
129	128.4	4.7	119	58	46	13.7	2024-02-05 15:00:00	2024	2	5	15	1	0	0	0	0	1	0
173	119.6	2	128	91.3	73	14	2024-02-05 14:00:00	2024	2	5	14	1	0	0	0	1	0	0
176	149.8	3.7	123.7	93.8	75	18.3	2024-02-05 13:00:00	2024	2	5	13	1	0	0	0	1	0	0
205	179.9	5.3	119.3	121.3	97	22.7	2024-02-05 12:00:00	2024	2	5	12	1	0	0	0	0	0	1
205	210.1	7	115	121.3	97	27	2024-02-05 11:00:00	2024	2	5	11	1	0	0	0	0	0	1
208	244.5	10.3	84	123.8	99	23	2024-02-05 10:00:00	2024	2	5	10	1	0	0	0	0	0	1
201	279	13.7	53	118	94	19	2024-02-05 09:00:00	2024	2	5	9	1	0	0	0	0	0	1
173	313.4	17	22	91.3	73	15	2024-02-05 08:00:00	2024	2	5	8	1	0	0	0	1	0	0
155	312.2	17.7	21.7	73.8	59	15	2024-02-05 07:00:00	2024	2	5	7	1	0	0	0	1	0	0
157	311.1	18.3	21.3	76.3	61	15	2024-02-05 06:00:00	2024	2	5	6	1	0	0	0	1	0	0
176	309.9	19	21	93.8	75	15	2024-02-05 05:00:00	2024	2	5	5	1	0	0	0	1	0	0
232	326.6	22.3	23.7	146.3	117	19.3	2024-02-05 04:00:00	2024	2	5	4	1	0	0	0	0	0	1
235	343.4	25.7	26.3	148.8	119	23.7	2024-02-05 03:00:00	2024	2	5	3	1	0	0	0	0	0	1
264	360.1	29	29	176.3	141	28	2024-02-05 02:00:00	2024	2	5	2	1	0	0	0	0	0	1
256	376.2	30.3	33	168.8	135	31	2024-02-05 01:00:00	2024	2	5	1	1	0	0	0	0	0	1
156	392.4	31.7	37	195	156	34	2024-02-05	2024	2	5	0	1	0	0	0	1	0	0
240	408.5	33	41	153.8	123	37	2024-02-04 23:00:00	2024	2	4	23	1	0	0	0	0	0	1
219	379.7	34.3	45.7	133.8	107	35.7	2024-02-04 22:00:00	2024	2	4	22	1	0	0	0	0	0	1
227	350.9	35.7	50.3	141.3	113	34.3	2024-02-04 21:00:00	2024	2	4	21	1	0	0	0	0	0	1
215	322.1	37	55	130	104	33	2024-02-04 20:00:00	2024	2	4	20	1	0	0	0	0	0	1
152	255	26.3	75	71.3	57	28.3	2024-02-04 19:00:00	2024	2	4	19	1	0	0	0	1	0	0
152	187.9	15.7	95	71.3	57	23.7	2024-02-04 18:00:00	2024	2	4	18	1	0	0	0	1	0	0
89	120.8	5	115	37.5	30	19	2024-02-04 17:00:00	2024	2	4	17	1	0	0	1	0	0	0
98	114.2	4.3	115.3	42.5	34	18.7	2024-02-04 16:00:00	2024	2	4	16	1	0	0	1	0	0	0
115	107.6	3.7	115.7	51.3	41	18.3	2024-02-04 15:00:00	2024	2	4	15	1	0	0	0	0	1	0
98	101	3	116	43	34	18	2024-02-04 14:00:00	2024	2	4	14	1	0	0	1	0	0	0
115	112.4	4	111	51.3	41	22	2024-02-04 13:00:00	2024	2	4	13	1	0	0	0	0	1	0
168	123.9	5	106	86.3	69	26	2024-02-04 12:00:00	2024	2	4	12	1	0	0	0	1	0	0
189	135.4	6	101	106.3	85	30	2024-02-04 11:00:00	2024	2	4	11	1	0	0	0	1	0	0
237	231.9	13.3	71.3	151.3	121	31	2024-02-04 10:00:00	2024	2	4	10	1	0	0	0	0	0	1
208	328.4	20.7	41.7	123.8	99	32	2024-02-04 09:00:00	2024	2	4	9	1	0	0	0	0	0	1
137	424.9	28	12	74	49	33	2024-02-04 08:00:00	2024	2	4	8	1	0	0	0	0	1	0
261	395.9	28	11	173.8	139	31.3	2024-02-04 07:00:00	2024	2	4	7	1	0	0	0	0	0	1
216	366.9	28	10	131.3	105	29.7	2024-02-04 06:00:00	2024	2	4	6	1	0	0	0	0	0	1
184	337.9	28	9	101.3	81	28	2024-02-04 05:00:00	2024	2	4	5	1	0	0	0	1	0	0
189	333.2	28.3	11.3	106.3	85	27.7	2024-02-04 04:00:00	2024	2	4	4	1	0	0	0	1	0	0
173	328.6	28.7	13.7	91.3	73	27.3	2024-02-04 03:00:00	2024	2	4	3	1	0	0	0	1	0	0
188	323.9	29	16	105	84	27	2024-02-04 02:00:00	2024	2	4	2	1	0	0	0	1	0	0
179	328.6	30.7	17	96.3	77	29	2024-02-04 01:00:00	2024	2	4	1	1	0	0	0	1	0	0
264	333.2	32.3	18	176.3	141	31	2024-02-04	2024	2	4	0	1	0	0	0	0	0	1
224	337.9	34	19	138.8	111	33	2024-02-03 23:00:00	2024	2	3	23	1	0	0	0	0	0	1
237	310.3	32.3	25.7	151.3	121	32.7	2024-02-03 22:00:00	2024	2	3	22	1	0	0	0	0	0	1
245	282.7	30.7	32.3	158.8	127	32.3	2024-02-03 21:00:00	2024	2	3	21	1	0	0	0	0	0	1
158	255	29	39	197.5	158	32	2024-02-03 20:00:00	2024	2	3	20	1	0	0	0	1	0	0
240	219.8	23.7	52.3	154	123	31.3	2024-02-03 19:00:00	2024	2	3	19	1	0	0	0	0	0	1
153	184.6	18.3	65.7	191.3	153	30.7	2024-02-03 18:00:00	2024	2	3	18	1	0	0	0	1	0	0
248	149.4	13	79	161.3	129	30	2024-02-03 17:00:00	2024	2	3	17	1	0	0	0	0	0	1
159	157	13.3	80	198.8	159	31.7	2024-02-03 16:00:00	2024	2	3	16	1	0	0	0	1	0	0
243	164.6	13.7	81	303.8	243	33.3	2024-02-03 15:00:00	2024	2	3	15	1	0	0	0	0	0	1
176	172.2	14	82	220	176	35	2024-02-03 14:00:00	2024	2	3	14	1	0	0	0	1	0	0
242	210.3	17	66.3	303	242	32	2024-02-03 13:00:00	2024	2	3	13	1	0	0	0	0	0	1
221	248.4	20	50.7	136.3	109	29	2024-02-03 12:00:00	2024	2	3	12	1	0	0	0	0	0	1
224	286.5	23	35	138.8	111	26	2024-02-03 11:00:00	2024	2	3	11	1	0	0	0	0	0	1
176	303.1	24.7	28.3	93.8	75	23.3	2024-02-03 10:00:00	2024	2	3	10	1	0	0	0	1	0	0
179	319.6	26.3	21.7	96.3	77	20.7	2024-02-03 09:00:00	2024	2	3	9	1	0	0	0	1	0	0
160	336.2	28	15	78.8	63	18	2024-02-03 08:00:00	2024	2	3	8	1	0	0	0	1	0	0
177	363.8	30.7	12.3	95	76	17.3	2024-02-03 07:00:00	2024	2	3	7	1	0	0	0	1	0	0
142	391.4	33.3	9.7	63.8	51	16.7	2024-02-03 06:00:00	2024	2	3	6	1	0	0	0	0	1	0
142	419	36	7	63.8	51	16	2024-02-03 05:00:00	2024	2	3	5	1	0	0	0	0	1	0
123	457.2	38.3	7	55	44	18	2024-02-03 04:00:00	2024	2	3	4	1	0	0	0	0	1	0
134	495.3	40.7	7	60	48	20	2024-02-03 03:00:00	2024	2	3	3	1	0	0	0	0	1	0
197	533.4	43	7	113.8	91	22	2024-02-03 02:00:00	2024	2	3	2	1	0	0	0	1	0	0
137	553.1	48	7	61	49	27.7	2024-02-03 01:00:00	2024	2	3	1	1	0	0	0	0	1	0
152	572.7	53	7	190	152	33.3	2024-02-03	2024	2	3	0	1	0	0	0	1	0	0
256	592.4	58	7	168.8	135	39	2024-02-02 23:00:00	2024	2	2	23	1	0	0	0	0	0	1
162	529.5	57	14.7	202.5	162	38.7	2024-02-02 22:00:00	2024	2	2	22	1	0	0	0	1	0	0
152	466.7	56	22.3	190	152	38.3	2024-02-02 21:00:00	2024	2	2	21	1	0	0	0	1	0	0
211	403.9	55	30	126.3	101	38	2024-02-02 20:00:00	2024	2	2	20	1	0	0	0	0	0	1
184	317.5	40.3	50	101.7	81.33	31	2024-02-02 19:00:00	2024	2	2	19	1	0	0	0	1	0	0
160	231.1	25.7	70	78.8	63	24	2024-02-02 18:00:00	2024	2	2	18	1	0	0	0	1	0	0
118	144.7	11	90	52.5	42	17	2024-02-02 17:00:00	2024	2	2	17	1	0	0	0	0	1	0
123	135.8	8	102.3	55	44	16.3	2024-02-02 16:00:00	2024	2	2	16	1	0	0	0	0	1	0
157	126.8	5	114.7	76.3	61	15.7	2024-02-02 15:00:00	2024	2	2	15	1	0	0	0	1	0	0
131	117.9	2	127	58.8	47	15	2024-02-02 14:00:00	2024	2	2	14	1	0	0	0	0	1	0
159	144	4	121.7	77.9	62.33	18.7	2024-02-02 13:00:00	2024	2	2	13	1	0	0	0	1	0	0
200	170	6	116.3	116.3	93	22.3	2024-02-02 12:00:00	2024	2	2	12	1	0	0	0	1	0	0
200	196.1	8	111	116.3	93	26	2024-02-02 11:00:00	2024	2	2	11	1	0	0	0	1	0	0
237	240.1	12.7	81.7	151.3	121	24.3	2024-02-02 10:00:00	2024	2	2	10	1	0	0	0	0	0	1
232	284	17.3	52.3	146.3	117	22.7	2024-02-02 09:00:00	2024	2	2	9	1	0	0	0	0	0	1
179	328	22	23	96.3	77	21	2024-02-02 08:00:00	2024	2	2	8	1	0	0	0	1	0	0
182	307.2	19.3	27	99.6	79.67	21.7	2024-02-02 07:00:00	2024	2	2	7	1	0	0	0	1	0	0
181	286.4	16.7	31	98.8	79	22.3	2024-02-02 06:00:00	2024	2	2	6	1	0	0	0	1	0	0
189	265.5	14	35	106.3	85	23	2024-02-02 05:00:00	2024	2	2	5	1	0	0	0	1	0	0
203	280.3	16.3	35.7	118.8	95	23.7	2024-02-02 04:00:00	2024	2	2	4	1	0	0	0	0	0	1
232	295.1	18.7	36.3	146.3	117	24.3	2024-02-02 03:00:00	2024	2	2	3	1	0	0	0	0	0	1
256	309.9	21	37	168.8	135	25	2024-02-02 02:00:00	2024	2	2	2	1	0	0	0	0	0	1
276	330.3	24.3	37.3	187.5	150	28	2024-02-02 01:00:00	2024	2	2	1	1	0	0	0	0	0	1
252	350.7	27.7	37.7	165.4	132.33	31	2024-02-02	2024	2	2	0	1	0	0	0	0	0	1
250	371.2	31	38	163.8	131	34	2024-02-01 23:00:00	2024	2	1	23	1	0	0	0	0	0	1
250	355.4	33	42.3	163.8	131	33.3	2024-02-01 22:00:00	2024	2	1	22	1	0	0	0	0	0	1
235	339.7	35	46.7	148.8	119	32.7	2024-02-01 21:00:00	2024	2	1	21	1	0	0	0	0	0	1
224	323.9	37	51	138.8	111	32	2024-02-01 20:00:00	2024	2	1	20	1	0	0	0	0	0	1
72	263.2	28	67	27.5	22	26.3	2024-02-01 19:00:00	2024	2	1	19	1	0	0	1	0	0	0
72	202.5	19	83	27.5	22	20.7	2024-02-01 18:00:00	2024	2	1	18	1	0	0	1	0	0	0
74	141.8	10	99	33	23	15	2024-02-01 17:00:00	2024	2	1	17	1	0	0	1	0	0	0
173	132.3	7.7	105	91.3	73	14.3	2024-02-01 16:00:00	2024	2	1	16	1	0	0	0	1	0	0
163	122.8	5.3	111	81.3	65	13.7	2024-02-01 15:00:00	2024	2	1	15	1	0	0	0	1	0	0
176	113.2	3	117	93.8	75	13	2024-02-01 14:00:00	2024	2	1	14	1	0	0	0	1	0	0
155	132.5	4	112	73.8	59	16	2024-02-01 13:00:00	2024	2	1	13	1	0	0	0	1	0	0
224	151.7	5	107	138.8	111	19	2024-02-01 12:00:00	2024	2	1	12	1	0	0	0	0	0	1
76	171	6	102	37	24	22	2024-02-01 11:00:00	2024	2	1	11	1	0	0	1	0	0	0
235	239.1	11.7	73.7	148.8	119	22	2024-02-01 10:00:00	2024	2	1	10	1	0	0	0	0	0	1
242	307.2	17.3	45.3	156.3	125	22	2024-02-01 09:00:00	2024	2	1	9	1	0	0	0	0	0	1
237	375.3	23	17	151.3	121	22	2024-02-01 08:00:00	2024	2	1	8	1	0	0	0	0	0	1
264	338.3	20.3	21	176.3	141	20	2024-02-01 07:00:00	2024	2	1	7	1	0	0	0	0	0	1
265	301.3	17.7	25	177.1	141.67	18	2024-02-01 06:00:00	2024	2	1	6	1	0	0	0	0	0	1
152	264.4	15	29	190	152	16	2024-02-01 05:00:00	2024	2	1	5	1	0	0	0	1	0	0
174	266.5	15.7	31.3	217.5	174	16.7	2024-02-01 04:00:00	2024	2	1	4	1	0	0	0	1	0	0
174	268.7	16.3	33.7	217.5	174	17.3	2024-02-01 03:00:00	2024	2	1	3	1	0	0	0	1	0	0
186	270.8	17	36	232.5	186	18	2024-02-01 02:00:00	2024	2	1	2	1	0	0	0	1	0	0
216	277.8	19	38.3	270	216	20.7	2024-02-01 01:00:00	2024	2	1	1	1	0	0	0	0	0	1
246	284.8	21	40.7	175.5	128	23.3	2024-02-01	2024	2	1	0	1	0	0	0	0	0	1
126	120.8	14	57.7	56.3	45	10	2024-03-31	2024	3	31	0	1	0	0	0	0	1	0
112	138.3	17	54	50	40	12	2024-03-30 23:00:00	2024	3	30	23	1	0	0	0	0	1	0
173	144.3	19	53.3	91.3	73	13.3	2024-03-30 22:00:00	2024	3	30	22	1	0	0	0	1	0	0
160	150.4	21	52.7	78.8	63	14.7	2024-03-30 21:00:00	2024	3	30	21	1	0	0	0	1	0	0
126	156.4	23	52	56.3	45	16	2024-03-30 20:00:00	2024	3	30	20	1	0	0	0	0	1	0
109	128.8	16.7	67.7	48.3	38.67	14.3	2024-03-30 19:00:00	2024	3	30	19	1	0	0	0	0	1	0
145	101.2	10.3	83.3	65	52	12.7	2024-03-30 18:00:00	2024	3	30	18	1	0	0	0	0	1	0
80	73.5	4	99	32.5	26	11	2024-03-30 17:00:00	2024	3	30	17	1	0	0	1	0	0	0
82	70.2	3.7	99.7	33.8	27	9	2024-03-30 16:00:00	2024	3	30	16	1	0	0	1	0	0	0
67	66.9	3.3	100.3	25	20	7	2024-03-30 15:00:00	2024	3	30	15	1	0	0	1	0	0	0
56	63.6	3	101	18.8	15	5	2024-03-30 14:00:00	2024	3	30	14	1	0	0	1	0	0	0
56	63.4	3	98	19	15	6	2024-03-30 13:00:00	2024	3	30	13	1	0	0	1	0	0	0
54	63.2	3	95	17.5	14	7	2024-03-30 12:00:00	2024	3	30	12	1	0	0	1	0	0	0
52	63	3	92	16.3	13	8	2024-03-30 11:00:00	2024	3	30	11	1	0	0	1	0	0	0
61	69.3	4.3	87.3	21.3	17	9.3	2024-03-30 10:00:00	2024	3	30	10	1	0	0	1	0	0	0
72	75.5	5.7	82.7	27.5	22	10.7	2024-03-30 09:00:00	2024	3	30	9	1	0	0	1	0	0	0
74	81.7	7	78	28.8	23	12	2024-03-30 08:00:00	2024	3	30	8	1	0	0	1	0	0	0
78	89.9	8	69.7	31.3	25	12.7	2024-03-30 07:00:00	2024	3	30	7	1	0	0	1	0	0	0
78	98	9	61.3	31	25	13.3	2024-03-30 06:00:00	2024	3	30	6	1	0	0	1	0	0	0
76	106.2	10	53	30	24	14	2024-03-30 05:00:00	2024	3	30	5	1	0	0	1	0	0	0
63	115.9	11.7	48.3	22.5	18	13	2024-03-30 04:00:00	2024	3	30	4	1	0	0	1	0	0	0
72	125.7	13.3	43.7	27.5	22	12	2024-03-30 03:00:00	2024	3	30	3	1	0	0	1	0	0	0
65	135.4	15	39	23.8	19	11	2024-03-30 02:00:00	2024	3	30	2	1	0	0	1	0	0	0
54	137.1	16	41.7	17.5	14	12	2024-03-30 01:00:00	2024	3	30	1	1	0	0	1	0	0	0
54	138.9	17	44.3	18	14	13	2024-03-30	2024	3	30	0	1	0	0	1	0	0	0
89	140.6	18	47	37.5	30	14	2024-03-29 23:00:00	2024	3	29	23	1	0	0	1	0	0	0
93	122.8	15	58.3	40	32	13	2024-03-29 22:00:00	2024	3	29	22	1	0	0	1	0	0	0
89	104.9	12	69.7	37.5	30	12	2024-03-29 21:00:00	2024	3	29	21	1	0	0	1	0	0	0
107	87	9	81	47.5	38	11	2024-03-29 20:00:00	2024	3	29	20	1	0	0	0	0	1	0
107	81.1	7.3	89.3	47.5	38	11.3	2024-03-29 19:00:00	2024	3	29	19	1	0	0	0	0	1	0
91	75.3	5.7	97.7	38.8	31	11.7	2024-03-29 18:00:00	2024	3	29	18	1	0	0	1	0	0	0
76	69.4	4	106	69	24	12	2024-03-29 17:00:00	2024	3	29	17	1	0	0	1	0	0	0
82	68.5	3	110.3	33.8	27	12	2024-03-29 16:00:00	2024	3	29	16	1	0	0	1	0	0	0
91	67.5	2	114.7	38.8	31	12	2024-03-29 15:00:00	2024	3	29	15	1	0	0	1	0	0	0
91	66.5	1	119	38.8	31	12	2024-03-29 14:00:00	2024	3	29	14	1	0	0	1	0	0	0
227	72.4	1.7	116	141.3	113	13	2024-03-29 13:00:00	2024	3	29	13	1	0	0	0	0	0	1
227	78.2	2.3	113	141.3	113	14	2024-03-29 12:00:00	2024	3	29	12	1	0	0	0	0	0	1
223	84	3	110	138	110	15	2024-03-29 11:00:00	2024	3	29	11	1	0	0	0	0	0	1
187	102.7	5.7	88.3	103.8	83	14.7	2024-03-29 10:00:00	2024	3	29	10	1	0	0	0	1	0	0
165	121.4	8.3	66.7	83.8	67	14.3	2024-03-29 09:00:00	2024	3	29	9	1	0	0	0	1	0	0
184	140.1	11	45	101.3	81	14	2024-03-29 08:00:00	2024	3	29	8	1	0	0	0	1	0	0
171	132.5	11	43.3	88.8	71	12	2024-03-29 07:00:00	2024	3	29	7	1	0	0	0	1	0	0
195	124.9	11	41.7	111.3	89	10	2024-03-29 06:00:00	2024	3	29	6	1	0	0	0	1	0	0
61	117.3	11	40	31	17	8	2024-03-29 05:00:00	2024	3	29	5	1	0	0	1	0	0	0
195	129.8	13	40.3	111.3	89	9.3	2024-03-29 04:00:00	2024	3	29	4	1	0	0	0	1	0	0
242	142.2	15	40.7	156.3	125	10.7	2024-03-29 03:00:00	2024	3	29	3	1	0	0	0	0	0	1
153	154.7	17	41	191.3	153	12	2024-03-29 02:00:00	2024	3	29	2	1	0	0	0	1	0	0
151	179.4	21.7	37.3	188.8	151	14.3	2024-03-29 01:00:00	2024	3	29	1	1	0	0	0	1	0	0
153	204.1	26.3	33.7	191.3	153	16.7	2024-03-29	2024	3	29	0	1	0	0	0	1	0	0
152	228.8	31	30	190	152	19	2024-03-28 23:00:00	2024	3	28	23	1	0	0	0	1	0	0
253	222.7	31.7	35	166.3	133	18.3	2024-03-28 22:00:00	2024	3	28	22	1	0	0	0	0	0	1
253	216.7	32.3	40	166.3	133	17.7	2024-03-28 21:00:00	2024	3	28	21	1	0	0	0	0	0	1
213	210.7	33	45	128.8	103	17	2024-03-28 20:00:00	2024	3	28	20	1	0	0	0	0	0	1
152	166.3	23.3	65	71.3	57	14.7	2024-03-28 19:00:00	2024	3	28	19	1	0	0	0	1	0	0
85	122	13.7	85	35	28	12.3	2024-03-28 18:00:00	2024	3	28	18	1	0	0	1	0	0	0
89	77.6	4	105	37.5	30	10	2024-03-28 17:00:00	2024	3	28	17	1	0	0	1	0	0	0
89	76.5	3.3	108	38	30	10.3	2024-03-28 16:00:00	2024	3	28	16	1	0	0	1	0	0	0
69	75.3	2.7	111	26.3	21	10.7	2024-03-28 15:00:00	2024	3	28	15	1	0	0	1	0	0	0
74	74.1	2	114	28.8	23	11	2024-03-28 14:00:00	2024	3	28	14	1	0	0	1	0	0	0
78	77.2	2.7	110.7	31.3	25	12	2024-03-28 13:00:00	2024	3	28	13	1	0	0	1	0	0	0
107	80.3	3.3	107.3	47.5	38	13	2024-03-28 12:00:00	2024	3	28	12	1	0	0	0	0	1	0
118	83.5	4	104	52.5	42	14	2024-03-28 11:00:00	2024	3	28	11	1	0	0	0	0	1	0
118	119.2	8	77.7	53	42	14	2024-03-28 10:00:00	2024	3	28	10	1	0	0	0	0	1	0
195	155	12	51.3	111.3	89	14	2024-03-28 09:00:00	2024	3	28	9	1	0	0	0	1	0	0
216	190.8	16	25	131.3	105	14	2024-03-28 08:00:00	2024	3	28	8	1	0	0	0	0	0	1
180	186.8	16.7	22	225	180	13	2024-03-28 07:00:00	2024	3	28	7	1	0	0	0	1	0	0
266	182.7	17.3	19	178.8	143	12	2024-03-28 06:00:00	2024	3	28	6	1	0	0	0	0	0	1
221	178.6	18	16	136.3	109	11	2024-03-28 05:00:00	2024	3	28	5	1	0	0	0	0	0	1
217	180.5	19	19	133	106	12	2024-03-28 04:00:00	2024	3	28	4	1	0	0	0	0	0	1
211	182.5	20	22	126.3	101	13	2024-03-28 03:00:00	2024	3	28	3	1	0	0	0	0	0	1
171	184.4	21	25	88.8	71	14	2024-03-28 02:00:00	2024	3	28	2	1	0	0	0	1	0	0
221	179.9	21.3	29	136.3	109	14.7	2024-03-28 01:00:00	2024	3	28	1	1	0	0	0	0	0	1
221	175.5	21.7	33	136.3	109	15.3	2024-03-28	2024	3	28	0	1	0	0	0	0	0	1
142	171	22	37	63.8	51	16	2024-03-27 23:00:00	2024	3	27	23	1	0	0	0	0	1	0
160	160.1	20.7	43.3	78.8	63	15.7	2024-03-27 22:00:00	2024	3	27	22	1	0	0	0	1	0	0
145	149.2	19.3	49.7	65	52	15.3	2024-03-27 21:00:00	2024	3	27	21	1	0	0	0	0	1	0
203	138.3	18	56	118.8	95	15	2024-03-27 20:00:00	2024	3	27	20	1	0	0	0	0	0	1
160	122.8	14.7	66.7	78.8	63	14.7	2024-03-27 19:00:00	2024	3	27	19	1	0	0	0	1	0	0
139	107.2	11.3	77.3	62.5	50	14.3	2024-03-27 18:00:00	2024	3	27	18	1	0	0	0	0	1	0
115	91.6	8	88	51.3	41	14	2024-03-27 17:00:00	2024	3	27	17	1	0	0	0	0	1	0
115	91	7	95	51	41	15	2024-03-27 16:00:00	2024	3	27	16	1	0	0	0	0	1	0
82	90.5	6	102	33.8	27	16	2024-03-27 15:00:00	2024	3	27	15	1	0	0	1	0	0	0
93	89.9	5	109	40	32	17	2024-03-27 14:00:00	2024	3	27	14	1	0	0	1	0	0	0
65	88.5	5	109	23.8	19	17.3	2024-03-27 13:00:00	2024	3	27	13	1	0	0	1	0	0	0
100	87.2	5	109	43.8	35	17.7	2024-03-27 12:00:00	2024	3	27	12	1	0	0	1	0	0	0
82	85.8	5	109	33.8	27	18	2024-03-27 11:00:00	2024	3	27	11	1	0	0	1	0	0	0
142	108.7	7.3	91	63.8	51	18.3	2024-03-27 10:00:00	2024	3	27	10	1	0	0	0	0	1	0
153	131.7	9.7	73	69	55	18.7	2024-03-27 09:00:00	2024	3	27	9	1	0	0	0	1	0	0
118	154.7	12	55	52.5	42	19	2024-03-27 08:00:00	2024	3	27	8	1	0	0	0	0	1	0
118	148	11.7	53	52.5	42	17	2024-03-27 07:00:00	2024	3	27	7	1	0	0	0	0	1	0
91	141.4	11.3	51	38.8	31	15	2024-03-27 06:00:00	2024	3	27	6	1	0	0	1	0	0	0
65	134.8	11	49	23.8	19	13	2024-03-27 05:00:00	2024	3	27	5	1	0	0	1	0	0	0
71	136.6	12	47.3	27.1	21.67	14.3	2024-03-27 04:00:00	2024	3	27	4	1	0	0	1	0	0	0
76	138.3	13	45.7	30	24	15.7	2024-03-27 03:00:00	2024	3	27	3	1	0	0	1	0	0	0
82	140.1	14	44	33.8	27	17	2024-03-27 02:00:00	2024	3	27	2	1	0	0	1	0	0	0
89	139.1	14.3	48	37.5	30	17.3	2024-03-27 01:00:00	2024	3	27	1	1	0	0	1	0	0	0
148	138.1	14.7	52	66.3	53	17.7	2024-03-27	2024	3	27	0	1	0	0	0	0	1	0
224	137.1	15	56	138.8	111	18	2024-03-26 23:00:00	2024	3	26	23	1	0	0	0	0	0	1
256	131.5	15	60.3	168.8	135	17.3	2024-03-26 22:00:00	2024	3	26	22	1	0	0	0	0	0	1
249	125.9	15	64.7	163	130	16.7	2024-03-26 21:00:00	2024	3	26	21	1	0	0	0	0	0	1
266	120.2	15	69	178.8	143	16	2024-03-26 20:00:00	2024	3	26	20	1	0	0	0	0	0	1
150	106.4	12	79.3	67.5	54	16.3	2024-03-26 19:00:00	2024	3	26	19	1	0	0	0	0	1	0
115	92.6	9	89.7	51.3	41	16.7	2024-03-26 18:00:00	2024	3	26	18	1	0	0	0	0	1	0
118	78.8	6	100	52.5	42	17	2024-03-26 17:00:00	2024	3	26	17	1	0	0	0	0	1	0
107	77	4.7	112	47.5	38	16.7	2024-03-26 16:00:00	2024	3	26	16	1	0	0	0	0	1	0
112	75.3	3.3	124	50	40	16.3	2024-03-26 15:00:00	2024	3	26	15	1	0	0	0	0	1	0
110	73.5	2	136	48.8	39	16	2024-03-26 14:00:00	2024	3	26	14	1	0	0	0	0	1	0
157	91.6	3.7	132.7	76.3	61	20	2024-03-26 13:00:00	2024	3	26	13	1	0	0	0	1	0	0
181	109.7	5.3	129.3	98.8	79	24	2024-03-26 12:00:00	2024	3	26	12	1	0	0	0	1	0	0
195	127.8	7	126	111.3	89	28	2024-03-26 11:00:00	2024	3	26	11	1	0	0	0	1	0	0
227	148	9	97	141.3	113	22.7	2024-03-26 10:00:00	2024	3	26	10	1	0	0	0	0	0	1
218	168.3	11	68	132.9	106.33	17.3	2024-03-26 09:00:00	2024	3	26	9	1	0	0	0	0	0	1
229	188.5	13	39	143.8	115	12	2024-03-26 08:00:00	2024	3	26	8	1	0	0	0	0	0	1
224	193	14.3	30.7	138.8	111	10.3	2024-03-26 07:00:00	2024	3	26	7	1	0	0	0	0	0	1
253	197.5	15.7	22.3	166.3	133	8.7	2024-03-26 06:00:00	2024	3	26	6	1	0	0	0	0	0	1
229	201.9	17	14	143.8	115	7	2024-03-26 05:00:00	2024	3	26	5	1	0	0	0	0	0	1
240	217.3	20.3	15.3	153.8	123	8.7	2024-03-26 04:00:00	2024	3	26	4	1	0	0	0	0	0	1
216	232.7	23.7	16.7	131.3	105	10.3	2024-03-26 03:00:00	2024	3	26	3	1	0	0	0	0	0	1
213	248	27	18	129	103	12	2024-03-26 02:00:00	2024	3	26	2	1	0	0	0	0	0	1
189	263.6	32	23	106.3	85	15.3	2024-03-26 01:00:00	2024	3	26	1	1	0	0	0	1	0	0
137	279.2	37	28	61.3	49	18.7	2024-03-26	2024	3	26	0	1	0	0	0	0	1	0
155	294.7	42	33	73.8	59	22	2024-03-25 23:00:00	2024	3	25	23	1	0	0	0	1	0	0
200	270.8	40.3	43.7	116.3	93	20.7	2024-03-25 22:00:00	2024	3	25	22	1	0	0	0	1	0	0
176	246.9	38.7	54.3	93.8	75	19.3	2024-03-25 21:00:00	2024	3	25	21	1	0	0	0	1	0	0
175	222.9	37	65	93	74	18	2024-03-25 20:00:00	2024	3	25	20	1	0	0	0	1	0	0
67	171.6	25.7	86	25	20	14.3	2024-03-25 19:00:00	2024	3	25	19	1	0	0	1	0	0	0
69	120.2	14.3	107	26.3	21	10.7	2024-03-25 18:00:00	2024	3	25	18	1	0	0	1	0	0	0
65	68.9	3	128	23.8	19	7	2024-03-25 17:00:00	2024	3	25	17	1	0	0	1	0	0	0
65	69.3	2.7	131.7	23.8	19	7.7	2024-03-25 16:00:00	2024	3	25	16	1	0	0	1	0	0	0
72	69.6	2.3	135.3	27.5	22	8.3	2024-03-25 15:00:00	2024	3	25	15	1	0	0	1	0	0	0
74	70	2	139	31	14	9	2024-03-25 14:00:00	2024	3	25	14	1	0	0	1	0	0	0
98	89.3	3	140	42.5	34	14.3	2024-03-25 13:00:00	2024	3	25	13	1	0	0	1	0	0	0
93	108.5	4	141	40	32	19.7	2024-03-25 12:00:00	2024	3	25	12	1	0	0	1	0	0	0
115	127.8	5	142	51.3	41	25	2024-03-25 11:00:00	2024	3	25	11	1	0	0	0	0	1	0
139	143.2	7.3	109.3	62.5	50	20.7	2024-03-25 10:00:00	2024	3	25	10	1	0	0	0	0	1	0
205	158.5	9.7	76.7	121.3	97	16.3	2024-03-25 09:00:00	2024	3	25	9	1	0	0	0	0	0	1
240	173.9	12	44	153.8	123	12	2024-03-25 08:00:00	2024	3	25	8	1	0	0	0	0	0	1
240	180.5	14	32.3	153.8	123	10	2024-03-25 07:00:00	2024	3	25	7	1	0	0	0	0	0	1
240	187.1	16	20.7	153.8	123	8	2024-03-25 06:00:00	2024	3	25	6	1	0	0	0	0	0	1
240	193.8	18	9	153.8	123	6	2024-03-25 05:00:00	2024	3	25	5	1	0	0	0	0	0	1
237	214.2	21.3	9.7	151.3	121	7.3	2024-03-25 04:00:00	2024	3	25	4	1	0	0	0	0	0	1
155	234.6	24.7	10.3	73.8	59	8.7	2024-03-25 03:00:00	2024	3	25	3	1	0	0	0	1	0	0
153	255	28	11	73	58	10	2024-03-25 02:00:00	2024	3	25	2	1	0	0	0	1	0	0
104	268.7	33.3	17.3	46.3	37	14.3	2024-03-25 01:00:00	2024	3	25	1	1	0	0	0	0	1	0
95	282.3	38.7	23.7	41.3	33	18.7	2024-03-25	2024	3	25	0	1	0	0	1	0	0	0
110	295.9	44	30	48.8	39	23	2024-03-24 23:00:00	2024	3	24	23	1	0	0	0	0	1	0
176	267.7	40.7	41.7	93.8	75	21.3	2024-03-24 22:00:00	2024	3	24	22	1	0	0	0	1	0	0
157	239.5	37.3	53.3	76.3	61	19.7	2024-03-24 21:00:00	2024	3	24	21	1	0	0	0	1	0	0
98	211.3	34	65	42.5	34	18	2024-03-24 20:00:00	2024	3	24	20	1	0	0	1	0	0	0
98	164.4	23.7	84.3	43	34	14.3	2024-03-24 19:00:00	2024	3	24	19	1	0	0	1	0	0	0
80	117.5	13.3	103.7	32.5	26	10.7	2024-03-24 18:00:00	2024	3	24	18	1	0	0	1	0	0	0
65	70.6	3	123	23.8	19	7	2024-03-24 17:00:00	2024	3	24	17	1	0	0	1	0	0	0
61	73.3	2.3	127	21.3	17	7.3	2024-03-24 16:00:00	2024	3	24	16	1	0	0	1	0	0	0
67	76.1	1.7	131	25	20	7.7	2024-03-24 15:00:00	2024	3	24	15	1	0	0	1	0	0	0
69	78.8	1	135	25	20	8	2024-03-24 14:00:00	2024	3	24	14	1	0	0	1	0	0	0
67	88.9	2	132	25	20	11.3	2024-03-24 13:00:00	2024	3	24	13	1	0	0	1	0	0	0
80	99	3	129	32.5	26	14.7	2024-03-24 12:00:00	2024	3	24	12	1	0	0	1	0	0	0
72	109.1	4	126	27.5	22	18	2024-03-24 11:00:00	2024	3	24	11	1	0	0	1	0	0	0
118	143.8	7.7	93.3	52.5	42	16.7	2024-03-24 10:00:00	2024	3	24	10	1	0	0	0	0	1	0
123	178.4	11.3	60.7	55	44	15.3	2024-03-24 09:00:00	2024	3	24	9	1	0	0	0	0	1	0
152	213	15	28	71.3	57	14	2024-03-24 08:00:00	2024	3	24	8	1	0	0	0	1	0	0
151	210.1	17	23	70	56	13	2024-03-24 07:00:00	2024	3	24	7	1	0	0	0	1	0	0
129	207.2	19	18	57.5	46	12	2024-03-24 06:00:00	2024	3	24	6	1	0	0	0	0	1	0
123	204.3	21	13	55	44	11	2024-03-24 05:00:00	2024	3	24	5	1	0	0	0	0	1	0
123	183.8	18.7	22.7	55	44	10.7	2024-03-24 04:00:00	2024	3	24	4	1	0	0	0	0	1	0
115	163.4	16.3	32.3	51.3	41	10.3	2024-03-24 03:00:00	2024	3	24	3	1	0	0	0	0	1	0
61	143	14	42	21.3	17	10	2024-03-24 02:00:00	2024	3	24	2	1	0	0	1	0	0	0
80	141.4	14.3	49	32.5	26	10.7	2024-03-24 01:00:00	2024	3	24	1	1	0	0	1	0	0	0
74	139.9	14.7	56	28.8	23	11.3	2024-03-24	2024	3	24	0	1	0	0	1	0	0	0
80	138.3	15	63	32.5	26	12	2024-03-23 23:00:00	2024	3	23	23	1	0	0	1	0	0	0
76	147.5	17	61.3	30	24	13	2024-03-23 22:00:00	2024	3	23	22	1	0	0	1	0	0	0
59	156.6	19	59.7	20	16	14	2024-03-23 21:00:00	2024	3	23	21	1	0	0	1	0	0	0
152	165.7	21	58	71.3	57	15	2024-03-23 20:00:00	2024	3	23	20	1	0	0	0	1	0	0
104	142.8	16.7	74.3	46.3	37	13.7	2024-03-23 19:00:00	2024	3	23	19	1	0	0	0	0	1	0
104	119.8	12.3	90.7	46	37	12.3	2024-03-23 18:00:00	2024	3	23	18	1	0	0	0	0	1	0
95	96.9	8	107	41.3	33	11	2024-03-23 17:00:00	2024	3	23	17	1	0	0	1	0	0	0
95	92.6	6	117	41.3	33	10.7	2024-03-23 16:00:00	2024	3	23	16	1	0	0	1	0	0	0
129	88.3	4	127	57.5	46	10.3	2024-03-23 15:00:00	2024	3	23	15	1	0	0	0	0	1	0
129	84	2	137	57.5	46	10	2024-03-23 14:00:00	2024	3	23	14	1	0	0	0	0	1	0
137	97.7	2.7	132.3	61.3	49	13.7	2024-03-23 13:00:00	2024	3	23	13	1	0	0	0	0	1	0
139	111.3	3.3	127.7	63	50	17.3	2024-03-23 12:00:00	2024	3	23	12	1	0	0	0	0	1	0
123	124.9	4	123	55	44	21	2024-03-23 11:00:00	2024	3	23	11	1	0	0	0	0	1	0
104	155.6	7.3	95.3	46.3	37	19.3	2024-03-23 10:00:00	2024	3	23	10	1	0	0	0	0	1	0
110	186.4	10.7	67.7	48.8	39	17.7	2024-03-23 09:00:00	2024	3	23	9	1	0	0	0	0	1	0
123	217.1	14	40	55	44	16	2024-03-23 08:00:00	2024	3	23	8	1	0	0	0	0	1	0
157	234.2	16.3	32	76.3	61	14.7	2024-03-23 07:00:00	2024	3	23	7	1	0	0	0	1	0	0
156	251.3	18.7	24	75	60	13.3	2024-03-23 06:00:00	2024	3	23	6	1	0	0	0	1	0	0
118	268.5	21	16	52.5	42	12	2024-03-23 05:00:00	2024	3	23	5	1	0	0	0	0	1	0
139	284	24	18.7	62.5	50	14	2024-03-23 04:00:00	2024	3	23	4	1	0	0	0	0	1	0
173	299.6	27	21.3	91.3	73	16	2024-03-23 03:00:00	2024	3	23	3	1	0	0	0	1	0	0
197	315.1	30	24	113.8	91	18	2024-03-23 02:00:00	2024	3	23	2	1	0	0	0	1	0	0
197	333.6	34.7	25.3	113.8	91	20.3	2024-03-23 01:00:00	2024	3	23	1	1	0	0	0	1	0	0
193	352.1	39.3	26.7	110	88	22.7	2024-03-23	2024	3	23	0	1	0	0	0	1	0	0
197	370.6	44	28	113.8	91	25	2024-03-22 23:00:00	2024	3	22	23	1	0	0	0	1	0	0
176	329.3	40	42	93.8	75	24.7	2024-03-22 22:00:00	2024	3	22	22	1	0	0	0	1	0	0
171	288.1	36	56	88.8	71	24.3	2024-03-22 21:00:00	2024	3	22	21	1	0	0	0	1	0	0
134	246.9	32	70	60	48	24	2024-03-22 20:00:00	2024	3	22	20	1	0	0	0	0	1	0
115	199.2	22.3	93	51.3	41	22	2024-03-22 19:00:00	2024	3	22	19	1	0	0	0	0	1	0
93	151.5	12.7	116	40	32	20	2024-03-22 18:00:00	2024	3	22	18	1	0	0	1	0	0	0
118	103.9	3	139	89	42	18	2024-03-22 17:00:00	2024	3	22	17	1	0	0	0	0	1	0
100	102.5	2.3	141.7	43.8	35	18.3	2024-03-22 16:00:00	2024	3	22	16	1	0	0	1	0	0	0
102	101.2	1.7	144.3	45	36	18.7	2024-03-22 15:00:00	2024	3	22	15	1	0	0	0	0	1	0
131	99.8	1	147	58.8	47	19	2024-03-22 14:00:00	2024	3	22	14	1	0	0	0	0	1	0
123	100.4	1.3	142.7	55	44	20	2024-03-22 13:00:00	2024	3	22	13	1	0	0	0	0	1	0
153	101	1.7	138.3	72.1	57.67	21	2024-03-22 12:00:00	2024	3	22	12	1	0	0	0	1	0	0
160	101.5	2	134	78.8	63	22	2024-03-22 11:00:00	2024	3	22	11	1	0	0	0	1	0	0
187	143	6.7	100.3	103.8	83	21	2024-03-22 10:00:00	2024	3	22	10	1	0	0	0	1	0	0
213	184.4	11.3	66.7	128.8	103	20	2024-03-22 09:00:00	2024	3	22	9	1	0	0	0	0	0	1
197	225.9	16	33	113.8	91	19	2024-03-22 08:00:00	2024	3	22	8	1	0	0	0	1	0	0
176	218.7	17.3	28.3	93.8	75	17	2024-03-22 07:00:00	2024	3	22	7	1	0	0	0	1	0	0
152	211.5	18.7	23.7	71.3	57	15	2024-03-22 06:00:00	2024	3	22	6	1	0	0	0	1	0	0
112	204.3	20	19	78	40	13	2024-03-22 05:00:00	2024	3	22	5	1	0	0	0	0	1	0
123	223.3	23.7	20	55	44	14.3	2024-03-22 04:00:00	2024	3	22	4	1	0	0	0	0	1	0
91	242.4	27.3	21	38.8	31	15.7	2024-03-22 03:00:00	2024	3	22	3	1	0	0	1	0	0	0
112	261.5	31	22	50	40	17	2024-03-22 02:00:00	2024	3	22	2	1	0	0	0	0	1	0
112	280.7	35.3	20.3	50	40	19.7	2024-03-22 01:00:00	2024	3	22	1	1	0	0	0	0	1	0
152	300	39.7	18.7	71.3	57	22.3	2024-03-22	2024	3	22	0	1	0	0	0	1	0	0
131	319.2	44	17	75	47	25	2024-03-21 23:00:00	2024	3	21	23	1	0	0	0	0	1	0
189	280.3	40.7	26	106.3	85	23.7	2024-03-21 22:00:00	2024	3	21	22	1	0	0	0	1	0	0
152	241.4	37.3	35	71.3	57	22.3	2024-03-21 21:00:00	2024	3	21	21	1	0	0	0	1	0	0
152	202.5	34	44	71.3	57	21	2024-03-21 20:00:00	2024	3	21	20	1	0	0	0	1	0	0
107	158.5	24.3	63.3	47.5	38	18.7	2024-03-21 19:00:00	2024	3	21	19	1	0	0	0	0	1	0
98	114.6	14.7	82.7	42.5	34	16.3	2024-03-21 18:00:00	2024	3	21	18	1	0	0	1	0	0	0
95	70.6	5	102	41.3	33	14	2024-03-21 17:00:00	2024	3	21	17	1	0	0	1	0	0	0
109	77.8	5.7	102.3	48.3	38.67	15.7	2024-03-21 16:00:00	2024	3	21	16	1	0	0	0	0	1	0
89	85	6.3	102.7	37.5	30	17.3	2024-03-21 15:00:00	2024	3	21	15	1	0	0	1	0	0	0
139	92.2	7	103	62.5	50	19	2024-03-21 14:00:00	2024	3	21	14	1	0	0	0	0	1	0
126	127.8	9.3	100	56.3	45	21.7	2024-03-21 13:00:00	2024	3	21	13	1	0	0	0	0	1	0
134	163.4	11.7	97	60	48	24.3	2024-03-21 12:00:00	2024	3	21	12	1	0	0	0	0	1	0
89	199	14	94	76	30	27	2024-03-21 11:00:00	2024	3	21	11	1	0	0	1	0	0	0
208	211.5	15	74.7	123.8	99	23	2024-03-21 10:00:00	2024	3	21	10	1	0	0	0	0	0	1
242	223.9	16	55.3	156.3	125	19	2024-03-21 09:00:00	2024	3	21	9	1	0	0	0	0	0	1
235	236.4	17	36	148.8	119	15	2024-03-21 08:00:00	2024	3	21	8	1	0	0	0	0	0	1
235	228.8	17.3	27.7	148.8	119	13.3	2024-03-21 07:00:00	2024	3	21	7	1	0	0	0	0	0	1
152	221.2	17.7	19.3	190	152	11.7	2024-03-21 06:00:00	2024	3	21	6	1	0	0	0	1	0	0
224	213.6	18	11	138.8	111	10	2024-03-21 05:00:00	2024	3	21	5	1	0	0	0	0	0	1
199	230.1	20.3	13.3	115	92	11.7	2024-03-21 04:00:00	2024	3	21	4	1	0	0	0	1	0	0
150	246.7	22.7	15.7	67.5	54	13.3	2024-03-21 03:00:00	2024	3	21	3	1	0	0	0	0	1	0
150	263.2	25	18	67.5	54	15	2024-03-21 02:00:00	2024	3	21	2	1	0	0	0	0	1	0
168	274.3	28.3	25	86.3	69	18.7	2024-03-21 01:00:00	2024	3	21	1	1	0	0	0	1	0	0
163	285.4	31.7	32	81.3	65	22.3	2024-03-21	2024	3	21	0	1	0	0	0	1	0	0
110	296.5	35	39	56	39	26	2024-03-20 23:00:00	2024	3	20	23	1	0	0	0	0	1	0
221	293.6	38	46.3	136.3	109	27	2024-03-20 22:00:00	2024	3	20	22	1	0	0	0	0	0	1
232	290.6	41	53.7	146.3	117	28	2024-03-20 21:00:00	2024	3	20	21	1	0	0	0	0	0	1
205	287.7	44	61	121.3	97	29	2024-03-20 20:00:00	2024	3	20	20	1	0	0	0	0	0	1
150	232.7	33	81	67.5	54	26.3	2024-03-20 19:00:00	2024	3	20	19	1	0	0	0	0	1	0
131	177.6	22	101	58.8	47	23.7	2024-03-20 18:00:00	2024	3	20	18	1	0	0	0	0	1	0
118	122.6	11	121	52.5	42	21	2024-03-20 17:00:00	2024	3	20	17	1	0	0	0	0	1	0
121	119.8	8	137.7	54	43	23.3	2024-03-20 16:00:00	2024	3	20	16	1	0	0	0	0	1	0
115	117.1	5	154.3	51.3	41	25.7	2024-03-20 15:00:00	2024	3	20	15	1	0	0	0	0	1	0
123	114.4	2	171	55	44	28	2024-03-20 14:00:00	2024	3	20	14	1	0	0	0	0	1	0
155	122.8	3	162.3	73.8	59	28	2024-03-20 13:00:00	2024	3	20	13	1	0	0	0	1	0	0
173	131.1	4	153.7	91.3	73	28	2024-03-20 12:00:00	2024	3	20	12	1	0	0	0	1	0	0
195	139.5	5	145	111.3	89	28	2024-03-20 11:00:00	2024	3	20	11	1	0	0	0	1	0	0
155	154.3	7.3	110.7	73.8	59	22.7	2024-03-20 10:00:00	2024	3	20	10	1	0	0	0	1	0	0
155	169	9.7	76.3	74	59	17.3	2024-03-20 09:00:00	2024	3	20	9	1	0	0	0	1	0	0
137	183.8	12	42	61.3	49	12	2024-03-20 08:00:00	2024	3	20	8	1	0	0	0	0	1	0
168	183.6	13	35	86.3	69	11.3	2024-03-20 07:00:00	2024	3	20	7	1	0	0	0	1	0	0
229	183.4	14	28	143.8	115	10.7	2024-03-20 06:00:00	2024	3	20	6	1	0	0	0	0	0	1
248	183.3	15	21	161.3	129	10	2024-03-20 05:00:00	2024	3	20	5	1	0	0	0	0	0	1
254	202.5	18.3	19.3	167.1	133.67	10.3	2024-03-20 04:00:00	2024	3	20	4	1	0	0	0	0	0	1
273	221.8	21.7	17.7	185	148	10.7	2024-03-20 03:00:00	2024	3	20	3	1	0	0	0	0	0	1
266	241	25	16	178.8	143	11	2024-03-20 02:00:00	2024	3	20	2	1	0	0	0	0	0	1
208	260.1	30	19.7	123.8	99	15.7	2024-03-20 01:00:00	2024	3	20	1	1	0	0	0	0	0	1
168	279.2	35	23.3	86.3	69	20.3	2024-03-20	2024	3	20	0	1	0	0	0	1	0	0
157	298.2	40	27	76.3	61	25	2024-03-19 23:00:00	2024	3	19	23	1	0	0	0	1	0	0
179	277.6	39.7	37.7	96.3	77	26	2024-03-19 22:00:00	2024	3	19	22	1	0	0	0	1	0	0
156	257	39.3	48.3	75	60	27	2024-03-19 21:00:00	2024	3	19	21	1	0	0	0	1	0	0
152	236.4	39	59	71.3	57	28	2024-03-19 20:00:00	2024	3	19	20	1	0	0	0	1	0	0
98	185.2	28	77	42.5	34	25	2024-03-19 19:00:00	2024	3	19	19	1	0	0	1	0	0	0
78	134	17	95	31.3	25	22	2024-03-19 18:00:00	2024	3	19	18	1	0	0	1	0	0	0
78	82.9	6	113	31.3	25	19	2024-03-19 17:00:00	2024	3	19	17	1	0	0	1	0	0	0
82	82.1	4.7	126.3	33.8	27	22.3	2024-03-19 16:00:00	2024	3	19	16	1	0	0	1	0	0	0
78	81.3	3.3	139.7	31	25	25.7	2024-03-19 15:00:00	2024	3	19	15	1	0	0	1	0	0	0
91	80.5	2	153	31.3	25	29	2024-03-19 14:00:00	2024	3	19	14	1	0	0	1	0	0	0
93	95.9	3	149.3	40	32	30	2024-03-19 13:00:00	2024	3	19	13	1	0	0	1	0	0	0
93	111.3	4	145.7	40	32	31	2024-03-19 12:00:00	2024	3	19	12	1	0	0	1	0	0	0
78	126.6	5	142	46	24	32	2024-03-19 11:00:00	2024	3	19	11	1	0	0	1	0	0	0
74	140.1	6.7	110.7	42.3	23.33	27.3	2024-03-19 10:00:00	2024	3	19	10	1	0	0	1	0	0	0
73	153.5	8.3	79.3	38.7	22.67	22.7	2024-03-19 09:00:00	2024	3	19	9	1	0	0	1	0	0	0
72	166.9	10	48	35	22	18	2024-03-19 08:00:00	2024	3	19	8	1	0	0	1	0	0	0
66	171.8	11	38.7	30.7	19.33	15.3	2024-03-19 07:00:00	2024	3	19	7	1	0	0	1	0	0	0
60	176.6	12	29.3	26.3	16.67	12.7	2024-03-19 06:00:00	2024	3	19	6	1	0	0	1	0	0	0
54	181.5	13	20	22	14	10	2024-03-19 05:00:00	2024	3	19	5	1	0	0	1	0	0	0
57	192	15.3	20	24	15.33	10.7	2024-03-19 04:00:00	2024	3	19	4	1	0	0	1	0	0	0
60	202.5	17.7	20	26	16.67	11.3	2024-03-19 03:00:00	2024	3	19	3	1	0	0	1	0	0	0
63	213	20	20	28	18	12	2024-03-19 02:00:00	2024	3	19	2	1	0	0	1	0	0	0
68	236.4	26	20.3	31.3	20.33	15	2024-03-19 01:00:00	2024	3	19	1	1	0	0	1	0	0	0
73	259.7	32	20.7	34.7	22.67	18	2024-03-19	2024	3	19	0	1	0	0	1	0	0	0
78	283	38	21	38	25	21	2024-03-18 23:00:00	2024	3	18	23	1	0	0	1	0	0	0
82	265	38	29.3	40.7	27	20.7	2024-03-18 22:00:00	2024	3	18	22	1	0	0	1	0	0	0
87	246.9	38	37.7	43.3	29	20.3	2024-03-18 21:00:00	2024	3	18	21	1	0	0	1	0	0	0
91	228.8	38	46	46	31	20	2024-03-18 20:00:00	2024	3	18	20	1	0	0	1	0	0	0
79	181.5	27.7	64	39	25.33	16.3	2024-03-18 19:00:00	2024	3	18	19	1	0	0	1	0	0	0
67	134.2	17.3	82	32	19.67	12.7	2024-03-18 18:00:00	2024	3	18	18	1	0	0	1	0	0	0
54	87	7	100	25	14	9	2024-03-18 17:00:00	2024	3	18	17	1	0	0	1	0	0	0
56	85.4	5.3	111.7	28	15	9.7	2024-03-18 16:00:00	2024	3	18	16	1	0	0	1	0	0	0
59	83.8	3.7	123.3	31	16	10.3	2024-03-18 15:00:00	2024	3	18	15	1	0	0	1	0	0	0
69	82.3	2	135	34	17	11	2024-03-18 14:00:00	2024	3	18	14	1	0	0	1	0	0	0
62	94.9	3.3	128.7	33.7	17.33	13.7	2024-03-18 13:00:00	2024	3	18	13	1	0	0	1	0	0	0
62	107.6	4.7	122.3	33.3	17.67	16.3	2024-03-18 12:00:00	2024	3	18	12	1	0	0	1	0	0	0
63	120.2	6	116	33	18	19	2024-03-18 11:00:00	2024	3	18	11	1	0	0	1	0	0	0
62	128.6	7.3	88.7	30.3	17.67	16	2024-03-18 10:00:00	2024	3	18	10	1	0	0	1	0	0	0
62	137	8.7	61.3	27.7	17.33	13	2024-03-18 09:00:00	2024	3	18	9	1	0	0	1	0	0	0
61	145.3	10	34	25	17	10	2024-03-18 08:00:00	2024	3	18	8	1	0	0	1	0	0	0
56	146.1	10.3	30	22	15	9	2024-03-18 07:00:00	2024	3	18	7	1	0	0	1	0	0	0
52	146.9	10.7	26	19	13	8	2024-03-18 06:00:00	2024	3	18	6	1	0	0	1	0	0	0
46	147.7	11	22	16	11	7	2024-03-18 05:00:00	2024	3	18	5	1	1	0	0	0	0	0
50	168.1	14.7	19.3	17.7	12	7.3	2024-03-18 04:00:00	2024	3	18	4	1	1	0	0	0	0	0
52	188.5	18.3	16.7	19.3	13	7.7	2024-03-18 03:00:00	2024	3	18	3	1	0	0	1	0	0	0
54	208.9	22	14	21	14	8	2024-03-18 02:00:00	2024	3	18	2	1	0	0	1	0	0	0
60	231.1	27	12.7	24.7	16.67	10.7	2024-03-18 01:00:00	2024	3	18	1	1	0	0	1	0	0	0
66	253.3	32	11.3	28.3	19.33	13.3	2024-03-18	2024	3	18	0	1	0	0	1	0	0	0
72	275.5	37	10	32	22	16	2024-03-17 23:00:00	2024	3	17	23	1	0	0	1	0	0	0
74	253.3	36	17.3	34	23.33	16	2024-03-17 22:00:00	2024	3	17	22	1	0	0	1	0	0	0
77	231.1	35	24.7	36	24.67	16	2024-03-17 21:00:00	2024	3	17	21	1	0	0	1	0	0	0
80	208.9	34	32	38	26	16	2024-03-17 20:00:00	2024	3	17	20	1	0	0	1	0	0	0
72	171.4	25.7	49.7	33	22	14.3	2024-03-17 19:00:00	2024	3	17	19	1	0	0	1	0	0	0
63	133.8	17.3	67.3	28	18	12.7	2024-03-17 18:00:00	2024	3	17	18	1	0	0	1	0	0	0
54	96.3	9	85	23	14	11	2024-03-17 17:00:00	2024	3	17	17	1	0	0	1	0	0	0
55	94.3	7	98	23.7	14.33	12.3	2024-03-17 16:00:00	2024	3	17	16	1	0	0	1	0	0	0
56	92.4	5	111	24.3	14.67	13.7	2024-03-17 15:00:00	2024	3	17	15	1	0	0	1	0	0	0
56	90.5	3	124	25	15	15	2024-03-17 14:00:00	2024	3	17	14	1	0	0	1	0	0	0
59	105.8	4.3	118	26.3	16.33	17.3	2024-03-17 13:00:00	2024	3	17	13	1	0	0	1	0	0	0
62	121.2	5.7	112	27.7	17.67	19.7	2024-03-17 12:00:00	2024	3	17	12	1	0	0	1	0	0	0
65	136.6	7	106	29	19	22	2024-03-17 11:00:00	2024	3	17	11	1	0	0	1	0	0	0
66	148.4	8.3	81.7	29.3	19.33	18.7	2024-03-17 10:00:00	2024	3	17	10	1	0	0	1	0	0	0
67	160.3	9.7	57.3	29.7	19.67	15.3	2024-03-17 09:00:00	2024	3	17	9	1	0	0	1	0	0	0
67	172.2	11	33	30	20	12	2024-03-17 08:00:00	2024	3	17	8	1	0	0	1	0	0	0
62	177.4	12.3	29	26	17.33	11	2024-03-17 07:00:00	2024	3	17	7	1	0	0	1	0	0	0
56	182.7	13.7	25	22	14.67	10	2024-03-17 06:00:00	2024	3	17	6	1	0	0	1	0	0	0
50	187.9	15	21	18	12	9	2024-03-17 05:00:00	2024	3	17	5	1	1	0	0	0	0	0
78	208.9	18.7	21.3	33.3	25	10.3	2024-03-17 04:00:00	2024	3	17	4	1	0	0	1	0	0	0
142	229.9	22.3	21.7	63.8	51	11.7	2024-03-17 03:00:00	2024	3	17	3	1	0	0	0	0	1	0
142	250.9	26	22	63.8	51	13	2024-03-17 02:00:00	2024	3	17	2	1	0	0	0	0	1	0
142	276	32.3	22.3	63.8	51	16.7	2024-03-17 01:00:00	2024	3	17	1	1	0	0	0	0	1	0
162	301.1	38.7	22.7	80.4	64.33	20.3	2024-03-17	2024	3	17	0	1	0	0	0	1	0	0
171	326.2	45	23	88.8	71	24	2024-03-16 23:00:00	2024	3	16	23	1	0	0	0	1	0	0
232	304.4	45	31	146.3	117	23	2024-03-16 22:00:00	2024	3	16	22	1	0	0	0	0	0	1
203	282.7	45	39	118.8	95	22	2024-03-16 21:00:00	2024	3	16	21	1	0	0	0	0	0	1
200	260.9	45	47	116.3	93	21	2024-03-16 20:00:00	2024	3	16	20	1	0	0	0	1	0	0
112	205	32.3	66	50	40	17.3	2024-03-16 19:00:00	2024	3	16	19	1	0	0	0	0	1	0
98	149.2	19.7	85	42.5	34	13.7	2024-03-16 18:00:00	2024	3	16	18	1	0	0	1	0	0	0
112	93.4	7	104	50	40	10	2024-03-16 17:00:00	2024	3	16	17	1	0	0	0	0	1	0
61	92.4	5.3	115.3	21.3	17	11.3	2024-03-16 16:00:00	2024	3	16	16	1	0	0	1	0	0	0
91	91.4	3.7	126.7	38.8	31	12.7	2024-03-16 15:00:00	2024	3	16	15	1	0	0	1	0	0	0
142	90.5	2	138	63.8	51	14	2024-03-16 14:00:00	2024	3	16	14	1	0	0	0	0	1	0
171	102.7	3.3	129.7	88.8	71	16	2024-03-16 13:00:00	2024	3	16	13	1	0	0	0	1	0	0
107	115	4.7	121.3	47.5	38	18	2024-03-16 12:00:00	2024	3	16	12	1	0	0	0	0	1	0
168	127.2	6	113	86	69	20	2024-03-16 11:00:00	2024	3	16	11	1	0	0	0	1	0	0
145	136.8	7.3	87.7	65	52	17	2024-03-16 10:00:00	2024	3	16	10	1	0	0	0	0	1	0
168	146.3	8.7	62.3	86.3	69	14	2024-03-16 09:00:00	2024	3	16	9	1	0	0	0	1	0	0
168	155.8	10	37	86.3	69	11	2024-03-16 08:00:00	2024	3	16	8	1	0	0	0	1	0	0
184	157.8	10.7	31.7	101.3	81	9.7	2024-03-16 07:00:00	2024	3	16	7	1	0	0	0	1	0	0
208	159.7	11.3	26.3	123.8	99	8.3	2024-03-16 06:00:00	2024	3	16	6	1	0	0	0	0	0	1
189	161.7	12	21	106.3	85	7	2024-03-16 05:00:00	2024	3	16	5	1	0	0	0	1	0	0
205	183.6	16	19.3	121	97	7.7	2024-03-16 04:00:00	2024	3	16	4	1	0	0	0	0	0	1
145	205.6	20	17.7	65	52	8.3	2024-03-16 03:00:00	2024	3	16	3	1	0	0	0	0	1	0
80	227.6	24	16	32.5	26	9	2024-03-16 02:00:00	2024	3	16	2	1	0	0	1	0	0	0
89	254.1	30	14.7	37.5	30	11.7	2024-03-16 01:00:00	2024	3	16	1	1	0	0	1	0	0	0
89	280.5	36	13.3	37.5	30	14.3	2024-03-16	2024	3	16	0	1	0	0	1	0	0	0
104	307	42	12	46.3	37	17	2024-03-15 23:00:00	2024	3	15	23	1	0	0	0	0	1	0
72	287.1	42.3	19.3	28	22	17.3	2024-03-15 22:00:00	2024	3	15	22	1	0	0	1	0	0	0
168	267.3	42.7	26.7	86.3	69	17.7	2024-03-15 21:00:00	2024	3	15	21	1	0	0	0	1	0	0
155	247.4	43	34	73.8	59	18	2024-03-15 20:00:00	2024	3	15	20	1	0	0	0	1	0	0
76	193.4	30.7	55	30	24	14.7	2024-03-15 19:00:00	2024	3	15	19	1	0	0	1	0	0	0
63	139.3	18.3	76	22.5	18	11.3	2024-03-15 18:00:00	2024	3	15	18	1	0	0	1	0	0	0
61	85.2	6	97	21.3	17	8	2024-03-15 17:00:00	2024	3	15	17	1	0	0	1	0	0	0
63	84.6	4.7	108	23	18	10	2024-03-15 16:00:00	2024	3	15	16	1	0	0	1	0	0	0
55	84	3.3	119	17.5	14	12	2024-03-15 15:00:00	2024	3	15	15	1	0	0	1	0	0	0
63	83.5	2	130	22.5	18	14	2024-03-15 14:00:00	2024	3	15	14	1	0	0	1	0	0	0
76	94.7	3	124.3	30	24	15.7	2024-03-15 13:00:00	2024	3	15	13	1	0	0	1	0	0	0
91	106	4	118.7	38.8	31	17.3	2024-03-15 12:00:00	2024	3	15	12	1	0	0	1	0	0	0
155	117.3	5	113	73.8	59	19	2024-03-15 11:00:00	2024	3	15	11	1	0	0	0	1	0	0
150	139.5	7.3	87	67.5	54	16	2024-03-15 10:00:00	2024	3	15	10	1	0	0	0	0	1	0
153	161.7	9.7	61	73	58	13	2024-03-15 09:00:00	2024	3	15	9	1	0	0	0	1	0	0
181	183.8	12	35	98.8	79	10	2024-03-15 08:00:00	2024	3	15	8	1	0	0	0	1	0	0
200	190.8	13.7	30.3	116.3	93	9.3	2024-03-15 07:00:00	2024	3	15	7	1	0	0	0	1	0	0
168	197.8	15.3	25.7	86.3	69	8.7	2024-03-15 06:00:00	2024	3	15	6	1	0	0	0	1	0	0
145	204.8	17	21	65	52	8	2024-03-15 05:00:00	2024	3	15	5	1	0	0	0	0	1	0
139	224.3	20	20.3	62.5	50	9	2024-03-15 04:00:00	2024	3	15	4	1	0	0	0	0	1	0
176	243.8	23	19.7	93.8	75	10	2024-03-15 03:00:00	2024	3	15	3	1	0	0	0	1	0	0
142	263.2	26	19	64	51	11	2024-03-15 02:00:00	2024	3	15	2	1	0	0	0	0	1	0
176	285.4	31.3	20	93.8	75	13.7	2024-03-15 01:00:00	2024	3	15	1	1	0	0	0	1	0	0
173	307.6	36.7	21	91.3	73	16.3	2024-03-15	2024	3	15	0	1	0	0	0	1	0	0
195	329.7	42	22	111.3	89	19	2024-03-14 23:00:00	2024	3	14	23	1	0	0	0	1	0	0
189	309.5	41	33.7	106.3	85	20	2024-03-14 22:00:00	2024	3	14	22	1	0	0	0	1	0	0
168	289.3	40	45.3	86.3	69	21	2024-03-14 21:00:00	2024	3	14	21	1	0	0	0	1	0	0
188	269	39	57	105	84	22	2024-03-14 20:00:00	2024	3	14	20	1	0	0	0	1	0	0
72	217.1	27	83	27.5	22	19.7	2024-03-14 19:00:00	2024	3	14	19	1	0	0	1	0	0	0
80	165.2	15	109	32.5	26	17.3	2024-03-14 18:00:00	2024	3	14	18	1	0	0	1	0	0	0
76	113.2	3	135	30	24	15	2024-03-14 17:00:00	2024	3	14	17	1	0	0	1	0	0	0
87	111.9	2.7	136.7	36.3	29	15.7	2024-03-14 16:00:00	2024	3	14	16	1	0	0	1	0	0	0
118	110.5	2.3	138.3	52.5	42	16.3	2024-03-14 15:00:00	2024	3	14	15	1	0	0	0	0	1	0
87	109.1	2	140	36	29	17	2024-03-14 14:00:00	2024	3	14	14	1	0	0	1	0	0	0
118	115.6	2.3	135	52.5	42	19.3	2024-03-14 13:00:00	2024	3	14	13	1	0	0	0	0	1	0
182	122	2.7	130	227.5	182	21.7	2024-03-14 12:00:00	2024	3	14	12	1	0	0	0	1	0	0
182	128.4	3	125	227.5	182	24	2024-03-14 11:00:00	2024	3	14	11	1	0	0	0	1	0	0
154	193.4	9.3	94	192.5	154	22.7	2024-03-14 10:00:00	2024	3	14	10	1	0	0	0	1	0	0
248	258.3	15.7	63	161.3	129	21.3	2024-03-14 09:00:00	2024	3	14	9	1	0	0	0	0	0	1
153	323.3	22	32	191	153	20	2024-03-14 08:00:00	2024	3	14	8	1	0	0	0	1	0	0
161	327.8	26	24	201.3	161	18.7	2024-03-14 07:00:00	2024	3	14	7	1	0	0	0	1	0	0
250	332.3	30	16	163.8	131	17.3	2024-03-14 06:00:00	2024	3	14	6	1	0	0	0	0	0	1
197	336.7	34	8	113.8	91	16	2024-03-14 05:00:00	2024	3	14	5	1	0	0	0	1	0	0
203	322.1	33.3	15.7	118.8	95	19	2024-03-14 04:00:00	2024	3	14	4	1	0	0	0	0	0	1
197	307.6	32.7	23.3	113.8	91	22	2024-03-14 03:00:00	2024	3	14	3	1	0	0	0	1	0	0
87	293	32	31	42	29	25	2024-03-14 02:00:00	2024	3	14	2	1	0	0	1	0	0	0
200	307	36.3	29.3	116.3	93	26.3	2024-03-14 01:00:00	2024	3	14	1	1	0	0	0	1	0	0
168	321	40.7	27.7	86.3	69	27.7	2024-03-14	2024	3	14	0	1	0	0	0	1	0	0
148	335	45	26	66.3	53	29	2024-03-13 23:00:00	2024	3	13	23	1	0	0	0	0	1	0
145	310.7	42.3	33	65	52	28.3	2024-03-13 22:00:00	2024	3	13	22	1	0	0	0	0	1	0
145	286.4	39.7	40	65	52	27.7	2024-03-13 21:00:00	2024	3	13	21	1	0	0	0	0	1	0
181	262	37	47	98.8	79	27	2024-03-13 20:00:00	2024	3	13	20	1	0	0	0	1	0	0
180	223.1	28.7	61.7	98	78	25	2024-03-13 19:00:00	2024	3	13	19	1	0	0	0	1	0	0
134	184.2	20.3	76.3	60	48	23	2024-03-13 18:00:00	2024	3	13	18	1	0	0	0	0	1	0
87	145.3	12	91	36.3	29	21	2024-03-13 17:00:00	2024	3	13	17	1	0	0	1	0	0	0
150	141.2	11.3	91.7	67.5	54	20.7	2024-03-13 16:00:00	2024	3	13	16	1	0	0	0	0	1	0
184	137.1	10.7	92.3	101.3	81	20.3	2024-03-13 15:00:00	2024	3	13	15	1	0	0	0	1	0	0
200	133.1	10	93	116.3	93	20	2024-03-13 14:00:00	2024	3	13	14	1	0	0	0	1	0	0
223	130.7	9.7	92	137.9	110.33	19	2024-03-13 13:00:00	2024	3	13	13	1	0	0	0	0	0	1
248	128.4	9.3	91	161.3	129	18	2024-03-13 12:00:00	2024	3	13	12	1	0	0	0	0	0	1
269	126.1	9	90	181.3	145	17	2024-03-13 11:00:00	2024	3	13	11	1	0	0	0	0	0	1
269	140.5	10.7	74.7	181.3	145	16	2024-03-13 10:00:00	2024	3	13	10	1	0	0	0	0	0	1
152	154.8	12.3	59.3	190	152	15	2024-03-13 09:00:00	2024	3	13	9	1	0	0	0	1	0	0
221	169.2	14	44	136.3	109	14	2024-03-13 08:00:00	2024	3	13	8	1	0	0	0	0	0	1
272	191.2	16.3	35	184	147	13.7	2024-03-13 07:00:00	2024	3	13	7	1	0	0	0	0	0	1
155	213.2	18.7	26	73.8	59	13.3	2024-03-13 06:00:00	2024	3	13	6	1	0	0	0	1	0	0
139	235.2	21	17	62.5	50	13	2024-03-13 05:00:00	2024	3	13	5	1	0	0	0	0	1	0
118	253.9	24.3	17.3	52.5	42	14.7	2024-03-13 04:00:00	2024	3	13	4	1	0	0	0	0	1	0
129	272.5	27.7	17.7	57.5	46	16.3	2024-03-13 03:00:00	2024	3	13	3	1	0	0	0	0	1	0
148	291.2	31	18	66.3	53	18	2024-03-13 02:00:00	2024	3	13	2	1	0	0	0	0	1	0
189	300	35.3	23.3	106.3	85	22	2024-03-13 01:00:00	2024	3	13	1	1	0	0	0	1	0	0
150	308.7	39.7	28.7	68	54	26	2024-03-13	2024	3	13	0	1	0	0	0	0	1	0
211	317.5	44	34	126.3	101	30	2024-03-12 23:00:00	2024	3	12	23	1	0	0	0	0	0	1
237	299.2	43.7	40	151.3	121	28.3	2024-03-12 22:00:00	2024	3	12	22	1	0	0	0	0	0	1
227	280.9	43.3	46	141.3	113	26.7	2024-03-12 21:00:00	2024	3	12	21	1	0	0	0	0	0	1
123	262.6	43	52	55	44	25	2024-03-12 20:00:00	2024	3	12	20	1	0	0	0	0	1	0
103	212.4	32.3	68	45.4	36.33	21.7	2024-03-12 19:00:00	2024	3	12	19	1	0	0	0	0	1	0
69	162.2	21.7	84	26.3	21	18.3	2024-03-12 18:00:00	2024	3	12	18	1	0	0	1	0	0	0
69	112.1	11	100	26.3	21	15	2024-03-12 17:00:00	2024	3	12	17	1	0	0	1	0	0	0
74	104.1	8	115.7	28.8	23	16	2024-03-12 16:00:00	2024	3	12	16	1	0	0	1	0	0	0
69	96.1	5	131.3	26.3	21	17	2024-03-12 15:00:00	2024	3	12	15	1	0	0	1	0	0	0
84	88.1	2	147	22.5	18	18	2024-03-12 14:00:00	2024	3	12	14	1	0	0	1	0	0	0
72	94.5	3	138	26.3	21	18.7	2024-03-12 13:00:00	2024	3	12	13	1	0	0	1	0	0	0
63	101	4	129	23	18	19.3	2024-03-12 12:00:00	2024	3	12	12	1	0	0	1	0	0	0
78	107.4	5	120	31.3	25	20	2024-03-12 11:00:00	2024	3	12	11	1	0	0	1	0	0	0
123	129	7.3	90.7	55	44	17	2024-03-12 10:00:00	2024	3	12	10	1	0	0	0	0	1	0
168	150.6	9.7	61.3	86.3	69	14	2024-03-12 09:00:00	2024	3	12	9	1	0	0	0	1	0	0
165	172.2	12	32	83.8	67	11	2024-03-12 08:00:00	2024	3	12	8	1	0	0	0	1	0	0
163	168.9	12.3	29	81.3	65	10	2024-03-12 07:00:00	2024	3	12	7	1	0	0	0	1	0	0
144	165.5	12.7	26	64.6	51.67	9	2024-03-12 06:00:00	2024	3	12	6	1	0	0	0	0	1	0
123	162.2	13	23	55	44	8	2024-03-12 05:00:00	2024	3	12	5	1	0	0	0	0	1	0
145	171.8	15	26.3	65	52	9.7	2024-03-12 04:00:00	2024	3	12	4	1	0	0	0	0	1	0
157	181.3	17	29.7	76.3	61	11.3	2024-03-12 03:00:00	2024	3	12	3	1	0	0	0	1	0	0
157	190.8	19	33	76.3	61	13	2024-03-12 02:00:00	2024	3	12	2	1	0	0	0	1	0	0
155	223.5	25	29.7	73.8	59	16	2024-03-12 01:00:00	2024	3	12	1	1	0	0	0	1	0	0
232	256.2	31	26.3	146.3	117	19	2024-03-12	2024	3	12	0	1	0	0	0	0	0	1
269	288.9	37	23	181.3	145	22	2024-03-11 23:00:00	2024	3	11	23	1	0	0	0	0	0	1
264	271	36.7	31.7	176.3	141	23	2024-03-11 22:00:00	2024	3	11	22	1	0	0	0	0	0	1
248	253.1	36.3	40.3	161.3	129	24	2024-03-11 21:00:00	2024	3	11	21	1	0	0	0	0	0	1
110	235.2	36	49	48.8	39	25	2024-03-11 20:00:00	2024	3	11	20	1	0	0	0	0	1	0
104	189.5	26.3	69.3	46.3	37	22.7	2024-03-11 19:00:00	2024	3	11	19	1	0	0	0	0	1	0
85	143.8	16.7	89.7	35	28	20.3	2024-03-11 18:00:00	2024	3	11	18	1	0	0	1	0	0	0
72	98	7	110	43	22	18	2024-03-11 17:00:00	2024	3	11	17	1	0	0	1	0	0	0
74	99.4	6.3	113.3	28.8	23	17.7	2024-03-11 16:00:00	2024	3	11	16	1	0	0	1	0	0	0
69	100.8	5.7	116.7	26.3	21	17.3	2024-03-11 15:00:00	2024	3	11	15	1	0	0	1	0	0	0
89	102.1	5	120	37.5	30	17	2024-03-11 14:00:00	2024	3	11	14	1	0	0	1	0	0	0
212	110.7	6.7	104.7	265	212	17.3	2024-03-11 13:00:00	2024	3	11	13	1	0	0	0	0	0	1
258	119.2	8.3	89.3	171.3	137	17.7	2024-03-11 12:00:00	2024	3	11	12	1	0	0	0	0	0	1
67	127.8	10	74	48	20	18	2024-03-11 11:00:00	2024	3	11	11	1	0	0	1	0	0	0
250	137.5	11	59.3	163.8	131	15.3	2024-03-11 10:00:00	2024	3	11	10	1	0	0	0	0	0	1
273	147.3	12	44.7	185	148	12.7	2024-03-11 09:00:00	2024	3	11	9	1	0	0	0	0	0	1
253	157	13	30	166.3	133	10	2024-03-11 08:00:00	2024	3	11	8	1	0	0	0	0	0	1
253	176.8	14.7	25.7	166.3	133	9.7	2024-03-11 07:00:00	2024	3	11	7	1	0	0	0	0	0	1
229	196.7	16.3	21.3	143.8	115	9.3	2024-03-11 06:00:00	2024	3	11	6	1	0	0	0	0	0	1
50	216.5	18	17	22	12	9	2024-03-11 05:00:00	2024	3	11	5	1	1	0	0	0	0	0
197	249.2	23.7	14.7	113.8	91	11.3	2024-03-11 04:00:00	2024	3	11	4	1	0	0	0	1	0	0
221	281.9	29.3	12.3	136.3	109	13.7	2024-03-11 03:00:00	2024	3	11	3	1	0	0	0	0	0	1
250	314.6	35	10	163.8	131	16	2024-03-11 02:00:00	2024	3	11	2	1	0	0	0	0	0	1
223	336.9	40.3	11.7	278.8	223	20.3	2024-03-11 01:00:00	2024	3	11	1	1	0	0	0	0	0	1
177	359.3	45.7	13.3	221.3	177	24.7	2024-03-11	2024	3	11	0	1	0	0	0	1	0	0
215	381.7	51	15	268.8	215	29	2024-03-10 23:00:00	2024	3	10	23	1	0	0	0	0	0	1
176	359.1	51	20.7	220	176	28	2024-03-10 22:00:00	2024	3	10	22	1	0	0	0	1	0	0
195	336.5	51	26.3	243.8	195	27	2024-03-10 21:00:00	2024	3	10	21	1	0	0	0	1	0	0
184	314	51	32	101.3	81	26	2024-03-10 20:00:00	2024	3	10	20	1	0	0	0	1	0	0
173	259.7	39.3	49.7	91.3	73	23.3	2024-03-10 19:00:00	2024	3	10	19	1	0	0	0	1	0	0
163	205.4	27.7	67.3	81.3	65	20.7	2024-03-10 18:00:00	2024	3	10	18	1	0	0	0	1	0	0
171	151.2	16	85	88.8	71	18	2024-03-10 17:00:00	2024	3	10	17	1	0	0	0	1	0	0
158	138.3	12.7	98	76.7	61.33	18.3	2024-03-10 16:00:00	2024	3	10	16	1	0	0	0	1	0	0
152	125.5	9.3	111	71.3	57	18.7	2024-03-10 15:00:00	2024	3	10	15	1	0	0	0	1	0	0
118	112.6	6	124	52.5	42	19	2024-03-10 14:00:00	2024	3	10	14	1	0	0	0	0	1	0
112	119.8	7	115	50	40	19	2024-03-10 13:00:00	2024	3	10	13	1	0	0	0	0	1	0
123	127	8	106	55	44	19	2024-03-10 12:00:00	2024	3	10	12	1	0	0	0	0	1	0
232	134.2	9	97	146.3	117	19	2024-03-10 11:00:00	2024	3	10	11	1	0	0	0	0	0	1
123	143.2	10	76.3	55	44	16.3	2024-03-10 10:00:00	2024	3	10	10	1	0	0	0	0	1	0
172	152.1	11	55.7	215	172	13.7	2024-03-10 09:00:00	2024	3	10	9	1	0	0	0	1	0	0
266	161.1	12	35	178.8	143	11	2024-03-10 08:00:00	2024	3	10	8	1	0	0	0	0	0	1
104	162.8	11.7	32.7	46.3	37	9.7	2024-03-10 07:00:00	2024	3	10	7	1	0	0	0	0	1	0
76	164.6	11.3	30.3	30	24	8.3	2024-03-10 06:00:00	2024	3	10	6	1	0	0	1	0	0	0
78	166.3	11	28	31.3	25	7	2024-03-10 05:00:00	2024	3	10	5	1	0	0	1	0	0	0
76	182.9	14	27.7	30	24	8	2024-03-10 04:00:00	2024	3	10	4	1	0	0	1	0	0	0
115	199.4	17	27.3	51.3	41	9	2024-03-10 03:00:00	2024	3	10	3	1	0	0	0	0	1	0
142	215.9	20	27	63.8	51	10	2024-03-10 02:00:00	2024	3	10	2	1	0	0	0	0	1	0
181	236.4	25	25.7	98.8	79	11.7	2024-03-10 01:00:00	2024	3	10	1	1	0	0	0	1	0	0
221	256.8	30	24.3	136.3	109	13.3	2024-03-10	2024	3	10	0	1	0	0	0	0	0	1
152	277.2	35	23	190	152	15	2024-03-09 23:00:00	2024	3	9	23	1	0	0	0	1	0	0
213	262.6	36	30	128.8	103	15.7	2024-03-09 22:00:00	2024	3	9	22	1	0	0	0	0	0	1
223	248	37	37	137.5	110	16.3	2024-03-09 21:00:00	2024	3	9	21	1	0	0	0	0	0	1
195	233.4	38	44	111.3	89	17	2024-03-09 20:00:00	2024	3	9	20	1	0	0	0	1	0	0
107	186.9	27.7	66.7	47.5	38	14.7	2024-03-09 19:00:00	2024	3	9	19	1	0	0	0	0	1	0
72	140.5	17.3	89.3	27.5	22	12.3	2024-03-09 18:00:00	2024	3	9	18	1	0	0	1	0	0	0
67	94	7	112	25	20	10	2024-03-09 17:00:00	2024	3	9	17	1	0	0	1	0	0	0
72	91	5.3	124	28	22	10.7	2024-03-09 16:00:00	2024	3	9	16	1	0	0	1	0	0	0
70	88.1	3.7	136	22.5	18	11.3	2024-03-09 15:00:00	2024	3	9	15	1	0	0	1	0	0	0
85	85.2	2	148	31.3	25	12	2024-03-09 14:00:00	2024	3	9	14	1	0	0	1	0	0	0
87	101.4	3	142.7	36.3	29	14.3	2024-03-09 13:00:00	2024	3	9	13	1	0	0	1	0	0	0
100	117.5	4	137.3	43.8	35	16.7	2024-03-09 12:00:00	2024	3	9	12	1	0	0	1	0	0	0
155	133.6	5	132	73.8	59	19	2024-03-09 11:00:00	2024	3	9	11	1	0	0	0	1	0	0
175	147.8	6.7	102.7	218.8	175	15.7	2024-03-09 10:00:00	2024	3	9	10	1	0	0	0	1	0	0
153	162	8.3	73.3	73	58	12.3	2024-03-09 09:00:00	2024	3	9	9	1	0	0	0	1	0	0
112	176.2	10	44	50	40	9	2024-03-09 08:00:00	2024	3	9	8	1	0	0	0	0	1	0
91	182.1	11	39.3	38.8	31	8.3	2024-03-09 07:00:00	2024	3	9	7	1	0	0	1	0	0	0
89	187.9	12	34.7	37.5	30	7.7	2024-03-09 06:00:00	2024	3	9	6	1	0	0	1	0	0	0
89	193.8	13	30	37.5	30	7	2024-03-09 05:00:00	2024	3	9	5	1	0	0	1	0	0	0
107	208.9	16	27.7	47.5	38	8	2024-03-09 04:00:00	2024	3	9	4	1	0	0	0	0	1	0
121	224.1	19	25.3	54	43	9	2024-03-09 03:00:00	2024	3	9	3	1	0	0	0	0	1	0
98	239.3	22	23	42.5	34	10	2024-03-09 02:00:00	2024	3	9	2	1	0	0	1	0	0	0
107	252.9	26	23.7	47.5	38	12.3	2024-03-09 01:00:00	2024	3	9	1	1	0	0	0	0	1	0
118	266.5	30	24.3	52.5	42	14.7	2024-03-09	2024	3	9	0	1	0	0	0	0	1	0
168	280.1	34	25	86.3	69	17	2024-03-08 23:00:00	2024	3	8	23	1	0	0	0	1	0	0
171	253.1	32.3	36.3	88.8	71	17	2024-03-08 22:00:00	2024	3	8	22	1	0	0	0	1	0	0
167	226	30.7	47.7	85	68	17	2024-03-08 21:00:00	2024	3	8	21	1	0	0	0	1	0	0
200	199	29	59	116.3	93	17	2024-03-08 20:00:00	2024	3	8	20	1	0	0	0	1	0	0
112	164	21.3	77	50	40	15	2024-03-08 19:00:00	2024	3	8	19	1	0	0	0	0	1	0
63	129	13.7	95	22.5	18	13	2024-03-08 18:00:00	2024	3	8	18	1	0	0	1	0	0	0
72	94	6	113	27.5	22	11	2024-03-08 17:00:00	2024	3	8	17	1	0	0	1	0	0	0
74	91.4	4.7	121	28.8	23	12	2024-03-08 16:00:00	2024	3	8	16	1	0	0	1	0	0	0
78	88.9	3.3	129	31.3	25	13	2024-03-08 15:00:00	2024	3	8	15	1	0	0	1	0	0	0
71	86.4	2	137	34	18	14	2024-03-08 14:00:00	2024	3	8	14	1	0	0	1	0	0	0
115	106.8	3	135	51.3	41	18	2024-03-08 13:00:00	2024	3	8	13	1	0	0	0	0	1	0
126	127.2	4	133	56.3	45	22	2024-03-08 12:00:00	2024	3	8	12	1	0	0	0	0	1	0
126	147.7	5	131	56.3	45	26	2024-03-08 11:00:00	2024	3	8	11	1	0	0	0	0	1	0
211	170	7.7	100.7	126.3	101	22	2024-03-08 10:00:00	2024	3	8	10	1	0	0	0	0	0	1
165	192.4	10.3	70.3	83.8	67	18	2024-03-08 09:00:00	2024	3	8	9	1	0	0	0	1	0	0
207	214.8	13	40	123	98	14	2024-03-08 08:00:00	2024	3	8	8	1	0	0	0	0	0	1
139	226.4	15.3	33.3	62.5	50	13.3	2024-03-08 07:00:00	2024	3	8	7	1	0	0	0	0	1	0
123	238.1	17.7	26.7	55	44	12.7	2024-03-08 06:00:00	2024	3	8	6	1	0	0	0	0	1	0
98	249.8	20	20	42.5	34	12	2024-03-08 05:00:00	2024	3	8	5	1	0	0	1	0	0	0
104	268.3	24	19.3	46.3	37	14	2024-03-08 04:00:00	2024	3	8	4	1	0	0	0	0	1	0
123	286.7	28	18.7	55	44	16	2024-03-08 03:00:00	2024	3	8	3	1	0	0	0	0	1	0
91	305.2	32	18	48	31	18	2024-03-08 02:00:00	2024	3	8	2	1	0	0	1	0	0	0
137	321.2	37.7	22	61.3	49	23	2024-03-08 01:00:00	2024	3	8	1	1	0	0	0	0	1	0
232	337.1	43.3	26	146.3	117	28	2024-03-08	2024	3	8	0	1	0	0	0	0	0	1
208	353.1	49	30	123.8	99	33	2024-03-07 23:00:00	2024	3	7	23	1	0	0	0	0	0	1
163	325.1	47.3	39.3	81.3	65	31.7	2024-03-07 22:00:00	2024	3	7	22	1	0	0	0	1	0	0
153	297.1	45.7	48.7	72.1	57.67	30.3	2024-03-07 21:00:00	2024	3	7	21	1	0	0	0	1	0	0
104	269	44	58	46.3	37	29	2024-03-07 20:00:00	2024	3	7	20	1	0	0	0	0	1	0
104	208.9	30.3	81.7	46.3	37	26.3	2024-03-07 19:00:00	2024	3	7	19	1	0	0	0	0	1	0
82	148.8	16.7	105.3	33.8	27	23.7	2024-03-07 18:00:00	2024	3	7	18	1	0	0	1	0	0	0
91	88.7	3	129	38.8	31	21	2024-03-07 17:00:00	2024	3	7	17	1	0	0	1	0	0	0
189	88.9	2.7	133	106.3	85	23.3	2024-03-07 16:00:00	2024	3	7	16	1	0	0	0	1	0	0
189	89.1	2.3	137	106.3	85	25.7	2024-03-07 15:00:00	2024	3	7	15	1	0	0	0	1	0	0
188	89.3	2	141	105	84	28	2024-03-07 14:00:00	2024	3	7	14	1	0	0	0	1	0	0
168	96.7	2.7	135	86.3	69	27	2024-03-07 13:00:00	2024	3	7	13	1	0	0	0	1	0	0
152	104.1	3.3	129	71.3	57	26	2024-03-07 12:00:00	2024	3	7	12	1	0	0	0	1	0	0
208	111.5	4	123	123.8	99	25	2024-03-07 11:00:00	2024	3	7	11	1	0	0	0	0	0	1
232	151.5	7.7	93.7	146.3	117	21	2024-03-07 10:00:00	2024	3	7	10	1	0	0	0	0	0	1
184	191.6	11.3	64.3	101.3	81	17	2024-03-07 09:00:00	2024	3	7	9	1	0	0	0	1	0	0
208	231.7	15	35	123.8	99	13	2024-03-07 08:00:00	2024	3	7	8	1	0	0	0	0	0	1
183	235.8	16.7	30.7	100	80	12.7	2024-03-07 07:00:00	2024	3	7	7	1	0	0	0	1	0	0
242	239.9	18.3	26.3	156.3	125	12.3	2024-03-07 06:00:00	2024	3	7	6	1	0	0	0	0	0	1
152	243.9	20	22	190	152	12	2024-03-07 05:00:00	2024	3	7	5	1	0	0	0	1	0	0
164	260.3	23	19.7	205	164	13.3	2024-03-07 04:00:00	2024	3	7	4	1	0	0	0	1	0	0
167	276.6	26	17.3	208.8	167	14.7	2024-03-07 03:00:00	2024	3	7	3	1	0	0	0	1	0	0
85	293	29	15	45	28	16	2024-03-07 02:00:00	2024	3	7	2	1	0	0	1	0	0	0
167	309.9	34.3	15.3	208.8	167	19.7	2024-03-07 01:00:00	2024	3	7	1	1	0	0	0	1	0	0
185	326.8	39.7	15.7	231.3	185	23.3	2024-03-07	2024	3	7	0	1	0	0	0	1	0	0
205	343.7	45	16	256.3	205	27	2024-03-06 23:00:00	2024	3	6	23	1	0	0	0	0	0	1
193	329	46	22.3	241.3	193	27.3	2024-03-06 22:00:00	2024	3	6	22	1	0	0	0	1	0	0
232	314.2	47	28.7	146.3	117	27.7	2024-03-06 21:00:00	2024	3	6	21	1	0	0	0	0	0	1
184	299.4	48	35	101.3	81	28	2024-03-06 20:00:00	2024	3	6	20	1	0	0	0	1	0	0
227	241.2	35.3	59.7	141	113	26	2024-03-06 19:00:00	2024	3	6	19	1	0	0	0	0	0	1
163	183.1	22.7	84.3	81.3	65	24	2024-03-06 18:00:00	2024	3	6	18	1	0	0	0	1	0	0
98	124.9	10	109	42.5	34	22	2024-03-06 17:00:00	2024	3	6	17	1	0	0	1	0	0	0
87	117.3	8	119.7	36.3	29	23	2024-03-06 16:00:00	2024	3	6	16	1	0	0	1	0	0	0
145	109.7	6	130.3	65	52	24	2024-03-06 15:00:00	2024	3	6	15	1	0	0	0	0	1	0
107	102.1	4	141	47.5	38	25	2024-03-06 14:00:00	2024	3	6	14	1	0	0	0	0	1	0
148	112.1	4.7	132.7	66	53	25.3	2024-03-06 13:00:00	2024	3	6	13	1	0	0	0	0	1	0
100	122	5.3	124.3	43.8	35	25.7	2024-03-06 12:00:00	2024	3	6	12	1	0	0	1	0	0	0
165	131.9	6	116	206.3	165	26	2024-03-06 11:00:00	2024	3	6	11	1	0	0	0	1	0	0
157	145.1	7.7	90.3	196.3	157	21.7	2024-03-06 10:00:00	2024	3	6	10	1	0	0	0	1	0	0
276	158.4	9.3	64.7	187.5	150	17.3	2024-03-06 09:00:00	2024	3	6	9	1	0	0	0	0	0	1
242	171.6	11	39	156.3	125	13	2024-03-06 08:00:00	2024	3	6	8	1	0	0	0	0	0	1
270	175.3	11.3	36.3	183	146	11.7	2024-03-06 07:00:00	2024	3	6	7	1	0	0	0	0	0	1
168	179	11.7	33.7	86.3	69	10.3	2024-03-06 06:00:00	2024	3	6	6	1	0	0	0	1	0	0
168	182.7	12	31	86.3	69	9	2024-03-06 05:00:00	2024	3	6	5	1	0	0	0	1	0	0
126	198.8	15	29.7	56.3	45	9.7	2024-03-06 04:00:00	2024	3	6	4	1	0	0	0	0	1	0
123	215	18	28.3	55	44	10.3	2024-03-06 03:00:00	2024	3	6	3	1	0	0	0	0	1	0
181	231.1	21	27	98.8	79	11	2024-03-06 02:00:00	2024	3	6	2	1	0	0	0	1	0	0
100	247.3	25.3	25	44	35	13	2024-03-06 01:00:00	2024	3	6	1	1	0	0	1	0	0	0
181	263.4	29.7	23	98.8	79	15	2024-03-06	2024	3	6	0	1	0	0	0	1	0	0
266	279.5	34	21	178.8	143	17	2024-03-05 23:00:00	2024	3	5	23	1	0	0	0	0	0	1
151	264.8	34.7	26.7	188.8	151	18.7	2024-03-05 22:00:00	2024	3	5	22	1	0	0	0	1	0	0
171	250	35.3	32.3	88.8	71	20.3	2024-03-05 21:00:00	2024	3	5	21	1	0	0	0	1	0	0
104	235.2	36	38	46.3	37	22	2024-03-05 20:00:00	2024	3	5	20	1	0	0	0	0	1	0
168	187.1	26	62.3	86	69	22	2024-03-05 19:00:00	2024	3	5	19	1	0	0	0	1	0	0
80	139.1	16	86.7	32.5	26	22	2024-03-05 18:00:00	2024	3	5	18	1	0	0	1	0	0	0
72	91	6	111	27.5	22	22	2024-03-05 17:00:00	2024	3	5	17	1	0	0	1	0	0	0
72	91	5	119.3	27.5	22	22.3	2024-03-05 16:00:00	2024	3	5	16	1	0	0	1	0	0	0
67	91	4	127.7	25	20	22.7	2024-03-05 15:00:00	2024	3	5	15	1	0	0	1	0	0	0
[truncated: 2,923 more rows]
