# Supplementary material for: Air quality index prediction using machine learning regression models: A comparative analysis
Source: PLoS One. 2026 Jul 8;21(7):e0349858. doi: 10.1371/journal.pone.0349858 (PMC13345278; doi:10.1371/journal.pone.0349858)
Supplement: S1 File — (ZIP) [file pone.0349858.s001.zip › My_dataset_Air_quality/Step-1-removing irrelevant features/islamabad_removing_irrelevent_features.xlsx]

## Sheet: Sheet1
City	aqi	co	no2	o3	pm10	pm25	so2	timestamp_local	aqi_label
Islamabad	134	176.6	9	73	48	48	12	2024-01-31T00:00:00	Unhealthy for sensitive groups
Islamabad	219	183.8	10	75	133.8	107	13	2024-01-30T23:00:00	Very Unhealthy
Islamabad	215	204.1	13.3	69.7	130	104	15	2024-01-30T22:00:00	Very Unhealthy
Islamabad	227	224.3	16.7	64.3	130	113.5	17	2024-01-30T21:00:00	Very Unhealthy
Islamabad	195	244.5	20	59	111.3	89	19	2024-01-30T20:00:00	Unhealthy
Islamabad	205	207	16	65.3	150	96.5	17	2024-01-30T19:00:00	Very Unhealthy
Islamabad	187	169.4	12	71.7	108	83.5	15	2024-01-30T18:00:00	Unhealthy
Islamabad	237	131.9	8	78	151.3	121	13	2024-01-30T17:00:00	Very Unhealthy
Islamabad	181	124.9	6.3	85.3	99	79	14	2024-01-30T16:00:00	Unhealthy
Islamabad	230	117.9	4.7	92.7	148	115.5	15	2024-01-30T15:00:00	Very Unhealthy
Islamabad	197	110.9	3	100	136	91	16	2024-01-30T14:00:00	Unhealthy
Islamabad	197	149.4	4	98.3	95	90.5	17	2024-01-30T13:00:00	Unhealthy
Islamabad	188	187.9	5	96.7	89	84	18	2024-01-30T12:00:00	Unhealthy
Islamabad	171	226.4	6	95	88.8	71	19	2024-01-30T11:00:00	Unhealthy
Islamabad	201	252.5	8	80	118	94	17.3	2024-01-30T10:00:00	Very Unhealthy
Islamabad	178	278.6	10	65	88	76.5	15.7	2024-01-30T09:00:00	Unhealthy
Islamabad	185	304.6	12	50	101	82	14	2024-01-30T08:00:00	Unhealthy
Islamabad	173	280.7	8.7	51.7	101	73	11.7	2024-01-30T07:00:00	Unhealthy
Islamabad	164	256.8	5.3	53.3	81	66	9.3	2024-01-30T06:00:00	Unhealthy
Islamabad	159	232.9	2	55	83	62.5	7	2024-01-30T05:00:00	Unhealthy
Islamabad	163	344.5	13.7	41.3	81.3	65	8.3	2024-01-30T04:00:00	Unhealthy
Islamabad	164	456.2	25.3	27.7	81.7	66.17	9.7	2024-01-30T03:00:00	Unhealthy
Islamabad	167	567.8	37	14	81	68	11	2024-01-30T02:00:00	Unhealthy
Islamabad	176	613	43	10.7	93.8	75	19	2024-01-30T01:00:00	Unhealthy
Islamabad	200	658.1	49	7.3	93	93	27	2024-01-30T00:00:00	Unhealthy
Islamabad	244	703.2	55	4	126	126	35	2024-01-29T23:00:00	Very Unhealthy
Islamabad	264	626.8	55.7	13	176.3	141	40.7	2024-01-29T22:00:00	Very Unhealthy
Islamabad	183	550.3	56.3	22	229	183	46.3	2024-01-29T21:00:00	Unhealthy
Islamabad	151	473.9	57	31	171	151	52	2024-01-29T20:00:00	Unhealthy
Islamabad	221	371.4	41.3	53.3	205	108.5	45.7	2024-01-29T19:00:00	Very Unhealthy
Islamabad	178	268.8	25.7	75.7	140	76.5	39.3	2024-01-29T18:00:00	Unhealthy
Islamabad	127	166.3	10	98	68	45.5	33	2024-01-29T17:00:00	Unhealthy for sensitive groups
Islamabad	104	153.5	7.3	104.7	46.3	37	30	2024-01-29T16:00:00	Unhealthy for sensitive groups
Islamabad	104	140.6	4.7	111.3	46	37	27	2024-01-29T15:00:00	Unhealthy for sensitive groups
Islamabad	106	127.8	2	118	46	37.5	24	2024-01-29T14:00:00	Unhealthy for sensitive groups
Islamabad	118	150.6	3	113	52.5	42	27	2024-01-29T13:00:00	Unhealthy for sensitive groups
Islamabad	139	173.3	4	108	50	50	30	2024-01-29T12:00:00	Unhealthy for sensitive groups
Islamabad	150	196.1	5	103	54	54	33	2024-01-29T11:00:00	Unhealthy for sensitive groups
Islamabad	172	254.4	10.3	80.7	81	72	32.7	2024-01-29T10:00:00	Unhealthy
Islamabad	205	312.8	15.7	58.3	121.3	97	32.3	2024-01-29T09:00:00	Very Unhealthy
Islamabad	179	371.2	21	36	96	77	32	2024-01-29T08:00:00	Unhealthy
Islamabad	212	336	16	49.3	119	102	36	2024-01-29T07:00:00	Very Unhealthy
Islamabad	228	300.7	11	62.7	131	114	40	2024-01-29T06:00:00	Very Unhealthy
Islamabad	243	265.5	6	76	150	125.5	44	2024-01-29T05:00:00	Very Unhealthy
Islamabad	243	289.5	7.3	81	158	125.5	48.7	2024-01-29T04:00:00	Very Unhealthy
Islamabad	235	313.4	8.7	86	148.8	119	53.3	2024-01-29T03:00:00	Very Unhealthy
Islamabad	180	337.3	10	91	117	78	58	2024-01-29T02:00:00	Unhealthy
Islamabad	242	347.4	11.7	93.3	144	125	59.3	2024-01-29T01:00:00	Very Unhealthy
Islamabad	262	357.6	13.3	95.7	163	140	60.7	2024-01-29T00:00:00	Very Unhealthy
Islamabad	179	367.7	15	98	183	179	62	2024-01-28T23:00:00	Unhealthy
Islamabad	188	347	15.7	98.7	233	188.5	55.3	2024-01-28T22:00:00	Unhealthy
Islamabad	194	326.4	16.3	99.3	242.5	194	48.7	2024-01-28T21:00:00	Unhealthy
Islamabad	190	305.8	17	100	238	190	42	2024-01-28T20:00:00	Unhealthy
Islamabad	153	266.9	15	100	241	153	35	2024-01-28T19:00:00	Unhealthy
Islamabad	150	228	13	100	255	150.5	28	2024-01-28T18:00:00	Unhealthy for sensitive groups
Islamabad	217	189.1	11	100	138	105.5	21	2024-01-28T17:00:00	Very Unhealthy
Islamabad	213	157.8	8.3	98	119	103	17	2024-01-28T16:00:00	Very Unhealthy
Islamabad	238	126.4	5.7	96	123	121.5	13	2024-01-28T15:00:00	Very Unhealthy
Islamabad	72	95.1	3	94	51	22	9	2024-01-28T14:00:00	Moderate
Islamabad	264	115.7	4	90	176	141	11.7	2024-01-28T13:00:00	Very Unhealthy
Islamabad	248	136.4	5	86	171	129	14.3	2024-01-28T12:00:00	Very Unhealthy
Islamabad	273	157	6	82	148	148	17	2024-01-28T11:00:00	Very Unhealthy
Islamabad	166	172.7	7	74	207.5	166	16.3	2024-01-28T10:00:00	Unhealthy
Islamabad	188	188.5	8	66	298	188.5	15.7	2024-01-28T09:00:00	Unhealthy
Islamabad	93	204.3	9	58	54	32	15	2024-01-28T08:00:00	Moderate
Islamabad	256	240.2	9	54	169	135	14.3	2024-01-28T07:00:00	Very Unhealthy
Islamabad	253	276.2	9	50	164	133	13.7	2024-01-28T06:00:00	Very Unhealthy
Islamabad	266	312.2	9	46	163	142.5	13	2024-01-28T05:00:00	Very Unhealthy
Islamabad	276	448.2	26	34	193	150	26.3	2024-01-28T04:00:00	Very Unhealthy
Islamabad	263	584.2	43	22	175	140.5	39.7	2024-01-28T03:00:00	Very Unhealthy
Islamabad	156	720.2	60	10	90	60	53	2024-01-28T02:00:00	Unhealthy
Islamabad	161	736.5	62.7	8.7	201.3	161	57.3	2024-01-28T01:00:00	Unhealthy
Islamabad	171	752.8	65.3	7.3	200	171	61.7	2024-01-28T00:00:00	Unhealthy
Islamabad	181	769.2	68	6	226	181	66	2024-01-27T23:00:00	Unhealthy
Islamabad	196	685.7	68.7	7.3	245	196	62.3	2024-01-27T22:00:00	Unhealthy
Islamabad	171	602.3	69.3	8.7	225	171.5	58.7	2024-01-27T21:00:00	Unhealthy
Islamabad	269	518.8	70	10	181.3	145	55	2024-01-27T20:00:00	Very Unhealthy
Islamabad	162	411.6	53.7	31	203	162	47.7	2024-01-27T19:00:00	Unhealthy
Islamabad	244	304.4	37.3	52	175	126.5	40.3	2024-01-27T18:00:00	Very Unhealthy
Islamabad	207	197.3	21	73	136	98	33	2024-01-27T17:00:00	Very Unhealthy
Islamabad	217	173.5	16	86.3	106	106	32	2024-01-27T16:00:00	Very Unhealthy
Islamabad	152	149.8	11	99.7	156	152	31	2024-01-27T15:00:00	Unhealthy
Islamabad	183	126.1	6	113	223	183.5	30	2024-01-27T14:00:00	Unhealthy
Islamabad	155	145.3	6	106	190.7	155	29	2024-01-27T13:00:00	Unhealthy
Islamabad	213	164.6	6	99	128.8	103	28	2024-01-27T12:00:00	Very Unhealthy
Islamabad	207	183.8	6	92	126	98	27	2024-01-27T11:00:00	Very Unhealthy
Islamabad	229	284	9.3	66.3	115	115	23.7	2024-01-27T10:00:00	Very Unhealthy
Islamabad	220	384.2	12.7	40.7	151	108	20.3	2024-01-27T09:00:00	Very Unhealthy
Islamabad	227	484.4	16	15	200	113.5	17	2024-01-27T08:00:00	Very Unhealthy
Islamabad	157	462.4	16.3	12.3	76.3	61	14	2024-01-27T07:00:00	Unhealthy
Islamabad	164	440.4	16.7	9.7	83	66	11	2024-01-27T06:00:00	Unhealthy
Islamabad	150	418.4	17	7	76	54	8	2024-01-27T05:00:00	Unhealthy for sensitive groups
Islamabad	152	439.3	20.7	7	71.3	57	10.7	2024-01-27T04:00:00	Unhealthy
Islamabad	155	460.1	24.3	7	60	59.5	13.3	2024-01-27T03:00:00	Unhealthy
Islamabad	165	480.9	28	7	71	67	16	2024-01-27T02:00:00	Unhealthy
Islamabad	184	497.4	32.7	8.7	83.7	81	24	2024-01-27T01:00:00	Unhealthy
Islamabad	185	514	37.3	10.3	94	82	32	2024-01-27T00:00:00	Unhealthy
Islamabad	221	530.5	42	12	109	109	40	2024-01-26T23:00:00	Very Unhealthy
Islamabad	160	474.7	40.3	21	174	160	39.3	2024-01-26T22:00:00	Unhealthy
Islamabad	175	418.8	38.7	30	225	175	38.7	2024-01-26T21:00:00	Unhealthy
Islamabad	258	363	37	39	211	137	38	2024-01-26T20:00:00	Very Unhealthy
Islamabad	112	282.3	28	54	50	40	32	2024-01-26T19:00:00	Unhealthy for sensitive groups
Islamabad	213	201.5	19	69	129	103	26	2024-01-26T18:00:00	Very Unhealthy
Islamabad	98	120.8	10	84	50	34	20	2024-01-26T17:00:00	Moderate
Islamabad	78	112.1	7.3	88	35	25	19	2024-01-26T16:00:00	Moderate
Islamabad	82	103.3	4.7	92	28	27	18	2024-01-26T15:00:00	Moderate
Islamabad	76	94.5	2	96	24	24	17	2024-01-26T14:00:00	Moderate
Islamabad	112	137.3	3.3	89.7	40	40	19	2024-01-26T13:00:00	Unhealthy for sensitive groups
Islamabad	211	180.1	4.7	83.3	125.3	101.33	21	2024-01-26T12:00:00	Very Unhealthy
Islamabad	262	222.9	6	77	176	140	23	2024-01-26T11:00:00	Very Unhealthy
Islamabad	243	317.7	10.7	60	168	125.5	24.7	2024-01-26T10:00:00	Very Unhealthy
Islamabad	245	412.4	15.3	43	151	127	26.3	2024-01-26T09:00:00	Very Unhealthy
Islamabad	240	507.1	20	26	141	123	28	2024-01-26T08:00:00	Very Unhealthy
Islamabad	276	537.9	19.3	28	187.5	150	35.7	2024-01-26T07:00:00	Very Unhealthy
Islamabad	260	568.6	18.7	30	173	138	43.3	2024-01-26T06:00:00	Very Unhealthy
Islamabad	160	599.4	18	32	183	160	51	2024-01-26T05:00:00	Unhealthy
Islamabad	174	658.9	24.7	30.7	217.5	174	65	2024-01-26T04:00:00	Unhealthy
Islamabad	176	718.4	31.3	29.3	216	176	79	2024-01-26T03:00:00	Unhealthy
Islamabad	193	777.9	38	28	223	193	93	2024-01-26T02:00:00	Unhealthy
Islamabad	214	772.3	39.3	34.7	234	214.5	98.7	2024-01-26T01:00:00	Very Unhealthy
Islamabad	226	766.7	40.7	41.3	275	226.33	104.3	2024-01-26T00:00:00	Very Unhealthy
Islamabad	243	761	42	48	301	243	110	2024-01-25T23:00:00	Very Unhealthy
Islamabad	272	707.7	39.3	56.3	305	272.5	105.3	2024-01-25T22:00:00	Very Unhealthy
Islamabad	324	654.4	36.7	64.7	375	324.5	100.7	2024-01-25T21:00:00	Hazardous
Islamabad	310	601.1	34	73	399	310.5	96	2024-01-25T20:00:00	Hazardous
Islamabad	314	523.1	26.7	87.3	435	266	92.3	2024-01-25T19:00:00	Hazardous
Islamabad	169	445.1	19.3	101.7	211.3	169	88.7	2024-01-25T18:00:00	Unhealthy
Islamabad	183	367.1	12	116	229	183	85	2024-01-25T17:00:00	Unhealthy
Islamabad	188	358.3	9.3	133	210	188.5	88.3	2024-01-25T16:00:00	Unhealthy
Islamabad	179	349.6	6.7	150	188	179.5	91.7	2024-01-25T15:00:00	Unhealthy
Islamabad	221	340.8	4	167	260	221	95	2024-01-25T14:00:00	Very Unhealthy
Islamabad	202	361.1	5.3	151.3	291	202.5	95.3	2024-01-25T13:00:00	Very Unhealthy
Islamabad	256	381.3	6.7	135.7	168.8	135	95.7	2024-01-25T12:00:00	Very Unhealthy
Islamabad	168	401.5	8	120	106	69	96	2024-01-25T11:00:00	Unhealthy
Islamabad	164	465.5	14.3	89.7	164	164	81	2024-01-25T10:00:00	Unhealthy
Islamabad	309	529.5	20.7	59.3	365	309	66	2024-01-25T09:00:00	Hazardous
Islamabad	274	593.5	27	29	406	221	51	2024-01-25T08:00:00	Very Unhealthy
Islamabad	246	560.3	21.3	36.7	201	128	51	2024-01-25T07:00:00	Very Unhealthy
Islamabad	197	527	15.7	44.3	113.8	91	51	2024-01-25T06:00:00	Unhealthy
Islamabad	207	493.7	10	52	115	98.5	51	2024-01-25T05:00:00	Very Unhealthy
Islamabad	195	544.3	14	49.7	111	89	55.3	2024-01-25T04:00:00	Unhealthy
Islamabad	211	594.9	18	47.3	128	101.5	59.7	2024-01-25T03:00:00	Very Unhealthy
Islamabad	237	645.5	22	45	124	121	64	2024-01-25T02:00:00	Very Unhealthy
Islamabad	262	666.7	25.3	52.7	140	140	75.7	2024-01-25T01:00:00	Very Unhealthy
Islamabad	170	687.9	28.7	60.3	173	170	87.3	2024-01-25T00:00:00	Unhealthy
Islamabad	242	709.1	32	68	302.5	242	99	2024-01-24T23:00:00	Very Unhealthy
Islamabad	201	675.4	32.7	75	251	201	98.7	2024-01-24T22:00:00	Very Unhealthy
Islamabad	299	641.8	33.3	82	301	299	98.3	2024-01-24T21:00:00	Very Unhealthy
Islamabad	303	608.1	34	89	311	303	98	2024-01-24T20:00:00	Hazardous
Islamabad	359	530.1	27	105.7	456	359	94.7	2024-01-24T19:00:00	Hazardous
Islamabad	326	452.1	20	122.3	445	282	91.3	2024-01-24T18:00:00	Hazardous
Islamabad	229	374.1	13	139	286.3	229	88	2024-01-24T17:00:00	Very Unhealthy
Islamabad	221	357.7	10.7	148.7	270	221	91.7	2024-01-24T16:00:00	Very Unhealthy
Islamabad	228	341.4	8.3	158.3	285	228	95.3	2024-01-24T15:00:00	Very Unhealthy
Islamabad	245	325.1	6	168	281	245.5	99	2024-01-24T14:00:00	Very Unhealthy
Islamabad	259	323.7	6.3	148	331	259.5	81.3	2024-01-24T13:00:00	Very Unhealthy
Islamabad	195	322.3	6.7	128	316	195	63.7	2024-01-24T12:00:00	Unhealthy
Islamabad	177	321	7	108	196	177	46	2024-01-24T11:00:00	Unhealthy
Islamabad	263	398.8	11	75.3	328.8	263	37.3	2024-01-24T10:00:00	Very Unhealthy
Islamabad	196	476.6	15	42.7	245	196	28.7	2024-01-24T09:00:00	Unhealthy
Islamabad	212	554.4	19	10	328	212.5	20	2024-01-24T08:00:00	Very Unhealthy
Islamabad	250	540	18.3	15.7	203	130.5	21.7	2024-01-24T07:00:00	Very Unhealthy
Islamabad	213	525.6	17.7	21.3	139	103	23.3	2024-01-24T06:00:00	Very Unhealthy
Islamabad	209	511.2	17	27	120	99.5	25	2024-01-24T05:00:00	Very Unhealthy
Islamabad	227	610.4	27.7	24.3	141.3	113	35.7	2024-01-24T04:00:00	Very Unhealthy
Islamabad	209	709.7	38.3	21.7	125	100	46.3	2024-01-24T03:00:00	Very Unhealthy
Islamabad	240	808.9	49	19	136	123	57	2024-01-24T02:00:00	Very Unhealthy
Islamabad	265	860	55.7	20.7	165	142	73	2024-01-24T01:00:00	Very Unhealthy
Islamabad	171	911.2	62.3	22.3	189	171.5	89	2024-01-24T00:00:00	Unhealthy
Islamabad	239	962.4	69	24	239	239	105	2024-01-23T23:00:00	Very Unhealthy
Islamabad	357	900.3	65.7	36.7	446.3	357	107	2024-01-23T22:00:00	Hazardous
Islamabad	344	838.2	62.3	49.3	374	344	109	2024-01-23T21:00:00	Hazardous
Islamabad	228	776.2	59	62	166	114	111	2024-01-23T20:00:00	Very Unhealthy
Islamabad	440	656.5	45.3	88.3	544	363.5	105.7	2024-01-23T19:00:00	Hazardous
Islamabad	296	536.9	31.7	114.7	370	296	100.3	2024-01-23T18:00:00	Very Unhealthy
Islamabad	307	417.3	18	141	364	307	95	2024-01-23T17:00:00	Hazardous
Islamabad	277	388.7	14.3	149.3	369	277.5	94.3	2024-01-23T16:00:00	Very Unhealthy
Islamabad	248	360.1	10.7	157.7	310	248	93.7	2024-01-23T15:00:00	Very Unhealthy
Islamabad	259	331.5	7	166	324	259	93	2024-01-23T14:00:00	Very Unhealthy
Islamabad	241	330.5	7.7	147.3	309	241	82.7	2024-01-23T13:00:00	Very Unhealthy
Islamabad	211	329.5	8.3	128.7	293	211.5	72.3	2024-01-23T12:00:00	Very Unhealthy
Islamabad	164	328.6	9	110	235	164.5	62	2024-01-23T11:00:00	Unhealthy
Islamabad	248	431.7	13.3	76.3	171	129	49	2024-01-23T10:00:00	Very Unhealthy
Islamabad	197	534.8	17.7	42.7	113.8	91	36	2024-01-23T09:00:00	Unhealthy
Islamabad	213	637.9	22	9	129	103	23	2024-01-23T08:00:00	Very Unhealthy
Islamabad	198	610.4	21.3	11.7	110	91.5	23.7	2024-01-23T07:00:00	Unhealthy
Islamabad	199	583	20.7	14.3	116	92	24.3	2024-01-23T06:00:00	Unhealthy
Islamabad	219	555.6	20	17	133.8	107	25	2024-01-23T05:00:00	Very Unhealthy
Islamabad	225	625.8	25.7	19.7	130	111.5	40.7	2024-01-23T04:00:00	Very Unhealthy
Islamabad	235	696	31.3	22.3	148.8	119	56.3	2024-01-23T03:00:00	Very Unhealthy
Islamabad	205	766.3	37	25	141	97	72	2024-01-23T02:00:00	Very Unhealthy
Islamabad	213	763.9	37	31.7	128.8	103	74	2024-01-23T01:00:00	Very Unhealthy
Islamabad	216	761.6	37	38.3	126	105	76	2024-01-23T00:00:00	Very Unhealthy
Islamabad	250	759.3	37	45	131	131	78	2024-01-22T23:00:00	Very Unhealthy
Islamabad	264	721.5	37	50.7	264	264	77.7	2024-01-22T22:00:00	Very Unhealthy
Islamabad	311	683.8	37	56.3	319	311	77.3	2024-01-22T21:00:00	Hazardous
Islamabad	285	646	37	62	356.3	285	77	2024-01-22T20:00:00	Very Unhealthy
Islamabad	385	563.8	29.7	78	481	385	76	2024-01-22T19:00:00	Hazardous
Islamabad	235	481.5	22.3	94	355	235	75	2024-01-22T18:00:00	Very Unhealthy
Islamabad	197	399.2	15	110	239	197.5	74	2024-01-22T17:00:00	Unhealthy
Islamabad	194	389.5	12.7	124.7	231	194.5	74.3	2024-01-22T16:00:00	Unhealthy
Islamabad	200	379.7	10.3	139.3	250	200	74.7	2024-01-22T15:00:00	Unhealthy
Islamabad	210	370	8	154	249	210.5	75	2024-01-22T14:00:00	Very Unhealthy
Islamabad	196	363.2	8.7	136.3	239.3	195.83	63.3	2024-01-22T13:00:00	Unhealthy
Islamabad	199	356.4	9.3	118.7	276	199	51.7	2024-01-22T12:00:00	Unhealthy
Islamabad	166	349.6	10	101	220	166.5	40	2024-01-22T11:00:00	Unhealthy
Islamabad	160	414	14.3	71.7	195	160	35	2024-01-22T10:00:00	Unhealthy
Islamabad	261	478.4	18.7	42.3	204	139	30	2024-01-22T09:00:00	Very Unhealthy
Islamabad	266	542.7	23	13	201	143	25	2024-01-22T08:00:00	Very Unhealthy
Islamabad	253	520	21.3	13	181	133	23.3	2024-01-22T07:00:00	Very Unhealthy
Islamabad	235	497.2	19.7	13	151	119	21.7	2024-01-22T06:00:00	Very Unhealthy
Islamabad	227	474.5	18	13	141	113	20	2024-01-22T05:00:00	Very Unhealthy
Islamabad	238	555.6	25.7	17.7	138	121.5	30	2024-01-22T04:00:00	Very Unhealthy
Islamabad	159	636.7	33.3	22.3	161	159.5	40	2024-01-22T03:00:00	Unhealthy
Islamabad	172	717.8	41	27	188	172	50	2024-01-22T02:00:00	Unhealthy
Islamabad	212	782.8	46.7	29.3	265	212	61	2024-01-22T01:00:00	Very Unhealthy
Islamabad	193	847.8	52.3	31.7	241	193	72	2024-01-22T00:00:00	Unhealthy
Islamabad	237	912.8	58	34	264	237	83	2024-01-21T23:00:00	Very Unhealthy
Islamabad	316	878.7	57	47	328	316.5	84	2024-01-21T22:00:00	Hazardous
Islamabad	371	844.7	56	60	463.8	371	85	2024-01-21T21:00:00	Hazardous
Islamabad	389	810.6	55	73	493	389	86	2024-01-21T20:00:00	Hazardous
Islamabad	386	700.9	43	101.7	493	301	81	2024-01-21T19:00:00	Hazardous
Islamabad	279	591.2	31	130.3	348.8	279	76	2024-01-21T18:00:00	Very Unhealthy
Islamabad	207	481.5	19	159	259	207	71	2024-01-21T17:00:00	Very Unhealthy
Islamabad	263	449.8	15	172	330	263.5	70.7	2024-01-21T16:00:00	Very Unhealthy
Islamabad	270	418.1	11	185	348	270.5	70.3	2024-01-21T15:00:00	Very Unhealthy
Islamabad	246	386.3	7	198	328	246.5	70	2024-01-21T14:00:00	Very Unhealthy
Islamabad	192	398.8	8.7	173.7	288	192	65.3	2024-01-21T13:00:00	Unhealthy
Islamabad	253	411.2	10.3	149.3	166.3	133	60.7	2024-01-21T12:00:00	Very Unhealthy
Islamabad	153	423.7	12	125	191	153	56	2024-01-21T11:00:00	Unhealthy
Islamabad	242	502.3	16	89	161	125	46	2024-01-21T10:00:00	Very Unhealthy
Islamabad	246	580.9	20	53	148	127.5	36	2024-01-21T09:00:00	Very Unhealthy
Islamabad	227	659.5	24	17	141.3	113	26	2024-01-21T08:00:00	Very Unhealthy
Islamabad	227	635.5	22.3	16.3	130	113.5	26.3	2024-01-21T07:00:00	Very Unhealthy
Islamabad	237	611.6	20.7	15.7	151.3	121	26.7	2024-01-21T06:00:00	Very Unhealthy
Islamabad	235	587.7	19	15	149	119	27	2024-01-21T05:00:00	Very Unhealthy
Islamabad	232	660.2	25	20	146.3	117	41.7	2024-01-21T04:00:00	Very Unhealthy
Islamabad	269	732.8	31	25	181.3	145	56.3	2024-01-21T03:00:00	Very Unhealthy
Islamabad	233	805.4	37	30	146	118	71	2024-01-21T02:00:00	Very Unhealthy
Islamabad	246	825.2	37.7	40	175	127.5	83.7	2024-01-21T01:00:00	Very Unhealthy
Islamabad	154	845.1	38.3	50	192.5	154	96.3	2024-01-21T00:00:00	Unhealthy
Islamabad	225	864.9	39	60	140	112	109	2024-01-20T23:00:00	Very Unhealthy
Islamabad	191	819	37.7	71.7	191	191	106.7	2024-01-20T22:00:00	Unhealthy
Islamabad	333	773.1	36.3	83.3	386	333	104.3	2024-01-20T21:00:00	Hazardous
Islamabad	351	727.2	35	95	454	351.5	102	2024-01-20T20:00:00	Hazardous
Islamabad	359	644.3	28.3	113.3	424	359.5	101.7	2024-01-20T19:00:00	Hazardous
Islamabad	215	561.4	21.7	131.7	268.8	215	101.3	2024-01-20T18:00:00	Very Unhealthy
Islamabad	216	478.6	15	150	288	216	101	2024-01-20T17:00:00	Very Unhealthy
Islamabad	214	459.5	12	164.7	268	214	105.3	2024-01-20T16:00:00	Very Unhealthy
Islamabad	200	440.4	9	179.3	251	200	109.7	2024-01-20T15:00:00	Unhealthy
Islamabad	200	421.4	6	194	248	200	114	2024-01-20T14:00:00	Unhealthy
Islamabad	213	415.1	7	169.7	251	213	98.7	2024-01-20T13:00:00	Very Unhealthy
Islamabad	184	408.9	8	145.3	280	184.5	83.3	2024-01-20T12:00:00	Unhealthy
Islamabad	253	402.7	9	121	166.3	133	68	2024-01-20T11:00:00	Very Unhealthy
Islamabad	245	468.4	14.3	84.7	158.5	127.17	56	2024-01-20T10:00:00	Very Unhealthy
Islamabad	240	534.2	19.7	48.3	161	123	44	2024-01-20T09:00:00	Very Unhealthy
Islamabad	230	599.9	25	12	143	115.5	32	2024-01-20T08:00:00	Very Unhealthy
Islamabad	235	557.9	21	23.7	143	119.5	37	2024-01-20T07:00:00	Very Unhealthy
Islamabad	250	515.9	17	35.3	153	130.5	42	2024-01-20T06:00:00	Very Unhealthy
Islamabad	152	473.9	13	47	190	152	47	2024-01-20T05:00:00	Unhealthy
Islamabad	254	514.7	15	52.7	168	134	54	2024-01-20T04:00:00	Very Unhealthy
Islamabad	276	555.6	17	58.3	185	150	61	2024-01-20T03:00:00	Very Unhealthy
Islamabad	163	596.4	19	64	185	163	68	2024-01-20T02:00:00	Unhealthy
Islamabad	173	614.3	20.7	69.7	203	173.5	71.7	2024-01-20T01:00:00	Unhealthy
Islamabad	198	632.2	22.3	75.3	221	198	75.3	2024-01-20T00:00:00	Unhealthy
Islamabad	280	650.1	24	81	350	280	79	2024-01-19T23:00:00	Very Unhealthy
Islamabad	345	632.2	26.7	84.7	431.3	345	78.7	2024-01-19T22:00:00	Hazardous
Islamabad	279	614.3	29.3	88.3	349	279	78.3	2024-01-19T21:00:00	Very Unhealthy
Islamabad	359	596.4	32	92	471	340.5	78	2024-01-19T20:00:00	Hazardous
Islamabad	308	513.4	28	104.3	430	273.5	73.7	2024-01-19T19:00:00	Hazardous
Islamabad	236	430.3	24	116.7	379	221	69.3	2024-01-19T18:00:00	Very Unhealthy
Islamabad	152	347.2	20	129	190	152	65	2024-01-19T17:00:00	Unhealthy
Islamabad	161	310.3	15.3	138.3	201.3	161	64.7	2024-01-19T16:00:00	Unhealthy
Islamabad	151	273.3	10.7	147.7	189	151	64.3	2024-01-19T15:00:00	Unhealthy
Islamabad	161	236.4	6	157	200	161.5	64	2024-01-19T14:00:00	Unhealthy
Islamabad	160	243.6	7	135.3	203	160.5	54.3	2024-01-19T13:00:00	Unhealthy
Islamabad	154	250.8	8	113.7	198	154	44.7	2024-01-19T12:00:00	Unhealthy
Islamabad	170	258	9	92	212.5	170	35	2024-01-19T11:00:00	Unhealthy
Islamabad	209	310.5	12.7	66.7	270	209.5	30	2024-01-19T10:00:00	Very Unhealthy
Islamabad	211	363	16.3	41.3	211	211	25	2024-01-19T09:00:00	Very Unhealthy
Islamabad	288	415.5	20	16	385	288.5	20	2024-01-19T08:00:00	Very Unhealthy
Islamabad	203	388.3	17	20.3	335	203.5	19.7	2024-01-19T07:00:00	Very Unhealthy
Islamabad	249	361.1	14	24.7	169	130	19.3	2024-01-19T06:00:00	Very Unhealthy
Islamabad	248	333.8	11	29	161.3	129	19	2024-01-19T05:00:00	Very Unhealthy
Islamabad	246	420.6	16.3	28	153	127.5	26	2024-01-19T04:00:00	Very Unhealthy
Islamabad	254	507.3	21.7	27	161.1	133.67	33	2024-01-19T03:00:00	Very Unhealthy
Islamabad	257	594.1	27	26	161	136	40	2024-01-19T02:00:00	Very Unhealthy
Islamabad	174	670.9	33.3	31.7	174	174	56	2024-01-19T01:00:00	Unhealthy
Islamabad	210	747.8	39.7	37.3	210	210	72	2024-01-19T00:00:00	Very Unhealthy
Islamabad	322	824.6	46	43	402.5	322	88	2024-01-18T23:00:00	Hazardous
Islamabad	329	790.8	45	58.7	411.3	329	91.7	2024-01-18T22:00:00	Hazardous
Islamabad	321	756.9	44	74.3	401	321	95.3	2024-01-18T21:00:00	Hazardous
Islamabad	335	723.1	43	90	410	335.5	99	2024-01-18T20:00:00	Hazardous
Islamabad	252	621.5	35.7	113.3	315	252	94.3	2024-01-18T19:00:00	Very Unhealthy
Islamabad	305	520	28.3	136.7	428	250	89.7	2024-01-18T18:00:00	Hazardous
Islamabad	208	418.4	21	160	314	208.5	85	2024-01-18T17:00:00	Very Unhealthy
Islamabad	238	383.6	16	163	297.5	238	85	2024-01-18T16:00:00	Very Unhealthy
Islamabad	152	348.8	11	166	206	152	85	2024-01-18T15:00:00	Unhealthy
Islamabad	237	314	6	169	296	237	85	2024-01-18T14:00:00	Very Unhealthy
Islamabad	176	300	7	140	286	176	68	2024-01-18T13:00:00	Unhealthy
Islamabad	248	286	8	111	169	129	51	2024-01-18T12:00:00	Very Unhealthy
Islamabad	260	272	9	82	150	138	34	2024-01-18T11:00:00	Very Unhealthy
Islamabad	328	340.8	12	58.3	410	328	30	2024-01-18T10:00:00	Hazardous
Islamabad	304	409.7	15	34.7	380	304	26	2024-01-18T09:00:00	Hazardous
Islamabad	279	478.6	18	11	409	250	22	2024-01-18T08:00:00	Very Unhealthy
Islamabad	258	444.3	15.3	17.7	215	136.5	22.7	2024-01-18T07:00:00	Very Unhealthy
Islamabad	201	410.1	12.7	24.3	124	94	23.3	2024-01-18T06:00:00	Very Unhealthy
Islamabad	211	375.8	10	31	109	101	24	2024-01-18T05:00:00	Very Unhealthy
Islamabad	209	455.6	16	31	109	100	32.7	2024-01-18T04:00:00	Very Unhealthy
Islamabad	229	535.4	22	31	143.8	115	41.3	2024-01-18T03:00:00	Very Unhealthy
Islamabad	221	615.1	28	31	136	109	50	2024-01-18T02:00:00	Very Unhealthy
Islamabad	233	681.1	33.3	34.3	139	118	62.3	2024-01-18T01:00:00	Very Unhealthy
Islamabad	271	747	38.7	37.7	151	146.5	74.7	2024-01-18T00:00:00	Very Unhealthy
Islamabad	169	813	44	41	169	169	87	2024-01-17T23:00:00	Unhealthy
Islamabad	204	780.5	43.7	53.3	214	204	89	2024-01-17T22:00:00	Very Unhealthy
Islamabad	218	748	43.3	65.7	253	218.67	91	2024-01-17T21:00:00	Very Unhealthy
Islamabad	243	715.5	43	78	295	243.5	93	2024-01-17T20:00:00	Very Unhealthy
Islamabad	188	616.7	35	96.7	313	188.5	86.3	2024-01-17T19:00:00	Unhealthy
Islamabad	275	517.8	27	115.3	250	149.5	79.7	2024-01-17T18:00:00	Very Unhealthy
Islamabad	219	419	19	134	154	107	73	2024-01-17T17:00:00	Very Unhealthy
Islamabad	192	382.3	14	138	121	87	62.3	2024-01-17T16:00:00	Unhealthy
Islamabad	178	345.5	9	142	222.5	178	51.7	2024-01-17T15:00:00	Unhealthy
Islamabad	177	308.7	4	146	95	76	41	2024-01-17T14:00:00	Unhealthy
Islamabad	254	307	5.7	125.7	134	134	38	2024-01-17T13:00:00	Very Unhealthy
Islamabad	211	305.2	7.3	105.3	126.3	101	35	2024-01-17T12:00:00	Very Unhealthy
Islamabad	213	303.5	9	85	124	103	32	2024-01-17T11:00:00	Very Unhealthy
Islamabad	249	394.7	12.3	59.3	130	130	29.3	2024-01-17T10:00:00	Very Unhealthy
Islamabad	179	485.9	15.7	33.7	223.8	179	26.7	2024-01-17T09:00:00	Unhealthy
Islamabad	343	577.2	19	8	429	343	24	2024-01-17T08:00:00	Hazardous
Islamabad	254	540.6	16.3	12	223	133.5	23.3	2024-01-17T07:00:00	Very Unhealthy
Islamabad	181	504	13.7	16	108	78.5	22.7	2024-01-17T06:00:00	Unhealthy
Islamabad	169	467.5	11	20	86	70	22	2024-01-17T05:00:00	Unhealthy
Islamabad	183	546.6	14.3	30.7	86	80	40	2024-01-17T04:00:00	Unhealthy
Islamabad	179	625.8	17.7	41.3	96.3	77	58	2024-01-17T03:00:00	Unhealthy
Islamabad	195	705	21	52	111	89	76	2024-01-17T02:00:00	Unhealthy
Islamabad	203	758.3	24.7	57	95	95	84	2024-01-17T01:00:00	Very Unhealthy
Islamabad	217	811.6	28.3	62	108	105.5	92	2024-01-17T00:00:00	Very Unhealthy
Islamabad	266	864.9	32	67	153	143	100	2024-01-16T23:00:00	Very Unhealthy
Islamabad	204	828.7	32	77.7	204	204	99.7	2024-01-16T22:00:00	Very Unhealthy
Islamabad	225	792.5	32	88.3	236	225.5	99.3	2024-01-16T21:00:00	Very Unhealthy
Islamabad	257	756.3	32	99	321.3	257	99	2024-01-16T20:00:00	Very Unhealthy
Islamabad	261	673.7	27	116.3	326	261	97.7	2024-01-16T19:00:00	Very Unhealthy
Islamabad	199	591	22	133.7	320	199.5	96.3	2024-01-16T18:00:00	Unhealthy
Islamabad	252	508.3	17	151	174	132	95	2024-01-16T17:00:00	Very Unhealthy
Islamabad	246	496.3	13.7	162.3	150	127.5	96.7	2024-01-16T16:00:00	Very Unhealthy
Islamabad	153	484.2	10.3	173.7	153	153	98.3	2024-01-16T15:00:00	Unhealthy
Islamabad	263	472.1	7	185	328.8	263	100	2024-01-16T14:00:00	Very Unhealthy
Islamabad	212	447.4	8.3	159.3	265	212	87	2024-01-16T13:00:00	Very Unhealthy
Islamabad	227	422.7	9.7	133.7	328	227.5	74	2024-01-16T12:00:00	Very Unhealthy
Islamabad	240	398	11	108	240	240	61	2024-01-16T11:00:00	Very Unhealthy
Islamabad	273	477.2	16.7	76	273	273	53.7	2024-01-16T10:00:00	Very Unhealthy
Islamabad	271	556.4	22.3	44	396	271	46.3	2024-01-16T09:00:00	Very Unhealthy
Islamabad	191	635.5	28	12	238.8	191	39	2024-01-16T08:00:00	Unhealthy
Islamabad	203	612	26.3	14.3	280	203.5	39.3	2024-01-16T07:00:00	Very Unhealthy
Islamabad	190	588.5	24.7	16.7	238	190	39.7	2024-01-16T06:00:00	Unhealthy
Islamabad	189	564.9	23	19	228	189	40	2024-01-16T05:00:00	Unhealthy
Islamabad	195	628.9	28.3	21.3	243	195	49.3	2024-01-16T04:00:00	Unhealthy
Islamabad	198	692.9	33.7	23.7	244	198.5	58.7	2024-01-16T03:00:00	Unhealthy
Islamabad	216	756.9	39	26	251	216.5	68	2024-01-16T02:00:00	Very Unhealthy
Islamabad	279	818.2	45.3	27	348.8	279	77	2024-01-16T01:00:00	Very Unhealthy
Islamabad	231	879.5	51.7	28	289	231	86	2024-01-16T00:00:00	Very Unhealthy
Islamabad	298	940.8	58	29	348	298.5	95	2024-01-15T23:00:00	Very Unhealthy
Islamabad	337	884.3	55.3	39	398	337.5	90.3	2024-01-15T22:00:00	Hazardous
Islamabad	377	827.9	52.7	49	455	377.5	85.7	2024-01-15T21:00:00	Hazardous
Islamabad	445	771.5	50	59	549	411.5	81	2024-01-15T20:00:00	Hazardous
Islamabad	316	670.4	41.3	78.3	395	316	75.3	2024-01-15T19:00:00	Hazardous
Islamabad	426	569.2	32.7	97.7	530	424	69.7	2024-01-15T18:00:00	Hazardous
Islamabad	287	468	24	117	394	287.5	64	2024-01-15T17:00:00	Very Unhealthy
Islamabad	246	441.4	19	140.7	324	246.5	61.7	2024-01-15T16:00:00	Very Unhealthy
Islamabad	250	414.7	14	164.3	291	250.5	59.3	2024-01-15T15:00:00	Very Unhealthy
Islamabad	254	388.1	9	188	318	254.5	57	2024-01-15T14:00:00	Very Unhealthy
Islamabad	225	403.7	11.3	156.7	334	225.5	50	2024-01-15T13:00:00	Very Unhealthy
Islamabad	168	419.2	13.7	125.3	210	168	43	2024-01-15T12:00:00	Unhealthy
Islamabad	183	434.8	16	94	229	183	36	2024-01-15T11:00:00	Unhealthy
Islamabad	284	520.2	18.3	65	355	284	32	2024-01-15T10:00:00	Very Unhealthy
Islamabad	263	605.6	20.7	36	354	263.5	28	2024-01-15T09:00:00	Very Unhealthy
Islamabad	249	691	23	7	388	235.5	24	2024-01-15T08:00:00	Very Unhealthy
Islamabad	194	654.2	22.7	7.7	304	194	21.3	2024-01-15T07:00:00	Unhealthy
Islamabad	180	617.4	22.3	8.3	256	179.83	18.7	2024-01-15T06:00:00	Unhealthy
Islamabad	152	580.7	22	9	190	152	16	2024-01-15T05:00:00	Unhealthy
Islamabad	272	697.6	32.7	8.7	179	147.5	23	2024-01-15T04:00:00	Very Unhealthy
Islamabad	162	814.5	43.3	8.3	185	162	30	2024-01-15T03:00:00	Unhealthy
Islamabad	164	931.4	54	8	219	164	37	2024-01-15T02:00:00	Unhealthy
Islamabad	171	1001.1	61.3	11.3	190	171	55.3	2024-01-15T01:00:00	Unhealthy
Islamabad	250	1070.7	68.7	14.7	312.5	250	73.7	2024-01-15T00:00:00	Very Unhealthy
Islamabad	189	1140.4	76	18	236	189	92	2024-01-14T23:00:00	Unhealthy
Islamabad	277	1084.9	73	35	311	277.5	94.7	2024-01-14T22:00:00	Very Unhealthy
Islamabad	339	1029.5	70	52	381	339.5	97.3	2024-01-14T21:00:00	Hazardous
Islamabad	374	974	67	69	467.5	374	100	2024-01-14T20:00:00	Hazardous
Islamabad	399	839.8	53.3	104.7	503	382.5	93.7	2024-01-14T19:00:00	Hazardous
Islamabad	215	705.6	39.7	140.3	268.8	215	87.3	2024-01-14T18:00:00	Very Unhealthy
Islamabad	206	571.3	26	176	258	206	81	2024-01-14T17:00:00	Very Unhealthy
Islamabad	235	517.5	20.3	184.7	268	235	77	2024-01-14T16:00:00	Very Unhealthy
Islamabad	274	463.6	14.7	193.3	319	274.5	73	2024-01-14T15:00:00	Very Unhealthy
Islamabad	298	409.7	9	202	366	298	69	2024-01-14T14:00:00	Very Unhealthy
Islamabad	234	394.1	10.3	168.3	378	202.5	58.7	2024-01-14T13:00:00	Very Unhealthy
Islamabad	262	378.6	11.7	134.7	211	140	48.3	2024-01-14T12:00:00	Very Unhealthy
Islamabad	171	363	13	101	103	71	38	2024-01-14T11:00:00	Unhealthy
Islamabad	254	461	16.3	70.3	134	134	34	2024-01-14T10:00:00	Very Unhealthy
Islamabad	225	559.1	19.7	39.7	244	225.5	30	2024-01-14T09:00:00	Very Unhealthy
Islamabad	182	657.1	23	9	319	176	26	2024-01-14T08:00:00	Unhealthy
Islamabad	197	636.9	23.3	10.3	133	90.5	24.7	2024-01-14T07:00:00	Unhealthy
Islamabad	193	616.7	23.7	11.7	118	87.5	23.3	2024-01-14T06:00:00	Unhealthy
Islamabad	213	596.4	24	13	128.8	103	22	2024-01-14T05:00:00	Very Unhealthy
Islamabad	181	718.6	37	10	99	79	29.7	2024-01-14T04:00:00	Unhealthy
Islamabad	212	840.8	50	7	126	102	37.3	2024-01-14T03:00:00	Very Unhealthy
Islamabad	233	962.9	63	4	125	117.5	45	2024-01-14T02:00:00	Very Unhealthy
Islamabad	260	1003	71.3	4.3	153	138.5	60.3	2024-01-14T01:00:00	Very Unhealthy
Islamabad	156	1043.1	79.7	4.7	163	156.5	75.7	2024-01-14T00:00:00	Unhealthy
Islamabad	236	1083.2	88	5	295	236	91	2024-01-13T23:00:00	Very Unhealthy
Islamabad	182	994.1	81	16.7	228	182	85.3	2024-01-13T22:00:00	Unhealthy
Islamabad	244	905	74	28.3	294	244.5	79.7	2024-01-13T21:00:00	Very Unhealthy
Islamabad	266	815.9	67	40	316	266	74	2024-01-13T20:00:00	Very Unhealthy
Islamabad	258	683.8	51	66.3	348	258	63.7	2024-01-13T19:00:00	Very Unhealthy
Islamabad	185	551.7	35	92.7	296	185	53.3	2024-01-13T18:00:00	Unhealthy
Islamabad	264	419.6	19	119	176.3	141	43	2024-01-13T17:00:00	Very Unhealthy
Islamabad	263	406.2	15	139.7	161	140.5	49	2024-01-13T16:00:00	Very Unhealthy
Islamabad	257	392.8	11	160.3	170	136	55	2024-01-13T15:00:00	Very Unhealthy
Islamabad	162	379.3	7	181	184	162	61	2024-01-13T14:00:00	Unhealthy
Islamabad	179	397.4	10	154	220	179	54	2024-01-13T13:00:00	Unhealthy
Islamabad	186	415.5	13	127	236	186.5	47	2024-01-13T12:00:00	Unhealthy
Islamabad	200	433.6	16	100	226	200	40	2024-01-13T11:00:00	Unhealthy
Islamabad	295	493.5	20	70.7	368.8	295	38.7	2024-01-13T10:00:00	Very Unhealthy
Islamabad	218	553.4	24	41.3	273	218	37.3	2024-01-13T09:00:00	Very Unhealthy
Islamabad	229	613.4	28	12	368	229	36	2024-01-13T08:00:00	Very Unhealthy
Islamabad	175	604.6	29.3	12.3	229	175.5	34.3	2024-01-13T07:00:00	Unhealthy
Islamabad	177	595.9	30.7	12.7	204	177	32.7	2024-01-13T06:00:00	Unhealthy
Islamabad	184	587.1	32	13	209	184	31	2024-01-13T05:00:00	Unhealthy
Islamabad	216	723.3	45.3	9	270	216	45	2024-01-13T04:00:00	Very Unhealthy
Islamabad	200	859.4	58.7	5	250	200	59	2024-01-13T03:00:00	Unhealthy
Islamabad	233	995.6	72	1	269	233	73	2024-01-13T02:00:00	Very Unhealthy
Islamabad	260	1009.2	74.3	1.3	275	260	77.3	2024-01-13T01:00:00	Very Unhealthy
Islamabad	275	1022.9	76.7	1.7	313	275	81.7	2024-01-13T00:00:00	Very Unhealthy
Islamabad	308	1036.5	79	2	374	308	86	2024-01-12T23:00:00	Hazardous
Islamabad	319	961.8	76.3	8	395	319	81.3	2024-01-12T22:00:00	Hazardous
Islamabad	348	887.1	73.7	14	392	348.67	76.7	2024-01-12T21:00:00	Hazardous
Islamabad	369	812.4	71	20	401	369	72	2024-01-12T20:00:00	Hazardous
Islamabad	422	704.8	59	39	526.3	421	64	2024-01-12T19:00:00	Hazardous
Islamabad	500	597.2	47	58	635	421.5	56	2024-01-12T18:00:00	Hazardous
Islamabad	356	489.6	35	77	449	356	48	2024-01-12T17:00:00	Hazardous
Islamabad	316	452.3	30.3	87	418	316.5	45.3	2024-01-12T16:00:00	Hazardous
Islamabad	302	414.9	25.7	97	398.3	302	42.7	2024-01-12T15:00:00	Hazardous
Islamabad	275	377.6	21	107	373	275	40	2024-01-12T14:00:00	Very Unhealthy
Islamabad	209	426	21.7	92.3	314	209	37	2024-01-12T13:00:00	Very Unhealthy
Islamabad	162	474.5	22.3	77.7	208	162.5	34	2024-01-12T12:00:00	Unhealthy
Islamabad	210	522.9	23	63	210	210	31	2024-01-12T11:00:00	Very Unhealthy
Islamabad	279	560.6	22.7	44.3	348.8	279	27.7	2024-01-12T10:00:00	Very Unhealthy
Islamabad	244	598.4	22.3	25.7	385	215.5	24.3	2024-01-12T09:00:00	Very Unhealthy
Islamabad	278	636.1	22	7	348	278	21	2024-01-12T08:00:00	Very Unhealthy
Islamabad	235	590	22	7.3	148.8	119	17.7	2024-01-12T07:00:00	Very Unhealthy
Islamabad	235	543.9	22	7.7	150	119.5	14.3	2024-01-12T06:00:00	Very Unhealthy
Islamabad	229	497.8	22	8	144	115	11	2024-01-12T05:00:00	Very Unhealthy
Islamabad	253	591	29.7	6.3	166.3	133	15.7	2024-01-12T04:00:00	Very Unhealthy
Islamabad	250	684.2	37.3	4.7	153	130.5	20.3	2024-01-12T03:00:00	Very Unhealthy
Islamabad	246	777.4	45	3	160	128	25	2024-01-12T02:00:00	Very Unhealthy
Islamabad	260	824.8	53.3	3	168	138.5	40	2024-01-12T01:00:00	Very Unhealthy
Islamabad	276	872.3	61.7	3	174	150	55	2024-01-12T00:00:00	Very Unhealthy
Islamabad	200	919.8	70	3	200	200	70	2024-01-11T23:00:00	Unhealthy
Islamabad	337	854.4	71.7	9	421.3	337	72	2024-01-11T22:00:00	Hazardous
Islamabad	305	789	73.3	15	340	305	74	2024-01-11T21:00:00	Hazardous
Islamabad	336	723.7	75	21	420	336	76	2024-01-11T20:00:00	Hazardous
Islamabad	340	599.7	57.7	49	421	340.5	66	2024-01-11T19:00:00	Hazardous
Islamabad	306	475.8	40.3	77	429	261.5	56	2024-01-11T18:00:00	Hazardous
Islamabad	202	351.9	23	105	298	202.5	46	2024-01-11T17:00:00	Very Unhealthy
Islamabad	160	309.9	18	110.3	200	160	43.7	2024-01-11T16:00:00	Unhealthy
Islamabad	166	267.9	13	115.7	208	166	41.3	2024-01-11T15:00:00	Unhealthy
Islamabad	159	225.9	8	121	199	159	39	2024-01-11T14:00:00	Unhealthy
Islamabad	168	240.8	8.7	102	206	168	33.3	2024-01-11T13:00:00	Unhealthy
Islamabad	159	255.8	9.3	83	213	159	27.7	2024-01-11T12:00:00	Unhealthy
Islamabad	272	270.8	10	64	179	147.5	22	2024-01-11T11:00:00	Very Unhealthy
Islamabad	184	298.4	13	50.3	184	184	22.3	2024-01-11T10:00:00	Unhealthy
Islamabad	262	326	16	36.7	327.5	262	22.7	2024-01-11T09:00:00	Very Unhealthy
Islamabad	360	353.7	19	23	450	360	23	2024-01-11T08:00:00	Hazardous
Islamabad	201	352.9	18	21.7	326	201	19	2024-01-11T07:00:00	Very Unhealthy
Islamabad	250	352.1	17	20.3	171	131	15	2024-01-11T06:00:00	Very Unhealthy
Islamabad	250	351.3	16	19	163.8	131	11	2024-01-11T05:00:00	Very Unhealthy
Islamabad	243	469	26	14	158	125.5	14.3	2024-01-11T04:00:00	Very Unhealthy
Islamabad	266	586.7	36	9	178.8	143	17.7	2024-01-11T03:00:00	Very Unhealthy
Islamabad	252	704.4	46	4	153	132.5	21	2024-01-11T02:00:00	Very Unhealthy
Islamabad	152	765.1	53.7	3.7	168.7	152	30.7	2024-01-11T01:00:00	Unhealthy
Islamabad	275	825.8	61.3	3.3	173	149.5	40.3	2024-01-11T00:00:00	Very Unhealthy
Islamabad	191	886.5	69	3	200	191	50	2024-01-10T23:00:00	Unhealthy
Islamabad	245	833.6	72	9.7	245	245	54	2024-01-10T22:00:00	Very Unhealthy
Islamabad	351	780.7	75	16.3	438.8	351	58	2024-01-10T21:00:00	Hazardous
Islamabad	267	727.7	78	23	333.8	267	62	2024-01-10T20:00:00	Very Unhealthy
Islamabad	351	599.9	60.7	55.3	439	351	57	2024-01-10T19:00:00	Hazardous
Islamabad	249	472.1	43.3	87.7	333	249	52	2024-01-10T18:00:00	Very Unhealthy
Islamabad	267	344.3	26	120	374	267	47	2024-01-10T17:00:00	Very Unhealthy
Islamabad	233	301.5	20.3	126	289	233	43.7	2024-01-10T16:00:00	Very Unhealthy
Islamabad	239	258.7	14.7	132	293	239	40.3	2024-01-10T15:00:00	Very Unhealthy
Islamabad	176	215.9	9	138	220	176	37	2024-01-10T14:00:00	Unhealthy
Islamabad	197	227	9.3	116.7	304	197.5	30.7	2024-01-10T13:00:00	Unhealthy
Islamabad	175	238.1	9.7	95.3	219	175	24.3	2024-01-10T12:00:00	Unhealthy
Islamabad	271	249.2	10	74	184	146.5	18	2024-01-10T11:00:00	Very Unhealthy
Islamabad	178	334.2	13	53.7	178	178	18	2024-01-10T10:00:00	Unhealthy
Islamabad	212	419.2	16	33.3	334	212	18	2024-01-10T09:00:00	Very Unhealthy
Islamabad	248	504.2	19	13	161.3	129	18	2024-01-10T08:00:00	Very Unhealthy
Islamabad	252	491.6	18.7	11.7	195	132.5	15.3	2024-01-10T07:00:00	Very Unhealthy
Islamabad	242	478.9	18.3	10.3	156	125	12.7	2024-01-10T06:00:00	Very Unhealthy
Islamabad	232	466.3	18	9	146.3	117	10	2024-01-10T05:00:00	Very Unhealthy
Islamabad	233	565.5	29.3	8	133	117.5	16	2024-01-10T04:00:00	Very Unhealthy
Islamabad	235	664.7	40.7	7	141	119	22	2024-01-10T03:00:00	Very Unhealthy
Islamabad	261	763.9	52	6	173.8	139	28	2024-01-10T02:00:00	Very Unhealthy
Islamabad	272	822.9	60.3	7	153	147	43	2024-01-10T01:00:00	Very Unhealthy
Islamabad	254	881.8	68.7	8	168	134	58	2024-01-10T00:00:00	Very Unhealthy
Islamabad	185	940.8	77	9	214	185	73	2024-01-09T23:00:00	Unhealthy
Islamabad	215	901.3	74.3	21.7	248	215	79.7	2024-01-09T22:00:00	Very Unhealthy
Islamabad	244	861.8	71.7	34.3	289	244	86.3	2024-01-09T21:00:00	Very Unhealthy
Islamabad	259	822.3	69	47	323.8	259	93	2024-01-09T20:00:00	Very Unhealthy
Islamabad	260	706.2	53	77	396	250.5	85.3	2024-01-09T19:00:00	Very Unhealthy
Islamabad	258	590	37	107	323	258	77.7	2024-01-09T18:00:00	Very Unhealthy
Islamabad	256	473.9	21	137	168.8	135	70	2024-01-09T17:00:00	Very Unhealthy
Islamabad	241	399.8	16.3	143.3	164	124	65.7	2024-01-09T16:00:00	Very Unhealthy
Islamabad	252	325.6	11.7	149.7	143	132	61.3	2024-01-09T15:00:00	Very Unhealthy
Islamabad	256	251.5	7	156	173	135.5	57	2024-01-09T14:00:00	Very Unhealthy
Islamabad	269	244.7	7	135.3	181.3	145	47.3	2024-01-09T13:00:00	Very Unhealthy
Islamabad	246	237.9	7	114.7	160	128	37.7	2024-01-09T12:00:00	Very Unhealthy
Islamabad	176	231.1	7	94	176	176	28	2024-01-09T11:00:00	Unhealthy
Islamabad	190	331.9	11.3	66.3	220	190	25.7	2024-01-09T10:00:00	Unhealthy
Islamabad	204	432.6	15.7	38.7	255	204	23.3	2024-01-09T09:00:00	Very Unhealthy
Islamabad	204	533.4	20	11	255	204	21	2024-01-09T08:00:00	Very Unhealthy
Islamabad	170	523.5	19.7	13.7	254	170	21.7	2024-01-09T07:00:00	Unhealthy
Islamabad	263	513.6	19.3	16.3	180	140.5	22.3	2024-01-09T06:00:00	Very Unhealthy
Islamabad	252	503.6	19	19	165	132	23	2024-01-09T05:00:00	Very Unhealthy
Islamabad	250	649.5	35.3	14.3	166	131	35.3	2024-01-09T04:00:00	Very Unhealthy
Islamabad	234	795.4	51.7	9.7	155	118.5	47.7	2024-01-09T03:00:00	Very Unhealthy
Islamabad	227	941.3	68	5	136	113	60	2024-01-09T02:00:00	Very Unhealthy
Islamabad	273	969.7	75.3	5	185	148	72	2024-01-09T01:00:00	Very Unhealthy
Islamabad	262	998.2	82.7	5	143	139.5	84	2024-01-09T00:00:00	Very Unhealthy
Islamabad	266	1026.6	90	5	179	143	96	2024-01-08T23:00:00	Very Unhealthy
Islamabad	180	931	80	19.3	205	180	89.3	2024-01-08T22:00:00	Unhealthy
Islamabad	232	835.5	70	33.7	244	232.5	82.7	2024-01-08T21:00:00	Very Unhealthy
Islamabad	189	740	60	48	206	189	76	2024-01-08T20:00:00	Unhealthy
Islamabad	241	620.6	45.3	75	336	241	67.7	2024-01-08T19:00:00	Very Unhealthy
Islamabad	273	501.1	30.7	102	185	148	59.3	2024-01-08T18:00:00	Very Unhealthy
Islamabad	212	381.7	16	129	265	212	51	2024-01-08T17:00:00	Very Unhealthy
Islamabad	267	341.2	11.7	135	180	143.5	46.3	2024-01-08T16:00:00	Very Unhealthy
Islamabad	258	300.7	7.3	141	151	136.5	41.7	2024-01-08T15:00:00	Very Unhealthy
Islamabad	260	260.3	3	147	173	138.5	37	2024-01-08T14:00:00	Very Unhealthy
Islamabad	270	278	5.3	130.3	184	146	32	2024-01-08T13:00:00	Very Unhealthy
Islamabad	256	295.7	7.7	113.7	168.8	135	27	2024-01-08T12:00:00	Very Unhealthy
Islamabad	175	313.4	10	97	175	175	22	2024-01-08T11:00:00	Unhealthy
Islamabad	249	370.8	14.3	70.7	163	130	21.3	2024-01-08T10:00:00	Very Unhealthy
Islamabad	282	428.2	18.7	44.3	313	282.5	20.7	2024-01-08T09:00:00	Very Unhealthy
Islamabad	256	485.6	23	18	393	255.5	20	2024-01-08T08:00:00	Very Unhealthy
Islamabad	167	488.7	23.3	17	245	167.5	17.3	2024-01-08T07:00:00	Unhealthy
Islamabad	242	491.8	23.7	16	169	125	14.7	2024-01-08T06:00:00	Very Unhealthy
Islamabad	237	494.9	24	15	151.3	121	12	2024-01-08T05:00:00	Very Unhealthy
Islamabad	225	586.3	33	12.3	140	112	20.3	2024-01-08T04:00:00	Very Unhealthy
Islamabad	234	677.8	42	9.7	148	118.5	28.7	2024-01-08T03:00:00	Very Unhealthy
Islamabad	242	769.2	51	7	145	124.5	37	2024-01-08T02:00:00	Very Unhealthy
Islamabad	262	824.8	57	8	150	140	51.3	2024-01-08T01:00:00	Very Unhealthy
Islamabad	160	880.5	63	9	160	160	65.7	2024-01-08T00:00:00	Unhealthy
Islamabad	297	936.1	69	10	371.3	297	80	2024-01-07T23:00:00	Very Unhealthy
Islamabad	203	882.4	65	24.3	254	203	80.3	2024-01-07T22:00:00	Very Unhealthy
Islamabad	298	828.7	61	38.7	370	298	80.7	2024-01-07T21:00:00	Very Unhealthy
Islamabad	304	775	57	53	374	304.5	81	2024-01-07T20:00:00	Hazardous
Islamabad	236	665.9	45.3	77.3	293	236.5	73	2024-01-07T19:00:00	Very Unhealthy
Islamabad	246	556.8	33.7	101.7	386	243	65	2024-01-07T18:00:00	Very Unhealthy
Islamabad	199	447.6	22	126	298	199.5	57	2024-01-07T17:00:00	Unhealthy
Islamabad	182	391.8	16.7	130.7	261.3	182.33	53.7	2024-01-07T16:00:00	Unhealthy
Islamabad	272	336	11.3	135.3	200	147.5	50.3	2024-01-07T15:00:00	Very Unhealthy
Islamabad	273	280.1	6	140	188	148	47	2024-01-07T14:00:00	Very Unhealthy
Islamabad	253	262.8	7	119.3	164	133	38.7	2024-01-07T13:00:00	Very Unhealthy
Islamabad	266	245.5	8	98.7	178	142.5	30.3	2024-01-07T12:00:00	Very Unhealthy
Islamabad	164	228.2	9	78	164	164	22	2024-01-07T11:00:00	Unhealthy
Islamabad	175	317.7	11.7	54.7	207.7	175.5	21.3	2024-01-07T10:00:00	Unhealthy
Islamabad	241	407.2	14.3	31.3	306	241	20.7	2024-01-07T09:00:00	Very Unhealthy
Islamabad	198	496.6	17	8	295	198.5	20	2024-01-07T08:00:00	Unhealthy
Islamabad	268	453.5	15.7	11	200	144.5	17.3	2024-01-07T07:00:00	Very Unhealthy
Islamabad	238	410.3	14.3	14	155	121.5	14.7	2024-01-07T06:00:00	Very Unhealthy
Islamabad	248	367.1	13	17	144	129	12	2024-01-07T05:00:00	Very Unhealthy
Islamabad	261	473.7	24.3	13	173.8	139	16.7	2024-01-07T04:00:00	Very Unhealthy
Islamabad	261	580.3	35.7	9	174	139	21.3	2024-01-07T03:00:00	Very Unhealthy
Islamabad	257	686.9	47	5	169	136	26	2024-01-07T02:00:00	Very Unhealthy
Islamabad	186	755.6	56	4.7	232.5	186	41.7	2024-01-07T01:00:00	Unhealthy
Islamabad	191	824.2	65	4.3	203	191	57.3	2024-01-07T00:00:00	Unhealthy
Islamabad	231	892.9	74	4	231	231	73	2024-01-06T23:00:00	Very Unhealthy
Islamabad	319	850.7	74	13	398.8	319	80.3	2024-01-06T22:00:00	Hazardous
Islamabad	291	808.5	74	22	342.3	291.67	87.7	2024-01-06T21:00:00	Very Unhealthy
Islamabad	322	766.3	74	31	398	322	95	2024-01-06T20:00:00	Hazardous
Islamabad	274	651.7	58	59.3	406	271.5	88.7	2024-01-06T19:00:00	Very Unhealthy
Islamabad	165	537.1	42	87.7	206.3	165	82.3	2024-01-06T18:00:00	Unhealthy
Islamabad	219	422.5	26	116	271	219.5	76	2024-01-06T17:00:00	Very Unhealthy
Islamabad	222	382.1	19.3	128.3	277.5	222	70	2024-01-06T16:00:00	Very Unhealthy
Islamabad	207	341.6	12.7	140.7	274.3	206.83	64	2024-01-06T15:00:00	Very Unhealthy
Islamabad	200	301.1	6	153	276	200.5	58	2024-01-06T14:00:00	Unhealthy
Islamabad	155	284.2	7	127.7	224	155	45.7	2024-01-06T13:00:00	Unhealthy
Islamabad	234	267.3	8	102.3	158	118.5	33.3	2024-01-06T12:00:00	Very Unhealthy
Islamabad	254	250.4	9	77	134	134	21	2024-01-06T11:00:00	Very Unhealthy
Islamabad	286	324.3	12	54.3	357.5	286	20.3	2024-01-06T10:00:00	Very Unhealthy
Islamabad	197	398.2	15	31.7	282	197.33	19.7	2024-01-06T09:00:00	Unhealthy
Islamabad	229	472.1	18	9	356	229	19	2024-01-06T08:00:00	Very Unhealthy
Islamabad	166	441.8	17.3	12.7	215	166.5	17	2024-01-06T07:00:00	Unhealthy
Islamabad	263	411.4	16.7	16.3	200	140.5	15	2024-01-06T06:00:00	Very Unhealthy
Islamabad	237	381.1	16	20	146	121	13	2024-01-06T05:00:00	Very Unhealthy
Islamabad	270	507.3	27	14.7	153	145.5	18.3	2024-01-06T04:00:00	Very Unhealthy
Islamabad	273	633.6	38	9.3	188.7	147.67	23.7	2024-01-06T03:00:00	Very Unhealthy
Islamabad	161	759.8	49	4	210	161	29	2024-01-06T02:00:00	Unhealthy
Islamabad	189	807.9	56.7	4.3	191	189.5	44	2024-01-06T01:00:00	Unhealthy
Islamabad	237	855.9	64.3	4.7	281	237	59	2024-01-06T00:00:00	Very Unhealthy
Islamabad	239	904	72	5	260	239	74	2024-01-05T23:00:00	Very Unhealthy
Islamabad	344	849.7	69.3	16	430	344	76.3	2024-01-05T22:00:00	Hazardous
Islamabad	323	795.4	66.7	27	403.8	323	78.7	2024-01-05T21:00:00	Hazardous
Islamabad	343	741.2	64	38	429	343	81	2024-01-05T20:00:00	Hazardous
Islamabad	317	626.8	49.3	64.3	403	317	72.3	2024-01-05T19:00:00	Hazardous
Islamabad	250	512.4	34.7	90.7	389	229.5	63.7	2024-01-05T18:00:00	Very Unhealthy
Islamabad	176	398	20	117	245	176	55	2024-01-05T17:00:00	Unhealthy
Islamabad	158	350.7	14.7	123	180	158	52.3	2024-01-05T16:00:00	Unhealthy
Islamabad	273	303.5	9.3	129	185	148	49.7	2024-01-05T15:00:00	Very Unhealthy
Islamabad	171	256.2	4	135	214	171	47	2024-01-05T14:00:00	Unhealthy
Islamabad	255	257.8	5.7	115.7	180	134.5	41.7	2024-01-05T13:00:00	Very Unhealthy
Islamabad	230	259.3	7.3	96.3	153	115.5	36.3	2024-01-05T12:00:00	Very Unhealthy
Islamabad	235	260.9	9	77	131	119	31	2024-01-05T11:00:00	Very Unhealthy
Islamabad	160	340.2	12	53	160	160	27.3	2024-01-05T10:00:00	Unhealthy
Islamabad	152	419.6	15	29	190	152	23.7	2024-01-05T09:00:00	Unhealthy
Islamabad	282	499	18	5	353	282	20	2024-01-05T08:00:00	Very Unhealthy
Islamabad	244	455.8	16	9.7	184	126	18	2024-01-05T07:00:00	Very Unhealthy
Islamabad	202	412.6	14	14.3	128	94.5	16	2024-01-05T06:00:00	Very Unhealthy
Islamabad	199	369.4	12	19	106	92	14	2024-01-05T05:00:00	Unhealthy
Islamabad	203	495.3	24	14	118.8	95	20	2024-01-05T04:00:00	Very Unhealthy
Islamabad	224	621.1	36	9	138.8	111	26	2024-01-05T03:00:00	Very Unhealthy
Islamabad	199	747	48	4	115	92	32	2024-01-05T02:00:00	Unhealthy
Islamabad	222	780.1	53.3	6	135	109.5	45.3	2024-01-05T01:00:00	Very Unhealthy
Islamabad	246	813.1	58.7	8	134	127.5	58.7	2024-01-05T00:00:00	Very Unhealthy
Islamabad	158	846.2	64	10	159	158.5	72	2024-01-04T23:00:00	Unhealthy
Islamabad	179	797.2	60.7	22.3	179	179	74	2024-01-04T22:00:00	Unhealthy
Islamabad	315	748.2	57.3	34.7	393.8	315	76	2024-01-04T21:00:00	Hazardous
Islamabad	270	699.2	54	47	338	270	78	2024-01-04T20:00:00	Very Unhealthy
Islamabad	271	599	43.3	68.7	393	271	71.7	2024-01-04T19:00:00	Very Unhealthy
Islamabad	197	498.8	32.7	90.3	313	197.5	65.3	2024-01-04T18:00:00	Unhealthy
Islamabad	189	398.6	22	112	284	189	59	2024-01-04T17:00:00	Unhealthy
Islamabad	266	354.1	17	119.3	175	143	53.3	2024-01-04T16:00:00	Very Unhealthy
Islamabad	169	309.5	12	126.7	188	169.5	47.7	2024-01-04T15:00:00	Unhealthy
Islamabad	142	265	7	134	84	51	42	2024-01-04T14:00:00	Unhealthy for sensitive groups
Islamabad	186	278.2	8	114	235	186.5	37.7	2024-01-04T13:00:00	Unhealthy
Islamabad	165	291.4	9	94	230	165	33.3	2024-01-04T12:00:00	Unhealthy
Islamabad	163	304.6	10	74	178	163	29	2024-01-04T11:00:00	Unhealthy
Islamabad	201	394.7	13	51.3	229	201.5	26	2024-01-04T10:00:00	Very Unhealthy
Islamabad	157	484.8	16	28.7	220	157.5	23	2024-01-04T09:00:00	Unhealthy
Islamabad	121	574.8	19	6	67	43	20	2024-01-04T08:00:00	Unhealthy for sensitive groups
Islamabad	244	518.6	16.7	9	168	126.5	17.7	2024-01-04T07:00:00	Very Unhealthy
Islamabad	258	462.4	14.3	12	171.3	137	15.3	2024-01-04T06:00:00	Very Unhealthy
Islamabad	258	406.2	12	15	166	137	13	2024-01-04T05:00:00	Very Unhealthy
Islamabad	262	513.8	23.7	11.3	170	139.5	17.3	2024-01-04T04:00:00	Very Unhealthy
Islamabad	254	621.3	35.3	7.7	161	134	21.7	2024-01-04T03:00:00	Very Unhealthy
Islamabad	273	728.9	47	4	185	148	26	2024-01-04T02:00:00	Very Unhealthy
Islamabad	254	774	55	4	168	134	40	2024-01-04T01:00:00	Very Unhealthy
Islamabad	273	819.2	63	4	180	148	54	2024-01-04T00:00:00	Very Unhealthy
Islamabad	179	864.3	71	4	189	179	68	2024-01-03T23:00:00	Unhealthy
Islamabad	186	806.1	70.3	12	186	186	72.3	2024-01-03T22:00:00	Unhealthy
Islamabad	235	748	69.7	20	258	235.5	76.7	2024-01-03T21:00:00	Very Unhealthy
Islamabad	317	689.8	69	28	396.3	317	81	2024-01-03T20:00:00	Hazardous
Islamabad	264	578.7	54.7	52.7	330	264	74	2024-01-03T19:00:00	Very Unhealthy
Islamabad	179	467.7	40.3	77.3	223.8	179	67	2024-01-03T18:00:00	Unhealthy
Islamabad	178	356.6	26	102	223	178	60	2024-01-03T17:00:00	Unhealthy
Islamabad	177	312	19	111	221	177.5	55.7	2024-01-03T16:00:00	Unhealthy
Islamabad	186	267.5	12	120	221	186	51.3	2024-01-03T15:00:00	Unhealthy
Islamabad	164	222.9	5	129	205	164	47	2024-01-03T14:00:00	Unhealthy
Islamabad	179	223.3	6.3	112	224	179	38.7	2024-01-03T13:00:00	Unhealthy
Islamabad	169	223.7	7.7	95	204	169	30.3	2024-01-03T12:00:00	Unhealthy
Islamabad	262	224.1	9	78	218	139.5	22	2024-01-03T11:00:00	Very Unhealthy
Islamabad	213	310.5	12	54.7	128.8	103	21	2024-01-03T10:00:00	Very Unhealthy
Islamabad	209	396.8	15	31.3	126	100	20	2024-01-03T09:00:00	Very Unhealthy
Islamabad	213	483.2	18	8	128.8	103	19	2024-01-03T08:00:00	Very Unhealthy
Islamabad	204	434.4	16.7	11.7	120	96	17	2024-01-03T07:00:00	Very Unhealthy
Islamabad	207	385.6	15.3	15.3	125	98.5	15	2024-01-03T06:00:00	Very Unhealthy
Islamabad	205	336.7	14	19	118	96.5	13	2024-01-03T05:00:00	Very Unhealthy
Islamabad	211	406.8	22.7	16	120	101.5	19.3	2024-01-03T04:00:00	Very Unhealthy
Islamabad	216	476.8	31.3	13	126	105	25.7	2024-01-03T03:00:00	Very Unhealthy
Islamabad	229	546.8	40	10	143.8	115	32	2024-01-03T02:00:00	Very Unhealthy
Islamabad	216	631.5	49.7	7.7	131	105	45.7	2024-01-03T01:00:00	Very Unhealthy
Islamabad	219	716.1	59.3	5.3	140	107.5	59.3	2024-01-03T00:00:00	Very Unhealthy
Islamabad	244	800.7	69	3	126	126	73	2024-01-02T23:00:00	Very Unhealthy
Islamabad	185	742.3	67.7	10	185	185	71.7	2024-01-02T22:00:00	Unhealthy
Islamabad	254	684	66.3	17	318	254.5	70.3	2024-01-02T21:00:00	Very Unhealthy
Islamabad	297	625.6	65	24	409	297	69	2024-01-02T20:00:00	Very Unhealthy
Islamabad	166	519.6	50.7	45.3	207.5	166	61	2024-01-02T19:00:00	Unhealthy
Islamabad	266	413.6	36.3	66.7	333	266	53	2024-01-02T18:00:00	Very Unhealthy
Islamabad	167	307.6	22	88	206	167.5	45	2024-01-02T17:00:00	Unhealthy
Islamabad	173	272.3	17	97.7	211	173.5	43.7	2024-01-02T16:00:00	Unhealthy
Islamabad	179	237.1	12	107.3	221	179	42.3	2024-01-02T15:00:00	Unhealthy
Islamabad	159	201.9	7	117	198.8	159	41	2024-01-02T14:00:00	Unhealthy
Islamabad	269	203.1	7.3	99	181.3	145	33.3	2024-01-02T13:00:00	Very Unhealthy
Islamabad	158	204.3	7.7	81	198	158	25.7	2024-01-02T12:00:00	Unhealthy
Islamabad	243	205.4	8	63	175	125.5	18	2024-01-02T11:00:00	Very Unhealthy
Islamabad	211	245.7	10.7	47.3	126.3	101	18	2024-01-02T10:00:00	Very Unhealthy
Islamabad	261	286	13.3	31.7	173.8	139	18	2024-01-02T09:00:00	Very Unhealthy
Islamabad	223	326.2	16	16	123	110.5	18	2024-01-02T08:00:00	Very Unhealthy
Islamabad	248	305	14.7	15.3	161.3	129	15.3	2024-01-02T07:00:00	Very Unhealthy
Islamabad	236	283.8	13.3	14.7	150	120	12.7	2024-01-02T06:00:00	Very Unhealthy
Islamabad	219	262.6	12	14	133.8	107	10	2024-01-02T05:00:00	Very Unhealthy
Islamabad	229	346.1	19.3	13	131	115	17.7	2024-01-02T04:00:00	Very Unhealthy
Islamabad	229	429.5	26.7	12	130	114.5	25.3	2024-01-02T03:00:00	Very Unhealthy
Islamabad	159	513	34	11	198.8	159	33	2024-01-02T02:00:00	Unhealthy
Islamabad	187	558.1	40.3	11.3	233.8	187	42.3	2024-01-02T01:00:00	Unhealthy
Islamabad	195	603.2	46.7	11.7	208	195.5	51.7	2024-01-02T00:00:00	Unhealthy
Islamabad	186	648.4	53	12	233	186	61	2024-01-01T23:00:00	Unhealthy
Islamabad	253	617.6	53.7	18.7	280	253.5	60.7	2024-01-01T22:00:00	Very Unhealthy
Islamabad	301	586.9	54.3	25.3	353	301.5	60.3	2024-01-01T21:00:00	Hazardous
Islamabad	332	556.2	55	32	400	332.5	60	2024-01-01T20:00:00	Hazardous
Islamabad	297	470.8	46.3	48	409	297	55	2024-01-01T19:00:00	Very Unhealthy
Islamabad	260	385.4	37.7	64	355.3	259.83	50	2024-01-01T18:00:00	Very Unhealthy
Islamabad	223	300	29	80	333	223.5	45	2024-01-01T17:00:00	Very Unhealthy
Islamabad	180	258.1	21.7	89	225	180	41.7	2024-01-01T16:00:00	Unhealthy
Islamabad	194	216.3	14.3	98	224	194	38.3	2024-01-01T15:00:00	Unhealthy
Islamabad	205	174.5	7	107	303	205	35	2024-01-01T14:00:00	Very Unhealthy
Islamabad	187	172.7	7	92	260	187	29.3	2024-01-01T13:00:00	Unhealthy
Islamabad	235	171	7	77	148.8	119	23.7	2024-01-01T12:00:00	Very Unhealthy
Islamabad	165	169.2	7	62	206	165	18	2024-01-01T11:00:00	Unhealthy
Islamabad	269	212.6	9.7	47.7	145	145	18	2024-01-01T10:00:00	Very Unhealthy
Islamabad	293	256	12.3	33.3	419	243.5	18	2024-01-01T09:00:00	Very Unhealthy
Islamabad	176	299.4	15	19	306	175	18	2024-01-01T08:00:00	Unhealthy
Islamabad	241	297.1	14	17	185	123.5	15.7	2024-01-01T07:00:00	Very Unhealthy
Islamabad	205	294.7	13	15	121.3	97	13.3	2024-01-01T06:00:00	Very Unhealthy
Islamabad	205	292.4	12	13	121	97	11	2024-01-01T05:00:00	Very Unhealthy
Islamabad	217	402.9	24.7	10.7	119	106	20.3	2024-01-01T04:00:00	Very Unhealthy
Islamabad	232	513.4	37.3	8.3	146.3	117	29.7	2024-01-01T03:00:00	Very Unhealthy
Islamabad	242	623.9	50	6	143	124.5	39	2024-01-01T02:00:00	Very Unhealthy
Islamabad	249	659.7	54	7.3	163	130	47.7	2024-01-01T01:00:00	Very Unhealthy
Islamabad	209	695.5	58	8.7	133	99.5	56.3	2024-01-01T00:00:00	Very Unhealthy
Islamabad	153	472.3	49.3	19.7	59	58	26	2024-02-29T00:00:00	Unhealthy
Islamabad	188	475.1	57	21	84	84	32	2024-02-28T23:00:00	Unhealthy
Islamabad	253	420.6	53.3	32.7	166.3	133	31	2024-02-28T22:00:00	Very Unhealthy
Islamabad	194	366.1	49.7	44.3	140	88.5	30	2024-02-28T21:00:00	Unhealthy
Islamabad	246	311.6	46	56	160	128	29	2024-02-28T20:00:00	Very Unhealthy
Islamabad	143	236.6	32	80.3	81	51.5	24.3	2024-02-28T19:00:00	Unhealthy for sensitive groups
Islamabad	98	161.5	18	104.7	48	34	19.7	2024-02-28T18:00:00	Moderate
Islamabad	81	86.4	4	129	38	26.5	15	2024-02-28T17:00:00	Moderate
Islamabad	72	86.2	3.7	131.7	29	22	17.7	2024-02-28T16:00:00	Moderate
Islamabad	110	86	3.3	134.3	48.8	39	20.3	2024-02-28T15:00:00	Unhealthy for sensitive groups
Islamabad	71	85.8	3	137	26	21	23	2024-02-28T14:00:00	Moderate
Islamabad	137	92.2	3.7	133	49	49	22.7	2024-02-28T13:00:00	Unhealthy for sensitive groups
Islamabad	191	98.6	4.3	129	104	86	22.3	2024-02-28T12:00:00	Unhealthy
Islamabad	195	105	5	125	145	89.5	22	2024-02-28T11:00:00	Unhealthy
Islamabad	201	157	7.7	93.7	108	93.5	18.3	2024-02-28T10:00:00	Very Unhealthy
Islamabad	177	208.9	10.3	62.3	221.3	177	14.7	2024-02-28T09:00:00	Unhealthy
Islamabad	208	260.9	13	31	124	99	11	2024-02-28T08:00:00	Very Unhealthy
Islamabad	226	245.7	10	35	220	112.5	9.7	2024-02-28T07:00:00	Very Unhealthy
Islamabad	150	230.5	7	39	78	55.5	8.3	2024-02-28T06:00:00	Unhealthy for sensitive groups
Islamabad	142	215.3	4	43	63	51	7	2024-02-28T05:00:00	Unhealthy for sensitive groups
Islamabad	141	287.7	14.7	34	66	50.5	10	2024-02-28T04:00:00	Unhealthy for sensitive groups
Islamabad	145	360.1	25.3	25	65	52	13	2024-02-28T03:00:00	Unhealthy for sensitive groups
Islamabad	153	432.4	36	16	70	57.5	16	2024-02-28T02:00:00	Unhealthy
Islamabad	148	431.7	40.7	19	66	53	22	2024-02-28T01:00:00	Unhealthy for sensitive groups
Islamabad	163	430.9	45.3	22	74	65	28	2024-02-28T00:00:00	Unhealthy
Islamabad	186	430.1	50	25	88	82.5	34	2024-02-27T23:00:00	Unhealthy
Islamabad	205	372.7	45.3	39	115	96.5	32.3	2024-02-27T22:00:00	Very Unhealthy
Islamabad	185	315.3	40.7	53	123	81.5	30.7	2024-02-27T21:00:00	Unhealthy
Islamabad	118	258	36	67	52.5	42	29	2024-02-27T20:00:00	Unhealthy for sensitive groups
Islamabad	163	197.8	25	83.7	81	65	22.7	2024-02-27T19:00:00	Unhealthy
Islamabad	129	137.7	14	100.3	57.5	46	16.3	2024-02-27T18:00:00	Unhealthy for sensitive groups
Islamabad	123	77.6	3	117	59	44	10	2024-02-27T17:00:00	Unhealthy for sensitive groups
Islamabad	104	73.9	2.3	119.3	51	37	10.7	2024-02-27T16:00:00	Unhealthy for sensitive groups
Islamabad	118	70.2	1.7	121.7	50	42	11.3	2024-02-27T15:00:00	Unhealthy for sensitive groups
Islamabad	129	66.5	1	124	57.5	46	12	2024-02-27T14:00:00	Unhealthy for sensitive groups
Islamabad	145	70.2	1.3	123	56	52	11.7	2024-02-27T13:00:00	Unhealthy for sensitive groups
Islamabad	151	73.9	1.7	122	70	56	11.3	2024-02-27T12:00:00	Unhealthy
Islamabad	157	77.6	2	121	76.3	61	11	2024-02-27T11:00:00	Unhealthy
Islamabad	169	114.2	4.3	99.7	103	69.5	12	2024-02-27T10:00:00	Unhealthy
Islamabad	176	150.8	6.7	78.3	75	75	13	2024-02-27T09:00:00	Unhealthy
Islamabad	150	187.3	9	57	70	54	14	2024-02-27T08:00:00	Unhealthy for sensitive groups
Islamabad	143	184.8	7	60.7	64.7	51.17	13	2024-02-27T07:00:00	Unhealthy for sensitive groups
Islamabad	139	182.3	5	64.3	66	50	12	2024-02-27T06:00:00	Unhealthy for sensitive groups
Islamabad	127	179.7	3	68	54	45.5	11	2024-02-27T05:00:00	Unhealthy for sensitive groups
Islamabad	150	207.6	6	67.7	60	55.5	12.7	2024-02-27T04:00:00	Unhealthy for sensitive groups
Islamabad	153	235.4	9	67.3	61	55	14.3	2024-02-27T03:00:00	Unhealthy
Islamabad	159	263.2	12	67	79	62	16	2024-02-27T02:00:00	Unhealthy
Islamabad	160	284.4	18.3	62	78.8	63	20	2024-02-27T01:00:00	Unhealthy
Islamabad	160	305.6	24.7	57	79	63	24	2024-02-27T00:00:00	Unhealthy
Islamabad	157	326.8	31	52	78	60.5	28	2024-02-26T23:00:00	Unhealthy
Islamabad	150	299.6	30.7	56	74	55.5	30	2024-02-26T22:00:00	Unhealthy for sensitive groups
Islamabad	157	272.3	30.3	60	66	61	32	2024-02-26T21:00:00	Unhealthy
Islamabad	166	245.1	30	64	85	67.5	34	2024-02-26T20:00:00	Unhealthy
Islamabad	110	206.2	24.7	72	48.8	39	31.7	2024-02-26T19:00:00	Unhealthy for sensitive groups
Islamabad	164	167.3	19.3	80	83	66	29.3	2024-02-26T18:00:00	Unhealthy
Islamabad	98	128.4	14	88	49	34	27	2024-02-26T17:00:00	Moderate
Islamabad	102	112.2	10.7	97	36	36	22.7	2024-02-26T16:00:00	Unhealthy for sensitive groups
Islamabad	89	96.1	7.3	106	30	30	18.3	2024-02-26T15:00:00	Moderate
Islamabad	153	80	4	115	55	55	14	2024-02-26T14:00:00	Unhealthy
Islamabad	195	105	4.7	108.3	111.3	89	16.7	2024-02-26T13:00:00	Unhealthy
Islamabad	223	130.1	5.3	101.7	138	110	19.3	2024-02-26T12:00:00	Very Unhealthy
Islamabad	179	155.2	6	95	109	77	22	2024-02-26T11:00:00	Unhealthy
Islamabad	201	184.6	8	84.7	94	94	21	2024-02-26T10:00:00	Very Unhealthy
Islamabad	187	214	10	74.3	83	83	20	2024-02-26T09:00:00	Unhealthy
Islamabad	275	243.4	12	64	218	149.5	19	2024-02-26T08:00:00	Very Unhealthy
Islamabad	189	247.3	9.7	66.7	106.3	85	17.3	2024-02-26T07:00:00	Unhealthy
Islamabad	187	251.1	7.3	69.3	104	83	15.7	2024-02-26T06:00:00	Unhealthy
Islamabad	159	255	5	72	105	62.5	14	2024-02-26T05:00:00	Unhealthy
Islamabad	106	294.9	8.3	61.3	51	37.5	13.3	2024-02-26T04:00:00	Unhealthy for sensitive groups
Islamabad	114	334.8	11.7	50.7	43	40.5	12.7	2024-02-26T03:00:00	Unhealthy for sensitive groups
Islamabad	156	374.7	15	40	60	60	12	2024-02-26T02:00:00	Unhealthy
Islamabad	187	373.9	19.3	40.7	103.8	83	15.7	2024-02-26T01:00:00	Unhealthy
Islamabad	203	373.1	23.7	41.3	95	95	19.3	2024-02-26T00:00:00	Very Unhealthy
Islamabad	184	372.3	28	42	101	81	23	2024-02-25T23:00:00	Unhealthy
Islamabad	199	328.6	28.3	50.7	164	92.5	21.3	2024-02-25T22:00:00	Unhealthy
Islamabad	173	284.8	28.7	59.3	110	72.5	19.7	2024-02-25T21:00:00	Unhealthy
Islamabad	142	241	29	68	69	51	18	2024-02-25T20:00:00	Unhealthy for sensitive groups
Islamabad	127	187.5	21	81	70	45.5	13.7	2024-02-25T19:00:00	Unhealthy for sensitive groups
Islamabad	80	134	13	94	32.5	26	9.3	2024-02-25T18:00:00	Moderate
Islamabad	100	80.5	5	107	44	35	5	2024-02-25T17:00:00	Moderate
Islamabad	79	78.4	3.7	111.7	31	25.5	5	2024-02-25T16:00:00	Moderate
Islamabad	80	76.3	2.3	116.3	33	26	5	2024-02-25T15:00:00	Moderate
Islamabad	82	74.1	1	121	33	27	5	2024-02-25T14:00:00	Moderate
Islamabad	89	83.1	1	123.3	35	30	6.3	2024-02-25T13:00:00	Moderate
Islamabad	80	92	1	125.7	32.5	26	7.7	2024-02-25T12:00:00	Moderate
Islamabad	93	101	1	128	40	32	9	2024-02-25T11:00:00	Moderate
Islamabad	91	233.4	6.3	96.7	38.8	31	10.3	2024-02-25T10:00:00	Moderate
Islamabad	110	365.9	11.7	65.3	39	39	11.7	2024-02-25T09:00:00	Unhealthy for sensitive groups
Islamabad	191	498.4	17	34	86	86	13	2024-02-25T08:00:00	Unhealthy
Islamabad	173	458.3	14.7	35.3	125	72.5	11.7	2024-02-25T07:00:00	Unhealthy
Islamabad	118	418.2	12.3	36.7	52.5	42	10.3	2024-02-25T06:00:00	Unhealthy for sensitive groups
Islamabad	129	378.2	10	38	58	46	9	2024-02-25T05:00:00	Unhealthy for sensitive groups
Islamabad	108	362.2	10.7	42.3	53	38.5	10.3	2024-02-25T04:00:00	Unhealthy for sensitive groups
Islamabad	107	346.3	11.3	46.7	44	38	11.7	2024-02-25T03:00:00	Unhealthy for sensitive groups
Islamabad	142	330.3	12	51	51	51	13	2024-02-25T02:00:00	Unhealthy for sensitive groups
Islamabad	148	317.3	15	53.7	56	53	15.3	2024-02-25T01:00:00	Unhealthy for sensitive groups
Islamabad	179	304.3	18	56.3	96.3	77	17.7	2024-02-25T00:00:00	Unhealthy
Islamabad	156	291.2	21	59	75	60	20	2024-02-24T23:00:00	Unhealthy
Islamabad	201	264.6	22	63	94	94	18.7	2024-02-24T22:00:00	Very Unhealthy
Islamabad	171	237.9	23	67	113	71	17.3	2024-02-24T21:00:00	Unhealthy
Islamabad	184	211.3	24	71	148	81	16	2024-02-24T20:00:00	Unhealthy
Islamabad	119	165.5	17	83.3	66	42.5	12.7	2024-02-24T19:00:00	Unhealthy for sensitive groups
Islamabad	98	119.8	10	95.7	56	34	9.3	2024-02-24T18:00:00	Moderate
Islamabad	56	74.1	3	108	24	15	6	2024-02-24T17:00:00	Moderate
Islamabad	74	72.8	2.3	112	29	23	5.7	2024-02-24T16:00:00	Moderate
Islamabad	115	71.4	1.7	116	51.3	41	5.3	2024-02-24T15:00:00	Unhealthy for sensitive groups
Islamabad	87	70	1	120	29	29	5	2024-02-24T14:00:00	Moderate
Islamabad	110	81.9	1.3	123	51	39	7	2024-02-24T13:00:00	Unhealthy for sensitive groups
Islamabad	82	93.8	1.7	126	33.8	27	9	2024-02-24T12:00:00	Moderate
Islamabad	82	105.6	2	129	34	27	11	2024-02-24T11:00:00	Moderate
Islamabad	94	226.6	6.7	103	40	32.5	12	2024-02-24T10:00:00	Moderate
Islamabad	115	347.6	11.3	77	41	41	13	2024-02-24T09:00:00	Unhealthy for sensitive groups
Islamabad	207	468.6	16	51	140	98.5	14	2024-02-24T08:00:00	Very Unhealthy
Islamabad	153	448	13.3	51	104	57.5	12	2024-02-24T07:00:00	Unhealthy
Islamabad	87	427.4	10.7	51	36.3	29	10	2024-02-24T06:00:00	Moderate
Islamabad	95	406.8	8	51	40	33	8	2024-02-24T05:00:00	Moderate
Islamabad	99	413.6	9.7	49	42	34.5	8.3	2024-02-24T04:00:00	Moderate
Islamabad	100	420.4	11.3	47	43	35.5	8.7	2024-02-24T03:00:00	Moderate
Islamabad	106	427.2	13	45	46	37.5	9	2024-02-24T02:00:00	Unhealthy for sensitive groups
Islamabad	131	405.2	16	47.7	58.8	47	12	2024-02-24T01:00:00	Unhealthy for sensitive groups
Islamabad	134	383.2	19	50.3	48	48	15	2024-02-24T00:00:00	Unhealthy for sensitive groups
Islamabad	179	361.2	22	53	96.3	77	18	2024-02-23T23:00:00	Unhealthy
Islamabad	181	304.3	21	63	99	79	16.7	2024-02-23T22:00:00	Unhealthy
Islamabad	151	247.3	20	73	95	56.5	15.3	2024-02-23T21:00:00	Unhealthy
Islamabad	91	190.3	19	83	54	31	14	2024-02-23T20:00:00	Moderate
Islamabad	85	150.2	13.7	93.3	46	28	11	2024-02-23T19:00:00	Moderate
Islamabad	65	110.1	8.3	103.7	23.8	19	8	2024-02-23T18:00:00	Moderate
Islamabad	68	70	3	114	24	20.5	5	2024-02-23T17:00:00	Moderate
Islamabad	74	71	2.3	117	29	23	5.7	2024-02-23T16:00:00	Moderate
Islamabad	62	72	1.7	120	28	17.5	6.3	2024-02-23T15:00:00	Moderate
Islamabad	59	73	1	123	16	16	7	2024-02-23T14:00:00	Moderate
Islamabad	87	102.1	2	121	29	29	10	2024-02-23T13:00:00	Moderate
Islamabad	129	131.3	3	119	84	46	13	2024-02-23T12:00:00	Unhealthy for sensitive groups
Islamabad	110	160.5	4	117	48.8	39	16	2024-02-23T11:00:00	Unhealthy for sensitive groups
Islamabad	78	188.3	5.7	103	31	25	14	2024-02-23T10:00:00	Moderate
Islamabad	137	216.1	7.3	89	49	49	12	2024-02-23T09:00:00	Unhealthy for sensitive groups
Islamabad	163	243.9	9	75	105	65	10	2024-02-23T08:00:00	Unhealthy
Islamabad	155	231.5	7	81	119	59	8.7	2024-02-23T07:00:00	Unhealthy
Islamabad	99	219	5	87	59	34.5	7.3	2024-02-23T06:00:00	Moderate
Islamabad	76	206.6	3	93	30	24	6	2024-02-23T05:00:00	Moderate
Islamabad	74	229.5	4	89.3	28	23	6	2024-02-23T04:00:00	Moderate
Islamabad	76	252.5	5	85.7	30	24	6	2024-02-23T03:00:00	Moderate
Islamabad	85	275.5	6	82	35	28	6	2024-02-23T02:00:00	Moderate
Islamabad	89	282.9	9	77.3	30	30	8.7	2024-02-23T01:00:00	Moderate
Islamabad	100	290.2	12	72.7	35	35	11.3	2024-02-23T00:00:00	Moderate
Islamabad	192	297.6	15	68	108.8	87	14	2024-02-22T23:00:00	Unhealthy
Islamabad	176	270.2	16.3	70	94	75	14.7	2024-02-22T22:00:00	Unhealthy
Islamabad	189	242.8	17.7	72	106	85	15.3	2024-02-22T21:00:00	Unhealthy
Islamabad	181	215.3	19	74	105	78.5	16	2024-02-22T20:00:00	Unhealthy
Islamabad	127	173.7	14	84	89	45.5	14.3	2024-02-22T19:00:00	Unhealthy for sensitive groups
Islamabad	52	132.1	9	94	16.3	13	12.7	2024-02-22T18:00:00	Moderate
Islamabad	52	90.5	4	104	16	13	11	2024-02-22T17:00:00	Moderate
Islamabad	56	85.4	3	107.3	19	15	9.3	2024-02-22T16:00:00	Moderate
Islamabad	52	80.3	2	110.7	16	13	7.7	2024-02-22T15:00:00	Moderate
Islamabad	53	75.3	1	114	19	13.5	6	2024-02-22T14:00:00	Moderate
Islamabad	53	95.1	1.7	113.7	15	13	7.7	2024-02-22T13:00:00	Moderate
Islamabad	63	115	2.3	113.3	18	18	9.3	2024-02-22T12:00:00	Moderate
Islamabad	104	134.8	3	113	46.3	37	11	2024-02-22T11:00:00	Unhealthy for sensitive groups
Islamabad	121	154.8	4.7	101.3	43	43	10.7	2024-02-22T10:00:00	Unhealthy for sensitive groups
Islamabad	104	174.9	6.3	89.7	46	37	10.3	2024-02-22T09:00:00	Unhealthy for sensitive groups
Islamabad	252	194.9	8	78	233	132.5	10	2024-02-22T08:00:00	Very Unhealthy
Islamabad	161	187.5	6.7	78	98	64	8.3	2024-02-22T07:00:00	Unhealthy
Islamabad	103	180.1	5.3	78	64	36.5	6.7	2024-02-22T06:00:00	Unhealthy for sensitive groups
Islamabad	72	172.7	4	78	27.5	22	5	2024-02-22T05:00:00	Moderate
Islamabad	65	187.9	4.7	71.3	28	19	5.7	2024-02-22T04:00:00	Moderate
Islamabad	69	203.1	5.3	64.7	28	21	6.3	2024-02-22T03:00:00	Moderate
Islamabad	59	218.3	6	58	20	16	7	2024-02-22T02:00:00	Moderate
Islamabad	78	236.2	10.3	57.7	25	25	11.7	2024-02-22T01:00:00	Moderate
Islamabad	121	254.1	14.7	57.3	43	43	16.3	2024-02-22T00:00:00	Unhealthy for sensitive groups
Islamabad	163	272	19	57	65	65	21	2024-02-21T23:00:00	Unhealthy
Islamabad	205	246.7	19.3	64	121.3	97	24	2024-02-21T22:00:00	Very Unhealthy
Islamabad	172	221.4	19.7	71	106	72	27	2024-02-21T21:00:00	Unhealthy
Islamabad	203	196.1	20	78	119	95	30	2024-02-21T20:00:00	Very Unhealthy
Islamabad	106	161.5	15.3	88	73	37.5	30.3	2024-02-21T19:00:00	Unhealthy for sensitive groups
Islamabad	58	126.8	10.7	98	21	15.5	30.7	2024-02-21T18:00:00	Moderate
Islamabad	59	92.2	6	108	18	16	31	2024-02-21T17:00:00	Moderate
Islamabad	65	88.1	4.3	110.7	23.8	19	22.7	2024-02-21T16:00:00	Moderate
Islamabad	65	84	2.7	113.3	24	19	14.3	2024-02-21T15:00:00	Moderate
Islamabad	61	80	1	116	24	17	6	2024-02-21T14:00:00	Moderate
Islamabad	54	90.5	1.3	113.3	19	14	6.3	2024-02-21T13:00:00	Moderate
Islamabad	54	101	1.7	110.7	16	14	6.7	2024-02-21T12:00:00	Moderate
Islamabad	66	111.5	2	108	21	19.5	7	2024-02-21T11:00:00	Moderate
Islamabad	163	135.6	4.3	89.7	81.3	65	7	2024-02-21T10:00:00	Unhealthy
Islamabad	85	159.7	6.7	71.3	28	28	7	2024-02-21T09:00:00	Moderate
Islamabad	163	183.8	9	53	81	65	7	2024-02-21T08:00:00	Unhealthy
Islamabad	149	171.2	7.3	54.3	99	53.5	6.7	2024-02-21T07:00:00	Unhealthy for sensitive groups
Islamabad	103	158.5	5.7	55.7	40	36.5	6.3	2024-02-21T06:00:00	Unhealthy for sensitive groups
Islamabad	83	145.9	4	57	35	27.5	6	2024-02-21T05:00:00	Moderate
Islamabad	103	157.2	4.7	54	51	36.5	7.3	2024-02-21T04:00:00	Unhealthy for sensitive groups
Islamabad	85	168.5	5.3	51	35	28	8.7	2024-02-21T03:00:00	Moderate
Islamabad	93	179.7	6	48	40	32	10	2024-02-21T02:00:00	Moderate
Islamabad	95	163.2	6	60	35	33	11	2024-02-21T01:00:00	Moderate
Islamabad	115	146.7	6	72	48	41	12	2024-02-21T00:00:00	Unhealthy for sensitive groups
Islamabad	126	130.1	6	84	55	45	13	2024-02-20T23:00:00	Unhealthy for sensitive groups
Islamabad	129	141.6	9	84.7	59	46	14.3	2024-02-20T22:00:00	Unhealthy for sensitive groups
Islamabad	102	153.1	12	85.3	45	36	15.7	2024-02-20T21:00:00	Unhealthy for sensitive groups
Islamabad	85	164.6	15	86	35	28	17	2024-02-20T20:00:00	Moderate
Islamabad	94	139.3	11.3	92.7	45	32.5	14.7	2024-02-20T19:00:00	Moderate
Islamabad	76	114	7.7	99.3	36	24	12.3	2024-02-20T18:00:00	Moderate
Islamabad	63	88.7	4	106	24	18	10	2024-02-20T17:00:00	Moderate
Islamabad	61	87.7	3.3	105	23	17	9	2024-02-20T16:00:00	Moderate
Islamabad	48	86.8	2.7	104	10	8	8	2024-02-20T15:00:00	Good
Islamabad	59	85.8	2	103	20	16	7	2024-02-20T14:00:00	Moderate
Islamabad	45	93.2	3	98.3	10	7.5	9.3	2024-02-20T13:00:00	Good
Islamabad	43	100.6	4	93.7	9	9	11.7	2024-02-20T12:00:00	Good
Islamabad	89	108	5	89	30	30	14	2024-02-20T11:00:00	Moderate
Islamabad	125	131.3	8.3	73.7	46	44.5	12.7	2024-02-20T10:00:00	Unhealthy for sensitive groups
Islamabad	111	154.7	11.7	58.3	51	39.5	11.3	2024-02-20T09:00:00	Unhealthy for sensitive groups
Islamabad	65	178	15	43	31	19	10	2024-02-20T08:00:00	Moderate
Islamabad	126	157.6	11	46.3	48	45	8.3	2024-02-20T07:00:00	Unhealthy for sensitive groups
Islamabad	148	137.1	7	49.7	68	53	6.7	2024-02-20T06:00:00	Unhealthy for sensitive groups
Islamabad	148	116.7	3	53	66	53	5	2024-02-20T05:00:00	Unhealthy for sensitive groups
Islamabad	150	118.7	3.3	58	68	55.5	5.3	2024-02-20T04:00:00	Unhealthy for sensitive groups
Islamabad	171	120.6	3.7	63	88.8	71	5.7	2024-02-20T03:00:00	Unhealthy
Islamabad	167	122.6	4	68	84	68	6	2024-02-20T02:00:00	Unhealthy
Islamabad	169	129.6	4.7	75.7	88	70	8	2024-02-20T01:00:00	Unhealthy
Islamabad	189	136.6	5.3	83.3	85	85	10	2024-02-20T00:00:00	Unhealthy
Islamabad	239	143.6	6	91	135	122.5	12	2024-02-19T23:00:00	Very Unhealthy
Islamabad	161	137.7	5.7	94.7	165	161.5	14.3	2024-02-19T22:00:00	Unhealthy
Islamabad	165	131.9	5.3	98.3	165	165	16.7	2024-02-19T21:00:00	Unhealthy
Islamabad	179	126.1	5	102	96.3	77	19	2024-02-19T20:00:00	Unhealthy
Islamabad	206	122.4	4.7	103.7	258	206	22	2024-02-19T19:00:00	Very Unhealthy
Islamabad	169	118.7	4.3	105.3	95	69.5	25	2024-02-19T18:00:00	Unhealthy
Islamabad	153	115	4	107	78	58	28	2024-02-19T17:00:00	Unhealthy
Islamabad	153	108.2	3.7	109	80	55	24.3	2024-02-19T16:00:00	Unhealthy
Islamabad	138	101.4	3.3	111	69	49.5	20.7	2024-02-19T15:00:00	Unhealthy for sensitive groups
Islamabad	93	94.5	3	113	40	32	17	2024-02-19T14:00:00	Moderate
Islamabad	126	91.6	2.7	110	56	45	16.7	2024-02-19T13:00:00	Unhealthy for sensitive groups
Islamabad	87	88.7	2.3	107	40	29	16.3	2024-02-19T12:00:00	Moderate
Islamabad	82	85.8	2	104	33	27	16	2024-02-19T11:00:00	Moderate
Islamabad	81	86.2	2	107.7	35	26.5	17.3	2024-02-19T10:00:00	Moderate
Islamabad	75	86.6	2	111.3	31	23.5	18.7	2024-02-19T09:00:00	Moderate
Islamabad	69	87	2	115	26.3	21	20	2024-02-19T08:00:00	Moderate
Islamabad	72	82.7	1.7	111.3	28	22	17.3	2024-02-19T07:00:00	Moderate
Islamabad	67	78.4	1.3	107.7	26	20	14.7	2024-02-19T06:00:00	Moderate
Islamabad	61	74.1	1	104	21.3	17	12	2024-02-19T05:00:00	Moderate
Islamabad	52	73.5	1	100.7	16.3	13	11.7	2024-02-19T04:00:00	Moderate
Islamabad	62	72.9	1	97.3	21	17.5	11.3	2024-02-19T03:00:00	Moderate
Islamabad	118	72.4	1	94	52.5	42	11	2024-02-19T02:00:00	Unhealthy for sensitive groups
Islamabad	74	82.7	2.3	85.7	23	23	10.7	2024-02-19T01:00:00	Moderate
Islamabad	82	93	3.7	77.3	33.3	26.67	10.3	2024-02-19T00:00:00	Moderate
Islamabad	65	103.3	5	69	23.8	19	10	2024-02-18T23:00:00	Moderate
Islamabad	86	103.5	5.3	71	34	28.5	11.3	2024-02-18T22:00:00	Moderate
Islamabad	74	103.7	5.7	73	28.8	23	12.7	2024-02-18T21:00:00	Moderate
Islamabad	76	103.9	6	75	38	24	14	2024-02-18T20:00:00	Moderate
Islamabad	74	104.9	5.3	81.3	29	23	15.7	2024-02-18T19:00:00	Moderate
Islamabad	63	105.8	4.7	87.7	23	18	17.3	2024-02-18T18:00:00	Moderate
Islamabad	43	106.8	4	94	10	10	19	2024-02-18T17:00:00	Good
Islamabad	67	111.5	4.7	90.7	23	20	17	2024-02-18T16:00:00	Moderate
Islamabad	69	116.1	5.3	87.3	25	21	15	2024-02-18T15:00:00	Moderate
Islamabad	118	120.8	6	84	52.5	42	13	2024-02-18T14:00:00	Unhealthy for sensitive groups
Islamabad	87	166.5	8.3	83.7	36	29	18	2024-02-18T13:00:00	Moderate
Islamabad	148	212.2	10.7	83.3	53	53	23	2024-02-18T12:00:00	Unhealthy for sensitive groups
Islamabad	195	258	13	83	111.3	89	28	2024-02-18T11:00:00	Unhealthy
Islamabad	220	262.6	13.3	75.3	108	108	27.3	2024-02-18T10:00:00	Very Unhealthy
Islamabad	272	267.3	13.7	67.7	258	147.5	26.7	2024-02-18T09:00:00	Very Unhealthy
Islamabad	205	272	14	60	136	97	26	2024-02-18T08:00:00	Very Unhealthy
Islamabad	176	288.5	12	56.3	93.8	75	26.3	2024-02-18T07:00:00	Unhealthy
Islamabad	187	305	10	52.7	104	83	26.7	2024-02-18T06:00:00	Unhealthy
Islamabad	177	321.6	8	49	91	76	27	2024-02-18T05:00:00	Unhealthy
Islamabad	195	338.7	10.3	54	96	89	33	2024-02-18T04:00:00	Unhealthy
Islamabad	196	355.8	12.7	59	106	90	39	2024-02-18T03:00:00	Unhealthy
Islamabad	207	372.9	15	64	123	98.5	45	2024-02-18T02:00:00	Very Unhealthy
Islamabad	200	364.2	16.7	69.3	116.3	93	48	2024-02-18T01:00:00	Unhealthy
Islamabad	204	355.4	18.3	74.7	120	96	51	2024-02-18T00:00:00	Very Unhealthy
Islamabad	232	346.7	20	80	146.3	117	54	2024-02-17T23:00:00	Very Unhealthy
Islamabad	229	327	21.3	83	143	114.5	54	2024-02-17T22:00:00	Very Unhealthy
Islamabad	254	307.4	22.7	86	166	134	54	2024-02-17T21:00:00	Very Unhealthy
Islamabad	237	287.7	24	89	140	120.5	54	2024-02-17T20:00:00	Very Unhealthy
Islamabad	215	246.5	18.7	101.3	164	104	54.3	2024-02-17T19:00:00	Very Unhealthy
Islamabad	198	205.2	13.3	113.7	110.8	91.5	54.7	2024-02-17T18:00:00	Unhealthy
Islamabad	179	164	8	126	96.3	77	55	2024-02-17T17:00:00	Unhealthy
Islamabad	181	164.4	6.3	137.3	94	79	61.7	2024-02-17T16:00:00	Unhealthy
Islamabad	194	164.8	4.7	148.7	103	88.5	68.3	2024-02-17T15:00:00	Unhealthy
Islamabad	229	165.2	3	160	115	115	75	2024-02-17T14:00:00	Very Unhealthy
Islamabad	192	197.5	4	153	108.8	87	76.7	2024-02-17T13:00:00	Unhealthy
Islamabad	189	229.7	5	146	106	85	78.3	2024-02-17T12:00:00	Unhealthy
Islamabad	171	262	6	139	84	71	80	2024-02-17T11:00:00	Unhealthy
Islamabad	187	373.5	10.3	103.7	91	83	61	2024-02-17T10:00:00	Unhealthy
Islamabad	227	485	14.7	68.3	113	113	42	2024-02-17T09:00:00	Very Unhealthy
Islamabad	200	596.4	19	33	116.3	93	23	2024-02-17T08:00:00	Unhealthy
Islamabad	201	547.8	16.3	38.3	140	93.5	25.3	2024-02-17T07:00:00	Very Unhealthy
Islamabad	196	499.2	13.7	43.7	113	90	27.7	2024-02-17T06:00:00	Unhealthy
Islamabad	174	450.5	11	49	93	73.5	30	2024-02-17T05:00:00	Unhealthy
Islamabad	185	472.7	15.7	47.7	90	81.5	34	2024-02-17T04:00:00	Unhealthy
Islamabad	188	494.9	20.3	46.3	111	84	38	2024-02-17T03:00:00	Unhealthy
Islamabad	200	517.1	25	45	96	93	42	2024-02-17T02:00:00	Unhealthy
Islamabad	201	485.7	26.3	52	98	93.5	47.3	2024-02-17T01:00:00	Very Unhealthy
Islamabad	237	454.4	27.7	59	151.3	121	52.7	2024-02-17T00:00:00	Very Unhealthy
Islamabad	216	423.1	29	66	131	105	58	2024-02-16T23:00:00	Very Unhealthy
Islamabad	270	399.2	31.3	70.3	146	146	57.7	2024-02-16T22:00:00	Very Unhealthy
Islamabad	166	375.3	33.7	74.7	205	166.5	57.3	2024-02-16T21:00:00	Unhealthy
Islamabad	174	351.3	36	79	224	174	57	2024-02-16T20:00:00	Unhealthy
Islamabad	238	291.6	27.3	96.7	210	121.5	55.3	2024-02-16T19:00:00	Very Unhealthy
Islamabad	104	231.9	18.7	114.3	46.3	37	53.7	2024-02-16T18:00:00	Unhealthy for sensitive groups
Islamabad	110	172.2	10	132	49	39	52	2024-02-16T17:00:00	Unhealthy for sensitive groups
Islamabad	122	165.4	8	140.7	46	43.5	54	2024-02-16T16:00:00	Unhealthy for sensitive groups
Islamabad	258	158.5	6	149.3	171.3	137	56	2024-02-16T15:00:00	Very Unhealthy
Islamabad	235	151.7	4	158	165	119.5	58	2024-02-16T14:00:00	Very Unhealthy
Islamabad	217	179.6	4.7	150.7	159	106	60	2024-02-16T13:00:00	Very Unhealthy
Islamabad	200	207.4	5.3	143.3	116.3	93	62	2024-02-16T12:00:00	Unhealthy
Islamabad	188	235.2	6	136	105	84	64	2024-02-16T11:00:00	Unhealthy
Islamabad	169	339.5	9.3	102.7	211.3	169	47.3	2024-02-16T10:00:00	Unhealthy
Islamabad	157	443.7	12.7	69.3	210	157	30.7	2024-02-16T09:00:00	Unhealthy
Islamabad	190	548	16	36	335	174.5	14	2024-02-16T08:00:00	Unhealthy
Islamabad	181	520.4	12.3	42.7	98.8	79	13.7	2024-02-16T07:00:00	Unhealthy
Islamabad	171	492.8	8.7	49.3	88.8	71	13.3	2024-02-16T06:00:00	Unhealthy
Islamabad	179	465.1	5	56	96	77	13	2024-02-16T05:00:00	Unhealthy
Islamabad	183	513.2	9.3	54.7	86	80	17.3	2024-02-16T04:00:00	Unhealthy
Islamabad	190	561.2	13.7	53.3	110	85.5	21.7	2024-02-16T03:00:00	Unhealthy
Islamabad	191	609.3	18	52	111	86	26	2024-02-16T02:00:00	Unhealthy
Islamabad	187	583.4	23.7	54.3	103.8	83	34.3	2024-02-16T01:00:00	Unhealthy
Islamabad	213	557.5	29.3	56.7	103	103	42.7	2024-02-16T00:00:00	Very Unhealthy
Islamabad	216	531.7	35	59	131	105	51	2024-02-15T23:00:00	Very Unhealthy
Islamabad	162	474.5	36.3	62.3	169	162	50.3	2024-02-15T22:00:00	Unhealthy
Islamabad	177	417.3	37.7	65.7	235	177	49.7	2024-02-15T21:00:00	Unhealthy
Islamabad	182	360.1	39	69	206	182.5	49	2024-02-15T20:00:00	Unhealthy
Islamabad	152	296.7	29.7	86.7	249	152	45.3	2024-02-15T19:00:00	Unhealthy
Islamabad	205	233.2	20.3	104.3	121.3	97	41.7	2024-02-15T18:00:00	Very Unhealthy
Islamabad	198	169.8	11	122	128	91.5	38	2024-02-15T17:00:00	Unhealthy
Islamabad	201	171.8	8.7	130.7	118	94	38	2024-02-15T16:00:00	Very Unhealthy
Islamabad	165	173.7	6.3	139.3	100	67	38	2024-02-15T15:00:00	Unhealthy
Islamabad	168	175.7	4	148	69	69	38	2024-02-15T14:00:00	Unhealthy
Islamabad	152	211.7	4.7	140.7	71.3	57	36.7	2024-02-15T13:00:00	Unhealthy
Islamabad	181	247.6	5.3	133.3	118	78.5	35.3	2024-02-15T12:00:00	Unhealthy
Islamabad	152	283.6	6	126	71	57	34	2024-02-15T11:00:00	Unhealthy
Islamabad	179	380.3	9.3	94.7	96.3	77	27	2024-02-15T10:00:00	Unhealthy
Islamabad	201	477	12.7	63.3	94	94	20	2024-02-15T09:00:00	Very Unhealthy
Islamabad	189	573.7	16	32	106.3	85	13	2024-02-15T08:00:00	Unhealthy
Islamabad	236	559.7	12.7	35	219	120	10.7	2024-02-15T07:00:00	Very Unhealthy
Islamabad	163	545.7	9.3	38	81.3	65	8.3	2024-02-15T06:00:00	Unhealthy
Islamabad	161	531.7	6	41	80	64	6	2024-02-15T05:00:00	Unhealthy
Islamabad	155	599	12.3	40	68	59.5	8	2024-02-15T04:00:00	Unhealthy
Islamabad	153	666.3	18.7	39	80	58	10	2024-02-15T03:00:00	Unhealthy
Islamabad	153	733.6	25	38	66	58	12	2024-02-15T02:00:00	Unhealthy
Islamabad	155	737.5	36.3	36.3	78	59.5	19.7	2024-02-15T01:00:00	Unhealthy
Islamabad	240	741.4	47.7	34.7	153.8	123	27.3	2024-02-15T00:00:00	Very Unhealthy
Islamabad	195	745.3	59	33	89	89	35	2024-02-14T23:00:00	Unhealthy
Islamabad	239	653.4	58.7	38	137.7	122	37.3	2024-02-14T22:00:00	Very Unhealthy
Islamabad	188	561.6	58.3	43	235	188	39.7	2024-02-14T21:00:00	Unhealthy
Islamabad	188	469.8	58	48	235	188	42	2024-02-14T20:00:00	Unhealthy
Islamabad	246	372.1	43	67.7	234	128	37.7	2024-02-14T19:00:00	Very Unhealthy
Islamabad	179	274.5	28	87.3	134	77	33.3	2024-02-14T18:00:00	Unhealthy
Islamabad	95	176.8	13	107	41.3	33	29	2024-02-14T17:00:00	Moderate
Islamabad	146	168.9	10	116	60	52.5	26.7	2024-02-14T16:00:00	Unhealthy for sensitive groups
Islamabad	95	160.9	7	125	41	33	24.3	2024-02-14T15:00:00	Moderate
Islamabad	171	152.9	4	134	71	71	22	2024-02-14T14:00:00	Unhealthy
Islamabad	222	195.1	4.7	127	170	109.5	23.3	2024-02-14T13:00:00	Very Unhealthy
Islamabad	198	237.3	5.3	120	148	91.5	24.7	2024-02-14T12:00:00	Unhealthy
Islamabad	221	279.5	6	113	136.3	109	26	2024-02-14T11:00:00	Very Unhealthy
Islamabad	184	363.4	9	88	81	81	22.3	2024-02-14T10:00:00	Unhealthy
Islamabad	217	447.2	12	63	133	106	18.7	2024-02-14T09:00:00	Very Unhealthy
Islamabad	204	531.1	15	38	319	204	15	2024-02-14T08:00:00	Very Unhealthy
Islamabad	237	534	11.3	42.3	190	120.5	12.7	2024-02-14T07:00:00	Very Unhealthy
Islamabad	167	536.9	7.7	46.7	109	68	10.3	2024-02-14T06:00:00	Unhealthy
Islamabad	150	539.8	4	51	63	55.5	8	2024-02-14T05:00:00	Unhealthy for sensitive groups
Islamabad	153	556.6	6	51.7	65.3	55	9	2024-02-14T04:00:00	Unhealthy
Islamabad	154	573.3	8	52.3	75	58.5	10	2024-02-14T03:00:00	Unhealthy
Islamabad	150	590	10	53	70	54	11	2024-02-14T02:00:00	Unhealthy for sensitive groups
Islamabad	164	595.5	16	61.3	66	66	17.7	2024-02-14T01:00:00	Unhealthy
Islamabad	175	600.9	22	69.7	74	74	24.3	2024-02-14T00:00:00	Unhealthy
Islamabad	216	606.4	28	78	105	105	31	2024-02-13T23:00:00	Very Unhealthy
Islamabad	152	543.9	34.7	76	190	152	32.3	2024-02-13T22:00:00	Unhealthy
Islamabad	159	481.5	41.3	74	199	159	33.7	2024-02-13T21:00:00	Unhealthy
Islamabad	151	419	48	72	189	151	35	2024-02-13T20:00:00	Unhealthy
Islamabad	213	317.5	33.3	90	186	103	27	2024-02-13T19:00:00	Very Unhealthy
Islamabad	180	215.9	18.7	108	148	78	19	2024-02-13T18:00:00	Unhealthy
Islamabad	134	114.4	4	126	71	48	11	2024-02-13T17:00:00	Unhealthy for sensitive groups
Islamabad	157	108.4	3.3	126	76.3	61	11	2024-02-13T16:00:00	Unhealthy
Islamabad	110	102.3	2.7	126	49	39	11	2024-02-13T15:00:00	Unhealthy for sensitive groups
Islamabad	176	96.3	2	126	75	75	11	2024-02-13T14:00:00	Unhealthy
Islamabad	228	142.4	2.7	129	131	114	17	2024-02-13T13:00:00	Very Unhealthy
Islamabad	222	188.5	3.3	132	150	109.5	23	2024-02-13T12:00:00	Very Unhealthy
Islamabad	187	234.6	4	135	121	83	29	2024-02-13T11:00:00	Unhealthy
Islamabad	227	359.7	8	102.7	283.8	227	24	2024-02-13T10:00:00	Very Unhealthy
Islamabad	189	484.8	12	70.3	106	85	19	2024-02-13T09:00:00	Unhealthy
Islamabad	218	609.9	16	38	283	218.5	14	2024-02-13T08:00:00	Very Unhealthy
Islamabad	270	583.2	12	41.3	263	145.5	12	2024-02-13T07:00:00	Very Unhealthy
Islamabad	175	556.6	8	44.7	100	74.5	10	2024-02-13T06:00:00	Unhealthy
Islamabad	171	529.9	4	48	84	71	8	2024-02-13T05:00:00	Unhealthy
Islamabad	189	554.2	8	48.3	94	85	11	2024-02-13T04:00:00	Unhealthy
Islamabad	192	578.5	12	48.7	108.8	87	14	2024-02-13T03:00:00	Unhealthy
Islamabad	200	602.9	16	49	116	93	17	2024-02-13T02:00:00	Unhealthy
Islamabad	200	577	21.3	53	106	93	22.3	2024-02-13T01:00:00	Unhealthy
Islamabad	239	551.1	26.7	57	124	122	27.7	2024-02-13T00:00:00	Very Unhealthy
Islamabad	276	525.2	32	61	150	150	33	2024-02-12T23:00:00	Very Unhealthy
Islamabad	195	452.3	30.3	64.7	243.8	195	30	2024-02-12T22:00:00	Unhealthy
Islamabad	179	379.3	28.7	68.3	235	179	27	2024-02-12T21:00:00	Unhealthy
Islamabad	194	306.4	27	72	243	194	24	2024-02-12T20:00:00	Unhealthy
Islamabad	211	250.6	20.3	83.7	126.3	101	19.3	2024-02-12T19:00:00	Very Unhealthy
Islamabad	256	194.7	13.7	95.3	211	135	14.7	2024-02-12T18:00:00	Very Unhealthy
Islamabad	189	138.9	7	107	123	84.5	10	2024-02-12T17:00:00	Unhealthy
Islamabad	175	137.3	5.7	111.3	88	74.5	11	2024-02-12T16:00:00	Unhealthy
Islamabad	208	135.8	4.3	115.7	123.8	99	12	2024-02-12T15:00:00	Very Unhealthy
Islamabad	239	134.2	3	120	153	122	13	2024-02-12T14:00:00	Very Unhealthy
Islamabad	199	184	4	118.7	121	92	18	2024-02-12T13:00:00	Unhealthy
Islamabad	188	233.8	5	117.3	106	84	23	2024-02-12T12:00:00	Unhealthy
Islamabad	170	283.6	6	116	103	70.5	28	2024-02-12T11:00:00	Unhealthy
Islamabad	175	348.4	9.3	93.3	74	74	24.7	2024-02-12T10:00:00	Unhealthy
Islamabad	157	413.2	12.7	70.7	196.3	157	21.3	2024-02-12T09:00:00	Unhealthy
Islamabad	223	478	16	48	279	223	18	2024-02-12T08:00:00	Very Unhealthy
Islamabad	200	481.9	12.3	49	116.3	93	14.7	2024-02-12T07:00:00	Unhealthy
Islamabad	180	485.7	8.7	50	114	78	11.3	2024-02-12T06:00:00	Unhealthy
Islamabad	159	489.6	5	51	80	62.5	8	2024-02-12T05:00:00	Unhealthy
Islamabad	171	533.6	6.3	53	81	71	9.3	2024-02-12T04:00:00	Unhealthy
Islamabad	179	577.6	7.7	55	96.3	77	10.7	2024-02-12T03:00:00	Unhealthy
Islamabad	102	621.5	9	57	52	36	12	2024-02-12T02:00:00	Unhealthy for sensitive groups
Islamabad	187	609.7	13.7	63.7	94	83	19	2024-02-12T01:00:00	Unhealthy
Islamabad	221	597.8	18.3	70.3	110	108.5	26	2024-02-12T00:00:00	Very Unhealthy
Islamabad	262	585.9	23	77	144	139.5	33	2024-02-11T23:00:00	Very Unhealthy
Islamabad	151	505.4	25	78.7	155	151	31.7	2024-02-11T22:00:00	Unhealthy
Islamabad	153	424.9	27	80.3	204	153	30.3	2024-02-11T21:00:00	Unhealthy
Islamabad	273	344.3	29	82	185	148	29	2024-02-11T20:00:00	Very Unhealthy
Islamabad	261	274.9	21.7	94.3	174	139	23.3	2024-02-11T19:00:00	Very Unhealthy
Islamabad	176	205.4	14.3	106.7	93.8	75	17.7	2024-02-11T18:00:00	Unhealthy
Islamabad	168	136	7	119	91	69	12	2024-02-11T17:00:00	Unhealthy
Islamabad	102	134.6	5.7	123	45	36	13.7	2024-02-11T16:00:00	Unhealthy for sensitive groups
Islamabad	98	133.3	4.3	127	45	34	15.3	2024-02-11T15:00:00	Moderate
Islamabad	179	131.9	3	131	96.3	77	17	2024-02-11T14:00:00	Unhealthy
Islamabad	183	168.5	3.7	126.7	100	80	20.7	2024-02-11T13:00:00	Unhealthy
Islamabad	169	205	4.3	122.3	95	69.5	24.3	2024-02-11T12:00:00	Unhealthy
Islamabad	153	241.6	5	118	78	57.5	28	2024-02-11T11:00:00	Unhealthy
Islamabad	167	321.8	8.7	92	68	68	24.3	2024-02-11T10:00:00	Unhealthy
Islamabad	200	401.9	12.3	66	111	93	20.7	2024-02-11T09:00:00	Unhealthy
Islamabad	266	482.1	16	40	253	142.5	17	2024-02-11T08:00:00	Very Unhealthy
Islamabad	157	464.4	12	44	76.3	61	14.7	2024-02-11T07:00:00	Unhealthy
Islamabad	194	446.6	8	48	135	88.17	12.3	2024-02-11T06:00:00	Unhealthy
Islamabad	157	428.9	4	52	76	61	10	2024-02-11T05:00:00	Unhealthy
Islamabad	154	497.6	9.3	53.3	75	58.5	12.7	2024-02-11T04:00:00	Unhealthy
Islamabad	139	566.3	14.7	54.7	62.5	50	15.3	2024-02-11T03:00:00	Unhealthy for sensitive groups
Islamabad	152	635	20	56	71	57	18	2024-02-11T02:00:00	Unhealthy
Islamabad	142	650.9	30	55.3	64	51	27.3	2024-02-11T01:00:00	Unhealthy for sensitive groups
Islamabad	171	666.9	40	54.7	71	71	36.7	2024-02-11T00:00:00	Unhealthy
Islamabad	189	682.8	50	54	85	85	46	2024-02-10T23:00:00	Unhealthy
Islamabad	247	606.9	50.7	58.7	130	128.5	48.3	2024-02-10T22:00:00	Very Unhealthy
Islamabad	152	531.1	51.3	63.3	190	152	50.7	2024-02-10T21:00:00	Unhealthy
Islamabad	257	455.2	52	68	184	136	53	2024-02-10T20:00:00	Very Unhealthy
Islamabad	104	352.9	37	92.7	46.3	37	47	2024-02-10T19:00:00	Unhealthy for sensitive groups
Islamabad	248	250.6	22	117.3	161	129	41	2024-02-10T18:00:00	Very Unhealthy
Islamabad	99	148.2	7	142	46	34.5	35	2024-02-10T17:00:00	Moderate
Islamabad	112	149.6	6	143.7	40	40	36.7	2024-02-10T16:00:00	Unhealthy for sensitive groups
Islamabad	164	151	5	145.3	66	66	38.3	2024-02-10T15:00:00	Unhealthy
Islamabad	168	152.3	4	147	71	69	40	2024-02-10T14:00:00	Unhealthy
Islamabad	145	181.1	4.7	142.7	65	52	40.3	2024-02-10T13:00:00	Unhealthy for sensitive groups
Islamabad	183	209.9	5.3	138.3	100	80	40.7	2024-02-10T12:00:00	Unhealthy
Islamabad	152	238.7	6	134	66	57	41	2024-02-10T11:00:00	Unhealthy
Islamabad	177	331.3	10	103.3	76	76	33.3	2024-02-10T10:00:00	Unhealthy
Islamabad	207	423.9	14	72.7	98	98	25.7	2024-02-10T09:00:00	Very Unhealthy
Islamabad	181	516.5	18	42	316	162	18	2024-02-10T08:00:00	Unhealthy
Islamabad	155	480.1	13.3	49.7	73.8	59	16.3	2024-02-10T07:00:00	Unhealthy
Islamabad	200	443.7	8.7	57.3	154.7	92.67	14.7	2024-02-10T06:00:00	Unhealthy
Islamabad	153	407.4	4	65	74	58	13	2024-02-10T05:00:00	Unhealthy
Islamabad	155	424.1	4.7	67.3	76	59	14.3	2024-02-10T04:00:00	Unhealthy
Islamabad	152	440.8	5.3	69.7	71	57	15.7	2024-02-10T03:00:00	Unhealthy
Islamabad	152	457.5	6	72	71	57	17	2024-02-10T02:00:00	Unhealthy
Islamabad	159	457.3	10.3	77.7	70	62.5	22.3	2024-02-10T01:00:00	Unhealthy
Islamabad	193	457.2	14.7	83.3	97.7	87.67	27.7	2024-02-10T00:00:00	Unhealthy
Islamabad	213	457	19	89	111	103	33	2024-02-09T23:00:00	Very Unhealthy
Islamabad	242	412.4	21.3	87.7	141	125	30.7	2024-02-09T22:00:00	Very Unhealthy
Islamabad	246	367.9	23.7	86.3	166	128	28.3	2024-02-09T21:00:00	Very Unhealthy
Islamabad	237	323.3	26	85	149	121	26	2024-02-09T20:00:00	Very Unhealthy
Islamabad	198	264.6	19.3	96	180	91.5	21.3	2024-02-09T19:00:00	Unhealthy
Islamabad	100	205.8	12.7	107	43.8	35	16.7	2024-02-09T18:00:00	Moderate
Islamabad	69	147.1	6	118	30	21	12	2024-02-09T17:00:00	Moderate
Islamabad	99	140.1	4.7	121	44	34.5	12.3	2024-02-09T16:00:00	Moderate
Islamabad	94	133.1	3.3	124	40	32.5	12.7	2024-02-09T15:00:00	Moderate
Islamabad	100	126.1	2	127	43	35	13	2024-02-09T14:00:00	Moderate
Islamabad	90	147.3	3	117.7	41	30.5	14.3	2024-02-09T13:00:00	Moderate
Islamabad	69	168.5	4	108.3	26.3	21	15.7	2024-02-09T12:00:00	Moderate
Islamabad	85	189.7	5	99	35	28	17	2024-02-09T11:00:00	Moderate
Islamabad	80	214	8	85	26	26	17.3	2024-02-09T10:00:00	Moderate
Islamabad	167	238.3	11	71	68	68	17.7	2024-02-09T09:00:00	Unhealthy
Islamabad	174	262.6	14	57	261	174	18	2024-02-09T08:00:00	Unhealthy
Islamabad	199	240.8	10.7	64.7	168	92	16.7	2024-02-09T07:00:00	Unhealthy
Islamabad	129	219	7.3	72.3	57.5	46	15.3	2024-02-09T06:00:00	Unhealthy for sensitive groups
Islamabad	107	197.3	4	80	48	38	14	2024-02-09T05:00:00	Unhealthy for sensitive groups
Islamabad	119	229	4.3	82.7	59	42.5	14.7	2024-02-09T04:00:00	Unhealthy for sensitive groups
Islamabad	122	260.7	4.7	85.3	48	43.5	15.3	2024-02-09T03:00:00	Unhealthy for sensitive groups
Islamabad	152	292.4	5	88	63	54.5	16	2024-02-09T02:00:00	Unhealthy
Islamabad	162	334.2	9.7	89	73	64.5	18.3	2024-02-09T01:00:00	Unhealthy
Islamabad	242	376	14.3	90	156.3	125	20.7	2024-02-09T00:00:00	Very Unhealthy
Islamabad	193	417.9	19	91	88	88	23	2024-02-08T23:00:00	Unhealthy
Islamabad	180	411.8	24.3	86.3	96.7	78.33	23.3	2024-02-08T22:00:00	Unhealthy
Islamabad	219	405.8	29.7	81.7	153	107.5	23.7	2024-02-08T21:00:00	Very Unhealthy
Islamabad	155	399.8	35	77	114	59	24	2024-02-08T20:00:00	Unhealthy
Islamabad	102	328.8	26	91.3	64	36	20	2024-02-08T19:00:00	Unhealthy for sensitive groups
Islamabad	61	257.8	17	105.7	21.3	17	16	2024-02-08T18:00:00	Moderate
Islamabad	65	186.8	8	120	26	19	12	2024-02-08T17:00:00	Moderate
Islamabad	58	175.3	6.3	124.7	20.3	15.67	12.3	2024-02-08T16:00:00	Moderate
Islamabad	62	163.8	4.7	129.3	21	12	12.7	2024-02-08T15:00:00	Moderate
Islamabad	68	152.3	3	134	9	9	13	2024-02-08T14:00:00	Moderate
Islamabad	57	198.4	4.7	125.7	13	13	15.3	2024-02-08T13:00:00	Moderate
Islamabad	56	244.5	6.3	117.3	15	15	17.7	2024-02-08T12:00:00	Moderate
Islamabad	100	290.6	8	109	43.8	35	20	2024-02-08T11:00:00	Moderate
Islamabad	69	331.5	10	94	26	21	19.7	2024-02-08T10:00:00	Moderate
Islamabad	123	372.3	12	79	44	44	19.3	2024-02-08T09:00:00	Unhealthy for sensitive groups
Islamabad	239	413.2	14	64	219	122	19	2024-02-08T08:00:00	Very Unhealthy
Islamabad	177	393.7	10.7	72	125	75.5	17.7	2024-02-08T07:00:00	Unhealthy
Islamabad	155	374.3	7.3	80	85	59	16.3	2024-02-08T06:00:00	Unhealthy
Islamabad	155	354.8	4	88	73.8	59	15	2024-02-08T05:00:00	Unhealthy
Islamabad	142	395.1	9.3	81.7	64	51	15.7	2024-02-08T04:00:00	Unhealthy for sensitive groups
Islamabad	158	435.4	14.7	75.3	80	61.5	16.3	2024-02-08T03:00:00	Unhealthy
Islamabad	161	475.6	20	69	73	63.5	17	2024-02-08T02:00:00	Unhealthy
Islamabad	167	496.6	28	60	84	68	21.3	2024-02-08T01:00:00	Unhealthy
Islamabad	149	517.7	36	51	84	53.5	25.7	2024-02-08T00:00:00	Unhealthy for sensitive groups
Islamabad	112	538.7	44	42	50	40	30	2024-02-07T23:00:00	Unhealthy for sensitive groups
Islamabad	107	475.1	42.7	47.3	47.5	38	30	2024-02-07T22:00:00	Unhealthy for sensitive groups
Islamabad	112	411.4	41.3	52.7	50	40	30	2024-02-07T21:00:00	Unhealthy for sensitive groups
Islamabad	111	347.8	40	58	48	39.5	30	2024-02-07T20:00:00	Unhealthy for sensitive groups
Islamabad	102	273.1	29	76.3	51	36	25	2024-02-07T19:00:00	Unhealthy for sensitive groups
Islamabad	111	198.4	18	94.7	60	39.5	20	2024-02-07T18:00:00	Unhealthy for sensitive groups
Islamabad	100	123.7	7	113	43.8	35	15	2024-02-07T17:00:00	Moderate
Islamabad	91	121.2	5.3	120	39	31	16.3	2024-02-07T16:00:00	Moderate
Islamabad	87	118.7	3.7	127	44	29	17.7	2024-02-07T15:00:00	Moderate
Islamabad	87	116.1	2	134	29	29	19	2024-02-07T14:00:00	Moderate
Islamabad	78	169.4	3.3	134	25	25	21.3	2024-02-07T13:00:00	Moderate
Islamabad	134	222.7	4.7	134	73	48	23.7	2024-02-07T12:00:00	Unhealthy for sensitive groups
Islamabad	118	276	6	134	52.5	42	26	2024-02-07T11:00:00	Unhealthy for sensitive groups
Islamabad	107	382.1	9.7	108.3	48	38	21.7	2024-02-07T10:00:00	Unhealthy for sensitive groups
Islamabad	148	488.1	13.3	82.7	53	53	17.3	2024-02-07T09:00:00	Unhealthy for sensitive groups
Islamabad	249	594.1	17	57	259	130	13	2024-02-07T08:00:00	Very Unhealthy
Islamabad	183	607.9	14	55.3	135	80.5	10.3	2024-02-07T07:00:00	Unhealthy
Islamabad	134	621.7	11	53.7	68	48	7.7	2024-02-07T06:00:00	Unhealthy for sensitive groups
Islamabad	115	635.5	8	52	51.3	41	5	2024-02-07T05:00:00	Unhealthy for sensitive groups
Islamabad	126	671.1	17	48.7	53	45	9.7	2024-02-07T04:00:00	Unhealthy for sensitive groups
Islamabad	115	706.7	26	45.3	51	41	14.3	2024-02-07T03:00:00	Unhealthy for sensitive groups
Islamabad	131	742.3	35	42	61	47	19	2024-02-07T02:00:00	Unhealthy for sensitive groups
Islamabad	133	724.8	40.7	42.7	58	47.5	27	2024-02-07T01:00:00	Unhealthy for sensitive groups
Islamabad	160	707.3	46.3	43.3	63	63	35	2024-02-07T00:00:00	Unhealthy
Islamabad	258	689.8	52	44	171.3	137	43	2024-02-06T23:00:00	Very Unhealthy
Islamabad	274	589.2	47.7	54	149	148.5	40.7	2024-02-06T22:00:00	Very Unhealthy
Islamabad	253	488.7	43.3	64	166	133	38.3	2024-02-06T21:00:00	Very Unhealthy
Islamabad	273	388.1	39	74	185	148	36	2024-02-06T20:00:00	Very Unhealthy
Islamabad	199	302.7	27.7	91.7	179	92.5	29.7	2024-02-06T19:00:00	Unhealthy
Islamabad	143	217.3	16.3	109.3	74	51.5	23.3	2024-02-06T18:00:00	Unhealthy for sensitive groups
Islamabad	80	131.9	5	127	32.5	26	17	2024-02-06T17:00:00	Moderate
Islamabad	96	127	4	131	55	33.5	17.7	2024-02-06T16:00:00	Moderate
Islamabad	80	122.2	3	135	33	26	18.3	2024-02-06T15:00:00	Moderate
Islamabad	87	117.3	2	139	29	29	19	2024-02-06T14:00:00	Moderate
Islamabad	148	142.2	2.7	134.3	53	53	21.3	2024-02-06T13:00:00	Unhealthy for sensitive groups
Islamabad	157	167.1	3.3	129.7	96	60.5	23.7	2024-02-06T12:00:00	Unhealthy
Islamabad	157	192	4	125	99	60.5	26	2024-02-06T11:00:00	Unhealthy
Islamabad	245	315.1	9	92.3	306.3	245	21.3	2024-02-06T10:00:00	Very Unhealthy
Islamabad	227	438.3	14	59.7	236.3	113.5	16.7	2024-02-06T09:00:00	Very Unhealthy
Islamabad	262	561.4	19	27	305	140	12	2024-02-06T08:00:00	Very Unhealthy
Islamabad	153	508.3	15	32	100	57.5	9.7	2024-02-06T07:00:00	Unhealthy
Islamabad	103	455.2	11	37	45	36.5	7.3	2024-02-06T06:00:00	Unhealthy for sensitive groups
Islamabad	107	402.1	7	42	47.5	38	5	2024-02-06T05:00:00	Unhealthy for sensitive groups
Islamabad	110	392.4	7.3	49.3	46	39	7	2024-02-06T04:00:00	Unhealthy for sensitive groups
Islamabad	107	382.6	7.7	56.7	48	38	9	2024-02-06T03:00:00	Unhealthy for sensitive groups
Islamabad	119	372.9	8	64	51	42.5	11	2024-02-06T02:00:00	Unhealthy for sensitive groups
Islamabad	150	361.6	11	68	67.5	54	14.3	2024-02-06T01:00:00	Unhealthy for sensitive groups
Islamabad	163	350.4	14	72	69	65	17.7	2024-02-06T00:00:00	Unhealthy
Islamabad	193	339.1	17	76	91	88	21	2024-02-05T23:00:00	Unhealthy
Islamabad	153	287.9	15.7	80.3	191.3	153	18.7	2024-02-05T22:00:00	Unhealthy
Islamabad	254	236.7	14.3	84.7	168	134	16.3	2024-02-05T21:00:00	Very Unhealthy
Islamabad	233	185.6	13	89	190	117.5	14	2024-02-05T20:00:00	Very Unhealthy
Islamabad	181	157.6	10.3	93.7	103	78.5	11.7	2024-02-05T19:00:00	Unhealthy
Islamabad	123	129.6	7.7	98.3	55	44	9.3	2024-02-05T18:00:00	Unhealthy for sensitive groups
Islamabad	106	101.5	5	103	53	37.5	7	2024-02-05T17:00:00	Unhealthy for sensitive groups
Islamabad	89	99.6	4	107.3	37.5	30	8	2024-02-05T16:00:00	Moderate
Islamabad	80	97.7	3	111.7	41	26	9	2024-02-05T15:00:00	Moderate
Islamabad	54	95.7	2	116	25	11	10	2024-02-05T14:00:00	Moderate
Islamabad	76	135.6	3.3	103.7	24	24	9.3	2024-02-05T13:00:00	Moderate
Islamabad	123	175.5	4.7	91.3	55	44	8.7	2024-02-05T12:00:00	Unhealthy for sensitive groups
Islamabad	116	215.3	6	79	45	41.5	8	2024-02-05T11:00:00	Unhealthy for sensitive groups
Islamabad	194	237.5	7.7	64.7	242.5	194	6.3	2024-02-05T10:00:00	Unhealthy
Islamabad	156	259.7	9.3	50.3	60	60	4.7	2024-02-05T09:00:00	Unhealthy
Islamabad	193	281.9	11	36	241	193	3	2024-02-05T08:00:00	Unhealthy
Islamabad	157	299.6	11.7	33	76.3	61	2.3	2024-02-05T07:00:00	Unhealthy
Islamabad	138	317.3	12.3	30	76	49.5	1.7	2024-02-05T06:00:00	Unhealthy for sensitive groups
Islamabad	134	335	13	27	48	48	1	2024-02-05T05:00:00	Unhealthy for sensitive groups
Islamabad	142	360.1	16	23	56	51	4	2024-02-05T04:00:00	Unhealthy for sensitive groups
Islamabad	171	385.2	19	19	88.8	71	7	2024-02-05T03:00:00	Unhealthy
Islamabad	151	410.3	22	15	70	56	10	2024-02-05T02:00:00	Unhealthy
Islamabad	169	383	22.7	22.7	88	69.5	15.7	2024-02-05T01:00:00	Unhealthy
Islamabad	216	355.8	23.3	30.3	131.3	105	21.3	2024-02-05T00:00:00	Very Unhealthy
Islamabad	175	328.6	24	38	74	74	27	2024-02-04T23:00:00	Unhealthy
Islamabad	195	287.1	21.7	44.7	129	89	24.3	2024-02-04T22:00:00	Unhealthy
Islamabad	192	245.7	19.3	51.3	86.7	86.67	21.7	2024-02-04T21:00:00	Unhealthy
Islamabad	200	204.3	17	58	93	93	19	2024-02-04T20:00:00	Unhealthy
Islamabad	189	172.2	13.3	66	139	85	18.3	2024-02-04T19:00:00	Unhealthy
Islamabad	165	140.1	9.7	74	94	67	17.7	2024-02-04T18:00:00	Unhealthy
Islamabad	118	108	6	82	74	42	17	2024-02-04T17:00:00	Unhealthy for sensitive groups
Islamabad	86	104.7	5	84	39	28.5	15.3	2024-02-04T16:00:00	Moderate
Islamabad	95	101.4	4	86	41.3	33	13.7	2024-02-04T15:00:00	Moderate
Islamabad	80	98	3	88	33	26	12	2024-02-04T14:00:00	Moderate
Islamabad	106	105	3.7	85	41	37.5	11	2024-02-04T13:00:00	Unhealthy for sensitive groups
Islamabad	148	112.1	4.3	82	53	53	10	2024-02-04T12:00:00	Unhealthy for sensitive groups
Islamabad	148	119.1	5	79	80	53	9	2024-02-04T11:00:00	Unhealthy for sensitive groups
Islamabad	142	166.7	7.7	66	63.8	51	10.3	2024-02-04T10:00:00	Unhealthy for sensitive groups
Islamabad	130	214.4	10.3	53	64	46.5	11.7	2024-02-04T09:00:00	Unhealthy for sensitive groups
Islamabad	112	262	13	40	50	40	13	2024-02-04T08:00:00	Unhealthy for sensitive groups
Islamabad	118	250.6	10.3	45.3	53	42	11.7	2024-02-04T07:00:00	Unhealthy for sensitive groups
Islamabad	87	239.1	7.7	50.7	50	29	10.3	2024-02-04T06:00:00	Moderate
Islamabad	56	227.6	5	56	18.8	15	9	2024-02-04T05:00:00	Moderate
Islamabad	60	239.9	7.3	57.3	25	16.5	12	2024-02-04T04:00:00	Moderate
Islamabad	59	252.1	9.7	58.7	20	16	15	2024-02-04T03:00:00	Moderate
Islamabad	59	264.4	12	60	16	16	18	2024-02-04T02:00:00	Moderate
Islamabad	59	280.9	13.3	61	20	16	20	2024-02-04T01:00:00	Moderate
Islamabad	171	297.4	14.7	62	79	71	22	2024-02-04T00:00:00	Unhealthy
Islamabad	178	314	16	63	103	76.5	24	2024-02-03T23:00:00	Unhealthy
Islamabad	204	316.3	17	63.3	96	96	24	2024-02-03T22:00:00	Very Unhealthy
Islamabad	183	318.6	18	63.7	228.8	183	24	2024-02-03T21:00:00	Unhealthy
Islamabad	246	321	19	64	160	128	24	2024-02-03T20:00:00	Very Unhealthy
Islamabad	185	292	16.3	67.3	228	185.5	22.7	2024-02-03T19:00:00	Unhealthy
Islamabad	268	263	13.7	70.7	235	144.5	21.3	2024-02-03T18:00:00	Very Unhealthy
Islamabad	150	234	11	74	67.5	54	20	2024-02-03T17:00:00	Unhealthy for sensitive groups
Islamabad	152	217.1	9.7	76.7	69	57	19.3	2024-02-03T16:00:00	Unhealthy
Islamabad	173	200.2	8.3	79.3	73	73	18.7	2024-02-03T15:00:00	Unhealthy
Islamabad	165	183.3	7	82	83.8	67	18	2024-02-03T14:00:00	Unhealthy
Islamabad	225	234.2	9.7	70.7	140	112	19.3	2024-02-03T13:00:00	Very Unhealthy
Islamabad	167	285.2	12.3	59.3	83	68.5	20.7	2024-02-03T12:00:00	Unhealthy
Islamabad	164	336.2	15	48	86	66	22	2024-02-03T11:00:00	Unhealthy
Islamabad	180	304.1	13.7	53.3	78	78	21.7	2024-02-03T10:00:00	Unhealthy
Islamabad	139	272	12.3	58.7	73	50	21.3	2024-02-03T09:00:00	Unhealthy for sensitive groups
Islamabad	110	239.9	11	64	48.8	39	21	2024-02-03T08:00:00	Unhealthy for sensitive groups
Islamabad	118	236.6	8.3	66.7	53	42	18	2024-02-03T07:00:00	Unhealthy for sensitive groups
Islamabad	103	233.2	5.7	69.3	49	36.5	15	2024-02-03T06:00:00	Unhealthy for sensitive groups
Islamabad	108	229.9	3	72	51	38.5	12	2024-02-03T05:00:00	Unhealthy for sensitive groups
Islamabad	121	291.2	7.3	65.7	43	43	12.3	2024-02-03T04:00:00	Unhealthy for sensitive groups
Islamabad	126	352.5	11.7	59.3	45	45	12.7	2024-02-03T03:00:00	Unhealthy for sensitive groups
Islamabad	181	413.8	16	53	98.8	79	13	2024-02-03T02:00:00	Unhealthy
Islamabad	151	431.5	21	52	70	56	16	2024-02-03T01:00:00	Unhealthy
Islamabad	197	449.2	26	51	98	90.5	19	2024-02-03T00:00:00	Unhealthy
Islamabad	210	466.9	31	50	108	100.5	22	2024-02-02T23:00:00	Very Unhealthy
Islamabad	244	432.8	32.3	53.7	126	126	24.7	2024-02-02T22:00:00	Very Unhealthy
Islamabad	123	398.8	33.7	57.3	55	44	27.3	2024-02-02T21:00:00	Unhealthy for sensitive groups
Islamabad	78	364.8	35	61	31.3	25	30	2024-02-02T20:00:00	Moderate
Islamabad	71	293.2	26.3	74	27.1	21.67	28.7	2024-02-02T19:00:00	Moderate
Islamabad	61	221.6	17.7	87	21.3	17	27.3	2024-02-02T18:00:00	Moderate
Islamabad	56	150	9	100	18.8	15	26	2024-02-02T17:00:00	Moderate
Islamabad	50	141.2	6.7	105	15	12	25.7	2024-02-02T16:00:00	Good
Islamabad	56	132.5	4.3	110	18.8	15	25.3	2024-02-02T15:00:00	Moderate
Islamabad	163	123.7	2	115	81.3	65	25	2024-02-02T14:00:00	Unhealthy
Islamabad	173	146.9	3.3	105.7	91.3	73	20.7	2024-02-02T13:00:00	Unhealthy
Islamabad	142	170	4.7	96.3	63.8	51	16.3	2024-02-02T12:00:00	Unhealthy for sensitive groups
Islamabad	123	193.2	6	87	55	44	12	2024-02-02T11:00:00	Unhealthy for sensitive groups
Islamabad	118	197.5	7	79	52.5	42	11.3	2024-02-02T10:00:00	Unhealthy for sensitive groups
Islamabad	189	201.7	8	71	106.3	85	10.7	2024-02-02T09:00:00	Unhealthy
Islamabad	155	206	9	63	73.8	59	10	2024-02-02T08:00:00	Unhealthy
Islamabad	100	210.7	8.3	60	43.8	35	9.3	2024-02-02T07:00:00	Moderate
Islamabad	121	215.3	7.7	57	53.8	43	8.7	2024-02-02T06:00:00	Unhealthy for sensitive groups
Islamabad	100	220	7	54	43.8	35	8	2024-02-02T05:00:00	Moderate
Islamabad	123	298	13	43.7	55	44	9.7	2024-02-02T04:00:00	Unhealthy for sensitive groups
Islamabad	131	376	19	33.3	58.8	47	11.3	2024-02-02T03:00:00	Unhealthy for sensitive groups
Islamabad	142	454	25	23	63.8	51	13	2024-02-02T02:00:00	Unhealthy for sensitive groups
Islamabad	155	455.8	27.7	28.3	73.8	59	21	2024-02-02T01:00:00	Unhealthy
Islamabad	210	457.5	30.3	33.7	125.4	100.33	29	2024-02-02T00:00:00	Very Unhealthy
Islamabad	242	459.3	33	39	156.3	125	37	2024-02-01T23:00:00	Very Unhealthy
Islamabad	242	405.2	30.3	47.7	156.3	125	34	2024-02-01T22:00:00	Very Unhealthy
Islamabad	123	351.1	27.7	56.3	55	44	31	2024-02-01T21:00:00	Unhealthy for sensitive groups
Islamabad	237	297.1	25	65	151.3	121	28	2024-02-01T20:00:00	Very Unhealthy
Islamabad	76	235.4	18	78.7	30	24	24	2024-02-01T19:00:00	Moderate
Islamabad	151	173.7	11	92.3	70.4	56.33	20	2024-02-01T18:00:00	Unhealthy
Islamabad	76	112.1	4	106	30	24	16	2024-02-01T17:00:00	Moderate
Islamabad	65	115.2	3.3	107.3	23.8	19	15.3	2024-02-01T16:00:00	Moderate
Islamabad	80	118.3	2.7	108.7	32.5	26	14.7	2024-02-01T15:00:00	Moderate
Islamabad	129	121.4	2	110	57.5	46	14	2024-02-01T14:00:00	Unhealthy for sensitive groups
Islamabad	168	127.8	2	108	86.3	69	12.7	2024-02-01T13:00:00	Unhealthy
Islamabad	72	134.2	2	106	27.5	22	11.3	2024-02-01T12:00:00	Moderate
Islamabad	87	140.6	2	104	55	29	10	2024-02-01T11:00:00	Moderate
Islamabad	264	200.2	8.7	89.7	176.3	141	15.7	2024-02-01T10:00:00	Very Unhealthy
Islamabad	76	259.7	15.3	75.3	30	24	21.3	2024-02-01T09:00:00	Moderate
Islamabad	87	319.2	22	61	36.3	29	27	2024-02-01T08:00:00	Moderate
Islamabad	65	290	17.3	62.3	23.8	19	24	2024-02-01T07:00:00	Moderate
Islamabad	92	260.9	12.7	63.7	49.4	31.67	21	2024-02-01T06:00:00	Moderate
Islamabad	95	231.7	8	65	56	33	18	2024-02-01T05:00:00	Moderate
Islamabad	50	205.2	6.7	68.7	15	12	14.7	2024-02-01T04:00:00	Good
Islamabad	33	178.8	5.3	72.3	8	6	11.3	2024-02-01T03:00:00	Good
Islamabad	35	152.3	4	76	10	8	8	2024-02-01T02:00:00	Good
Islamabad	37	146.7	3.7	80	9	7	8.3	2024-02-01T01:00:00	Good
Islamabad	73	141	3.3	84	36.7	22.67	8.7	2024-02-01T00:00:00	Moderate
Islamabad	29	92.6	5.3	61.7	8	5.5	4.3	2024-03-31T00:00:00	Good
Islamabad	30	95.1	6	64	6	6	5	2024-03-30T23:00:00	Good
Islamabad	50	88.9	5.7	69	15	12	5	2024-03-30T22:00:00	Good
Islamabad	42	82.7	5.3	74	12.5	10	5	2024-03-30T21:00:00	Good
Islamabad	50	76.5	5	79	15	12	5	2024-03-30T20:00:00	Good
Islamabad	51	78	5.7	79.7	17	12.67	6.7	2024-03-30T19:00:00	Moderate
Islamabad	55	79.6	6.3	80.3	15	14.5	8.3	2024-03-30T18:00:00	Moderate
Islamabad	54	81.1	7	81	21	14	10	2024-03-30T17:00:00	Moderate
Islamabad	41	76.3	5.3	88.7	14	7	8.7	2024-03-30T16:00:00	Good
Islamabad	45	71.4	3.7	96.3	4	4	7.3	2024-03-30T15:00:00	Good
Islamabad	52	66.5	2	104	16.3	13	6	2024-03-30T14:00:00	Moderate
Islamabad	47	66.9	2	101.3	11	11	6	2024-03-30T13:00:00	Good
Islamabad	52	67.3	2	98.7	16	13	6	2024-03-30T12:00:00	Moderate
Islamabad	59	67.7	2	96	16	16	6	2024-03-30T11:00:00	Moderate
Islamabad	59	67.7	2.3	90.7	26	16	5.7	2024-03-30T10:00:00	Moderate
Islamabad	54	67.7	2.7	85.3	14	14	5.3	2024-03-30T09:00:00	Moderate
Islamabad	50	67.7	3	80	15	12	5	2024-03-30T08:00:00	Good
Islamabad	58	66.1	2.7	76	19.5	15.5	5.3	2024-03-30T07:00:00	Moderate
Islamabad	44	64.6	2.3	72	15	10.5	5.7	2024-03-30T06:00:00	Good
Islamabad	35	63	2	68	11	8.5	6	2024-03-30T05:00:00	Good
Islamabad	31	68.3	3	67.3	10	6	6	2024-03-30T04:00:00	Good
Islamabad	31	73.5	4	66.7	10	7	6	2024-03-30T03:00:00	Good
Islamabad	31	78.8	5	66	5	5	6	2024-03-30T02:00:00	Good
Islamabad	33	85.2	6	65.7	8	8	6.7	2024-03-30T01:00:00	Good
Islamabad	74	91.6	7	65.3	29	23	7.3	2024-03-30T00:00:00	Moderate
Islamabad	75	98	8	65	29	23.5	8	2024-03-29T23:00:00	Moderate
Islamabad	68	107.8	11.3	63	29	20.5	11	2024-03-29T22:00:00	Moderate
Islamabad	68	117.5	14.7	61	30	20.5	14	2024-03-29T21:00:00	Moderate
Islamabad	63	127.2	18	59	23	18	17	2024-03-29T20:00:00	Moderate
Islamabad	58	105	13.3	69.7	21	15.5	14.3	2024-03-29T19:00:00	Moderate
Islamabad	37	82.9	8.7	80.3	11.3	9	11.7	2024-03-29T18:00:00	Good
Islamabad	51	60.7	4	91	16	12.5	9	2024-03-29T17:00:00	Moderate
Islamabad	43	57.6	3	93.3	14	8.5	7	2024-03-29T16:00:00	Good
Islamabad	44	54.5	2	95.7	11	8.5	5	2024-03-29T15:00:00	Good
Islamabad	45	51.4	1	98	8	7	3	2024-03-29T14:00:00	Good
Islamabad	45	52.3	1	98	10	8	3.3	2024-03-29T13:00:00	Good
Islamabad	45	53.3	1	98	8	8	3.7	2024-03-29T12:00:00	Good
Islamabad	61	54.3	1	98	21	17	4	2024-03-29T11:00:00	Moderate
Islamabad	69	83.6	3.3	82.7	21	21	5.7	2024-03-29T10:00:00	Moderate
Islamabad	94	113	5.7	67.3	45	32.5	7.3	2024-03-29T09:00:00	Moderate
Islamabad	102	142.4	8	52	36	36	9	2024-03-29T08:00:00	Unhealthy for sensitive groups
Islamabad	110	133.6	7.7	54.3	39	39	9	2024-03-29T07:00:00	Unhealthy for sensitive groups
Islamabad	72	124.9	7.3	56.7	27.5	22	9	2024-03-29T06:00:00	Moderate
Islamabad	157	116.1	7	59	76	61	9	2024-03-29T05:00:00	Unhealthy
Islamabad	151	119.2	7	62.7	113	56	10.3	2024-03-29T04:00:00	Unhealthy
Islamabad	91	122.4	7	66.3	38.8	31	11.7	2024-03-29T03:00:00	Moderate
Islamabad	85	125.5	7	70	28	28	13	2024-03-29T02:00:00	Moderate
Islamabad	98	183.4	20.7	55.3	39	34	17.3	2024-03-29T01:00:00	Moderate
Islamabad	100	241.4	34.3	40.7	44	35	21.7	2024-03-29T00:00:00	Moderate
Islamabad	102	299.4	48	26	45	36	26	2024-03-28T23:00:00	Unhealthy for sensitive groups
Islamabad	157	282.7	47	29	76.3	61	24	2024-03-28T22:00:00	Unhealthy
Islamabad	149	265.9	46	32	58	53.5	22	2024-03-28T21:00:00	Unhealthy for sensitive groups
Islamabad	156	249.2	45	35	76	60	20	2024-03-28T20:00:00	Unhealthy
Islamabad	134	189.3	31.3	53.3	74	48	15.3	2024-03-28T19:00:00	Unhealthy for sensitive groups
Islamabad	103	129.4	17.7	71.7	46	36.5	10.7	2024-03-28T18:00:00	Unhealthy for sensitive groups
Islamabad	107	69.4	4	90	47.5	38	6	2024-03-28T17:00:00	Unhealthy for sensitive groups
Islamabad	104	65.6	3	92	46.5	37	5	2024-03-28T16:00:00	Unhealthy for sensitive groups
Islamabad	106	61.7	2	94	48	37.5	4	2024-03-28T15:00:00	Unhealthy for sensitive groups
Islamabad	106	57.8	1	96	46	37.5	3	2024-03-28T14:00:00	Unhealthy for sensitive groups
Islamabad	121	62.8	1.3	100.7	48	43	4.3	2024-03-28T13:00:00	Unhealthy for sensitive groups
Islamabad	122	67.9	1.7	105.3	61	43.5	5.7	2024-03-28T12:00:00	Unhealthy for sensitive groups
Islamabad	129	73	2	110	85	46	7	2024-03-28T11:00:00	Unhealthy for sensitive groups
Islamabad	76	97.3	3.7	98	30	24	9.3	2024-03-28T10:00:00	Moderate
Islamabad	73	121.6	5.3	86	30	22.5	11.7	2024-03-28T09:00:00	Moderate
Islamabad	73	145.9	7	74	26	22.5	14	2024-03-28T08:00:00	Moderate
Islamabad	99	141	5.3	79.3	39	34.5	14.7	2024-03-28T07:00:00	Moderate
Islamabad	86	136.2	3.7	84.7	30	28.5	15.3	2024-03-28T06:00:00	Moderate
Islamabad	86	131.3	2	90	48	28.5	16	2024-03-28T05:00:00	Moderate
Islamabad	65	137.3	2.7	95.7	24	19	17.3	2024-03-28T04:00:00	Moderate
Islamabad	66	143.4	3.3	101.3	24	19.5	18.7	2024-03-28T03:00:00	Moderate
Islamabad	53	149.4	4	107	14	13.5	20	2024-03-28T02:00:00	Moderate
Islamabad	67	157.2	6.3	99.7	25	20	19.7	2024-03-28T01:00:00	Moderate
Islamabad	63	165	8.7	92.3	20	18	19.3	2024-03-28T00:00:00	Moderate
Islamabad	118	172.7	11	85	52.5	42	19	2024-03-27T23:00:00	Unhealthy for sensitive groups
Islamabad	134	159.1	11	82	60	48	18.7	2024-03-27T22:00:00	Unhealthy for sensitive groups
Islamabad	91	145.5	11	79	54	31	18.3	2024-03-27T21:00:00	Moderate
Islamabad	76	131.9	11	76	24	24	18	2024-03-27T20:00:00	Moderate
Islamabad	100	124.5	11	80.3	48	35.5	21.7	2024-03-27T19:00:00	Moderate
Islamabad	81	117.1	11	84.7	41	26.5	25.3	2024-03-27T18:00:00	Moderate
Islamabad	69	109.7	11	89	29	21	29	2024-03-27T17:00:00	Moderate
Islamabad	61	98.2	8	94.7	21.3	17	23.7	2024-03-27T16:00:00	Moderate
Islamabad	63	86.8	5	100.3	22.5	18	18.3	2024-03-27T15:00:00	Moderate
Islamabad	66	75.3	2	106	21	19.5	13	2024-03-27T14:00:00	Moderate
Islamabad	104	75.3	2	107	46.3	37	10.7	2024-03-27T13:00:00	Unhealthy for sensitive groups
Islamabad	73	75.3	2	108	38	22.5	8.3	2024-03-27T12:00:00	Moderate
Islamabad	83	75.3	2	109	46	27.5	6	2024-03-27T11:00:00	Moderate
Islamabad	63	130.3	3.7	101	23	18	9.3	2024-03-27T10:00:00	Moderate
Islamabad	74	185.4	5.3	93	23	23	12.7	2024-03-27T09:00:00	Moderate
Islamabad	91	240.4	7	85	31	31	16	2024-03-27T08:00:00	Moderate
Islamabad	137	238.1	5.7	87.3	49	49	16.3	2024-03-27T07:00:00	Unhealthy for sensitive groups
Islamabad	183	235.8	4.3	89.7	80	80	16.7	2024-03-27T06:00:00	Unhealthy
Islamabad	161	233.4	3	92	128	63.5	17	2024-03-27T05:00:00	Unhealthy
Islamabad	87	241.6	7.7	85	36.3	29	20.7	2024-03-27T04:00:00	Moderate
Islamabad	82	249.8	12.3	78	33.5	27	24.3	2024-03-27T03:00:00	Moderate
Islamabad	87	258	17	71	36	29	28	2024-03-27T02:00:00	Moderate
Islamabad	98	277	25	63.7	36	34	29.7	2024-03-27T01:00:00	Moderate
Islamabad	125	296.1	33	56.3	49	44.5	31.3	2024-03-27T00:00:00	Unhealthy for sensitive groups
Islamabad	142	315.1	41	49	54	51	33	2024-03-26T23:00:00	Unhealthy for sensitive groups
Islamabad	161	292	39.3	55.3	64	64	33.7	2024-03-26T22:00:00	Unhealthy
Islamabad	176	268.8	37.7	61.7	94	75	34.3	2024-03-26T21:00:00	Unhealthy
Islamabad	201	245.7	36	68	94	94	35	2024-03-26T20:00:00	Very Unhealthy
Islamabad	211	202.9	27.3	87.7	148	101.5	33.7	2024-03-26T19:00:00	Very Unhealthy
Islamabad	182	160.1	18.7	107.3	113	79.5	32.3	2024-03-26T18:00:00	Unhealthy
Islamabad	174	117.3	10	127	105	73.5	31	2024-03-26T17:00:00	Unhealthy
Islamabad	145	106.6	7.7	133.3	84	52	27.7	2024-03-26T16:00:00	Unhealthy for sensitive groups
Islamabad	171	95.9	5.3	139.7	88.8	71	24.3	2024-03-26T15:00:00	Unhealthy
Islamabad	104	85.2	3	146	46	37	21	2024-03-26T14:00:00	Unhealthy for sensitive groups
Islamabad	139	97.3	3	147	88	50	21	2024-03-26T13:00:00	Unhealthy for sensitive groups
Islamabad	89	109.3	3	148	37.5	30	21	2024-03-26T12:00:00	Moderate
Islamabad	86	121.4	3	149	38	28	21	2024-03-26T11:00:00	Moderate
Islamabad	76	198.4	5.7	113	24	24	17	2024-03-26T10:00:00	Moderate
Islamabad	80	275.5	8.3	77	33	26	13	2024-03-26T09:00:00	Moderate
Islamabad	110	352.5	11	41	48.8	39	9	2024-03-26T08:00:00	Unhealthy for sensitive groups
Islamabad	108	337.9	9.7	37	49	38.5	8.7	2024-03-26T07:00:00	Unhealthy for sensitive groups
Islamabad	134	323.3	8.3	33	48	48	8.3	2024-03-26T06:00:00	Unhealthy for sensitive groups
Islamabad	122	308.7	7	29	71	43.5	8	2024-03-26T05:00:00	Unhealthy for sensitive groups
Islamabad	143	331.5	12.7	27	93	51.5	9.3	2024-03-26T04:00:00	Unhealthy for sensitive groups
Islamabad	80	354.2	18.3	25	38	26	10.7	2024-03-26T03:00:00	Moderate
Islamabad	72	377	24	23	28	22	12	2024-03-26T02:00:00	Moderate
Islamabad	76	363.2	30	28	28	24	16.3	2024-03-26T01:00:00	Moderate
Islamabad	91	349.4	36	33	33	31	20.7	2024-03-26T00:00:00	Moderate
Islamabad	86	335.6	42	38	31	28.5	25	2024-03-25T23:00:00	Moderate
Islamabad	99	287.5	37.3	52.3	45	34.5	24.7	2024-03-25T22:00:00	Moderate
Islamabad	94	239.5	32.7	66.7	40.5	32.5	24.3	2024-03-25T21:00:00	Moderate
Islamabad	80	191.4	28	81	32.5	26	24	2024-03-25T20:00:00	Moderate
Islamabad	60	156	20.3	99.7	33	16.5	23	2024-03-25T19:00:00	Moderate
Islamabad	60	120.6	12.7	118.3	21	16.5	22	2024-03-25T18:00:00	Moderate
Islamabad	71	85.2	5	137	9	8	21	2024-03-25T17:00:00	Moderate
Islamabad	73	82.3	4	138.7	20	12.5	19.7	2024-03-25T16:00:00	Moderate
Islamabad	75	79.4	3	140.3	11	9	18.3	2024-03-25T15:00:00	Moderate
Islamabad	78	76.5	2	142	33	17	17	2024-03-25T14:00:00	Moderate
Islamabad	77	85.4	2.7	141.3	11	8.5	24.3	2024-03-25T13:00:00	Moderate
Islamabad	76	94.3	3.3	140.7	10	10	31.7	2024-03-25T12:00:00	Moderate
Islamabad	92	103.3	4	140	45	31.5	39	2024-03-25T11:00:00	Moderate
Islamabad	77	175.9	7	106	34	24.5	29.3	2024-03-25T10:00:00	Moderate
Islamabad	94	248.4	10	72	36	32.5	19.7	2024-03-25T09:00:00	Moderate
Islamabad	77	321	13	38	28	24.5	10	2024-03-25T08:00:00	Moderate
Islamabad	107	284	10.3	41.7	62	38.17	10.3	2024-03-25T07:00:00	Unhealthy for sensitive groups
Islamabad	100	247.1	7.7	45.3	54	35	10.7	2024-03-25T06:00:00	Moderate
Islamabad	163	210.1	5	49	130	65.5	11	2024-03-25T05:00:00	Unhealthy
Islamabad	133	226.4	8	46.7	93	47.5	12	2024-03-25T04:00:00	Unhealthy for sensitive groups
Islamabad	72	242.8	11	44.3	27.5	22	13	2024-03-25T03:00:00	Moderate
Islamabad	71	259.1	14	42	27	21.5	14	2024-03-25T02:00:00	Moderate
Islamabad	91	250.4	17	48	38.8	31	15.7	2024-03-25T01:00:00	Moderate
Islamabad	110	241.6	20	54	39	39	17.3	2024-03-25T00:00:00	Unhealthy for sensitive groups
Islamabad	115	232.9	23	60	68	41	19	2024-03-24T23:00:00	Unhealthy for sensitive groups
Islamabad	77	213	23	67.3	35	24.5	18.3	2024-03-24T22:00:00	Moderate
Islamabad	80	193.2	23	74.7	26	26	17.7	2024-03-24T21:00:00	Moderate
Islamabad	62	173.3	23	82	26	17.5	17	2024-03-24T20:00:00	Moderate
Islamabad	54	139.5	16.3	97	18	14	16.3	2024-03-24T19:00:00	Moderate
Islamabad	54	105.6	9.7	112	18	14	15.7	2024-03-24T18:00:00	Moderate
Islamabad	59	71.8	3	127	18	13	15	2024-03-24T17:00:00	Moderate
Islamabad	62	73.5	2.7	130	15	13	17.7	2024-03-24T16:00:00	Moderate
Islamabad	66	75.3	2.3	133	18	17	20.3	2024-03-24T15:00:00	Moderate
Islamabad	72	77	2	136	27.5	22	23	2024-03-24T14:00:00	Moderate
Islamabad	69	78.2	2	131	26.5	21	20.7	2024-03-24T13:00:00	Moderate
Islamabad	69	79.4	2	126	28	21	18.3	2024-03-24T12:00:00	Moderate
Islamabad	69	80.5	2	121	25	21	16	2024-03-24T11:00:00	Moderate
Islamabad	56	116.9	4.7	98.7	18	15	14	2024-03-24T10:00:00	Moderate
Islamabad	75	153.3	7.3	76.3	28	23.5	12	2024-03-24T09:00:00	Moderate
Islamabad	67	189.7	10	54	20	20	10	2024-03-24T08:00:00	Moderate
Islamabad	78	186.8	8.7	56	31	25	9.3	2024-03-24T07:00:00	Moderate
Islamabad	87	183.8	7.3	58	31	29	8.7	2024-03-24T06:00:00	Moderate
Islamabad	83	180.9	6	60	34	27.5	8	2024-03-24T05:00:00	Moderate
Islamabad	90	205.4	8.3	54.7	41	30.5	7.7	2024-03-24T04:00:00	Moderate
Islamabad	54	229.9	10.7	49.3	17.5	14	7.3	2024-03-24T03:00:00	Moderate
Islamabad	55	254.4	13	44	18	14.5	7	2024-03-24T02:00:00	Moderate
Islamabad	33	250.8	14.7	50	8	8	9.3	2024-03-24T01:00:00	Good
Islamabad	78	247.1	16.3	56	28.7	24.83	11.7	2024-03-24T00:00:00	Moderate
Islamabad	89	243.4	18	62	34	30	14	2024-03-23T23:00:00	Moderate
Islamabad	90	253.3	25.7	63.7	41	30.5	19	2024-03-23T22:00:00	Moderate
Islamabad	100	263.2	33.3	65.3	35	35	24	2024-03-23T21:00:00	Moderate
Islamabad	107	273.1	41	67	55	38	29	2024-03-23T20:00:00	Unhealthy for sensitive groups
Islamabad	95	216.7	29.7	86.3	64	33	26.3	2024-03-23T19:00:00	Moderate
Islamabad	56	160.3	18.3	105.7	19	15	23.7	2024-03-23T18:00:00	Moderate
Islamabad	56	103.9	7	125	19	12	21	2024-03-23T17:00:00	Moderate
Islamabad	62	95.9	5.3	129.7	11	9	19.3	2024-03-23T16:00:00	Moderate
Islamabad	68	87.9	3.7	134.3	11	11	17.7	2024-03-23T15:00:00	Moderate
Islamabad	74	80	2	139	11	11	16	2024-03-23T14:00:00	Moderate
Islamabad	160	93.6	2	142	78.8	63	15.7	2024-03-23T13:00:00	Unhealthy
Islamabad	151	107.2	2	145	71	56.5	15.3	2024-03-23T12:00:00	Unhealthy
Islamabad	142	120.8	2	148	79	51	15	2024-03-23T11:00:00	Unhealthy for sensitive groups
Islamabad	102	149.8	3.7	124	49	36	13	2024-03-23T10:00:00	Unhealthy for sensitive groups
Islamabad	112	178.8	5.3	100	50	40	11	2024-03-23T09:00:00	Unhealthy for sensitive groups
Islamabad	115	207.8	7	76	41	41	9	2024-03-23T08:00:00	Unhealthy for sensitive groups
Islamabad	232	223.9	7.7	62	146.3	117	7	2024-03-23T07:00:00	Very Unhealthy
Islamabad	192	240.1	8.3	48	109	87	5	2024-03-23T06:00:00	Unhealthy
Islamabad	181	256.2	9	34	143	79	3	2024-03-23T05:00:00	Unhealthy
Islamabad	183	272.9	13.3	36.7	153	80.5	6	2024-03-23T04:00:00	Unhealthy
Islamabad	121	289.7	17.7	39.3	55	43	9	2024-03-23T03:00:00	Unhealthy for sensitive groups
Islamabad	125	306.4	22	42	49	44.5	12	2024-03-23T02:00:00	Unhealthy for sensitive groups
Islamabad	134	321.6	29.7	41.3	53	48	17.3	2024-03-23T01:00:00	Unhealthy for sensitive groups
Islamabad	139	336.7	37.3	40.7	62.5	50	22.7	2024-03-23T00:00:00	Unhealthy for sensitive groups
Islamabad	148	351.9	45	40	66.5	53	28	2024-03-22T23:00:00	Unhealthy for sensitive groups
Islamabad	153	318.6	42.3	48.3	64	55	27.7	2024-03-22T22:00:00	Unhealthy
Islamabad	155	285.4	39.7	56.7	73	59.5	27.3	2024-03-22T21:00:00	Unhealthy
Islamabad	139	252.1	37	65	62.5	50	27	2024-03-22T20:00:00	Unhealthy for sensitive groups
Islamabad	133	197.8	25.3	83.3	64	47.5	22.3	2024-03-22T19:00:00	Unhealthy for sensitive groups
Islamabad	123	143.6	13.7	101.7	55	44	17.7	2024-03-22T18:00:00	Unhealthy for sensitive groups
Islamabad	107	89.3	2	120	102	38	13	2024-03-22T17:00:00	Unhealthy for sensitive groups
Islamabad	121	90.3	1.7	124.7	55	43	13	2024-03-22T16:00:00	Unhealthy for sensitive groups
Islamabad	121	91.2	1.3	129.3	53	43	13	2024-03-22T15:00:00	Unhealthy for sensitive groups
Islamabad	88	92.2	1	134	56	29.5	13	2024-03-22T14:00:00	Moderate
Islamabad	81	91.4	1.3	128	36	26.5	11.7	2024-03-22T13:00:00	Moderate
Islamabad	69	90.7	1.7	122	26.3	21	10.3	2024-03-22T12:00:00	Moderate
Islamabad	76	89.9	2	116	30	24	9	2024-03-22T11:00:00	Moderate
Islamabad	75	94.9	3	104.3	26	23.5	9	2024-03-22T10:00:00	Moderate
Islamabad	79	100	4	92.7	34	25.5	9	2024-03-22T09:00:00	Moderate
Islamabad	85	105	5	81	33	28	9	2024-03-22T08:00:00	Moderate
Islamabad	93	109.3	4.3	76	40	32	8.3	2024-03-22T07:00:00	Moderate
Islamabad	63	113.6	3.7	71	22.5	18	7.7	2024-03-22T06:00:00	Moderate
Islamabad	76	117.9	3	66	42	24	7	2024-03-22T05:00:00	Moderate
Islamabad	65	128.8	4	66	23.8	19	7	2024-03-22T04:00:00	Moderate
Islamabad	80	139.7	5	66	32.5	26	7	2024-03-22T03:00:00	Moderate
Islamabad	93	150.6	6	66	40	32	7	2024-03-22T02:00:00	Moderate
Islamabad	93	156.8	7.3	71	40	32	9.7	2024-03-22T01:00:00	Moderate
Islamabad	168	163	8.7	76	86.3	69	12.3	2024-03-22T00:00:00	Unhealthy
Islamabad	80	169.2	10	81	40	26	15	2024-03-21T23:00:00	Moderate
Islamabad	176	165.2	10.7	85.7	93.8	75	15.7	2024-03-21T22:00:00	Unhealthy
Islamabad	150	161.1	11.3	90.3	67.5	54	16.3	2024-03-21T21:00:00	Unhealthy for sensitive groups
Islamabad	229	157	12	95	143.8	115	17	2024-03-21T20:00:00	Very Unhealthy
Islamabad	197	146.9	10	98	113.8	91	16.3	2024-03-21T19:00:00	Unhealthy
Islamabad	160	136.8	8	101	78.8	63	15.7	2024-03-21T18:00:00	Unhealthy
Islamabad	102	126.6	6	104	73	36	15	2024-03-21T17:00:00	Unhealthy for sensitive groups
Islamabad	100	120	5.3	107.3	43.8	35	16.7	2024-03-21T16:00:00	Moderate
Islamabad	85	113.4	4.7	110.7	35	28	18.3	2024-03-21T15:00:00	Moderate
Islamabad	56	106.8	4	114	18.8	15	20	2024-03-21T14:00:00	Moderate
Islamabad	123	108.5	4.3	112.7	55	44	20.7	2024-03-21T13:00:00	Unhealthy for sensitive groups
Islamabad	134	110.3	4.7	111.3	60	48	21.3	2024-03-21T12:00:00	Unhealthy for sensitive groups
Islamabad	67	112.1	5	110	58	20	22	2024-03-21T11:00:00	Moderate
Islamabad	126	194.3	11	80	56.3	45	20.3	2024-03-21T10:00:00	Unhealthy for sensitive groups
Islamabad	137	276.6	17	50	61.3	49	18.7	2024-03-21T09:00:00	Unhealthy for sensitive groups
Islamabad	129	358.9	23	20	57.5	46	17	2024-03-21T08:00:00	Unhealthy for sensitive groups
Islamabad	165	343.5	22.3	24	83.8	67	18	2024-03-21T07:00:00	Unhealthy
Islamabad	227	328.2	21.7	28	141.3	113	19	2024-03-21T06:00:00	Very Unhealthy
Islamabad	76	312.8	21	32	30	24	20	2024-03-21T05:00:00	Moderate
Islamabad	77	316.3	22	32.3	30	24.5	20.3	2024-03-21T04:00:00	Moderate
Islamabad	76	319.8	23	32.7	30	24	20.7	2024-03-21T03:00:00	Moderate
Islamabad	79	323.3	24	33	30	25.5	21	2024-03-21T02:00:00	Moderate
Islamabad	83	331.1	31	34	34	27.5	24	2024-03-21T01:00:00	Moderate
Islamabad	90	338.9	38	35	35	30.5	27	2024-03-21T00:00:00	Moderate
Islamabad	110	346.7	45	36	48.8	39	30	2024-03-20T23:00:00	Unhealthy for sensitive groups
Islamabad	102	312	42.3	47.3	45	36	30.3	2024-03-20T22:00:00	Unhealthy for sensitive groups
Islamabad	89	277.4	39.7	58.7	37.5	30	30.7	2024-03-20T21:00:00	Moderate
Islamabad	74	242.8	37	70	28.8	23	31	2024-03-20T20:00:00	Moderate
Islamabad	74	193.9	26.7	93.7	29	23	31	2024-03-20T19:00:00	Moderate
Islamabad	68	145.1	16.3	117.3	30	20.5	31	2024-03-20T18:00:00	Moderate
Islamabad	76	96.3	6	141	17.5	14	31	2024-03-20T17:00:00	Moderate
Islamabad	86	98.4	4.7	148.7	19.5	15.5	33.3	2024-03-20T16:00:00	Moderate
Islamabad	95	100.6	3.3	156.3	18	18	35.7	2024-03-20T15:00:00	Moderate
Islamabad	101	102.7	2	164	43	33	38	2024-03-20T14:00:00	Unhealthy for sensitive groups
Islamabad	119	123.7	2.3	162	45	42.5	34.7	2024-03-20T13:00:00	Unhealthy for sensitive groups
Islamabad	100	144.7	2.7	160	40	30	31.3	2024-03-20T12:00:00	Moderate
Islamabad	110	165.7	3	158	63	39	28	2024-03-20T11:00:00	Unhealthy for sensitive groups
Islamabad	113	263.2	6	118	57	40.33	21.7	2024-03-20T10:00:00	Unhealthy for sensitive groups
Islamabad	102	360.7	9	78	45	36	15.3	2024-03-20T09:00:00	Unhealthy for sensitive groups
Islamabad	121	458.1	12	38	45	43	9	2024-03-20T08:00:00	Unhealthy for sensitive groups
Islamabad	159	430.7	10	34.3	64	62	8	2024-03-20T07:00:00	Unhealthy
Islamabad	195	403.3	8	30.7	89	89	7	2024-03-20T06:00:00	Unhealthy
Islamabad	168	375.8	6	27	123	69	6	2024-03-20T05:00:00	Unhealthy
Islamabad	153	382.6	10.3	26.7	97	57.67	7.3	2024-03-20T04:00:00	Unhealthy
Islamabad	107	389.5	14.7	26.3	50	38	8.7	2024-03-20T03:00:00	Unhealthy for sensitive groups
Islamabad	100	396.3	19	26	45	35	10	2024-03-20T02:00:00	Moderate
Islamabad	107	395.7	28.3	27.7	43	38	15.3	2024-03-20T01:00:00	Unhealthy for sensitive groups
Islamabad	125	395.1	37.7	29.3	53	44.5	20.7	2024-03-20T00:00:00	Unhealthy for sensitive groups
Islamabad	165	394.5	47	31	83.8	67	26	2024-03-19T23:00:00	Unhealthy
Islamabad	159	347	44.3	44.3	85.2	61.83	27	2024-03-19T22:00:00	Unhealthy
Islamabad	167	299.6	41.7	57.7	83	68.5	28	2024-03-19T21:00:00	Unhealthy
Islamabad	143	252.1	39	71	88	51.5	29	2024-03-19T20:00:00	Unhealthy for sensitive groups
Islamabad	104	197.1	27.3	93	64	37	26.3	2024-03-19T19:00:00	Unhealthy for sensitive groups
Islamabad	85	142	15.7	115	41	28	23.7	2024-03-19T18:00:00	Moderate
Islamabad	71	87	4	137	29	20	21	2024-03-19T17:00:00	Moderate
Islamabad	77	87.2	3.3	141.7	18.8	15	24.3	2024-03-19T16:00:00	Moderate
Islamabad	83	87.3	2.7	146.3	21	17	27.7	2024-03-19T15:00:00	Moderate
Islamabad	89	87.5	2	151	19	17	31	2024-03-19T14:00:00	Moderate
Islamabad	87	96.9	2.3	149.7	24	24	29.3	2024-03-19T13:00:00	Moderate
Islamabad	161	106.2	2.7	148.3	64	64	27.7	2024-03-19T12:00:00	Unhealthy
Islamabad	87	115.6	3	147	36.3	29	26	2024-03-19T11:00:00	Moderate
Islamabad	139	213.6	6.3	109.3	51	50	20.7	2024-03-19T10:00:00	Unhealthy for sensitive groups
Islamabad	102	311.6	9.7	71.7	36	36	15.3	2024-03-19T09:00:00	Unhealthy for sensitive groups
Islamabad	155	409.7	13	34	74	59	10	2024-03-19T08:00:00	Unhealthy
Islamabad	156	367.1	10.7	36.7	76	60	10.3	2024-03-19T07:00:00	Unhealthy
Islamabad	165	324.5	8.3	39.3	74	67	10.7	2024-03-19T06:00:00	Unhealthy
Islamabad	93	281.9	6	42	40	32	11	2024-03-19T05:00:00	Moderate
Islamabad	85	284	7.7	44.3	35	28	12	2024-03-19T04:00:00	Moderate
Islamabad	93	286.2	9.3	46.7	40	32	13	2024-03-19T03:00:00	Moderate
Islamabad	69	288.3	11	49	31	21	14	2024-03-19T02:00:00	Moderate
Islamabad	98	277.8	14.7	54.7	40	34	16.7	2024-03-19T01:00:00	Moderate
Islamabad	116	267.3	18.3	60.3	45	41.5	19.3	2024-03-19T00:00:00	Unhealthy for sensitive groups
Islamabad	130	256.8	22	66	59	46.5	22	2024-03-18T23:00:00	Unhealthy for sensitive groups
Islamabad	118	250	26.7	68.3	52.5	42	22	2024-03-18T22:00:00	Unhealthy for sensitive groups
Islamabad	155	243.2	31.3	70.7	59	59	22	2024-03-18T21:00:00	Unhealthy
Islamabad	121	236.4	36	73	54	43	22	2024-03-18T20:00:00	Unhealthy for sensitive groups
Islamabad	135	184.8	25.3	91.7	99	48.5	19	2024-03-18T19:00:00	Unhealthy for sensitive groups
Islamabad	102	133.3	14.7	110.3	68	36	16	2024-03-18T18:00:00	Unhealthy for sensitive groups
Islamabad	66	81.7	4	129	23	19.5	13	2024-03-18T17:00:00	Moderate
Islamabad	69	82.9	3.3	135	23	19.5	14.7	2024-03-18T16:00:00	Moderate
Islamabad	76	84	2.7	141	20	16	16.3	2024-03-18T15:00:00	Moderate
Islamabad	84	85.2	2	147	26	26	18	2024-03-18T14:00:00	Moderate
Islamabad	83	99.6	2.7	146.3	20	16	19.3	2024-03-18T13:00:00	Moderate
Islamabad	130	114	3.3	145.7	79	46.5	20.7	2024-03-18T12:00:00	Unhealthy for sensitive groups
Islamabad	112	128.4	4	145	63	40	22	2024-03-18T11:00:00	Unhealthy for sensitive groups
Islamabad	102	203.5	6.3	110.3	38	36	18	2024-03-18T10:00:00	Unhealthy for sensitive groups
Islamabad	115	278.6	8.7	75.7	54	41	14	2024-03-18T09:00:00	Unhealthy for sensitive groups
Islamabad	165	353.7	11	41	83.8	67	10	2024-03-18T08:00:00	Unhealthy
Islamabad	112	350.5	10	34.7	50	40	9	2024-03-18T07:00:00	Unhealthy for sensitive groups
Islamabad	187	347.4	9	28.3	83	83	8	2024-03-18T06:00:00	Unhealthy
Islamabad	222	344.3	8	22	153	109.5	7	2024-03-18T05:00:00	Very Unhealthy
Islamabad	169	375.1	16	20.3	118	69.5	9.3	2024-03-18T04:00:00	Unhealthy
Islamabad	111	405.8	24	18.7	58	39.5	11.7	2024-03-18T03:00:00	Unhealthy for sensitive groups
Islamabad	102	436.5	32	17	45	36	14	2024-03-18T02:00:00	Unhealthy for sensitive groups
Islamabad	115	430.9	39	18.3	41	41	18.7	2024-03-18T01:00:00	Unhealthy for sensitive groups
Islamabad	102	425.2	46	19.7	45	36	23.3	2024-03-18T00:00:00	Unhealthy for sensitive groups
Islamabad	152	419.6	53	21	64	57	28	2024-03-17T23:00:00	Unhealthy
Islamabad	159	369.4	49.3	32.7	79	62	28	2024-03-17T22:00:00	Unhealthy
Islamabad	156	319.2	45.7	44.3	71	60	28	2024-03-17T21:00:00	Unhealthy
Islamabad	163	269	42	56	75	65.5	28	2024-03-17T20:00:00	Unhealthy
Islamabad	145	215	31	75.3	61.7	52.17	24	2024-03-17T19:00:00	Unhealthy for sensitive groups
Islamabad	137	160.9	20	94.7	88	49	20	2024-03-17T18:00:00	Unhealthy for sensitive groups
Islamabad	79	106.8	9	114	35	25.5	16	2024-03-17T17:00:00	Moderate
Islamabad	77	97.5	6.7	120.7	33	24.5	15.3	2024-03-17T16:00:00	Moderate
Islamabad	74	88.1	4.3	127.3	29	23	14.7	2024-03-17T15:00:00	Moderate
Islamabad	95	78.8	2	134	41.3	33	14	2024-03-17T14:00:00	Moderate
Islamabad	89	93.8	2.3	139	30	30	17	2024-03-17T13:00:00	Moderate
Islamabad	95	108.7	2.7	144	41	33	20	2024-03-17T12:00:00	Moderate
Islamabad	123	123.7	3	149	80	44	23	2024-03-17T11:00:00	Unhealthy for sensitive groups
Islamabad	79	213.4	6	110.7	30	25.5	19	2024-03-17T10:00:00	Moderate
Islamabad	90	303.1	9	72.3	34	30.5	15	2024-03-17T09:00:00	Moderate
Islamabad	107	392.8	12	34	38	38	11	2024-03-17T08:00:00	Unhealthy for sensitive groups
Islamabad	224	372.5	10.3	31.7	138.8	111	10	2024-03-17T07:00:00	Very Unhealthy
Islamabad	153	352.3	8.7	29.3	69	55	9	2024-03-17T06:00:00	Unhealthy
Islamabad	226	332.1	7	27	135	112.5	8	2024-03-17T05:00:00	Very Unhealthy
Islamabad	169	348.4	12	25.3	141	70	9	2024-03-17T04:00:00	Unhealthy
Islamabad	100	364.8	17	23.7	43	35.5	10	2024-03-17T03:00:00	Moderate
Islamabad	86	381.1	22	22	34	28.5	11	2024-03-17T02:00:00	Moderate
Islamabad	115	381.3	30	22	51.3	41	15.3	2024-03-17T01:00:00	Unhealthy for sensitive groups
Islamabad	89	381.5	38	22	38	30	19.7	2024-03-17T00:00:00	Moderate
Islamabad	121	381.7	46	22	51	43	24	2024-03-16T23:00:00	Unhealthy for sensitive groups
Islamabad	133	330.7	43	33.3	58	47.5	24.3	2024-03-16T22:00:00	Unhealthy for sensitive groups
Islamabad	133	279.7	40	44.7	63	47.5	24.7	2024-03-16T21:00:00	Unhealthy for sensitive groups
Islamabad	133	228.8	37	56	58	47.5	25	2024-03-16T20:00:00	Unhealthy for sensitive groups
Islamabad	100	173.5	25.7	73.3	63	35.5	21.3	2024-03-16T19:00:00	Moderate
Islamabad	56	118.3	14.3	90.7	18.8	15	17.7	2024-03-16T18:00:00	Moderate
Islamabad	69	63	3	108	26	21	14	2024-03-16T17:00:00	Moderate
Islamabad	65	62.4	2.3	109.3	19	19	11.7	2024-03-16T16:00:00	Moderate
Islamabad	74	61.9	1.7	110.7	29	23	9.3	2024-03-16T15:00:00	Moderate
Islamabad	80	61.3	1	112	29	26	7	2024-03-16T14:00:00	Moderate
Islamabad	76	68.1	1	113	24	24	6.7	2024-03-16T13:00:00	Moderate
Islamabad	85	74.9	1	114	35	28	6.3	2024-03-16T12:00:00	Moderate
Islamabad	100	81.7	1	115	53	35	6	2024-03-16T11:00:00	Moderate
Islamabad	85	168.1	4.3	85.3	35	28	6.3	2024-03-16T10:00:00	Moderate
Islamabad	85	254.4	7.7	55.7	35	28	6.7	2024-03-16T09:00:00	Moderate
Islamabad	100	340.8	11	26	35	35	7	2024-03-16T08:00:00	Moderate
Islamabad	151	319	9.3	27.7	56	56	6	2024-03-16T07:00:00	Unhealthy
Islamabad	179	297.2	7.7	29.3	86	77	5	2024-03-16T06:00:00	Unhealthy
Islamabad	56	275.5	6	31	23	15	4	2024-03-16T05:00:00	Moderate
Islamabad	151	300	12.7	32	105	56	5.7	2024-03-16T04:00:00	Unhealthy
Islamabad	78	324.5	19.3	33	36	25	7.3	2024-03-16T03:00:00	Moderate
Islamabad	79	349	26	34	35	25.5	9	2024-03-16T02:00:00	Moderate
Islamabad	80	362.6	34.3	31.3	26	26	14	2024-03-16T01:00:00	Moderate
Islamabad	85	376.2	42.7	28.7	29	28	19	2024-03-16T00:00:00	Moderate
Islamabad	95	389.8	51	26	41.3	33	24	2024-03-15T23:00:00	Moderate
Islamabad	137	346.3	48.3	34.3	61	49	24.7	2024-03-15T22:00:00	Unhealthy for sensitive groups
Islamabad	89	302.7	45.7	42.7	41	30	25.3	2024-03-15T21:00:00	Moderate
Islamabad	81	259.1	43	51	34	26.5	26	2024-03-15T20:00:00	Moderate
Islamabad	72	197.1	29.7	72.7	33	22	21.7	2024-03-15T19:00:00	Moderate
Islamabad	64	135	16.3	94.3	23	18.5	17.3	2024-03-15T18:00:00	Moderate
Islamabad	61	73	3	116	21.3	17	13	2024-03-15T17:00:00	Moderate
Islamabad	65	72.6	2.3	118.3	24	19	11.7	2024-03-15T16:00:00	Moderate
Islamabad	60	72.2	1.7	120.7	21	16.5	10.3	2024-03-15T15:00:00	Moderate
Islamabad	63	71.8	1	123	20	18	9	2024-03-15T14:00:00	Moderate
Islamabad	56	92.4	1.7	124	15	15	11.3	2024-03-15T13:00:00	Moderate
Islamabad	66	113	2.3	125	25	19.5	13.7	2024-03-15T12:00:00	Moderate
Islamabad	92	133.6	3	126	55	31.5	16	2024-03-15T11:00:00	Moderate
Islamabad	110	164.2	4.7	102	48.8	39	13.7	2024-03-15T10:00:00	Unhealthy for sensitive groups
Islamabad	65	194.7	6.3	78	24	19	11.3	2024-03-15T09:00:00	Moderate
Islamabad	87	225.3	8	54	29	29	9	2024-03-15T08:00:00	Moderate
Islamabad	137	235.4	9	50.7	49	49	8	2024-03-15T07:00:00	Unhealthy for sensitive groups
Islamabad	175	245.5	10	47.3	74	74	7	2024-03-15T06:00:00	Unhealthy
Islamabad	168	255.6	11	44	126	69	6	2024-03-15T05:00:00	Unhealthy
Islamabad	61	280.5	16.3	37.7	21.3	17	7	2024-03-15T04:00:00	Moderate
Islamabad	104	305.4	21.7	31.3	46	37	8	2024-03-15T03:00:00	Unhealthy for sensitive groups
Islamabad	64	330.3	27	25	21	18.5	9	2024-03-15T02:00:00	Moderate
Islamabad	69	343.4	33	24.7	25	21	12.3	2024-03-15T01:00:00	Moderate
Islamabad	78	356.4	39	24.3	28	25	15.7	2024-03-15T00:00:00	Moderate
Islamabad	86	369.4	45	24	35	28.5	19	2024-03-14T23:00:00	Moderate
Islamabad	87	332.8	43.7	32.3	36.3	29	20.7	2024-03-14T22:00:00	Moderate
Islamabad	75	296.3	42.3	40.7	36	23.5	22.3	2024-03-14T21:00:00	Moderate
Islamabad	87	259.7	41	49	36	29	24	2024-03-14T20:00:00	Moderate
Islamabad	58	196.5	28.3	71.7	23	15.5	19.3	2024-03-14T19:00:00	Moderate
Islamabad	53	133.3	15.7	94.3	21	13.5	14.7	2024-03-14T18:00:00	Moderate
Islamabad	59	70	3	117	16	16	10	2024-03-14T17:00:00	Moderate
Islamabad	55	70.2	2.3	119	13	13	11.3	2024-03-14T16:00:00	Moderate
Islamabad	65	70.4	1.7	121	23.8	19	12.7	2024-03-14T15:00:00	Moderate
Islamabad	82	70.6	1	123	34	27	14	2024-03-14T14:00:00	Moderate
Islamabad	62	73.7	1	119.7	24	17.5	11.3	2024-03-14T13:00:00	Moderate
Islamabad	58	76.8	1	116.3	20	15.5	8.7	2024-03-14T12:00:00	Moderate
Islamabad	59	80	1	113	19	16	6	2024-03-14T11:00:00	Moderate
Islamabad	61	115.4	5	91.7	21	17	8	2024-03-14T10:00:00	Moderate
Islamabad	79	150.8	9	70.3	39.7	25.33	10	2024-03-14T09:00:00	Moderate
Islamabad	89	186.2	13	49	50	30	12	2024-03-14T08:00:00	Moderate
Islamabad	87	159.3	10	55	49.7	29.33	11	2024-03-14T07:00:00	Moderate
Islamabad	86	132.5	7	61	49.3	28.67	10	2024-03-14T06:00:00	Moderate
Islamabad	85	105.6	4	67	49	28	9	2024-03-14T05:00:00	Moderate
Islamabad	92	104.1	4	73.7	58.3	31.67	9.7	2024-03-14T04:00:00	Moderate
Islamabad	100	102.5	4	80.3	67.7	35.33	10.3	2024-03-14T03:00:00	Moderate
Islamabad	110	101	4	87	77	39	11	2024-03-14T02:00:00	Unhealthy for sensitive groups
Islamabad	108	104.9	4.3	90	74.7	38.33	13	2024-03-14T01:00:00	Unhealthy for sensitive groups
Islamabad	106	108.7	4.7	93	72.3	37.67	15	2024-03-14T00:00:00	Unhealthy for sensitive groups
Islamabad	104	112.6	5	96	70	37	17	2024-03-13T23:00:00	Unhealthy for sensitive groups
Islamabad	107	112.4	5.3	95.7	70.3	38	17	2024-03-13T22:00:00	Unhealthy for sensitive groups
Islamabad	110	112.2	5.7	95.3	70.7	39	17	2024-03-13T21:00:00	Unhealthy for sensitive groups
Islamabad	112	112.1	6	95	71	40	17	2024-03-13T20:00:00	Unhealthy for sensitive groups
Islamabad	108	110.9	5.3	98.7	68.3	38.33	18	2024-03-13T19:00:00	Unhealthy for sensitive groups
Islamabad	103	109.7	4.7	102.3	65.7	36.67	19	2024-03-13T18:00:00	Unhealthy for sensitive groups
Islamabad	100	108.5	4	106	63	35	20	2024-03-13T17:00:00	Moderate
Islamabad	103	108.2	3.7	106.7	67.7	36.33	23	2024-03-13T16:00:00	Unhealthy for sensitive groups
Islamabad	106	107.8	3.3	107.3	72.3	37.67	26	2024-03-13T15:00:00	Unhealthy for sensitive groups
Islamabad	110	107.4	3	108	77	39	29	2024-03-13T14:00:00	Unhealthy for sensitive groups
Islamabad	101	97.3	3	108.7	70	35.67	25.3	2024-03-13T13:00:00	Unhealthy for sensitive groups
Islamabad	94	87.2	3	109.3	63	32.33	21.7	2024-03-13T12:00:00	Moderate
Islamabad	87	77	3	110	56	29	18	2024-03-13T11:00:00	Moderate
Islamabad	87	139.5	7.7	84.3	53.7	29.33	15.3	2024-03-13T10:00:00	Moderate
Islamabad	88	201.9	12.3	58.7	51.3	29.67	12.7	2024-03-13T09:00:00	Moderate
Islamabad	89	264.4	17	33	49	30	10	2024-03-13T08:00:00	Moderate
Islamabad	84	246.9	13.3	36	45.7	27.67	9.3	2024-03-13T07:00:00	Moderate
Islamabad	79	229.4	9.7	39	42.3	25.33	8.7	2024-03-13T06:00:00	Moderate
Islamabad	74	211.8	6	42	39	23	8	2024-03-13T05:00:00	Moderate
Islamabad	75	193.8	6	54.7	39.3	23.67	10.3	2024-03-13T04:00:00	Moderate
Islamabad	77	175.7	6	67.3	39.7	24.33	12.7	2024-03-13T03:00:00	Moderate
Islamabad	78	157.6	6	80	40	25	15	2024-03-13T02:00:00	Moderate
Islamabad	82	155.6	7.7	74.7	42.7	27	14	2024-03-13T01:00:00	Moderate
Islamabad	87	153.7	9.3	69.3	45.3	29	13	2024-03-13T00:00:00	Moderate
Islamabad	91	151.7	11	64	48	31	12	2024-03-12T23:00:00	Moderate
Islamabad	100	143.2	11.7	67	53.7	35.33	11	2024-03-12T22:00:00	Moderate
Islamabad	112	134.6	12.3	70	59.3	39.67	10	2024-03-12T21:00:00	Unhealthy for sensitive groups
Islamabad	123	126.1	13	73	65	44	9	2024-03-12T20:00:00	Unhealthy for sensitive groups
Islamabad	106	108	9.7	90.7	58.7	37.67	9	2024-03-12T19:00:00	Unhealthy for sensitive groups
Islamabad	92	89.9	6.3	108.3	52.3	31.33	9	2024-03-12T18:00:00	Moderate
Islamabad	78	71.8	3	126	46	25	9	2024-03-12T17:00:00	Moderate
Islamabad	80	74.9	2.3	131	49.3	26	10.3	2024-03-12T16:00:00	Moderate
Islamabad	82	78	1.7	136	52.7	27	11.7	2024-03-12T15:00:00	Moderate
Islamabad	85	81.1	1	141	56	28	13	2024-03-12T14:00:00	Moderate
Islamabad	83	85.8	1.3	141.3	56.3	27.33	13.3	2024-03-12T13:00:00	Moderate
Islamabad	82	90.5	1.7	141.7	56.7	26.67	13.7	2024-03-12T12:00:00	Moderate
Islamabad	80	95.1	2	142	57	26	14	2024-03-12T11:00:00	Moderate
Islamabad	82	155.6	5.3	109	55.7	27	13.7	2024-03-12T10:00:00	Moderate
Islamabad	85	216.1	8.7	76	54.3	28	13.3	2024-03-12T09:00:00	Moderate
Islamabad	87	276.6	12	43	53	29	13	2024-03-12T08:00:00	Moderate
Islamabad	81	268.1	10	38.3	47.7	26.33	11.7	2024-03-12T07:00:00	Moderate
Islamabad	75	259.5	8	33.7	42.3	23.67	10.3	2024-03-12T06:00:00	Moderate
Islamabad	69	250.9	6	29	37	21	9	2024-03-12T05:00:00	Moderate
Islamabad	71	241	6.7	36.7	37.3	21.67	10.7	2024-03-12T04:00:00	Moderate
Islamabad	72	231.1	7.3	44.3	37.7	22.33	12.3	2024-03-12T03:00:00	Moderate
Islamabad	74	221.2	8	52	38	23	14	2024-03-12T02:00:00	Moderate
Islamabad	84	227	11.3	56.7	44	27.67	18.3	2024-03-12T01:00:00	Moderate
Islamabad	94	232.9	14.7	61.3	50	32.33	22.7	2024-03-12T00:00:00	Moderate
Islamabad	104	238.7	18	66	56	37	27	2024-03-11T23:00:00	Unhealthy for sensitive groups
Islamabad	119	221.4	18.7	77	64	42.33	29	2024-03-11T22:00:00	Unhealthy for sensitive groups
Islamabad	133	204.1	19.3	88	72	47.67	31	2024-03-11T21:00:00	Unhealthy for sensitive groups
Islamabad	148	186.8	20	99	80	53	33	2024-03-11T20:00:00	Unhealthy for sensitive groups
Islamabad	125	157.4	15	107.7	69	44.67	31.3	2024-03-11T19:00:00	Unhealthy for sensitive groups
Islamabad	103	128	10	116.3	58	36.33	29.7	2024-03-11T18:00:00	Unhealthy for sensitive groups
Islamabad	85	98.6	5	125	47	28	28	2024-03-11T17:00:00	Moderate
Islamabad	92	103.3	4.7	130	52.3	31.33	33.7	2024-03-11T16:00:00	Moderate
Islamabad	99	108	4.3	135	57.7	34.67	39.3	2024-03-11T15:00:00	Moderate
Islamabad	107	112.6	4	140	63	38	45	2024-03-11T14:00:00	Unhealthy for sensitive groups
Islamabad	104	123.9	4	137.7	61	37	37.3	2024-03-11T13:00:00	Unhealthy for sensitive groups
Islamabad	102	135.2	4	135.3	59	36	29.7	2024-03-11T12:00:00	Unhealthy for sensitive groups
Islamabad	100	146.5	4	133	57	35	22	2024-03-11T11:00:00	Moderate
Islamabad	100	220.2	7.7	99	55.7	35.33	19.3	2024-03-11T10:00:00	Moderate
Islamabad	101	293.9	11.3	65	54.3	35.67	16.7	2024-03-11T09:00:00	Unhealthy for sensitive groups
Islamabad	102	367.7	15	31	53	36	14	2024-03-11T08:00:00	Unhealthy for sensitive groups
Islamabad	95	335.2	11.7	39.7	49	33	14	2024-03-11T07:00:00	Moderate
Islamabad	89	302.7	8.3	48.3	45	30	14	2024-03-11T06:00:00	Moderate
Islamabad	82	270.2	5	57	41	27	14	2024-03-11T05:00:00	Moderate
Islamabad	90	280.1	7.3	62	45.3	30.33	17.3	2024-03-11T04:00:00	Moderate
Islamabad	97	290	9.7	67	49.7	33.67	20.7	2024-03-11T03:00:00	Moderate
Islamabad	104	300	12	72	54	37	24	2024-03-11T02:00:00	Unhealthy for sensitive groups
Islamabad	117	315.7	19.7	66.7	61	41.67	27.3	2024-03-11T01:00:00	Unhealthy for sensitive groups
Islamabad	130	331.5	27.3	61.3	68	46.33	30.7	2024-03-11T00:00:00	Unhealthy for sensitive groups
Islamabad	142	347.2	35	56	75	51	34	2024-03-10T23:00:00	Unhealthy for sensitive groups
Islamabad	145	354.2	42.7	50	77.7	52	35	2024-03-10T22:00:00	Unhealthy for sensitive groups
Islamabad	148	361.2	50.3	44	80.3	53	36	2024-03-10T21:00:00	Unhealthy for sensitive groups
Islamabad	150	368.3	58	38	83	54	37	2024-03-10T20:00:00	Unhealthy for sensitive groups
Islamabad	132	298.6	44	58.3	74	47.33	31.7	2024-03-10T19:00:00	Unhealthy for sensitive groups
Islamabad	114	229	30	78.7	65	40.67	26.3	2024-03-10T18:00:00	Unhealthy for sensitive groups
Islamabad	98	159.3	16	99	56	34	21	2024-03-10T17:00:00	Moderate
Islamabad	85	146.1	13	108	47.3	28.33	22.7	2024-03-10T16:00:00	Moderate
Islamabad	73	132.9	10	117	38.7	22.67	24.3	2024-03-10T15:00:00	Moderate
Islamabad	61	119.6	7	126	30	17	26	2024-03-10T14:00:00	Moderate
Islamabad	61	128.8	6.7	123	30.7	17	24	2024-03-10T13:00:00	Moderate
Islamabad	61	137.9	6.3	120	31.3	17	22	2024-03-10T12:00:00	Moderate
Islamabad	61	147.1	6	117	32	17	20	2024-03-10T11:00:00	Moderate
Islamabad	62	173.9	7.3	97.3	31	17.67	17.7	2024-03-10T10:00:00	Moderate
Islamabad	64	200.8	8.7	77.7	30	18.33	15.3	2024-03-10T09:00:00	Moderate
Islamabad	65	227.6	10	58	29	19	13	2024-03-10T08:00:00	Moderate
Islamabad	62	237.1	8.7	46	26.7	17.33	10.3	2024-03-10T07:00:00	Moderate
Islamabad	58	246.7	7.3	34	24.3	15.67	7.7	2024-03-10T06:00:00	Moderate
Islamabad	54	256.2	6	22	22	14	5	2024-03-10T05:00:00	Moderate
Islamabad	59	286.7	10	23.7	24.7	16	6	2024-03-10T04:00:00	Moderate
Islamabad	63	317.3	14	25.3	27.3	18	7	2024-03-10T03:00:00	Moderate
Islamabad	67	347.8	18	27	30	20	8	2024-03-10T02:00:00	Moderate
Islamabad	75	370	26.7	28.7	35.3	23.67	12	2024-03-10T01:00:00	Moderate
Islamabad	83	392.2	35.3	30.3	40.7	27.33	16	2024-03-10T00:00:00	Moderate
Islamabad	91	414.4	44	32	46	31	20	2024-03-09T23:00:00	Moderate
Islamabad	90	374.1	44	41.7	45.3	30.67	21.3	2024-03-09T22:00:00	Moderate
Islamabad	90	333.8	44	51.3	44.7	30.33	22.7	2024-03-09T21:00:00	Moderate
Islamabad	89	293.6	44	61	44	30	24	2024-03-09T20:00:00	Moderate
Islamabad	77	229.7	31.7	83.7	36.7	24.67	21.3	2024-03-09T19:00:00	Moderate
Islamabad	66	165.9	19.3	106.3	29.3	19.33	18.7	2024-03-09T18:00:00	Moderate
Islamabad	61	102.1	7	129	22	14	16	2024-03-09T17:00:00	Moderate
Islamabad	70	97.7	5.3	136.3	25	15.33	15.7	2024-03-09T16:00:00	Moderate
Islamabad	80	93.2	3.7	143.7	28	16.67	15.3	2024-03-09T15:00:00	Moderate
Islamabad	89	88.7	2	151	31	18	15	2024-03-09T14:00:00	Moderate
Islamabad	82	103.7	2.7	145.7	33	19	15.7	2024-03-09T13:00:00	Moderate
Islamabad	75	118.7	3.3	140.3	35	20	16.3	2024-03-09T12:00:00	Moderate
Islamabad	69	133.6	4	135	37	21	17	2024-03-09T11:00:00	Moderate
Islamabad	72	170	5.3	111	37.7	22.33	14.3	2024-03-09T10:00:00	Moderate
Islamabad	75	206.4	6.7	87	38.3	23.67	11.7	2024-03-09T09:00:00	Moderate
Islamabad	78	242.8	8	63	39	25	9	2024-03-09T08:00:00	Moderate
Islamabad	77	248.6	7.3	59.3	38	24.33	7.3	2024-03-09T07:00:00	Moderate
Islamabad	75	254.4	6.7	55.7	37	23.67	5.7	2024-03-09T06:00:00	Moderate
Islamabad	74	260.3	6	52	36	23	4	2024-03-09T05:00:00	Moderate
Islamabad	77	286	11.3	50	37.7	24.33	5.7	2024-03-09T04:00:00	Moderate
Islamabad	80	311.6	16.7	48	39.3	25.67	7.3	2024-03-09T03:00:00	Moderate
Islamabad	82	337.3	22	46	41	27	9	2024-03-09T02:00:00	Moderate
Islamabad	87	357	30.7	43.3	43.3	29	14.3	2024-03-09T01:00:00	Moderate
Islamabad	91	376.6	39.3	40.7	45.7	31	19.7	2024-03-09T00:00:00	Moderate
Islamabad	95	396.3	48	38	48	33	25	2024-03-08T23:00:00	Moderate
Islamabad	94	357	46	48	47.7	32.33	26	2024-03-08T22:00:00	Moderate
Islamabad	92	317.7	44	58	47.3	31.67	27	2024-03-08T21:00:00	Moderate
Islamabad	91	278.4	42	68	47	31	28	2024-03-08T20:00:00	Moderate
Islamabad	82	213	29	93.3	42.7	27	24.3	2024-03-08T19:00:00	Moderate
Islamabad	74	147.7	16	118.7	38.3	23	20.7	2024-03-08T18:00:00	Moderate
Islamabad	80	82.3	3	144	34	19	17	2024-03-08T17:00:00	Moderate
Islamabad	81	83.5	2.7	144.7	36.7	20	17.7	2024-03-08T16:00:00	Moderate
Islamabad	82	84.6	2.3	145.3	39.3	21	18.3	2024-03-08T15:00:00	Moderate
Islamabad	82	85.8	2	146	42	22	19	2024-03-08T14:00:00	Moderate
Islamabad	86	101.5	2.7	149	46	24	24	2024-03-08T13:00:00	Moderate
Islamabad	90	117.3	3.3	152	50	26	29	2024-03-08T12:00:00	Moderate
Islamabad	94	133.1	4	155	54	28	34	2024-03-08T11:00:00	Moderate
Islamabad	88	173.1	5.7	128.3	54.3	29.67	27.3	2024-03-08T10:00:00	Moderate
Islamabad	92	213.2	7.3	101.7	54.7	31.33	20.7	2024-03-08T09:00:00	Moderate
Islamabad	95	253.3	9	75	55	33	14	2024-03-08T08:00:00	Moderate
Islamabad	92	264.8	8.3	57	52.7	31.67	10.7	2024-03-08T07:00:00	Moderate
Islamabad	90	276.2	7.7	39	50.3	30.33	7.3	2024-03-08T06:00:00	Moderate
Islamabad	87	287.7	7	21	48	29	4	2024-03-08T05:00:00	Moderate
Islamabad	90	280.1	8.7	27.3	50	30.33	6.7	2024-03-08T04:00:00	Moderate
Islamabad	92	272.5	10.3	33.7	52	31.67	9.3	2024-03-08T03:00:00	Moderate
Islamabad	95	265	12	40	54	33	12	2024-03-08T02:00:00	Moderate
Islamabad	108	267.7	16	44.3	60.7	38.33	16	2024-03-08T01:00:00	Unhealthy for sensitive groups
Islamabad	122	270.4	20	48.7	67.3	43.67	20	2024-03-08T00:00:00	Unhealthy for sensitive groups
Islamabad	137	273.1	24	53	74	49	24	2024-03-07T23:00:00	Unhealthy for sensitive groups
Islamabad	144	245.7	22.7	62.7	78.3	51.67	24	2024-03-07T22:00:00	Unhealthy for sensitive groups
Islamabad	151	218.3	21.3	72.3	82.7	54.33	24	2024-03-07T21:00:00	Unhealthy
Islamabad	152	190.8	20	82	87	57	24	2024-03-07T20:00:00	Unhealthy
Islamabad	136	156.8	14.3	94.3	77.3	48.67	22	2024-03-07T19:00:00	Unhealthy for sensitive groups
Islamabad	113	122.8	8.7	106.7	67.7	40.33	20	2024-03-07T18:00:00	Unhealthy for sensitive groups
Islamabad	93	88.7	3	119	58	32	18	2024-03-07T17:00:00	Moderate
Islamabad	94	88.9	2.3	122.3	59	32.33	18.7	2024-03-07T16:00:00	Moderate
Islamabad	95	89.1	1.7	125.7	60	32.67	19.3	2024-03-07T15:00:00	Moderate
Islamabad	95	89.3	1	129	61	33	20	2024-03-07T14:00:00	Moderate
Islamabad	95	95.5	1.3	130.3	60.7	33	21.7	2024-03-07T13:00:00	Moderate
Islamabad	95	101.7	1.7	131.7	60.3	33	23.3	2024-03-07T12:00:00	Moderate
Islamabad	95	108	2	133	60	33	25	2024-03-07T11:00:00	Moderate
Islamabad	98	147.5	5	113.7	59	34	22.7	2024-03-07T10:00:00	Moderate
Islamabad	100	186.9	8	94.3	58	35	20.3	2024-03-07T09:00:00	Moderate
Islamabad	102	226.4	11	75	57	36	18	2024-03-07T08:00:00	Unhealthy for sensitive groups
Islamabad	96	217.9	9	71.3	52.3	33.33	16.3	2024-03-07T07:00:00	Moderate
Islamabad	90	209.3	7	67.7	47.7	30.67	14.7	2024-03-07T06:00:00	Moderate
Islamabad	85	200.8	5	64	43	28	13	2024-03-07T05:00:00	Moderate
Islamabad	97	216.7	6.7	70.7	51.3	33.67	19	2024-03-07T04:00:00	Moderate
Islamabad	111	232.7	8.3	77.3	59.7	39.33	25	2024-03-07T03:00:00	Unhealthy for sensitive groups
Islamabad	126	248.6	10	84	68	45	31	2024-03-07T02:00:00	Unhealthy for sensitive groups
Islamabad	134	249	12	85.7	72	48	33	2024-03-07T01:00:00	Unhealthy for sensitive groups
Islamabad	142	249.4	14	87.3	76	51	35	2024-03-07T00:00:00	Unhealthy for sensitive groups
Islamabad	150	249.8	16	89	80	54	37	2024-03-06T23:00:00	Unhealthy for sensitive groups
Islamabad	126	229.9	16	96.3	64.6	45	36.7	2024-03-06T22:00:00	Unhealthy for sensitive groups
Islamabad	102	210.1	16	103.7	49.2	36	36.3	2024-03-06T21:00:00	Unhealthy for sensitive groups
Islamabad	82	190.3	16	111	33.8	27	36	2024-03-06T20:00:00	Moderate
Islamabad	82	164.8	12.3	116	33.8	27	32.7	2024-03-06T19:00:00	Moderate
Islamabad	82	139.3	8.7	121	33.8	27	29.3	2024-03-06T18:00:00	Moderate
Islamabad	82	113.8	5	126	33.8	27	26	2024-03-06T17:00:00	Moderate
Islamabad	87	105.6	4	131.7	36.3	29	25.3	2024-03-06T16:00:00	Moderate
Islamabad	98	97.5	3	137.3	34	34	24.7	2024-03-06T15:00:00	Moderate
Islamabad	134	89.3	2	143	60	48	24	2024-03-06T14:00:00	Unhealthy for sensitive groups
Islamabad	155	105.2	2.7	144.3	74	59	27.3	2024-03-06T13:00:00	Unhealthy
Islamabad	126	121.2	3.3	145.7	61	45	30.7	2024-03-06T12:00:00	Unhealthy for sensitive groups
Islamabad	110	137.1	4	147	48.8	39	34	2024-03-06T11:00:00	Unhealthy for sensitive groups
Islamabad	139	223.5	7	109.7	51	50	27.3	2024-03-06T10:00:00	Unhealthy for sensitive groups
Islamabad	137	309.9	10	72.3	49	49	20.7	2024-03-06T09:00:00	Unhealthy for sensitive groups
Islamabad	134	396.3	13	35	60	48	14	2024-03-06T08:00:00	Unhealthy for sensitive groups
Islamabad	205	375.8	10.3	35.3	121	97	12	2024-03-06T07:00:00	Very Unhealthy
Islamabad	110	355.4	7.7	35.7	61	39	10	2024-03-06T06:00:00	Unhealthy for sensitive groups
Islamabad	86	335	5	36	35	28.5	8	2024-03-06T05:00:00	Moderate
Islamabad	88	357.4	10.7	36.7	36	29.5	10.7	2024-03-06T04:00:00	Moderate
Islamabad	93	379.7	16.3	37.3	38	32	13.3	2024-03-06T03:00:00	Moderate
Islamabad	123	402.1	22	38	55	44	16	2024-03-06T02:00:00	Unhealthy for sensitive groups
Islamabad	98	400.3	29.7	39	43	34	22.3	2024-03-06T01:00:00	Moderate
Islamabad	137	398.6	37.3	40	55	49	28.7	2024-03-06T00:00:00	Unhealthy for sensitive groups
Islamabad	167	396.8	45	41	69	68	35	2024-03-05T23:00:00	Unhealthy
Islamabad	206	320.4	36	60.3	100	97.5	33	2024-03-05T22:00:00	Very Unhealthy
Islamabad	168	243.9	27	79.7	86.3	69	31	2024-03-05T21:00:00	Unhealthy
Islamabad	167	167.5	18	99	139	68	29	2024-03-05T20:00:00	Unhealthy
[truncated: 2,904 more rows]
