# Supplementary material for: Air quality index prediction using machine learning regression models: A comparative analysis
Source: PLoS One. 2026 Jul 8;21(7):e0349858. doi: 10.1371/journal.pone.0349858 (PMC13345278; doi:10.1371/journal.pone.0349858)
Supplement: S1 File — (ZIP) [file pone.0349858.s001.zip › My_dataset_Air_quality/Step-1-removing irrelevant features/karachi_removing_irrelevent_features.xlsx]

## Sheet: Sheet1
City	aqi	co	no2	o3	pm10	pm25	so2	timestamp_local	aqi_label
Karachi	56	113.2	18.7	46.7	18.8	15	23	2024-01-31T00:00:00	Moderate
Karachi	76	114.4	19	48	30	24	24	2024-01-30T23:00:00	Moderate
Karachi	56	107	17.3	53.3	19	15	26	2024-01-30T22:00:00	Moderate
Karachi	98	99.6	15.7	58.7	42.5	34	28	2024-01-30T21:00:00	Moderate
Karachi	95	92.2	14	64	41.3	33	30	2024-01-30T20:00:00	Moderate
Karachi	104	84.4	11.3	77.3	46.3	37	37	2024-01-30T19:00:00	Unhealthy for sensitive groups
Karachi	104	76.6	8.7	90.7	46.3	37	44	2024-01-30T18:00:00	Unhealthy for sensitive groups
Karachi	134	68.9	6	104	60	48	51	2024-01-30T17:00:00	Unhealthy for sensitive groups
Karachi	171	70.8	5.7	108	88.8	71	58	2024-01-30T16:00:00	Unhealthy
Karachi	137	72.8	5.3	112	61	49	65	2024-01-30T15:00:00	Unhealthy for sensitive groups
Karachi	211	74.7	5	116	126.3	101	72	2024-01-30T14:00:00	Very Unhealthy
Karachi	189	80.3	7	105.7	106.3	85	79.3	2024-01-30T13:00:00	Unhealthy
Karachi	211	86	9	95.3	126.3	101	86.7	2024-01-30T12:00:00	Very Unhealthy
Karachi	221	91.6	11	85	136.3	109	94	2024-01-30T11:00:00	Very Unhealthy
Karachi	221	114.4	14	67	136.3	109	69.7	2024-01-30T10:00:00	Very Unhealthy
Karachi	217	137.1	17	49	133	106	45.3	2024-01-30T09:00:00	Very Unhealthy
Karachi	221	159.9	20	31	136.3	109	21	2024-01-30T08:00:00	Very Unhealthy
Karachi	213	158.7	22	28.7	128.8	103	22.3	2024-01-30T07:00:00	Very Unhealthy
Karachi	205	157.6	24	26.3	121.3	97	23.7	2024-01-30T06:00:00	Very Unhealthy
Karachi	112	156.4	26	24	50	40	25	2024-01-30T05:00:00	Unhealthy for sensitive groups
Karachi	102	158.9	27	25.3	45	36	25	2024-01-30T04:00:00	Unhealthy for sensitive groups
Karachi	111	161.5	28	26.7	49.2	39.33	25	2024-01-30T03:00:00	Unhealthy for sensitive groups
Karachi	110	164	29	28	48.8	39	25	2024-01-30T02:00:00	Unhealthy for sensitive groups
Karachi	110	162.6	27	33.3	48.8	39	27	2024-01-30T01:00:00	Unhealthy for sensitive groups
Karachi	107	161.3	25	38.7	47.5	38	29	2024-01-30T00:00:00	Unhealthy for sensitive groups
Karachi	80	159.9	23	44	32.5	26	31	2024-01-29T23:00:00	Moderate
Karachi	91	151.5	22	51.3	38.8	31	38.3	2024-01-29T22:00:00	Moderate
Karachi	80	143.2	21	58.7	33	26	45.7	2024-01-29T21:00:00	Moderate
Karachi	93	134.8	20	66	40	32	53	2024-01-29T20:00:00	Moderate
Karachi	80	116.1	15.3	81	32.5	26	57.7	2024-01-29T19:00:00	Moderate
Karachi	80	97.5	10.7	96	32.5	26	62.3	2024-01-29T18:00:00	Moderate
Karachi	80	78.8	6	111	32.5	26	67	2024-01-29T17:00:00	Moderate
Karachi	80	76.1	5.3	112.3	32.5	26	62	2024-01-29T16:00:00	Moderate
Karachi	80	73.3	4.7	113.7	33	26	57	2024-01-29T15:00:00	Moderate
Karachi	85	70.6	4	115	35	28	52	2024-01-29T14:00:00	Moderate
Karachi	93	74.9	5	109	40	32	53	2024-01-29T13:00:00	Moderate
Karachi	126	79.2	6	103	56.3	45	54	2024-01-29T12:00:00	Unhealthy for sensitive groups
Karachi	181	83.5	7	97	98.8	79	55	2024-01-29T11:00:00	Unhealthy
Karachi	208	94.7	9.7	83	123.8	99	43.3	2024-01-29T10:00:00	Very Unhealthy
Karachi	181	106	12.3	69	98.8	79	31.7	2024-01-29T09:00:00	Unhealthy
Karachi	181	117.3	15	55	98.8	79	20	2024-01-29T08:00:00	Unhealthy
Karachi	118	113.4	13	60	52.5	42	19.7	2024-01-29T07:00:00	Unhealthy for sensitive groups
Karachi	155	109.5	11	65	73.8	59	19.3	2024-01-29T06:00:00	Unhealthy
Karachi	160	105.6	9	70	78.8	63	19	2024-01-29T05:00:00	Unhealthy
Karachi	211	122.2	10	71.3	126.3	101	20	2024-01-29T04:00:00	Very Unhealthy
Karachi	203	138.7	11	72.7	118.8	95	21	2024-01-29T03:00:00	Very Unhealthy
Karachi	102	155.2	12	74	65	36	22	2024-01-29T02:00:00	Unhealthy for sensitive groups
Karachi	205	164.8	12.3	78	121.3	97	24.7	2024-01-29T01:00:00	Very Unhealthy
Karachi	176	174.3	12.7	82	93.8	75	27.3	2024-01-29T00:00:00	Unhealthy
Karachi	168	183.8	13	86	86.3	69	30	2024-01-28T23:00:00	Unhealthy
Karachi	163	187.3	13	93	81.3	65	34.7	2024-01-28T22:00:00	Unhealthy
Karachi	157	190.8	13	100	76.3	61	39.3	2024-01-28T21:00:00	Unhealthy
Karachi	163	194.3	13	107	81	65	44	2024-01-28T20:00:00	Unhealthy
Karachi	187	187.7	11	124.3	103.8	83	53.7	2024-01-28T19:00:00	Unhealthy
Karachi	203	181.1	9	141.7	118.8	95	63.3	2024-01-28T18:00:00	Very Unhealthy
Karachi	211	174.5	7	159	126.3	101	73	2024-01-28T17:00:00	Very Unhealthy
Karachi	203	179.6	6.7	167.7	118.8	95	103	2024-01-28T16:00:00	Very Unhealthy
Karachi	203	184.6	6.3	176.3	118.8	95	133	2024-01-28T15:00:00	Very Unhealthy
Karachi	139	189.7	6	185	86	50	163	2024-01-28T14:00:00	Unhealthy for sensitive groups
Karachi	224	203.5	6.3	168.7	138.8	111	166.7	2024-01-28T13:00:00	Very Unhealthy
Karachi	235	217.3	6.7	152.3	148.8	119	170.3	2024-01-28T12:00:00	Very Unhealthy
Karachi	216	231.1	7	136	131.3	105	174	2024-01-28T11:00:00	Very Unhealthy
Karachi	167	241.2	7.7	104.7	208.8	167	125	2024-01-28T10:00:00	Unhealthy
Karachi	158	251.3	8.3	73.3	197.5	158	76	2024-01-28T09:00:00	Unhealthy
Karachi	155	261.5	9	42	91	59	27	2024-01-28T08:00:00	Unhealthy
Karachi	171	257.4	7	48.7	213.8	171	31	2024-01-28T07:00:00	Unhealthy
Karachi	154	253.3	5	55.3	192.5	154	35	2024-01-28T06:00:00	Unhealthy
Karachi	163	249.2	3	62	203.8	163	39	2024-01-28T05:00:00	Unhealthy
Karachi	176	251.3	3.3	66.3	220	176	42.3	2024-01-28T04:00:00	Unhealthy
Karachi	187	253.5	3.7	70.7	233.8	187	45.7	2024-01-28T03:00:00	Unhealthy
Karachi	163	255.6	4	75	203.8	163	49	2024-01-28T02:00:00	Unhealthy
Karachi	269	251.1	4.3	82.7	181.3	145	52	2024-01-28T01:00:00	Very Unhealthy
Karachi	237	246.7	4.7	90.3	151.3	121	55	2024-01-28T00:00:00	Very Unhealthy
Karachi	221	242.2	5	98	136.3	109	58	2024-01-27T23:00:00	Very Unhealthy
Karachi	200	237.5	5.7	101.7	116.3	93	58.7	2024-01-27T22:00:00	Unhealthy
Karachi	205	232.9	6.3	105.3	121.3	97	59.3	2024-01-27T21:00:00	Very Unhealthy
Karachi	208	228.2	7	109	123.8	99	60	2024-01-27T20:00:00	Very Unhealthy
Karachi	203	216.7	6.3	126.3	119	95	71.7	2024-01-27T19:00:00	Very Unhealthy
Karachi	181	205.2	5.7	143.7	98.8	79	83.3	2024-01-27T18:00:00	Unhealthy
Karachi	160	193.8	5	161	78.8	63	95	2024-01-27T17:00:00	Unhealthy
Karachi	179	197.6	4.3	162.7	96.3	77	92.3	2024-01-27T16:00:00	Unhealthy
Karachi	171	201.5	3.7	164.3	88.8	71	89.7	2024-01-27T15:00:00	Unhealthy
Karachi	173	205.4	3	166	91.3	73	87	2024-01-27T14:00:00	Unhealthy
Karachi	184	221.4	3	156	101.3	81	84	2024-01-27T13:00:00	Unhealthy
Karachi	189	237.3	3	146	106.3	85	81	2024-01-27T12:00:00	Unhealthy
Karachi	205	253.3	3	136	121.3	97	78	2024-01-27T11:00:00	Very Unhealthy
Karachi	229	257.2	3	122.7	143.8	115	69	2024-01-27T10:00:00	Very Unhealthy
Karachi	229	261.1	3	109.3	143.8	115	60	2024-01-27T09:00:00	Very Unhealthy
Karachi	208	265	3	96	123.8	99	51	2024-01-27T08:00:00	Very Unhealthy
Karachi	213	260.5	2.7	97.3	128.8	103	49.7	2024-01-27T07:00:00	Very Unhealthy
Karachi	213	256	2.3	98.7	128.8	103	48.3	2024-01-27T06:00:00	Very Unhealthy
Karachi	224	251.5	2	100	138.8	111	47	2024-01-27T05:00:00	Very Unhealthy
Karachi	224	247.1	2	101.7	138.8	111	45.7	2024-01-27T04:00:00	Very Unhealthy
Karachi	232	242.6	2	103.3	146.3	117	44.3	2024-01-27T03:00:00	Very Unhealthy
Karachi	248	238.1	2	105	161.3	129	43	2024-01-27T02:00:00	Very Unhealthy
Karachi	269	240.4	3	102	181.3	145	43.3	2024-01-27T01:00:00	Very Unhealthy
Karachi	241	242.8	4	99	155	124	43.7	2024-01-27T00:00:00	Very Unhealthy
Karachi	166	245.1	5	96	207.5	166	44	2024-01-26T23:00:00	Unhealthy
Karachi	152	237.7	5.3	103.3	190	152	50.7	2024-01-26T22:00:00	Unhealthy
Karachi	264	230.3	5.7	110.7	176.3	141	57.3	2024-01-26T21:00:00	Very Unhealthy
Karachi	229	222.9	6	118	143.8	115	64	2024-01-26T20:00:00	Very Unhealthy
Karachi	205	211.1	5.3	131.7	121.3	97	79	2024-01-26T19:00:00	Very Unhealthy
Karachi	225	199.2	4.7	145.3	140	112	94	2024-01-26T18:00:00	Very Unhealthy
Karachi	197	187.3	4	159	113.8	91	109	2024-01-26T17:00:00	Unhealthy
Karachi	200	185	3.7	159.3	116.3	93	110	2024-01-26T16:00:00	Unhealthy
Karachi	195	182.7	3.3	159.7	111.3	89	111	2024-01-26T15:00:00	Unhealthy
Karachi	197	180.3	3	160	113.8	91	112	2024-01-26T14:00:00	Unhealthy
Karachi	229	188.7	3	144.3	143.8	115	94.3	2024-01-26T13:00:00	Very Unhealthy
Karachi	253	197.1	3	128.7	166.3	133	76.7	2024-01-26T12:00:00	Very Unhealthy
Karachi	225	205.4	3	113	140	112	59	2024-01-26T11:00:00	Very Unhealthy
Karachi	261	208.3	3	102	173.8	139	49.7	2024-01-26T10:00:00	Very Unhealthy
Karachi	253	211.3	3	91	166.3	133	40.3	2024-01-26T09:00:00	Very Unhealthy
Karachi	253	214.2	3	80	166.3	133	31	2024-01-26T08:00:00	Very Unhealthy
Karachi	248	218.7	7.3	70.3	161.3	129	33.3	2024-01-26T07:00:00	Very Unhealthy
Karachi	266	223.1	11.7	60.7	178.8	143	35.7	2024-01-26T06:00:00	Very Unhealthy
Karachi	242	227.6	16	51	156	125	38	2024-01-26T05:00:00	Very Unhealthy
Karachi	266	249.6	27	42.3	178.8	143	40.3	2024-01-26T04:00:00	Very Unhealthy
Karachi	171	271.6	38	33.7	213.8	171	42.7	2024-01-26T03:00:00	Unhealthy
Karachi	175	293.6	49	25	218.8	175	45	2024-01-26T02:00:00	Unhealthy
Karachi	219	295.3	48	29.3	133.8	107	49	2024-01-26T01:00:00	Very Unhealthy
Karachi	179	297.1	47	33.7	96.3	77	53	2024-01-26T00:00:00	Unhealthy
Karachi	215	298.8	46	38	130	104	57	2024-01-25T23:00:00	Very Unhealthy
Karachi	187	273.3	38.7	54.3	103.8	83	66	2024-01-25T22:00:00	Unhealthy
Karachi	200	247.8	31.3	70.7	116.3	93	75	2024-01-25T21:00:00	Unhealthy
Karachi	211	222.4	24	87	126.3	101	84	2024-01-25T20:00:00	Very Unhealthy
Karachi	192	198.2	18.3	112	108.8	87	107.7	2024-01-25T19:00:00	Unhealthy
Karachi	196	174.1	12.7	137	112.9	90.33	131.3	2024-01-25T18:00:00	Unhealthy
Karachi	189	150	7	162	106.3	85	155	2024-01-25T17:00:00	Unhealthy
Karachi	176	149.6	6.3	158.7	93.8	75	165	2024-01-25T16:00:00	Unhealthy
Karachi	176	149.2	5.7	155.3	93.8	75	175	2024-01-25T15:00:00	Unhealthy
Karachi	197	148.8	5	152	113.8	91	185	2024-01-25T14:00:00	Unhealthy
Karachi	229	160.1	5.3	140	143.8	115	182.7	2024-01-25T13:00:00	Very Unhealthy
Karachi	152	171.4	5.7	128	190	152	180.3	2024-01-25T12:00:00	Unhealthy
Karachi	159	182.7	6	116	116	62	178	2024-01-25T11:00:00	Unhealthy
Karachi	179	197.6	6.7	93	223.8	179	137.3	2024-01-25T10:00:00	Unhealthy
Karachi	211	212.6	7.3	70	263.8	211	96.7	2024-01-25T09:00:00	Very Unhealthy
Karachi	210	227.6	8	47	262.5	210	56	2024-01-25T08:00:00	Very Unhealthy
Karachi	201	223.1	6.7	47.3	251.3	201	54.7	2024-01-25T07:00:00	Very Unhealthy
Karachi	191	218.7	5.3	47.7	238.8	191	53.3	2024-01-25T06:00:00	Unhealthy
Karachi	195	214.2	4	48	243.8	195	52	2024-01-25T05:00:00	Unhealthy
Karachi	190	215	4.3	49.7	238	190	52.3	2024-01-25T04:00:00	Unhealthy
Karachi	239	215.7	4.7	51.3	298.8	239	52.7	2024-01-25T03:00:00	Very Unhealthy
Karachi	192	216.5	5	53	240	192	53	2024-01-25T02:00:00	Unhealthy
Karachi	155	223.5	6	61	193.8	155	65.7	2024-01-25T01:00:00	Unhealthy
Karachi	155	230.5	7	69	193.8	155	78.3	2024-01-25T00:00:00	Unhealthy
Karachi	221	237.5	8	77	136.3	109	91	2024-01-24T23:00:00	Very Unhealthy
Karachi	221	229.2	9.7	84.7	136.3	109	104	2024-01-24T22:00:00	Very Unhealthy
Karachi	219	220.8	11.3	92.3	134	107	117	2024-01-24T21:00:00	Very Unhealthy
Karachi	221	212.4	13	100	136.3	109	130	2024-01-24T20:00:00	Very Unhealthy
Karachi	197	192.8	10.7	116	113.8	91	146.7	2024-01-24T19:00:00	Unhealthy
Karachi	181	173.1	8.3	132	98.8	79	163.3	2024-01-24T18:00:00	Unhealthy
Karachi	179	153.5	6	148	96.3	77	180	2024-01-24T17:00:00	Unhealthy
Karachi	197	155.6	5.7	149.7	113.8	91	188.3	2024-01-24T16:00:00	Unhealthy
Karachi	176	157.8	5.3	151.3	94	75	196.7	2024-01-24T15:00:00	Unhealthy
Karachi	187	159.9	5	153	103.8	83	205	2024-01-24T14:00:00	Unhealthy
Karachi	158	174.5	4.3	140	197.5	158	161.3	2024-01-24T13:00:00	Unhealthy
Karachi	184	189.1	3.7	127	230	184	117.7	2024-01-24T12:00:00	Unhealthy
Karachi	221	203.7	3	114	276.3	221	74	2024-01-24T11:00:00	Very Unhealthy
Karachi	204	204.8	4	96.3	255	204	60.3	2024-01-24T10:00:00	Very Unhealthy
Karachi	220	206	5	78.7	275	220	46.7	2024-01-24T09:00:00	Very Unhealthy
Karachi	176	207.2	6	61	220	176	33	2024-01-24T08:00:00	Unhealthy
Karachi	167	200.4	5	63.3	208.8	167	34.7	2024-01-24T07:00:00	Unhealthy
Karachi	163	193.6	4	65.7	203.8	163	36.3	2024-01-24T06:00:00	Unhealthy
Karachi	193	186.8	3	68	241.3	193	38	2024-01-24T05:00:00	Unhealthy
Karachi	212	184.6	3.3	69.7	265	212	39	2024-01-24T04:00:00	Very Unhealthy
Karachi	205	182.5	3.7	71.3	256.3	205	40	2024-01-24T03:00:00	Very Unhealthy
Karachi	211	180.3	4	73	264	211	41	2024-01-24T02:00:00	Very Unhealthy
Karachi	209	172.9	4	78.3	261.3	209	41.3	2024-01-24T01:00:00	Very Unhealthy
Karachi	207	165.5	4	83.7	258.8	207	41.7	2024-01-24T00:00:00	Very Unhealthy
Karachi	269	158.2	4	89	181.3	145	42	2024-01-23T23:00:00	Very Unhealthy
Karachi	211	158.5	4.7	93	126.3	101	42	2024-01-23T22:00:00	Very Unhealthy
Karachi	197	158.9	5.3	97	113.8	91	42	2024-01-23T21:00:00	Unhealthy
Karachi	169	159.3	6	101	120	70	42	2024-01-23T20:00:00	Unhealthy
Karachi	181	154.5	5.3	117	98.8	79	59.3	2024-01-23T19:00:00	Unhealthy
Karachi	213	149.6	4.7	133	128.8	103	76.7	2024-01-23T18:00:00	Very Unhealthy
Karachi	219	144.7	4	149	133.8	107	94	2024-01-23T17:00:00	Very Unhealthy
Karachi	237	146.3	3.7	149	151.3	121	96.3	2024-01-23T16:00:00	Very Unhealthy
Karachi	232	147.8	3.3	149	146.3	117	98.7	2024-01-23T15:00:00	Very Unhealthy
Karachi	232	149.4	3	149	146	117	101	2024-01-23T14:00:00	Very Unhealthy
Karachi	155	157.6	2.7	140.7	73.8	59	88	2024-01-23T13:00:00	Unhealthy
Karachi	160	165.7	2.3	132.3	78.8	63	75	2024-01-23T12:00:00	Unhealthy
Karachi	237	173.9	2	124	151.3	121	62	2024-01-23T11:00:00	Very Unhealthy
Karachi	221	156	5.7	91.7	136.3	109	45.3	2024-01-23T10:00:00	Very Unhealthy
Karachi	145	138.1	9.3	59.3	65	52	28.7	2024-01-23T09:00:00	Unhealthy for sensitive groups
Karachi	161	120.2	13	27	80	64	12	2024-01-23T08:00:00	Unhealthy
Karachi	126	113	14	31.3	56.3	45	15.3	2024-01-23T07:00:00	Unhealthy for sensitive groups
Karachi	150	105.8	15	35.7	67.5	54	18.7	2024-01-23T06:00:00	Unhealthy for sensitive groups
Karachi	145	98.6	16	40	65	52	22	2024-01-23T05:00:00	Unhealthy for sensitive groups
Karachi	160	104.1	18.3	38.7	78.8	63	21.3	2024-01-23T04:00:00	Unhealthy
Karachi	179	109.5	20.7	37.3	96.3	77	20.7	2024-01-23T03:00:00	Unhealthy
Karachi	137	115	23	36	61.3	49	20	2024-01-23T02:00:00	Unhealthy for sensitive groups
Karachi	118	117.3	23	38.7	52.5	42	20.3	2024-01-23T01:00:00	Unhealthy for sensitive groups
Karachi	93	119.6	23	41.3	40	32	20.7	2024-01-23T00:00:00	Moderate
Karachi	85	122	23	44	35	28	21	2024-01-22T23:00:00	Moderate
Karachi	78	122.4	21	57	31.3	25	24	2024-01-22T22:00:00	Moderate
Karachi	89	122.8	19	70	37.5	30	27	2024-01-22T21:00:00	Moderate
Karachi	85	123.1	17	83	35	28	30	2024-01-22T20:00:00	Moderate
Karachi	89	122.2	13.3	111.3	38	30	47.7	2024-01-22T19:00:00	Moderate
Karachi	98	121.2	9.7	139.7	42.5	34	65.3	2024-01-22T18:00:00	Moderate
Karachi	102	120.2	6	168	41.3	33	83	2024-01-22T17:00:00	Unhealthy for sensitive groups
Karachi	104	133.4	5.7	172.7	41.3	33	116.3	2024-01-22T16:00:00	Unhealthy for sensitive groups
Karachi	131	146.7	5.3	177.3	58.8	47	149.7	2024-01-22T15:00:00	Unhealthy for sensitive groups
Karachi	179	159.9	5	182	96.3	77	183	2024-01-22T14:00:00	Unhealthy
Karachi	189	162	5	164.7	106.3	85	165	2024-01-22T13:00:00	Unhealthy
Karachi	176	164.2	5	147.3	94	75	147	2024-01-22T12:00:00	Unhealthy
Karachi	208	166.3	5	130	123.8	99	129	2024-01-22T11:00:00	Very Unhealthy
Karachi	157	175.9	5.3	105	196.3	157	100.3	2024-01-22T10:00:00	Unhealthy
Karachi	174	185.4	5.7	80	217.5	174	71.7	2024-01-22T09:00:00	Unhealthy
Karachi	156	194.9	6	55	195	156	43	2024-01-22T08:00:00	Unhealthy
Karachi	152	184.8	4.3	59.3	190	152	42.7	2024-01-22T07:00:00	Unhealthy
Karachi	155	174.7	2.7	63.7	194	155	42.3	2024-01-22T06:00:00	Unhealthy
Karachi	154	164.6	1	68	192.5	154	42	2024-01-22T05:00:00	Unhealthy
Karachi	151	166.5	1.7	73.3	188.8	151	42.3	2024-01-22T04:00:00	Unhealthy
Karachi	258	168.5	2.3	78.7	171.3	137	42.7	2024-01-22T03:00:00	Very Unhealthy
Karachi	258	170.4	3	84	171.3	137	43	2024-01-22T02:00:00	Very Unhealthy
Karachi	208	174.7	3.3	89.3	123.8	99	45.7	2024-01-22T01:00:00	Very Unhealthy
Karachi	253	179	3.7	94.7	166	133	48.3	2024-01-22T00:00:00	Very Unhealthy
Karachi	179	183.3	4	100	96.3	77	51	2024-01-21T23:00:00	Unhealthy
Karachi	189	178.2	5	104	106.3	85	54.3	2024-01-21T22:00:00	Unhealthy
Karachi	171	173.1	6	108	88.8	71	57.7	2024-01-21T21:00:00	Unhealthy
Karachi	168	168.1	7	112	86.3	69	61	2024-01-21T20:00:00	Unhealthy
Karachi	171	158.5	6	125	88.8	71	71.7	2024-01-21T19:00:00	Unhealthy
Karachi	172	149	5	138	89.6	71.67	82.3	2024-01-21T18:00:00	Unhealthy
Karachi	173	139.5	4	151	91.3	73	93	2024-01-21T17:00:00	Unhealthy
Karachi	171	144.3	3.3	154	88.8	71	95	2024-01-21T16:00:00	Unhealthy
Karachi	171	149.2	2.7	157	88.8	71	97	2024-01-21T15:00:00	Unhealthy
Karachi	192	154.1	2	160	108.8	87	99	2024-01-21T14:00:00	Unhealthy
Karachi	208	171.2	2.3	153	123.8	99	93.3	2024-01-21T13:00:00	Very Unhealthy
Karachi	235	188.3	2.7	146	148.8	119	87.7	2024-01-21T12:00:00	Very Unhealthy
Karachi	205	205.4	3	139	121	97	82	2024-01-21T11:00:00	Very Unhealthy
Karachi	237	210.7	3.3	124.3	151.3	121	71.7	2024-01-21T10:00:00	Very Unhealthy
Karachi	248	215.9	3.7	109.7	161.3	129	61.3	2024-01-21T09:00:00	Very Unhealthy
Karachi	229	221.2	4	95	143.8	115	51	2024-01-21T08:00:00	Very Unhealthy
Karachi	232	222.7	3.7	87	146.3	117	51.7	2024-01-21T07:00:00	Very Unhealthy
Karachi	227	224.3	3.3	79	141.3	113	52.3	2024-01-21T06:00:00	Very Unhealthy
Karachi	227	225.9	3	71	141	113	53	2024-01-21T05:00:00	Very Unhealthy
Karachi	221	240.4	9.7	60.7	136.3	109	50.3	2024-01-21T04:00:00	Very Unhealthy
Karachi	258	255	16.3	50.3	171.3	137	47.7	2024-01-21T03:00:00	Very Unhealthy
Karachi	248	269.6	23	40	161.3	129	45	2024-01-21T02:00:00	Very Unhealthy
Karachi	258	266.7	25.7	43.3	171.3	137	46.3	2024-01-21T01:00:00	Very Unhealthy
Karachi	242	263.8	28.3	46.7	156.3	125	47.7	2024-01-21T00:00:00	Very Unhealthy
Karachi	252	260.9	31	50	165	132	49	2024-01-20T23:00:00	Very Unhealthy
Karachi	129	245.9	26.3	71.3	57.5	46	57.7	2024-01-20T22:00:00	Unhealthy for sensitive groups
Karachi	129	230.9	21.7	92.7	57.5	46	66.3	2024-01-20T21:00:00	Unhealthy for sensitive groups
Karachi	104	215.9	17	114	46.3	37	75	2024-01-20T20:00:00	Unhealthy for sensitive groups
Karachi	91	201.9	13.7	142	38.8	31	95	2024-01-20T19:00:00	Moderate
Karachi	123	187.9	10.3	170	55	44	115	2024-01-20T18:00:00	Unhealthy for sensitive groups
Karachi	126	173.9	7	198	56.3	45	135	2024-01-20T17:00:00	Unhealthy for sensitive groups
Karachi	123	179.2	6.7	199	55	44	162	2024-01-20T16:00:00	Unhealthy for sensitive groups
Karachi	150	184.4	6.3	200	67.5	54	189	2024-01-20T15:00:00	Unhealthy for sensitive groups
Karachi	155	189.7	6	201	73.8	59	216	2024-01-20T14:00:00	Unhealthy
Karachi	173	204.5	5.3	180.3	91.3	73	191.3	2024-01-20T13:00:00	Unhealthy
Karachi	184	219.2	4.7	159.7	101.3	81	166.7	2024-01-20T12:00:00	Unhealthy
Karachi	154	234	4	139	192.5	154	142	2024-01-20T11:00:00	Unhealthy
Karachi	164	236.2	5.3	107.7	204.6	163.67	109.7	2024-01-20T10:00:00	Unhealthy
Karachi	176	238.3	6.7	76.3	220	176	77.3	2024-01-20T09:00:00	Unhealthy
Karachi	183	240.4	8	45	228.8	183	45	2024-01-20T08:00:00	Unhealthy
Karachi	199	227.2	6	52	248.8	199	47.7	2024-01-20T07:00:00	Unhealthy
Karachi	173	214	4	59	216.3	173	50.3	2024-01-20T06:00:00	Unhealthy
Karachi	245	200.8	2	66	306.3	245	53	2024-01-20T05:00:00	Very Unhealthy
Karachi	172	199.4	2	74	215	172	56	2024-01-20T04:00:00	Unhealthy
Karachi	239	198	2	82	298.8	239	59	2024-01-20T03:00:00	Very Unhealthy
Karachi	225	196.7	2	90	281.3	225	62	2024-01-20T02:00:00	Very Unhealthy
Karachi	171	206.4	2.7	93.3	213.8	171	64.7	2024-01-20T01:00:00	Unhealthy
Karachi	273	216.1	3.3	96.7	185	148	67.3	2024-01-20T00:00:00	Very Unhealthy
Karachi	240	225.9	4	100	153.8	123	70	2024-01-19T23:00:00	Very Unhealthy
Karachi	226	226.2	5.3	106	140.4	112.33	75.3	2024-01-19T22:00:00	Very Unhealthy
Karachi	213	226.6	6.7	112	128.8	103	80.7	2024-01-19T21:00:00	Very Unhealthy
Karachi	197	227	8	118	113.8	91	86	2024-01-19T20:00:00	Unhealthy
Karachi	173	217.1	7	137.7	91.3	73	105.7	2024-01-19T19:00:00	Unhealthy
Karachi	171	207.2	6	157.3	88.8	71	125.3	2024-01-19T18:00:00	Unhealthy
Karachi	184	197.3	5	177	101.3	81	145	2024-01-19T17:00:00	Unhealthy
Karachi	199	197.6	4.3	176.3	115.4	92.33	141.3	2024-01-19T16:00:00	Unhealthy
Karachi	195	198	3.7	175.7	111.3	89	137.7	2024-01-19T15:00:00	Unhealthy
Karachi	229	198.4	3	175	143.8	115	134	2024-01-19T14:00:00	Very Unhealthy
Karachi	273	212.4	3	162	185	148	116	2024-01-19T13:00:00	Very Unhealthy
Karachi	177	226.4	3	149	221.3	177	98	2024-01-19T12:00:00	Unhealthy
Karachi	237	240.4	3	136	151.3	121	80	2024-01-19T11:00:00	Very Unhealthy
Karachi	266	236	3.3	122	178.3	142.67	69.3	2024-01-19T10:00:00	Very Unhealthy
Karachi	238	231.5	3.7	108	297.5	238	58.7	2024-01-19T09:00:00	Very Unhealthy
Karachi	186	227	4	94	232.5	186	48	2024-01-19T08:00:00	Unhealthy
Karachi	210	220.2	3.3	93	262.5	210	48.3	2024-01-19T07:00:00	Very Unhealthy
Karachi	250	213.4	2.7	92	163.8	131	48.7	2024-01-19T06:00:00	Very Unhealthy
Karachi	264	206.6	2	91	176.3	141	49	2024-01-19T05:00:00	Very Unhealthy
Karachi	266	210.9	2.3	89.7	178.8	143	50.3	2024-01-19T04:00:00	Very Unhealthy
Karachi	152	215.2	2.7	88.3	189.6	151.67	51.7	2024-01-19T03:00:00	Unhealthy
Karachi	157	219.4	3	87	196.3	157	53	2024-01-19T02:00:00	Unhealthy
Karachi	224	220.4	3.7	92	138.8	111	56	2024-01-19T01:00:00	Very Unhealthy
Karachi	266	221.4	4.3	97	178.8	143	59	2024-01-19T00:00:00	Very Unhealthy
Karachi	162	222.4	5	102	202.5	162	62	2024-01-18T23:00:00	Unhealthy
Karachi	276	219.6	5.3	110.7	187.5	150	66.7	2024-01-18T22:00:00	Very Unhealthy
Karachi	161	216.9	5.7	119.3	201	161	71.3	2024-01-18T21:00:00	Unhealthy
Karachi	240	214.2	6	128	153.8	123	76	2024-01-18T20:00:00	Very Unhealthy
Karachi	189	205	5.7	141	106.3	85	89.7	2024-01-18T19:00:00	Unhealthy
Karachi	203	195.9	5.3	154	118.8	95	103.3	2024-01-18T18:00:00	Very Unhealthy
Karachi	197	186.8	5	167	113.8	91	117	2024-01-18T17:00:00	Unhealthy
Karachi	173	201	4.3	169.3	91.3	73	117	2024-01-18T16:00:00	Unhealthy
Karachi	195	215.2	3.7	171.7	111	89	117	2024-01-18T15:00:00	Unhealthy
Karachi	213	229.4	3	174	128.8	103	117	2024-01-18T14:00:00	Very Unhealthy
Karachi	237	242.6	3	161	151.3	121	104.3	2024-01-18T13:00:00	Very Unhealthy
Karachi	237	255.8	3	148	151.3	121	91.7	2024-01-18T12:00:00	Very Unhealthy
Karachi	245	269	3	135	158.8	127	79	2024-01-18T11:00:00	Very Unhealthy
Karachi	160	270.6	3	122	200	160	72.7	2024-01-18T10:00:00	Unhealthy
Karachi	240	272.2	3	109	154	123	66.3	2024-01-18T09:00:00	Very Unhealthy
Karachi	162	273.7	3	96	202.5	162	60	2024-01-18T08:00:00	Unhealthy
Karachi	163	266.3	2.7	97.7	203.8	163	60	2024-01-18T07:00:00	Unhealthy
Karachi	156	258.9	2.3	99.3	195	156	60	2024-01-18T06:00:00	Unhealthy
Karachi	156	251.5	2	101	195	156	60	2024-01-18T05:00:00	Unhealthy
Karachi	160	245.1	2	101.3	200	160	59	2024-01-18T04:00:00	Unhealthy
Karachi	163	238.7	2	101.7	203.8	163	58	2024-01-18T03:00:00	Unhealthy
Karachi	159	232.3	2	102	199	159	57	2024-01-18T02:00:00	Unhealthy
Karachi	181	228.4	3	98.7	226.3	181	56.3	2024-01-18T01:00:00	Unhealthy
Karachi	158	224.5	4	95.3	197.5	158	55.7	2024-01-18T00:00:00	Unhealthy
Karachi	152	220.6	5	92	190	152	55	2024-01-17T23:00:00	Unhealthy
Karachi	242	209.5	5.3	98.3	156.3	125	57	2024-01-17T22:00:00	Very Unhealthy
Karachi	219	198.4	5.7	104.7	133.8	107	59	2024-01-17T21:00:00	Very Unhealthy
Karachi	239	187.3	6	111	153	122	61	2024-01-17T20:00:00	Very Unhealthy
Karachi	195	177.4	5.3	121	111.3	89	70.3	2024-01-17T19:00:00	Unhealthy
Karachi	200	167.5	4.7	131	116.3	93	79.7	2024-01-17T18:00:00	Unhealthy
Karachi	208	157.6	4	141	123.8	99	89	2024-01-17T17:00:00	Very Unhealthy
Karachi	203	155	3.7	142.3	118.8	95	91.3	2024-01-17T16:00:00	Very Unhealthy
Karachi	250	152.5	3.3	143.7	163.8	131	93.7	2024-01-17T15:00:00	Very Unhealthy
Karachi	200	150	3	145	116	93	96	2024-01-17T14:00:00	Unhealthy
Karachi	258	155.8	3	133.3	171.3	137	86	2024-01-17T13:00:00	Very Unhealthy
Karachi	250	161.7	3	121.7	163.8	131	76	2024-01-17T12:00:00	Very Unhealthy
Karachi	270	167.5	3	110	182.5	146	66	2024-01-17T11:00:00	Very Unhealthy
Karachi	270	185.8	3	100	182.5	146	57.3	2024-01-17T10:00:00	Very Unhealthy
Karachi	257	204.1	3	90	170	136	48.7	2024-01-17T09:00:00	Very Unhealthy
Karachi	250	222.4	3	80	163.8	131	40	2024-01-17T08:00:00	Very Unhealthy
Karachi	213	218.1	7	67	128.8	103	41	2024-01-17T07:00:00	Very Unhealthy
Karachi	213	213.8	11	54	128.8	103	42	2024-01-17T06:00:00	Very Unhealthy
Karachi	187	209.5	15	41	103.8	83	43	2024-01-17T05:00:00	Unhealthy
Karachi	171	208.3	22.7	34.7	88.8	71	41	2024-01-17T04:00:00	Unhealthy
Karachi	168	207.2	30.3	28.3	86.3	69	39	2024-01-17T03:00:00	Unhealthy
Karachi	171	206	38	22	88.8	71	37	2024-01-17T02:00:00	Unhealthy
Karachi	167	190.3	34.7	29.3	85	68	36.3	2024-01-17T01:00:00	Unhealthy
Karachi	126	174.5	31.3	36.7	56.3	45	35.7	2024-01-17T00:00:00	Unhealthy for sensitive groups
Karachi	112	158.7	28	44	50	40	35	2024-01-16T23:00:00	Unhealthy for sensitive groups
Karachi	115	143	24.3	52.3	51.3	41	35.3	2024-01-16T22:00:00	Unhealthy for sensitive groups
Karachi	93	127.2	20.7	60.7	40	32	35.7	2024-01-16T21:00:00	Moderate
Karachi	91	111.5	17	69	38.8	31	36	2024-01-16T20:00:00	Moderate
Karachi	93	100	13.7	87.7	40	32	47	2024-01-16T19:00:00	Moderate
Karachi	95	88.5	10.3	106.3	41.3	33	58	2024-01-16T18:00:00	Moderate
Karachi	80	77	7	125	32.5	26	69	2024-01-16T17:00:00	Moderate
Karachi	95	77.8	6.3	127.7	41.3	33	69.3	2024-01-16T16:00:00	Moderate
Karachi	95	78.6	5.7	130.3	41.3	33	69.7	2024-01-16T15:00:00	Moderate
Karachi	78	79.4	5	133	31.3	25	70	2024-01-16T14:00:00	Moderate
Karachi	88	92.2	8	118.7	37.1	29.67	58.3	2024-01-16T13:00:00	Moderate
Karachi	85	105	11	104.3	35	28	46.7	2024-01-16T12:00:00	Moderate
Karachi	110	117.9	14	90	48.8	39	35	2024-01-16T11:00:00	Unhealthy for sensitive groups
Karachi	219	116.3	14.7	73.7	133.8	107	28.3	2024-01-16T10:00:00	Very Unhealthy
Karachi	139	114.8	15.3	57.3	62.5	50	21.7	2024-01-16T09:00:00	Unhealthy for sensitive groups
Karachi	123	113.2	16	41	55	44	15	2024-01-16T08:00:00	Unhealthy for sensitive groups
Karachi	142	109.3	15.7	43.3	64	51	18	2024-01-16T07:00:00	Unhealthy for sensitive groups
Karachi	171	105.4	15.3	45.7	88.8	71	21	2024-01-16T06:00:00	Unhealthy
Karachi	160	101.5	15	48	78.8	63	24	2024-01-16T05:00:00	Unhealthy
Karachi	163	117.1	18.7	45.3	81.3	65	25	2024-01-16T04:00:00	Unhealthy
Karachi	165	132.7	22.3	42.7	83.8	67	26	2024-01-16T03:00:00	Unhealthy
Karachi	165	148.2	26	40	83.8	67	27	2024-01-16T02:00:00	Unhealthy
Karachi	131	153.3	25.7	43.7	58.8	47	28.3	2024-01-16T01:00:00	Unhealthy for sensitive groups
Karachi	164	158.4	25.3	47.3	83	66	29.7	2024-01-16T00:00:00	Unhealthy
Karachi	150	163.4	25	51	67.5	54	31	2024-01-15T23:00:00	Unhealthy for sensitive groups
Karachi	160	163	22.3	64	78.8	63	38.3	2024-01-15T22:00:00	Unhealthy
Karachi	176	162.6	19.7	77	93.8	75	45.7	2024-01-15T21:00:00	Unhealthy
Karachi	152	162.2	17	90	71.3	57	53	2024-01-15T20:00:00	Unhealthy
Karachi	152	155.6	14	117	71.3	57	77.7	2024-01-15T19:00:00	Unhealthy
Karachi	151	149	11	144	70	56	102.3	2024-01-15T18:00:00	Unhealthy
Karachi	179	142.4	8	171	96.3	77	127	2024-01-15T17:00:00	Unhealthy
Karachi	195	151.2	7.3	167	111.3	89	144	2024-01-15T16:00:00	Unhealthy
Karachi	192	159.9	6.7	163	108.8	87	161	2024-01-15T15:00:00	Unhealthy
Karachi	205	168.7	6	159	121.3	97	178	2024-01-15T14:00:00	Very Unhealthy
Karachi	213	186.2	5.3	146.3	128.8	103	148.7	2024-01-15T13:00:00	Very Unhealthy
Karachi	201	203.7	4.7	133.7	118	94	119.3	2024-01-15T12:00:00	Very Unhealthy
Karachi	237	221.2	4	121	151.3	121	90	2024-01-15T11:00:00	Very Unhealthy
Karachi	163	218.9	4.3	101.7	203.8	163	71.7	2024-01-15T10:00:00	Unhealthy
Karachi	204	216.5	4.7	82.3	255	204	53.3	2024-01-15T09:00:00	Very Unhealthy
Karachi	211	214.2	5	63	263.8	211	35	2024-01-15T08:00:00	Very Unhealthy
Karachi	156	204.5	3.7	66	195	156	35.7	2024-01-15T07:00:00	Unhealthy
Karachi	152	194.7	2.3	69	190	152	36.3	2024-01-15T06:00:00	Unhealthy
Karachi	165	185	1	72	101	67	37	2024-01-15T05:00:00	Unhealthy
Karachi	270	183.4	1.3	75.7	182.5	146	39.7	2024-01-15T04:00:00	Very Unhealthy
Karachi	266	181.9	1.7	79.3	178.8	143	42.3	2024-01-15T03:00:00	Very Unhealthy
Karachi	253	180.3	2	83	166.3	133	45	2024-01-15T02:00:00	Very Unhealthy
Karachi	197	179.4	2.7	82.7	113.8	91	47.3	2024-01-15T01:00:00	Unhealthy
Karachi	187	178.4	3.3	82.3	103.8	83	49.7	2024-01-15T00:00:00	Unhealthy
Karachi	197	177.4	4	82	114	91	52	2024-01-14T23:00:00	Unhealthy
Karachi	176	171.6	5	85.3	93.8	75	60.7	2024-01-14T22:00:00	Unhealthy
Karachi	150	165.7	6	88.7	67.5	54	69.3	2024-01-14T21:00:00	Unhealthy for sensitive groups
Karachi	142	159.9	7	92	63.8	51	78	2024-01-14T20:00:00	Unhealthy for sensitive groups
Karachi	139	147.1	6.3	106	62.5	50	93	2024-01-14T19:00:00	Unhealthy for sensitive groups
Karachi	148	134.2	5.7	120	66.3	53	108	2024-01-14T18:00:00	Unhealthy for sensitive groups
Karachi	160	121.4	5	134	78.8	63	123	2024-01-14T17:00:00	Unhealthy
Karachi	156	118.1	4.3	133.3	75	60	117.3	2024-01-14T16:00:00	Unhealthy
Karachi	160	114.8	3.7	132.7	78.8	63	111.7	2024-01-14T15:00:00	Unhealthy
Karachi	173	111.5	3	132	91.3	73	106	2024-01-14T14:00:00	Unhealthy
Karachi	219	115.4	3	123.3	133.8	107	91.7	2024-01-14T13:00:00	Very Unhealthy
Karachi	193	119.2	3	114.7	241.3	193	77.3	2024-01-14T12:00:00	Unhealthy
Karachi	152	123.1	3	106	190	152	63	2024-01-14T11:00:00	Unhealthy
Karachi	234	121.2	7	81.7	148.3	118.67	47.3	2024-01-14T10:00:00	Very Unhealthy
Karachi	240	119.2	11	57.3	153.8	123	31.7	2024-01-14T09:00:00	Very Unhealthy
Karachi	145	117.3	15	33	65	52	16	2024-01-14T08:00:00	Unhealthy for sensitive groups
Karachi	152	116.7	16.3	34.7	71.3	57	18.7	2024-01-14T07:00:00	Unhealthy
Karachi	184	116.1	17.7	36.3	101.3	81	21.3	2024-01-14T06:00:00	Unhealthy
Karachi	189	115.6	19	38	106.3	85	24	2024-01-14T05:00:00	Unhealthy
Karachi	183	130.7	24.3	34.3	100	80	25	2024-01-14T04:00:00	Unhealthy
Karachi	163	145.9	29.7	30.7	81.3	65	26	2024-01-14T03:00:00	Unhealthy
Karachi	171	161.1	35	27	88.8	71	27	2024-01-14T02:00:00	Unhealthy
Karachi	155	160.5	35.3	28	73.8	59	27	2024-01-14T01:00:00	Unhealthy
Karachi	123	159.9	35.7	29	55	44	27	2024-01-14T00:00:00	Unhealthy for sensitive groups
Karachi	100	159.3	36	30	43.8	35	27	2024-01-13T23:00:00	Moderate
Karachi	126	145.9	32	35.7	56	45	28	2024-01-13T22:00:00	Unhealthy for sensitive groups
Karachi	69	132.5	28	41.3	26.3	21	29	2024-01-13T21:00:00	Moderate
Karachi	59	119.1	24	47	20	16	30	2024-01-13T20:00:00	Moderate
Karachi	59	102.1	18.3	65.7	20	16	37.7	2024-01-13T19:00:00	Moderate
Karachi	63	85.2	12.7	84.3	22.5	18	45.3	2024-01-13T18:00:00	Moderate
Karachi	50	68.3	7	103	15	12	53	2024-01-13T17:00:00	Good
Karachi	55	80.3	7	118	11.3	9	68.7	2024-01-13T16:00:00	Moderate
Karachi	66	92.4	7	133	15	12	84.3	2024-01-13T15:00:00	Moderate
Karachi	85	104.5	7	148	33.8	27	100	2024-01-13T14:00:00	Moderate
Karachi	145	119.6	8.3	139.7	65	52	102.7	2024-01-13T13:00:00	Unhealthy for sensitive groups
Karachi	266	134.8	9.7	131.3	178.8	143	105.3	2024-01-13T12:00:00	Very Unhealthy
Karachi	166	150	11	123	207.5	166	108	2024-01-13T11:00:00	Unhealthy
Karachi	194	155.2	11.7	91.7	242.5	194	84.7	2024-01-13T10:00:00	Unhealthy
Karachi	165	160.5	12.3	60.3	206	165	61.3	2024-01-13T09:00:00	Unhealthy
Karachi	201	165.7	13	29	251.3	201	38	2024-01-13T08:00:00	Very Unhealthy
Karachi	198	148.4	10.7	31.7	247.5	198	37.7	2024-01-13T07:00:00	Unhealthy
Karachi	215	131.1	8.3	34.3	268.8	215	37.3	2024-01-13T06:00:00	Very Unhealthy
Karachi	204	113.8	6	37	255	204	37	2024-01-13T05:00:00	Very Unhealthy
Karachi	266	111.9	5.3	41	332.5	266	36	2024-01-13T04:00:00	Very Unhealthy
Karachi	203	109.9	4.7	45	254	203	35	2024-01-13T03:00:00	Very Unhealthy
Karachi	176	108	4	49	220	176	34	2024-01-13T02:00:00	Unhealthy
Karachi	196	112.6	5	53.7	245	196	36.7	2024-01-13T01:00:00	Unhealthy
Karachi	154	117.3	6	58.3	192.5	154	39.3	2024-01-13T00:00:00	Unhealthy
Karachi	229	122	7	63	143.8	115	42	2024-01-12T23:00:00	Very Unhealthy
Karachi	152	120.4	7.3	67	71.3	57	51.7	2024-01-12T22:00:00	Unhealthy
Karachi	178	118.9	7.7	71	95.4	76.33	61.3	2024-01-12T21:00:00	Unhealthy
Karachi	152	117.3	8	75	71.3	57	71	2024-01-12T20:00:00	Unhealthy
Karachi	131	105.2	7.7	87	58.8	47	90.7	2024-01-12T19:00:00	Unhealthy for sensitive groups
Karachi	139	93.2	7.3	99	62.5	50	110.3	2024-01-12T18:00:00	Unhealthy for sensitive groups
Karachi	160	81.1	7	111	78.8	63	130	2024-01-12T17:00:00	Unhealthy
Karachi	173	81.9	6	114	91.3	73	121.3	2024-01-12T16:00:00	Unhealthy
Karachi	171	82.7	5	117	88.8	71	112.7	2024-01-12T15:00:00	Unhealthy
Karachi	171	83.5	4	120	89	71	104	2024-01-12T14:00:00	Unhealthy
Karachi	181	93.4	4	115.3	98.8	79	92.7	2024-01-12T13:00:00	Unhealthy
Karachi	165	103.3	4	110.7	83.8	67	81.3	2024-01-12T12:00:00	Unhealthy
Karachi	240	113.2	4	106	153.8	123	70	2024-01-12T11:00:00	Very Unhealthy
Karachi	186	127.6	5.3	86.7	232.5	186	59.3	2024-01-12T10:00:00	Unhealthy
Karachi	201	142	6.7	67.3	251.3	201	48.7	2024-01-12T09:00:00	Very Unhealthy
Karachi	185	156.4	8	48	231	185	38	2024-01-12T08:00:00	Unhealthy
Karachi	193	151.2	6.3	49.7	241.3	193	37.3	2024-01-12T07:00:00	Unhealthy
Karachi	208	145.9	4.7	51.3	260	208	36.7	2024-01-12T06:00:00	Very Unhealthy
Karachi	226	140.6	3	53	282.5	226	36	2024-01-12T05:00:00	Very Unhealthy
Karachi	218	139.7	3.7	58	272.5	218	37	2024-01-12T04:00:00	Very Unhealthy
Karachi	284	138.7	4.3	63	355	284	38	2024-01-12T03:00:00	Very Unhealthy
Karachi	217	137.7	5	68	271	217	39	2024-01-12T02:00:00	Very Unhealthy
Karachi	284	137.5	5.7	71.7	355	284	45	2024-01-12T01:00:00	Very Unhealthy
Karachi	276	137.3	6.3	75.3	345	276	51	2024-01-12T00:00:00	Very Unhealthy
Karachi	235	137.1	7	79	293.8	235	57	2024-01-11T23:00:00	Very Unhealthy
Karachi	276	134	7.7	80.3	187.5	150	62	2024-01-11T22:00:00	Very Unhealthy
Karachi	168	130.9	8.3	81.7	86.3	69	67	2024-01-11T21:00:00	Unhealthy
Karachi	270	127.8	9	83	183	146	72	2024-01-11T20:00:00	Very Unhealthy
Karachi	157	116.7	7.7	95.3	76.3	61	85.7	2024-01-11T19:00:00	Unhealthy
Karachi	150	105.6	6.3	107.7	67.5	54	99.3	2024-01-11T18:00:00	Unhealthy for sensitive groups
Karachi	118	94.5	5	120	52.5	42	113	2024-01-11T17:00:00	Unhealthy for sensitive groups
Karachi	123	97.9	4.7	122.7	55	44	110.3	2024-01-11T16:00:00	Unhealthy for sensitive groups
Karachi	139	101.2	4.3	125.3	62.5	50	107.7	2024-01-11T15:00:00	Unhealthy for sensitive groups
Karachi	123	104.5	4	128	55	44	105	2024-01-11T14:00:00	Unhealthy for sensitive groups
Karachi	169	120.4	3.7	124.3	87.1	69.67	94.7	2024-01-11T13:00:00	Unhealthy
Karachi	157	136.4	3.3	120.7	76.3	61	84.3	2024-01-11T12:00:00	Unhealthy
Karachi	237	152.3	3	117	151.3	121	74	2024-01-11T11:00:00	Very Unhealthy
Karachi	157	160.5	4.7	97.7	196.3	157	63.7	2024-01-11T10:00:00	Unhealthy
Karachi	250	168.7	6.3	78.3	163.8	131	53.3	2024-01-11T09:00:00	Very Unhealthy
Karachi	156	176.8	8	59	195	156	43	2024-01-11T08:00:00	Unhealthy
Karachi	189	171.8	6.7	60.7	106.3	85	42.3	2024-01-11T07:00:00	Unhealthy
Karachi	200	166.7	5.3	62.3	116.3	93	41.7	2024-01-11T06:00:00	Unhealthy
Karachi	224	161.7	4	64	138.8	111	41	2024-01-11T05:00:00	Very Unhealthy
Karachi	253	166.9	4	66.7	166.3	133	42.3	2024-01-11T04:00:00	Very Unhealthy
Karachi	273	172.2	4	69.3	185	148	43.7	2024-01-11T03:00:00	Very Unhealthy
Karachi	237	177.4	4	72	151.3	121	45	2024-01-11T02:00:00	Very Unhealthy
Karachi	266	177.6	4.3	75	179	143	46	2024-01-11T01:00:00	Very Unhealthy
Karachi	219	177.8	4.7	78	133.8	107	47	2024-01-11T00:00:00	Very Unhealthy
Karachi	242	178	5	81	156.3	125	48	2024-01-10T23:00:00	Very Unhealthy
Karachi	216	171	5.3	86	131.3	105	49.3	2024-01-10T22:00:00	Very Unhealthy
Karachi	223	164	5.7	91	138.1	110.33	50.7	2024-01-10T21:00:00	Very Unhealthy
Karachi	213	157	6	96	129	103	52	2024-01-10T20:00:00	Very Unhealthy
Karachi	179	145.9	5.3	107.3	99.7	77.33	59	2024-01-10T19:00:00	Unhealthy
Karachi	144	134.8	4.7	118.7	70.3	51.67	66	2024-01-10T18:00:00	Unhealthy for sensitive groups
Karachi	80	123.7	4	130	41	26	73	2024-01-10T17:00:00	Moderate
Karachi	81	126.1	3.3	132.7	41.7	26.33	72.3	2024-01-10T16:00:00	Moderate
Karachi	82	128.4	2.7	135.3	42.3	26.67	71.7	2024-01-10T15:00:00	Moderate
Karachi	82	130.7	2	138	43	27	71	2024-01-10T14:00:00	Moderate
Karachi	92	151.7	2.3	134.7	49.3	31.33	74	2024-01-10T13:00:00	Moderate
Karachi	101	172.7	2.7	131.3	55.7	35.67	77	2024-01-10T12:00:00	Unhealthy for sensitive groups
Karachi	112	193.8	3	128	62	40	80	2024-01-10T11:00:00	Unhealthy for sensitive groups
Karachi	106	210.3	3.3	119	55.1	37.67	73.7	2024-01-10T10:00:00	Unhealthy for sensitive groups
Karachi	100	226.8	3.7	110	48.2	35.33	67.3	2024-01-10T09:00:00	Moderate
Karachi	95	243.4	4	101	41.3	33	61	2024-01-10T08:00:00	Moderate
Karachi	95	241.6	3.3	101.7	41.3	33	61.3	2024-01-10T07:00:00	Moderate
Karachi	121	239.9	2.7	102.3	53.8	43	61.7	2024-01-10T06:00:00	Unhealthy for sensitive groups
Karachi	134	238.1	2	103	60	48	62	2024-01-10T05:00:00	Unhealthy for sensitive groups
Karachi	155	234.2	2.3	103.3	73.8	59	63	2024-01-10T04:00:00	Unhealthy
Karachi	145	230.3	2.7	103.7	65	52	64	2024-01-10T03:00:00	Unhealthy for sensitive groups
Karachi	157	226.4	3	104	76.3	61	65	2024-01-10T02:00:00	Unhealthy
Karachi	181	222	3.3	104	98.8	79	64.7	2024-01-10T01:00:00	Unhealthy
Karachi	156	217.5	3.7	104	75	60	64.3	2024-01-10T00:00:00	Unhealthy
Karachi	171	213	4	104	88.8	71	64	2024-01-09T23:00:00	Unhealthy
Karachi	171	203.3	4.3	105	88.8	71	63	2024-01-09T22:00:00	Unhealthy
Karachi	137	193.6	4.7	106	61.3	49	62	2024-01-09T21:00:00	Unhealthy for sensitive groups
Karachi	131	183.8	5	107	58.8	47	61	2024-01-09T20:00:00	Unhealthy for sensitive groups
Karachi	107	169.4	4.3	112.7	47.5	38	62	2024-01-09T19:00:00	Unhealthy for sensitive groups
Karachi	134	155	3.7	118.3	60	48	63	2024-01-09T18:00:00	Unhealthy for sensitive groups
Karachi	118	140.6	3	124	52.5	42	64	2024-01-09T17:00:00	Unhealthy for sensitive groups
Karachi	102	143.6	2.7	127	45	36	66	2024-01-09T16:00:00	Unhealthy for sensitive groups
Karachi	104	146.5	2.3	130	46.3	37	68	2024-01-09T15:00:00	Unhealthy for sensitive groups
Karachi	160	149.4	2	133	78.8	63	70	2024-01-09T14:00:00	Unhealthy
Karachi	160	168.1	2.3	130.7	78.8	63	71.3	2024-01-09T13:00:00	Unhealthy
Karachi	219	186.8	2.7	128.3	133.8	107	72.7	2024-01-09T12:00:00	Very Unhealthy
Karachi	248	205.4	3	126	161.3	129	74	2024-01-09T11:00:00	Very Unhealthy
Karachi	248	214	3.3	114.7	161.3	129	67	2024-01-09T10:00:00	Very Unhealthy
Karachi	248	222.5	3.7	103.3	161.3	129	60	2024-01-09T09:00:00	Very Unhealthy
Karachi	242	231.1	4	92	156.3	125	53	2024-01-09T08:00:00	Very Unhealthy
Karachi	224	218.3	3.3	90.3	138.8	111	50.3	2024-01-09T07:00:00	Very Unhealthy
Karachi	200	205.4	2.7	88.7	116.3	93	47.7	2024-01-09T06:00:00	Unhealthy
Karachi	215	192.6	2	87	130	104	45	2024-01-09T05:00:00	Very Unhealthy
Karachi	200	185.8	2.3	86.7	116.3	93	43.7	2024-01-09T04:00:00	Unhealthy
Karachi	205	179	2.7	86.3	121.3	97	42.3	2024-01-09T03:00:00	Very Unhealthy
Karachi	232	172.2	3	86	146.3	117	41	2024-01-09T02:00:00	Very Unhealthy
Karachi	232	173.9	3.3	86.7	146.3	117	42.7	2024-01-09T01:00:00	Very Unhealthy
Karachi	253	175.7	3.7	87.3	166.3	133	44.3	2024-01-09T00:00:00	Very Unhealthy
Karachi	227	177.4	4	88	141	113	46	2024-01-08T23:00:00	Very Unhealthy
Karachi	189	177.6	5.3	92.3	106.3	85	54	2024-01-08T22:00:00	Unhealthy
Karachi	171	177.8	6.7	96.7	88.8	71	62	2024-01-08T21:00:00	Unhealthy
Karachi	192	178	8	101	108.8	87	70	2024-01-08T20:00:00	Unhealthy
Karachi	126	170.4	7	114.3	56.3	45	83	2024-01-08T19:00:00	Unhealthy for sensitive groups
Karachi	163	162.8	6	127.7	81.3	65	96	2024-01-08T18:00:00	Unhealthy
Karachi	129	155.2	5	141	58	46	109	2024-01-08T17:00:00	Unhealthy for sensitive groups
Karachi	195	151.2	4.3	141	111.3	89	106.7	2024-01-08T16:00:00	Unhealthy
Karachi	229	147.1	3.7	141	143.8	115	104.3	2024-01-08T15:00:00	Very Unhealthy
Karachi	203	143	3	141	118.8	95	102	2024-01-08T14:00:00	Very Unhealthy
Karachi	179	172	3	137.3	96.3	77	92.3	2024-01-08T13:00:00	Unhealthy
Karachi	205	201	3	133.7	121.3	97	82.7	2024-01-08T12:00:00	Very Unhealthy
Karachi	177	229.9	3	130	95	76	73	2024-01-08T11:00:00	Unhealthy
Karachi	171	243.2	3.3	120.7	88.8	71	70.3	2024-01-08T10:00:00	Unhealthy
Karachi	179	256.4	3.7	111.3	96.3	77	67.7	2024-01-08T09:00:00	Unhealthy
Karachi	187	269.6	4	102	103.8	83	65	2024-01-08T08:00:00	Unhealthy
Karachi	134	263	3.3	103.3	60	48	65.3	2024-01-08T07:00:00	Unhealthy for sensitive groups
Karachi	145	256.4	2.7	104.7	65	52	65.7	2024-01-08T06:00:00	Unhealthy for sensitive groups
Karachi	131	249.8	2	106	71	47	66	2024-01-08T05:00:00	Unhealthy for sensitive groups
Karachi	155	243.2	2.3	106	73.8	59	66.3	2024-01-08T04:00:00	Unhealthy
Karachi	126	236.6	2.7	106	56.3	45	66.7	2024-01-08T03:00:00	Unhealthy for sensitive groups
Karachi	123	229.9	3	106	55	44	67	2024-01-08T02:00:00	Unhealthy for sensitive groups
Karachi	139	224.1	3.3	105.3	62.5	50	66.7	2024-01-08T01:00:00	Unhealthy for sensitive groups
Karachi	157	218.3	3.7	104.7	76.3	61	66.3	2024-01-08T00:00:00	Unhealthy
Karachi	163	212.4	4	104	81.3	65	66	2024-01-07T23:00:00	Unhealthy
Karachi	157	202.3	4.7	104.7	76	61	65	2024-01-07T22:00:00	Unhealthy
Karachi	163	192.2	5.3	105.3	81.3	65	64	2024-01-07T21:00:00	Unhealthy
Karachi	181	182.1	6	106	98.8	79	63	2024-01-07T20:00:00	Unhealthy
Karachi	160	174.7	5.3	115	78.8	63	68	2024-01-07T19:00:00	Unhealthy
Karachi	155	167.3	4.7	124	73.8	59	73	2024-01-07T18:00:00	Unhealthy
Karachi	145	159.9	4	133	65	52	78	2024-01-07T17:00:00	Unhealthy for sensitive groups
Karachi	156	163.8	3.3	135.7	74.6	59.67	77	2024-01-07T16:00:00	Unhealthy
Karachi	157	167.7	2.7	138.3	76.3	61	76	2024-01-07T15:00:00	Unhealthy
Karachi	176	171.6	2	141	93.8	75	75	2024-01-07T14:00:00	Unhealthy
Karachi	187	189.5	2.3	133	103.8	83	71.3	2024-01-07T13:00:00	Unhealthy
Karachi	224	207.4	2.7	125	138.8	111	67.7	2024-01-07T12:00:00	Very Unhealthy
Karachi	203	225.3	3	117	118.8	95	64	2024-01-07T11:00:00	Very Unhealthy
Karachi	196	228.4	3.3	107.3	112.1	89.67	58.7	2024-01-07T10:00:00	Unhealthy
Karachi	205	231.5	3.7	97.7	121.3	97	53.3	2024-01-07T09:00:00	Very Unhealthy
Karachi	181	234.6	4	88	98.8	79	48	2024-01-07T08:00:00	Unhealthy
Karachi	168	225.3	3.3	90	86.3	69	48	2024-01-07T07:00:00	Unhealthy
Karachi	171	215.9	2.7	92	88.8	71	48	2024-01-07T06:00:00	Unhealthy
Karachi	195	206.6	2	94	111.3	89	48	2024-01-07T05:00:00	Unhealthy
Karachi	200	202.3	2	94.3	116.3	93	50.3	2024-01-07T04:00:00	Unhealthy
Karachi	191	198	2	94.7	108	86	52.7	2024-01-07T03:00:00	Unhealthy
Karachi	208	193.8	2	95	123.8	99	55	2024-01-07T02:00:00	Very Unhealthy
Karachi	203	192	2.7	93	118.8	95	56.3	2024-01-07T01:00:00	Very Unhealthy
Karachi	208	190.3	3.3	91	123.8	99	57.7	2024-01-07T00:00:00	Very Unhealthy
Karachi	203	188.5	4	89	118.8	95	59	2024-01-06T23:00:00	Very Unhealthy
Karachi	197	183.3	4.7	91.7	113.8	91	59.7	2024-01-06T22:00:00	Unhealthy
Karachi	174	178	5.3	94.3	92.1	73.67	60.3	2024-01-06T21:00:00	Unhealthy
Karachi	160	172.7	6	97	78.8	63	61	2024-01-06T20:00:00	Unhealthy
Karachi	150	165.9	5.3	108	67.5	54	66.3	2024-01-06T19:00:00	Unhealthy for sensitive groups
Karachi	150	159.1	4.7	119	67.5	54	71.7	2024-01-06T18:00:00	Unhealthy for sensitive groups
Karachi	157	152.3	4	130	76.3	61	77	2024-01-06T17:00:00	Unhealthy
Karachi	165	153.7	3.7	134.3	83.8	67	76.3	2024-01-06T16:00:00	Unhealthy
Karachi	156	155	3.3	138.7	75	60	75.7	2024-01-06T15:00:00	Unhealthy
Karachi	152	156.4	3	143	71.3	57	75	2024-01-06T14:00:00	Unhealthy
Karachi	157	168.5	3	136	76.3	61	70.7	2024-01-06T13:00:00	Unhealthy
Karachi	179	180.5	3	129	96.3	77	66.3	2024-01-06T12:00:00	Unhealthy
Karachi	171	192.6	3	122	88.8	71	62	2024-01-06T11:00:00	Unhealthy
Karachi	189	197.1	3	112.7	106.3	85	55.7	2024-01-06T10:00:00	Unhealthy
Karachi	169	201.5	3	103.3	87.1	69.67	49.3	2024-01-06T09:00:00	Unhealthy
Karachi	168	206	3	94	86.3	69	43	2024-01-06T08:00:00	Unhealthy
Karachi	157	200.8	2.7	93.7	76.3	61	42.3	2024-01-06T07:00:00	Unhealthy
Karachi	155	195.5	2.3	93.3	73.8	59	41.7	2024-01-06T06:00:00	Unhealthy
Karachi	160	190.3	2	93	78.8	63	41	2024-01-06T05:00:00	Unhealthy
Karachi	163	190.8	2.3	93	81.3	65	41.7	2024-01-06T04:00:00	Unhealthy
Karachi	158	191.4	2.7	93	77.1	61.67	42.3	2024-01-06T03:00:00	Unhealthy
Karachi	157	192	3	93	76.3	61	43	2024-01-06T02:00:00	Unhealthy
Karachi	189	193.6	3.7	92.3	106.3	85	43	2024-01-06T01:00:00	Unhealthy
Karachi	237	195.1	4.3	91.7	151.3	121	43	2024-01-06T00:00:00	Very Unhealthy
Karachi	208	196.7	5	91	123.8	99	43	2024-01-05T23:00:00	Very Unhealthy
Karachi	232	191	5.3	97.3	146.3	117	48	2024-01-05T22:00:00	Very Unhealthy
Karachi	211	185.4	5.7	103.7	126.3	101	53	2024-01-05T21:00:00	Very Unhealthy
Karachi	227	179.7	6	110	141	113	58	2024-01-05T20:00:00	Very Unhealthy
Karachi	176	169	5.7	121.7	93.8	75	71.7	2024-01-05T19:00:00	Unhealthy
Karachi	173	158.4	5.3	133.3	91.3	73	85.3	2024-01-05T18:00:00	Unhealthy
Karachi	176	147.7	5	145	93.8	75	99	2024-01-05T17:00:00	Unhealthy
Karachi	160	142.6	4.7	145.3	78.8	63	99.3	2024-01-05T16:00:00	Unhealthy
Karachi	168	137.5	4.3	145.7	86.3	69	99.7	2024-01-05T15:00:00	Unhealthy
Karachi	159	132.5	4	146	78	62	100	2024-01-05T14:00:00	Unhealthy
Karachi	189	145.5	3.7	137.7	106.3	85	85.3	2024-01-05T13:00:00	Unhealthy
Karachi	205	158.5	3.3	129.3	121.3	97	70.7	2024-01-05T12:00:00	Very Unhealthy
Karachi	227	171.6	3	121	141.3	113	56	2024-01-05T11:00:00	Very Unhealthy
Karachi	229	177.2	3.3	108.7	143.8	115	47.7	2024-01-05T10:00:00	Very Unhealthy
Karachi	224	182.9	3.7	96.3	138.8	111	39.3	2024-01-05T09:00:00	Very Unhealthy
Karachi	223	188.5	4	84	138	110	31	2024-01-05T08:00:00	Very Unhealthy
Karachi	235	183.4	3.3	86.3	148.8	119	31	2024-01-05T07:00:00	Very Unhealthy
Karachi	229	178.4	2.7	88.7	143.8	115	31	2024-01-05T06:00:00	Very Unhealthy
Karachi	232	173.3	2	91	146.3	117	31	2024-01-05T05:00:00	Very Unhealthy
Karachi	248	173.9	2.3	92.7	161.3	129	31.7	2024-01-05T04:00:00	Very Unhealthy
Karachi	264	174.5	2.7	94.3	176.3	141	32.3	2024-01-05T03:00:00	Very Unhealthy
Karachi	242	175.1	3	96	156	125	33	2024-01-05T02:00:00	Very Unhealthy
Karachi	151	175.9	3.7	96	188.8	151	35.3	2024-01-05T01:00:00	Unhealthy
Karachi	155	176.6	4.3	96	193.8	155	37.7	2024-01-05T00:00:00	Unhealthy
Karachi	261	177.4	5	96	173.8	139	40	2024-01-04T23:00:00	Very Unhealthy
Karachi	151	169.8	5.3	101.3	188.8	151	43	2024-01-04T22:00:00	Unhealthy
Karachi	153	162.2	5.7	106.7	191.3	153	46	2024-01-04T21:00:00	Unhealthy
Karachi	274	154.7	6	112	186	149	49	2024-01-04T20:00:00	Very Unhealthy
Karachi	229	145.5	5.3	123	143.8	115	56.3	2024-01-04T19:00:00	Very Unhealthy
Karachi	184	136.4	4.7	134	101.3	81	63.7	2024-01-04T18:00:00	Unhealthy
Karachi	192	127.2	4	145	108.8	87	71	2024-01-04T17:00:00	Unhealthy
Karachi	237	125.1	3.7	147.3	151.3	121	70.7	2024-01-04T16:00:00	Very Unhealthy
Karachi	240	122.9	3.3	149.7	153.8	123	70.3	2024-01-04T15:00:00	Very Unhealthy
Karachi	90	120.8	3	152	38	23	70	2024-01-04T14:00:00	Moderate
Karachi	213	130.5	3	141	128.8	103	64	2024-01-04T13:00:00	Very Unhealthy
Karachi	221	140.3	3	130	136.3	109	58	2024-01-04T12:00:00	Very Unhealthy
Karachi	213	150	3	119	128.8	103	52	2024-01-04T11:00:00	Very Unhealthy
Karachi	256	148.2	3.3	107.3	168.8	135	43.3	2024-01-04T10:00:00	Very Unhealthy
Karachi	203	146.5	3.7	95.7	118.8	95	34.7	2024-01-04T09:00:00	Very Unhealthy
Karachi	110	144.7	4	84	61	39	26	2024-01-04T08:00:00	Unhealthy for sensitive groups
Karachi	179	134.8	3.3	84.3	96.3	77	24.3	2024-01-04T07:00:00	Unhealthy
Karachi	171	124.9	2.7	84.7	88.8	71	22.7	2024-01-04T06:00:00	Unhealthy
Karachi	157	115	2	85	76.3	61	21	2024-01-04T05:00:00	Unhealthy
Karachi	168	113	2.3	84.7	86.3	69	22	2024-01-04T04:00:00	Unhealthy
Karachi	176	111.1	2.7	84.3	93.8	75	23	2024-01-04T03:00:00	Unhealthy
Karachi	192	109.1	3	84	108.8	87	24	2024-01-04T02:00:00	Unhealthy
Karachi	175	115.7	4	83.7	93	74	28.7	2024-01-04T01:00:00	Unhealthy
Karachi	200	122.4	5	83.3	116.3	93	33.3	2024-01-04T00:00:00	Unhealthy
Karachi	232	129	6	83	146.3	117	38	2024-01-03T23:00:00	Very Unhealthy
Karachi	242	129.2	6	89.7	156.3	125	43	2024-01-03T22:00:00	Very Unhealthy
Karachi	181	129.4	6	96.3	98.8	79	48	2024-01-03T21:00:00	Unhealthy
Karachi	187	129.6	6	103	103.8	83	53	2024-01-03T20:00:00	Unhealthy
Karachi	179	128	5.3	116.7	96	77	65.7	2024-01-03T19:00:00	Unhealthy
Karachi	173	126.4	4.7	130.3	91.3	73	78.3	2024-01-03T18:00:00	Unhealthy
Karachi	173	124.9	4	144	91.3	73	91	2024-01-03T17:00:00	Unhealthy
Karachi	173	124.1	3.7	146.7	91.3	73	91.7	2024-01-03T16:00:00	Unhealthy
Karachi	197	123.3	3.3	149.3	113.8	91	92.3	2024-01-03T15:00:00	Unhealthy
Karachi	258	122.6	3	152	171.3	137	93	2024-01-03T14:00:00	Very Unhealthy
Karachi	208	130.3	3	141.7	124	99	86	2024-01-03T13:00:00	Very Unhealthy
Karachi	258	138.1	3	131.3	171.3	137	79	2024-01-03T12:00:00	Very Unhealthy
Karachi	232	145.9	3	121	146.3	117	72	2024-01-03T11:00:00	Very Unhealthy
Karachi	242	163.2	3.7	109.7	156.3	125	65.3	2024-01-03T10:00:00	Very Unhealthy
Karachi	208	180.5	4.3	98.3	123.8	99	58.7	2024-01-03T09:00:00	Very Unhealthy
Karachi	195	197.8	5	87	111.3	89	52	2024-01-03T08:00:00	Unhealthy
Karachi	192	189.3	3.7	88.3	108.8	87	50.3	2024-01-03T07:00:00	Unhealthy
Karachi	192	180.7	2.3	89.7	109	87	48.7	2024-01-03T06:00:00	Unhealthy
Karachi	227	172.2	1	91	141.3	113	47	2024-01-03T05:00:00	Very Unhealthy
Karachi	264	167.7	1.3	91	176.3	141	46.3	2024-01-03T04:00:00	Very Unhealthy
Karachi	258	163.2	1.7	91	171.3	137	45.7	2024-01-03T03:00:00	Very Unhealthy
Karachi	253	158.7	2	91	166.3	133	45	2024-01-03T02:00:00	Very Unhealthy
Karachi	235	159.3	2.3	95	148.8	119	47.7	2024-01-03T01:00:00	Very Unhealthy
Karachi	246	159.9	2.7	99	160	128	50.3	2024-01-03T00:00:00	Very Unhealthy
Karachi	200	160.5	3	103	116.3	93	53	2024-01-02T23:00:00	Unhealthy
Karachi	189	163.4	4.3	106	106.3	85	57.3	2024-01-02T22:00:00	Unhealthy
Karachi	189	166.3	5.7	109	106.3	85	61.7	2024-01-02T21:00:00	Unhealthy
Karachi	179	169.2	7	112	96.3	77	66	2024-01-02T20:00:00	Unhealthy
Karachi	179	164.4	6.3	127.7	96.3	77	82	2024-01-02T19:00:00	Unhealthy
Karachi	168	159.5	5.7	143.3	86.3	69	98	2024-01-02T18:00:00	Unhealthy
Karachi	163	154.7	5	159	81.3	65	114	2024-01-02T17:00:00	Unhealthy
Karachi	171	159.7	4.3	161.7	88.8	71	112	2024-01-02T16:00:00	Unhealthy
Karachi	171	164.8	3.7	164.3	88.8	71	110	2024-01-02T15:00:00	Unhealthy
Karachi	189	169.8	3	167	106.3	85	108	2024-01-02T14:00:00	Unhealthy
Karachi	208	188.7	3	158	123.8	99	99.3	2024-01-02T13:00:00	Very Unhealthy
Karachi	188	207.6	3	149	105	84	90.7	2024-01-02T12:00:00	Unhealthy
Karachi	208	226.4	3	140	123.8	99	82	2024-01-02T11:00:00	Very Unhealthy
Karachi	266	236.4	3.7	124.3	178.8	143	75.3	2024-01-02T10:00:00	Very Unhealthy
Karachi	256	246.3	4.3	108.7	168.8	135	68.7	2024-01-02T09:00:00	Very Unhealthy
Karachi	250	256.2	5	93	163.8	131	62	2024-01-02T08:00:00	Very Unhealthy
Karachi	160	248	4	95.7	200	160	62.3	2024-01-02T07:00:00	Unhealthy
Karachi	244	239.9	3	98.3	158	126	62.7	2024-01-02T06:00:00	Very Unhealthy
Karachi	179	231.7	2	101	223.8	179	63	2024-01-02T05:00:00	Unhealthy
Karachi	231	229.5	2.3	103	288.8	231	63.3	2024-01-02T04:00:00	Very Unhealthy
Karachi	231	227.4	2.7	105	288.8	231	63.7	2024-01-02T03:00:00	Very Unhealthy
Karachi	160	225.3	3	107	200	160	64	2024-01-02T02:00:00	Unhealthy
Karachi	250	222.2	3.7	105.7	163.8	131	62	2024-01-02T01:00:00	Very Unhealthy
Karachi	186	219	4.3	104.3	233	186	60	2024-01-02T00:00:00	Unhealthy
Karachi	211	215.9	5	103	126.3	101	58	2024-01-01T23:00:00	Very Unhealthy
Karachi	205	205	5.3	105	121.3	97	56.7	2024-01-01T22:00:00	Very Unhealthy
Karachi	163	194.1	5.7	107	81.3	65	55.3	2024-01-01T21:00:00	Unhealthy
Karachi	184	183.3	6	109	101.3	81	54	2024-01-01T20:00:00	Unhealthy
Karachi	148	171.6	5.3	120.7	66.3	53	63	2024-01-01T19:00:00	Unhealthy for sensitive groups
Karachi	155	159.9	4.7	132.3	73.8	59	72	2024-01-01T18:00:00	Unhealthy
Karachi	150	148.2	4	144	68	54	81	2024-01-01T17:00:00	Unhealthy for sensitive groups
Karachi	155	151.5	3.7	147	73.8	59	82.3	2024-01-01T16:00:00	Unhealthy
Karachi	157	154.8	3.3	150	76.3	61	83.7	2024-01-01T15:00:00	Unhealthy
Karachi	168	158.2	3	153	86.3	69	85	2024-01-01T14:00:00	Unhealthy
Karachi	205	173.5	3	147.3	121.3	97	81.7	2024-01-01T13:00:00	Very Unhealthy
Karachi	224	188.9	3	141.7	138.8	111	78.3	2024-01-01T12:00:00	Very Unhealthy
Karachi	201	204.3	3	136	118	94	75	2024-01-01T11:00:00	Very Unhealthy
Karachi	227	208.5	3.3	122	141.3	113	69.7	2024-01-01T10:00:00	Very Unhealthy
Karachi	203	212.8	3.7	108	118.8	95	64.3	2024-01-01T09:00:00	Very Unhealthy
Karachi	176	217.1	4	94	93.8	75	59	2024-01-01T08:00:00	Unhealthy
Karachi	197	209.9	3.3	94	113.8	91	59.3	2024-01-01T07:00:00	Unhealthy
Karachi	213	202.7	2.7	94	128.8	103	59.7	2024-01-01T06:00:00	Very Unhealthy
Karachi	193	195.5	2	94	110	88	60	2024-01-01T05:00:00	Unhealthy
Karachi	205	191.4	2.3	94.3	121.3	97	60.7	2024-01-01T04:00:00	Very Unhealthy
Karachi	240	187.3	2.7	94.7	153.8	123	61.3	2024-01-01T03:00:00	Very Unhealthy
Karachi	224	183.3	3	95	138.8	111	62	2024-01-01T02:00:00	Very Unhealthy
Karachi	197	180.3	3.7	94	113.8	91	62	2024-01-01T01:00:00	Unhealthy
Karachi	205	177.4	4.3	93	121.3	97	62	2024-01-01T00:00:00	Very Unhealthy
Karachi	164	97.7	4	114	83	66	40.3	2024-02-28T19:00:00	Unhealthy
Karachi	115	92.6	3	126	51.3	41	46.7	2024-02-28T18:00:00	Unhealthy for sensitive groups
Karachi	107	87.5	2	138	47.5	38	53	2024-02-28T17:00:00	Unhealthy for sensitive groups
Karachi	100	87.9	2	140	43.8	35	52	2024-02-28T16:00:00	Moderate
Karachi	107	88.3	2	142	47.5	38	51	2024-02-28T15:00:00	Unhealthy for sensitive groups
Karachi	100	88.7	2	144	44	35	50	2024-02-28T14:00:00	Moderate
Karachi	107	93.4	2	138	47.5	38	49.7	2024-02-28T13:00:00	Unhealthy for sensitive groups
Karachi	95	98	2	132	41.3	33	49.3	2024-02-28T12:00:00	Moderate
Karachi	107	102.7	2	126	47.5	38	49	2024-02-28T11:00:00	Unhealthy for sensitive groups
Karachi	131	106.6	2.3	114	58.8	47	44	2024-02-28T10:00:00	Unhealthy for sensitive groups
Karachi	112	110.5	2.7	102	50	40	39	2024-02-28T09:00:00	Unhealthy for sensitive groups
Karachi	93	114.4	3	90	40	32	34	2024-02-28T08:00:00	Moderate
Karachi	112	110.7	2.7	92.3	50	40	33.7	2024-02-28T07:00:00	Unhealthy for sensitive groups
Karachi	82	107	2.3	94.7	33.8	27	33.3	2024-02-28T06:00:00	Moderate
Karachi	87	103.3	2	97	36.3	29	33	2024-02-28T05:00:00	Moderate
Karachi	100	101.5	2	98.3	43.8	35	32.7	2024-02-28T04:00:00	Moderate
Karachi	112	99.8	2	99.7	50	40	32.3	2024-02-28T03:00:00	Unhealthy for sensitive groups
Karachi	100	98	2	101	43.8	35	32	2024-02-28T02:00:00	Moderate
Karachi	112	99	2.7	99.3	50	40	33	2024-02-28T01:00:00	Unhealthy for sensitive groups
Karachi	123	100	3.3	97.7	55	44	34	2024-02-28T00:00:00	Unhealthy for sensitive groups
Karachi	123	101	4	96	55	44	35	2024-02-27T23:00:00	Unhealthy for sensitive groups
Karachi	104	100.4	4	99	46.3	37	37	2024-02-27T22:00:00	Unhealthy for sensitive groups
Karachi	126	99.8	4	102	56.3	45	39	2024-02-27T21:00:00	Unhealthy for sensitive groups
Karachi	118	99.2	4	105	52.5	42	41	2024-02-27T20:00:00	Unhealthy for sensitive groups
Karachi	129	96.1	3.3	113.7	58	46	44.3	2024-02-27T19:00:00	Unhealthy for sensitive groups
Karachi	89	93	2.7	122.3	37.5	30	47.7	2024-02-27T18:00:00	Moderate
Karachi	85	89.9	2	131	35	28	51	2024-02-27T17:00:00	Moderate
Karachi	80	92.6	2	132.3	32.5	26	51.7	2024-02-27T16:00:00	Moderate
Karachi	98	95.3	2	133.7	42.5	34	52.3	2024-02-27T15:00:00	Moderate
Karachi	98	98	2	135	42.5	34	53	2024-02-27T14:00:00	Moderate
Karachi	102	101.4	2	127.7	45	36	54	2024-02-27T13:00:00	Unhealthy for sensitive groups
Karachi	121	104.7	2	120.3	54.2	43.33	55	2024-02-27T12:00:00	Unhealthy for sensitive groups
Karachi	134	108	2	113	60	48	56	2024-02-27T11:00:00	Unhealthy for sensitive groups
Karachi	93	106.2	2.3	103.7	40	32	51	2024-02-27T10:00:00	Moderate
Karachi	98	104.5	2.7	94.3	42.5	34	46	2024-02-27T09:00:00	Moderate
Karachi	72	102.7	3	85	27.5	22	41	2024-02-27T08:00:00	Moderate
Karachi	72	99.4	2.7	87.7	27.5	22	39.7	2024-02-27T07:00:00	Moderate
Karachi	65	96.1	2.3	90.3	23.8	19	38.3	2024-02-27T06:00:00	Moderate
Karachi	72	92.8	2	93	27.5	22	37	2024-02-27T05:00:00	Moderate
Karachi	74	92.8	2	93.3	28.8	23	35.3	2024-02-27T04:00:00	Moderate
Karachi	107	92.8	2	93.7	47.5	38	33.7	2024-02-27T03:00:00	Unhealthy for sensitive groups
Karachi	112	92.8	2	94	50	40	32	2024-02-27T02:00:00	Unhealthy for sensitive groups
Karachi	128	97.1	2.3	96	57.1	45.67	33.7	2024-02-27T01:00:00	Unhealthy for sensitive groups
Karachi	165	101.4	2.7	98	83.8	67	35.3	2024-02-27T00:00:00	Unhealthy
Karachi	152	105.6	3	100	71.3	57	37	2024-02-26T23:00:00	Unhealthy
Karachi	145	100.4	3.3	102.7	65	52	35.7	2024-02-26T22:00:00	Unhealthy for sensitive groups
Karachi	145	95.1	3.7	105.3	65	52	34.3	2024-02-26T21:00:00	Unhealthy for sensitive groups
Karachi	112	89.9	4	108	50	40	33	2024-02-26T20:00:00	Unhealthy for sensitive groups
Karachi	93	80.5	3.3	111	40	32	32.3	2024-02-26T19:00:00	Moderate
Karachi	112	71.2	2.7	114	50	40	31.7	2024-02-26T18:00:00	Unhealthy for sensitive groups
Karachi	80	61.9	2	117	32.5	26	31	2024-02-26T17:00:00	Moderate
Karachi	78	62.8	1.7	121.3	31.3	25	31	2024-02-26T16:00:00	Moderate
Karachi	85	63.8	1.3	125.7	35	28	31	2024-02-26T15:00:00	Moderate
Karachi	78	64.8	1	130	31.3	25	31	2024-02-26T14:00:00	Moderate
Karachi	72	70.8	1.3	127.7	27.5	22	33.3	2024-02-26T13:00:00	Moderate
Karachi	78	76.8	1.7	125.3	31	25	35.7	2024-02-26T12:00:00	Moderate
Karachi	72	82.9	2	123	28	22	38	2024-02-26T11:00:00	Moderate
Karachi	87	86.4	2.3	115.7	36	29	33.7	2024-02-26T10:00:00	Moderate
Karachi	76	89.9	2.7	108.3	50.7	24	29.3	2024-02-26T09:00:00	Moderate
Karachi	78	93.4	3	101	62	25	25	2024-02-26T08:00:00	Moderate
Karachi	77	92.8	2.3	100.3	58	24.33	23	2024-02-26T07:00:00	Moderate
Karachi	75	92.2	1.7	99.7	54	23.67	21	2024-02-26T06:00:00	Moderate
Karachi	74	91.6	1	99	50	23	19	2024-02-26T05:00:00	Moderate
Karachi	70	87.3	1.7	97.3	46	21.33	20.7	2024-02-26T04:00:00	Moderate
Karachi	67	83.1	2.3	95.7	42	19.67	22.3	2024-02-26T03:00:00	Moderate
Karachi	63	78.8	3	94	38	18	24	2024-02-26T02:00:00	Moderate
Karachi	63	81.9	3.7	90.7	38	18	23.7	2024-02-26T01:00:00	Moderate
Karachi	63	85	4.3	87.3	38	18	23.3	2024-02-26T00:00:00	Moderate
Karachi	63	88.1	5	84	38	18	23	2024-02-25T23:00:00	Moderate
Karachi	67	84.8	4.7	88	41.7	20	22	2024-02-25T22:00:00	Moderate
Karachi	72	81.5	4.3	92	45.3	22	21	2024-02-25T21:00:00	Moderate
Karachi	76	78.2	4	96	49	24	20	2024-02-25T20:00:00	Moderate
Karachi	72	74.7	3.3	106.7	53	22	26.3	2024-02-25T19:00:00	Moderate
Karachi	67	71.2	2.7	117.3	57	20	32.7	2024-02-25T18:00:00	Moderate
Karachi	63	67.7	2	128	61	18	39	2024-02-25T17:00:00	Moderate
Karachi	62	69.4	2	130	55.7	16.67	38.7	2024-02-25T16:00:00	Moderate
Karachi	65	71.2	2	132	50.3	15.33	38.3	2024-02-25T15:00:00	Moderate
Karachi	68	73	2	134	45	14	38	2024-02-25T14:00:00	Moderate
Karachi	59	78.6	2.3	127	45.7	15.67	34.7	2024-02-25T13:00:00	Moderate
Karachi	62	84.2	2.7	120	46.3	17.33	31.3	2024-02-25T12:00:00	Moderate
Karachi	65	89.9	3	113	47	19	28	2024-02-25T11:00:00	Moderate
Karachi	75	103.3	4	95.7	53.3	23.67	23.3	2024-02-25T10:00:00	Moderate
Karachi	85	116.7	5	78.3	59.7	28.33	18.7	2024-02-25T09:00:00	Moderate
Karachi	95	130.1	6	61	66	33	14	2024-02-25T08:00:00	Moderate
Karachi	95	141	8.3	52	65	33	16.7	2024-02-25T07:00:00	Moderate
Karachi	95	151.9	10.7	43	64	33	19.3	2024-02-25T06:00:00	Moderate
Karachi	95	162.8	13	34	63	33	22	2024-02-25T05:00:00	Moderate
Karachi	93	164.4	14.7	39.3	61	32	28.7	2024-02-25T04:00:00	Moderate
Karachi	91	165.9	16.3	44.7	59	31	35.3	2024-02-25T03:00:00	Moderate
Karachi	89	167.5	18	50	57	30	42	2024-02-25T02:00:00	Moderate
Karachi	82	156.8	18.3	57	57	26.67	45	2024-02-25T01:00:00	Moderate
Karachi	74	146.1	18.7	64	57	23.33	48	2024-02-25T00:00:00	Moderate
Karachi	67	135.4	19	71	57	20	51	2024-02-24T23:00:00	Moderate
Karachi	69	129.2	18	78	59.3	21	51.3	2024-02-24T22:00:00	Moderate
Karachi	72	122.9	17	85	61.7	22	51.7	2024-02-24T21:00:00	Moderate
Karachi	74	116.7	16	92	64	23	52	2024-02-24T20:00:00	Moderate
Karachi	68	99.8	12	108.3	63.3	20.33	54	2024-02-24T19:00:00	Moderate
Karachi	62	82.9	8	124.7	62.7	17.67	56	2024-02-24T18:00:00	Moderate
Karachi	76	65.9	4	141	62	15	58	2024-02-24T17:00:00	Moderate
Karachi	71	63.8	3.3	137	67.3	15.33	57	2024-02-24T16:00:00	Moderate
Karachi	66	61.7	2.7	133	72.7	15.67	56	2024-02-24T15:00:00	Moderate
Karachi	62	59.5	2	129	78	16	55	2024-02-24T14:00:00	Moderate
Karachi	64	66.3	3.3	124	81.3	17	58	2024-02-24T13:00:00	Moderate
Karachi	65	73.1	4.7	119	84.7	18	61	2024-02-24T12:00:00	Moderate
Karachi	67	80	6	114	88	19	64	2024-02-24T11:00:00	Moderate
Karachi	68	87.5	8	97	77.3	20.33	49	2024-02-24T10:00:00	Moderate
Karachi	71	95.1	10	80	66.7	21.67	34	2024-02-24T09:00:00	Moderate
Karachi	74	102.7	12	63	56	23	19	2024-02-24T08:00:00	Moderate
Karachi	70	95.7	10.7	67	55.7	21.33	19.3	2024-02-24T07:00:00	Moderate
Karachi	67	88.7	9.3	71	55.3	19.67	19.7	2024-02-24T06:00:00	Moderate
Karachi	63	81.7	8	75	55	18	20	2024-02-24T05:00:00	Moderate
Karachi	64	91.6	10.7	71.7	54	18.67	23.7	2024-02-24T04:00:00	Moderate
Karachi	66	101.5	13.3	68.3	53	19.33	27.3	2024-02-24T03:00:00	Moderate
Karachi	67	111.5	16	65	52	20	31	2024-02-24T02:00:00	Moderate
Karachi	68	114.2	16.7	67.7	56	20.33	33.3	2024-02-24T01:00:00	Moderate
Karachi	69	116.9	17.3	70.3	60	20.67	35.7	2024-02-24T00:00:00	Moderate
Karachi	69	119.6	18	73	64	21	38	2024-02-23T23:00:00	Moderate
Karachi	72	120.8	17.3	83.3	71.7	22	44	2024-02-23T22:00:00	Moderate
Karachi	74	122	16.7	93.7	79.3	23	50	2024-02-23T21:00:00	Moderate
Karachi	76	123.1	16	104	87	24	56	2024-02-23T20:00:00	Moderate
Karachi	72	111.5	12.3	127.3	87.3	22.33	66.3	2024-02-23T19:00:00	Moderate
Karachi	88	99.8	8.7	150.7	87.7	20.67	76.7	2024-02-23T18:00:00	Moderate
Karachi	104	88.1	5	174	88	19	87	2024-02-23T17:00:00	Unhealthy for sensitive groups
Karachi	103	87.3	5	170.3	88.7	20	99.3	2024-02-23T16:00:00	Unhealthy for sensitive groups
Karachi	102	86.6	5	166.7	89.3	21	111.7	2024-02-23T15:00:00	Unhealthy for sensitive groups
Karachi	101	85.8	5	163	90	22	124	2024-02-23T14:00:00	Unhealthy for sensitive groups
Karachi	82	90.3	5.7	146	99	26	127.3	2024-02-23T13:00:00	Moderate
Karachi	89	94.7	6.3	129	108	30	130.7	2024-02-23T12:00:00	Moderate
Karachi	98	99.2	7	112	117	34	134	2024-02-23T11:00:00	Moderate
Karachi	103	111.1	7.3	89	105.3	36.67	96.3	2024-02-23T10:00:00	Unhealthy for sensitive groups
Karachi	111	122.9	7.7	66	93.7	39.33	58.7	2024-02-23T09:00:00	Unhealthy for sensitive groups
Karachi	118	134.8	8	43	82	42	21	2024-02-23T08:00:00	Unhealthy for sensitive groups
Karachi	114	135.2	9.3	43.3	84.7	40.67	21.7	2024-02-23T07:00:00	Unhealthy for sensitive groups
Karachi	111	135.6	10.7	43.7	87.3	39.33	22.3	2024-02-23T06:00:00	Unhealthy for sensitive groups
Karachi	107	136	12	44	90	38	23	2024-02-23T05:00:00	Unhealthy for sensitive groups
Karachi	108	130.9	10	48.7	85.3	38.33	22.3	2024-02-23T04:00:00	Unhealthy for sensitive groups
Karachi	109	125.9	8	53.3	80.7	38.67	21.7	2024-02-23T03:00:00	Unhealthy for sensitive groups
Karachi	110	120.8	6	58	76	39	21	2024-02-23T02:00:00	Unhealthy for sensitive groups
Karachi	89	121.4	6	61.7	37.5	30	21.7	2024-02-23T01:00:00	Moderate
Karachi	89	122	6	65.3	37.5	30	22.3	2024-02-23T00:00:00	Moderate
Karachi	89	122.6	6	69	37.5	30	23	2024-02-22T23:00:00	Moderate
Karachi	93	114.2	6.3	73.7	40	32	24.7	2024-02-22T22:00:00	Moderate
Karachi	89	105.8	6.7	78.3	38	30	26.3	2024-02-22T21:00:00	Moderate
Karachi	61	97.5	7	83	21.3	17	28	2024-02-22T20:00:00	Moderate
Karachi	67	86.6	5.3	96.3	25	20	32	2024-02-22T19:00:00	Moderate
Karachi	65	75.7	3.7	109.7	23.8	19	36	2024-02-22T18:00:00	Moderate
Karachi	54	64.8	2	123	13.8	11	40	2024-02-22T17:00:00	Moderate
Karachi	52	61.5	1.7	121.3	15	12	38	2024-02-22T16:00:00	Moderate
Karachi	61	58.2	1.3	119.7	21	17	36	2024-02-22T15:00:00	Moderate
Karachi	65	54.9	1	118	23.8	19	34	2024-02-22T14:00:00	Moderate
Karachi	74	56.6	1.3	112.7	28.8	23	36	2024-02-22T13:00:00	Moderate
Karachi	134	58.4	1.7	107.3	60	48	38	2024-02-22T12:00:00	Unhealthy for sensitive groups
Karachi	184	60.1	2	102	101.3	81	40	2024-02-22T11:00:00	Unhealthy
Karachi	142	66.9	3	91.7	63.8	51	32	2024-02-22T10:00:00	Unhealthy for sensitive groups
Karachi	183	73.7	4	81.3	100	80	24	2024-02-22T09:00:00	Unhealthy
Karachi	157	80.5	5	71	76.3	61	16	2024-02-22T08:00:00	Unhealthy
Karachi	150	78.4	5.7	72	67.5	54	16.3	2024-02-22T07:00:00	Unhealthy for sensitive groups
Karachi	137	76.3	6.3	73	61.3	49	16.7	2024-02-22T06:00:00	Unhealthy for sensitive groups
Karachi	107	74.1	7	74	47.5	38	17	2024-02-22T05:00:00	Unhealthy for sensitive groups
Karachi	107	80.9	8.7	74.3	47.5	38	18	2024-02-22T04:00:00	Unhealthy for sensitive groups
Karachi	74	87.7	10.3	74.7	28.8	23	19	2024-02-22T03:00:00	Moderate
Karachi	107	94.5	12	75	48	38	20	2024-02-22T02:00:00	Unhealthy for sensitive groups
Karachi	89	95.7	12.3	78	37.5	30	21.7	2024-02-22T01:00:00	Moderate
Karachi	95	96.9	12.7	81	41.3	33	23.3	2024-02-22T00:00:00	Moderate
Karachi	69	98	13	84	26.3	21	25	2024-02-21T23:00:00	Moderate
Karachi	61	94.9	12.7	87.3	21.3	17	26.3	2024-02-21T22:00:00	Moderate
Karachi	69	91.8	12.3	90.7	26	21	27.7	2024-02-21T21:00:00	Moderate
Karachi	69	88.7	12	94	26.3	21	29	2024-02-21T20:00:00	Moderate
Karachi	65	80.9	9.3	103.7	23.8	19	32	2024-02-21T19:00:00	Moderate
Karachi	78	73.1	6.7	113.3	31.3	25	35	2024-02-21T18:00:00	Moderate
Karachi	69	65.4	4	123	26.3	21	38	2024-02-21T17:00:00	Moderate
Karachi	67	67.5	3.7	130	25	20	40.3	2024-02-21T16:00:00	Moderate
Karachi	71	69.6	3.3	137	21.3	17	42.7	2024-02-21T15:00:00	Moderate
Karachi	80	71.8	3	144	25	20	45	2024-02-21T14:00:00	Moderate
Karachi	93	76.6	4.3	139.3	40	32	51.3	2024-02-21T13:00:00	Moderate
Karachi	85	81.5	5.7	134.7	35	28	57.7	2024-02-21T12:00:00	Moderate
Karachi	69	86.4	7	130	26.3	21	64	2024-02-21T11:00:00	Moderate
Karachi	110	88.9	8.3	115.3	48.8	39	49.7	2024-02-21T10:00:00	Unhealthy for sensitive groups
Karachi	118	91.4	9.7	100.7	52.5	42	35.3	2024-02-21T09:00:00	Unhealthy for sensitive groups
Karachi	110	94	11	86	49	39	21	2024-02-21T08:00:00	Unhealthy for sensitive groups
Karachi	67	85.6	8.7	91.3	25	20	20.3	2024-02-21T07:00:00	Moderate
Karachi	74	77.2	6.3	96.7	28.8	23	19.7	2024-02-21T06:00:00	Moderate
Karachi	80	68.9	4	102	32.5	26	19	2024-02-21T05:00:00	Moderate
Karachi	74	69.8	5	96	28.8	23	18.7	2024-02-21T04:00:00	Moderate
Karachi	89	70.8	6	90	37.5	30	18.3	2024-02-21T03:00:00	Moderate
Karachi	100	71.8	7	84	43.8	35	18	2024-02-21T02:00:00	Moderate
Karachi	89	75.3	8	81.7	38	30	19.3	2024-02-21T01:00:00	Moderate
Karachi	110	78.8	9	79.3	48.8	39	20.7	2024-02-21T00:00:00	Unhealthy for sensitive groups
Karachi	129	82.3	10	77	57.5	46	22	2024-02-20T23:00:00	Unhealthy for sensitive groups
Karachi	67	81.5	10	81.3	25	20	23.7	2024-02-20T22:00:00	Moderate
Karachi	125	80.7	10	85.7	55.8	44.67	25.3	2024-02-20T21:00:00	Unhealthy for sensitive groups
Karachi	123	80	10	90	55	44	27	2024-02-20T20:00:00	Unhealthy for sensitive groups
Karachi	67	74.1	8	102.3	25	20	30.3	2024-02-20T19:00:00	Moderate
Karachi	80	68.3	6	114.7	45	26	33.7	2024-02-20T18:00:00	Moderate
Karachi	61	62.4	4	127	40	17	37	2024-02-20T17:00:00	Moderate
Karachi	65	62.8	3.3	132.3	21.3	17	38	2024-02-20T16:00:00	Moderate
Karachi	72	63.2	2.7	137.7	21.3	17	39	2024-02-20T15:00:00	Moderate
Karachi	79	63.6	2	143	39	15	40	2024-02-20T14:00:00	Moderate
Karachi	71	68.1	3.7	136.7	22.5	18	47.7	2024-02-20T13:00:00	Moderate
Karachi	63	72.6	5.3	130.3	17.5	14	55.3	2024-02-20T12:00:00	Moderate
Karachi	76	77	7	124	30	24	63	2024-02-20T11:00:00	Moderate
Karachi	82	77.8	8	111	33.8	27	51.3	2024-02-20T10:00:00	Moderate
Karachi	110	78.6	9	98	48.8	39	39.7	2024-02-20T09:00:00	Unhealthy for sensitive groups
Karachi	80	79.4	10	85	32.5	26	28	2024-02-20T08:00:00	Moderate
Karachi	110	76.8	9	81.7	49	39	24.7	2024-02-20T07:00:00	Unhealthy for sensitive groups
Karachi	89	74.3	8	78.3	37.5	30	21.3	2024-02-20T06:00:00	Moderate
Karachi	91	71.8	7	75	38.8	31	18	2024-02-20T05:00:00	Moderate
Karachi	82	73.7	7.3	74.3	33.8	27	17	2024-02-20T04:00:00	Moderate
Karachi	95	75.7	7.7	73.7	41.3	33	16	2024-02-20T03:00:00	Moderate
Karachi	82	77.6	8	73	34	27	15	2024-02-20T02:00:00	Moderate
Karachi	95	78.2	8	75.3	41.3	33	15.7	2024-02-20T01:00:00	Moderate
Karachi	85	78.8	8	77.7	35	28	16.3	2024-02-20T00:00:00	Moderate
Karachi	76	79.4	8	80	30	24	17	2024-02-19T23:00:00	Moderate
Karachi	74	80.3	8.3	81.3	28.8	23	19	2024-02-19T22:00:00	Moderate
Karachi	76	81.3	8.7	82.7	30	24	21	2024-02-19T21:00:00	Moderate
Karachi	72	82.3	9	84	51	22	23	2024-02-19T20:00:00	Moderate
Karachi	82	75.9	7.3	92.7	33.8	27	26	2024-02-19T19:00:00	Moderate
Karachi	76	69.4	5.7	101.3	30	24	29	2024-02-19T18:00:00	Moderate
Karachi	80	63	4	110	32.5	26	32	2024-02-19T17:00:00	Moderate
Karachi	91	63	3.3	114	38.8	31	30.7	2024-02-19T16:00:00	Moderate
Karachi	80	63	2.7	118	32.5	26	29.3	2024-02-19T15:00:00	Moderate
Karachi	74	63	2	122	28.8	23	28	2024-02-19T14:00:00	Moderate
Karachi	80	65	2.3	117.7	33	26	29	2024-02-19T13:00:00	Moderate
Karachi	82	66.9	2.7	113.3	33.8	27	30	2024-02-19T12:00:00	Moderate
Karachi	100	68.9	3	109	43.8	35	31	2024-02-19T11:00:00	Moderate
Karachi	85	73.9	4.7	99	35	28	27.3	2024-02-19T10:00:00	Moderate
Karachi	82	79	6.3	89	33.8	27	23.7	2024-02-19T09:00:00	Moderate
Karachi	72	84	8	79	27.5	22	20	2024-02-19T08:00:00	Moderate
Karachi	82	79.8	6.7	81	34	27	18.7	2024-02-19T07:00:00	Moderate
Karachi	89	75.5	5.3	83	37.5	30	17.3	2024-02-19T06:00:00	Moderate
Karachi	82	71.2	4	85	33.8	27	16	2024-02-19T05:00:00	Moderate
Karachi	82	73.7	4.3	86.3	33.8	27	16	2024-02-19T04:00:00	Moderate
Karachi	85	76.3	4.7	87.7	35	28	16	2024-02-19T03:00:00	Moderate
Karachi	89	78.8	5	89	37.5	30	16	2024-02-19T02:00:00	Moderate
Karachi	85	81.9	6	88.7	35	28	17.7	2024-02-19T01:00:00	Moderate
Karachi	89	85	7	88.3	37.5	30	19.3	2024-02-19T00:00:00	Moderate
Karachi	61	88.1	8	88	21.3	17	21	2024-02-18T23:00:00	Moderate
Karachi	76	87.9	8.3	88	30	24	22.3	2024-02-18T22:00:00	Moderate
Karachi	54	87.7	8.7	88	17.5	14	23.7	2024-02-18T21:00:00	Moderate
Karachi	56	87.5	9	88	18.8	15	25	2024-02-18T20:00:00	Moderate
Karachi	54	81.3	7.3	94	17.5	14	29.3	2024-02-18T19:00:00	Moderate
Karachi	56	75.1	5.7	100	19	15	33.7	2024-02-18T18:00:00	Moderate
Karachi	54	68.9	4	106	17.5	14	38	2024-02-18T17:00:00	Moderate
Karachi	51	66.3	3.3	109.3	11.3	9	38.3	2024-02-18T16:00:00	Moderate
Karachi	54	63.8	2.7	112.7	17.5	14	38.7	2024-02-18T15:00:00	Moderate
Karachi	54	61.3	2	116	12.5	10	39	2024-02-18T14:00:00	Moderate
Karachi	54	66.5	3	114	18	14	42	2024-02-18T13:00:00	Moderate
Karachi	63	71.8	4	112	22.5	18	45	2024-02-18T12:00:00	Moderate
Karachi	56	77	5	110	18.8	15	48	2024-02-18T11:00:00	Moderate
Karachi	56	81.3	7.3	94.7	18.8	15	39.3	2024-02-18T10:00:00	Moderate
Karachi	63	85.6	9.7	79.3	22.5	18	30.7	2024-02-18T09:00:00	Moderate
Karachi	63	89.9	12	64	22.5	18	22	2024-02-18T08:00:00	Moderate
Karachi	64	87	11.3	62.3	22.9	18.33	21.7	2024-02-18T07:00:00	Moderate
Karachi	76	84	10.7	60.7	30	24	21.3	2024-02-18T06:00:00	Moderate
Karachi	65	81.1	10	59	23.8	19	21	2024-02-18T05:00:00	Moderate
Karachi	78	91	12.7	58	31.3	25	23.3	2024-02-18T04:00:00	Moderate
Karachi	82	101	15.3	57	33.8	27	25.7	2024-02-18T03:00:00	Moderate
Karachi	91	110.9	18	56	38.8	31	28	2024-02-18T02:00:00	Moderate
Karachi	110	123.5	21.3	54.3	48.8	39	30.3	2024-02-18T01:00:00	Unhealthy for sensitive groups
Karachi	91	136.2	24.7	52.7	39	31	32.7	2024-02-18T00:00:00	Moderate
Karachi	65	148.8	28	51	23.8	19	35	2024-02-17T23:00:00	Moderate
Karachi	118	142.4	25.7	60.7	52.5	42	36.3	2024-02-17T22:00:00	Unhealthy for sensitive groups
Karachi	98	136	23.3	70.3	42.5	34	37.7	2024-02-17T21:00:00	Moderate
Karachi	137	129.6	21	80	61.3	49	39	2024-02-17T20:00:00	Unhealthy for sensitive groups
Karachi	85	114.4	15.7	106	35	28	51.3	2024-02-17T19:00:00	Moderate
Karachi	98	99.2	10.3	132	42.9	34.33	63.7	2024-02-17T18:00:00	Moderate
Karachi	98	84	5	158	33.8	27	76	2024-02-17T17:00:00	Moderate
Karachi	93	83.8	5	154.7	26.3	21	95	2024-02-17T16:00:00	Moderate
Karachi	115	83.6	5	151.3	51.3	41	114	2024-02-17T15:00:00	Unhealthy for sensitive groups
Karachi	184	83.5	5	148	101.3	81	133	2024-02-17T14:00:00	Unhealthy
Karachi	229	82.7	5.3	135.3	143.8	115	130.3	2024-02-17T13:00:00	Very Unhealthy
Karachi	227	81.9	5.7	122.7	141.3	113	127.7	2024-02-17T12:00:00	Very Unhealthy
Karachi	212	81.1	6	110	128	102	125	2024-02-17T11:00:00	Very Unhealthy
Karachi	152	92	6.7	84.3	190	152	90.7	2024-02-17T10:00:00	Unhealthy
Karachi	261	102.9	7.3	58.7	173.8	139	56.3	2024-02-17T09:00:00	Very Unhealthy
Karachi	266	113.8	8	33	178.8	143	22	2024-02-17T08:00:00	Very Unhealthy
Karachi	160	106	7	36.7	200	160	23	2024-02-17T07:00:00	Unhealthy
Karachi	161	98.2	6	40.3	201.3	161	24	2024-02-17T06:00:00	Unhealthy
Karachi	159	90.5	5	44	199	159	25	2024-02-17T05:00:00	Unhealthy
Karachi	235	97.5	6.7	46.7	148.8	119	26.3	2024-02-17T04:00:00	Very Unhealthy
Karachi	176	104.5	8.3	49.3	93.8	75	27.7	2024-02-17T03:00:00	Unhealthy
Karachi	184	111.5	10	52	101.3	81	29	2024-02-17T02:00:00	Unhealthy
Karachi	245	107.2	8.3	59.7	158.8	127	30	2024-02-17T01:00:00	Very Unhealthy
Karachi	196	102.9	6.7	67.3	112.9	90.33	31	2024-02-17T00:00:00	Unhealthy
Karachi	203	98.6	5	75	118.8	95	32	2024-02-16T23:00:00	Very Unhealthy
Karachi	213	97.7	5.3	81.3	128.8	103	33	2024-02-16T22:00:00	Very Unhealthy
Karachi	176	96.7	5.7	87.7	93.8	75	34	2024-02-16T21:00:00	Unhealthy
Karachi	171	95.7	6	94	88.8	71	35	2024-02-16T20:00:00	Unhealthy
Karachi	155	87.7	4.7	105.7	73.8	59	40	2024-02-16T19:00:00	Unhealthy
Karachi	98	79.8	3.3	117.3	42.5	34	45	2024-02-16T18:00:00	Moderate
Karachi	155	71.8	2	129	74	59	50	2024-02-16T17:00:00	Unhealthy
Karachi	123	74.3	2	129.7	55	44	50	2024-02-16T16:00:00	Unhealthy for sensitive groups
Karachi	93	76.8	2	130.3	40	32	50	2024-02-16T15:00:00	Moderate
Karachi	112	79.4	2	131	50	40	50	2024-02-16T14:00:00	Unhealthy for sensitive groups
Karachi	148	88.1	2.3	126.7	66.3	53	47.7	2024-02-16T13:00:00	Unhealthy for sensitive groups
Karachi	157	96.9	2.7	122.3	76.3	61	45.3	2024-02-16T12:00:00	Unhealthy
Karachi	150	105.6	3	118	68	54	43	2024-02-16T11:00:00	Unhealthy for sensitive groups
Karachi	258	110.7	3.7	100.7	171.3	137	38.3	2024-02-16T10:00:00	Very Unhealthy
Karachi	250	115.7	4.3	83.3	163.8	131	33.7	2024-02-16T09:00:00	Very Unhealthy
Karachi	229	120.8	5	66	143.8	115	29	2024-02-16T08:00:00	Very Unhealthy
Karachi	208	115.2	4	64	123.8	99	29	2024-02-16T07:00:00	Very Unhealthy
Karachi	224	109.5	3	62	138.8	111	29	2024-02-16T06:00:00	Very Unhealthy
Karachi	204	103.9	2	60	120	96	29	2024-02-16T05:00:00	Very Unhealthy
Karachi	216	104.9	2.3	63.7	131.3	105	30.3	2024-02-16T04:00:00	Very Unhealthy
Karachi	187	105.8	2.7	67.3	103.8	83	31.7	2024-02-16T03:00:00	Unhealthy
Karachi	171	106.8	3	71	88.8	71	33	2024-02-16T02:00:00	Unhealthy
Karachi	187	112.6	3.7	74.7	103.8	83	33.7	2024-02-16T01:00:00	Unhealthy
Karachi	205	118.5	4.3	78.3	121.3	97	34.3	2024-02-16T00:00:00	Very Unhealthy
Karachi	185	124.3	5	82	103	82	35	2024-02-15T23:00:00	Unhealthy
Karachi	184	121	5.3	87.3	101.3	81	37.3	2024-02-15T22:00:00	Unhealthy
Karachi	181	117.7	5.7	92.7	98.8	79	39.7	2024-02-15T21:00:00	Unhealthy
Karachi	184	114.4	6	98	101.3	81	42	2024-02-15T20:00:00	Unhealthy
Karachi	171	107	4.7	110.3	88.8	71	47	2024-02-15T19:00:00	Unhealthy
Karachi	155	99.6	3.3	122.7	73.8	59	52	2024-02-15T18:00:00	Unhealthy
Karachi	163	92.2	2	135	81.3	65	57	2024-02-15T17:00:00	Unhealthy
Karachi	155	95.5	2	138	74	59	62.7	2024-02-15T16:00:00	Unhealthy
Karachi	208	98.8	2	141	123.8	99	68.3	2024-02-15T15:00:00	Very Unhealthy
Karachi	184	102.1	2	144	101.3	81	74	2024-02-15T14:00:00	Unhealthy
Karachi	173	109.5	2.3	138.7	91.3	73	72	2024-02-15T13:00:00	Unhealthy
Karachi	221	116.9	2.7	133.3	136.3	109	70	2024-02-15T12:00:00	Very Unhealthy
Karachi	205	124.3	3	128	121.3	97	68	2024-02-15T11:00:00	Very Unhealthy
Karachi	216	129	3.7	106.3	131.3	105	51.3	2024-02-15T10:00:00	Very Unhealthy
Karachi	242	133.6	4.3	84.7	156.3	125	34.7	2024-02-15T09:00:00	Very Unhealthy
Karachi	237	138.3	5	63	151.3	121	18	2024-02-15T08:00:00	Very Unhealthy
Karachi	152	130.7	3.7	64	190	152	19.3	2024-02-15T07:00:00	Unhealthy
Karachi	264	123.1	2.3	65	176.3	141	20.7	2024-02-15T06:00:00	Very Unhealthy
Karachi	224	115.6	1	66	138.8	111	22	2024-02-15T05:00:00	Very Unhealthy
Karachi	257	116.7	1.3	66.7	170	136	23.3	2024-02-15T04:00:00	Very Unhealthy
Karachi	187	117.9	1.7	67.3	103.8	83	24.7	2024-02-15T03:00:00	Unhealthy
Karachi	187	119.1	2	68	103.8	83	26	2024-02-15T02:00:00	Unhealthy
Karachi	205	122	3	72.7	121.3	97	29.3	2024-02-15T01:00:00	Very Unhealthy
Karachi	229	124.9	4	77.3	143.8	115	32.7	2024-02-15T00:00:00	Very Unhealthy
Karachi	213	127.8	5	82	128.8	103	36	2024-02-14T23:00:00	Very Unhealthy
Karachi	224	124.7	5.3	88.3	139	111	38.7	2024-02-14T22:00:00	Very Unhealthy
Karachi	197	121.6	5.7	94.7	113.8	91	41.3	2024-02-14T21:00:00	Unhealthy
Karachi	171	118.5	6	101	88.8	71	44	2024-02-14T20:00:00	Unhealthy
Karachi	168	110.1	5	114.3	86.3	69	51.3	2024-02-14T19:00:00	Unhealthy
Karachi	163	101.7	4	127.7	81.3	65	58.7	2024-02-14T18:00:00	Unhealthy
Karachi	173	93.4	3	141	91.3	73	66	2024-02-14T17:00:00	Unhealthy
Karachi	163	94.5	2.7	141.7	81	65	67.7	2024-02-14T16:00:00	Unhealthy
Karachi	179	95.7	2.3	142.3	96.3	77	69.3	2024-02-14T15:00:00	Unhealthy
Karachi	208	96.9	2	143	123.8	99	71	2024-02-14T14:00:00	Very Unhealthy
Karachi	152	100.2	2.3	137.7	71.3	57	74	2024-02-14T13:00:00	Unhealthy
Karachi	189	103.5	2.7	132.3	106.3	85	77	2024-02-14T12:00:00	Unhealthy
Karachi	240	106.8	3	127	153.8	123	80	2024-02-14T11:00:00	Very Unhealthy
Karachi	266	112.2	3.7	106	178.8	143	61.7	2024-02-14T10:00:00	Very Unhealthy
Karachi	235	117.7	4.3	85	149	119	43.3	2024-02-14T09:00:00	Very Unhealthy
Karachi	266	123.1	5	64	178.8	143	25	2024-02-14T08:00:00	Very Unhealthy
Karachi	235	119.4	5	57.3	148.8	119	24.3	2024-02-14T07:00:00	Very Unhealthy
Karachi	261	115.7	5	50.7	173.8	139	23.7	2024-02-14T06:00:00	Very Unhealthy
Karachi	151	112.1	5	44	188.8	151	23	2024-02-14T05:00:00	Unhealthy
Karachi	157	112.1	4.3	51.3	196.3	157	24.7	2024-02-14T04:00:00	Unhealthy
Karachi	274	112.1	3.7	58.7	186	149	26.3	2024-02-14T03:00:00	Very Unhealthy
Karachi	227	112.1	3	66	283.8	227	28	2024-02-14T02:00:00	Very Unhealthy
Karachi	256	115.2	3.7	70.3	168.8	135	34	2024-02-14T01:00:00	Very Unhealthy
Karachi	229	118.3	4.3	74.7	143.8	115	40	2024-02-14T00:00:00	Very Unhealthy
Karachi	203	121.4	5	79	118.8	95	46	2024-02-13T23:00:00	Very Unhealthy
Karachi	181	120.8	5.7	84.3	98.8	79	52	2024-02-13T22:00:00	Unhealthy
Karachi	199	120.2	6.3	89.7	115	92	58	2024-02-13T21:00:00	Unhealthy
Karachi	176	119.6	7	95	93.8	75	64	2024-02-13T20:00:00	Unhealthy
Karachi	163	112.1	6.3	106.3	81.3	65	75.7	2024-02-13T19:00:00	Unhealthy
Karachi	165	104.5	5.7	117.7	83.8	67	87.3	2024-02-13T18:00:00	Unhealthy
Karachi	163	96.9	5	129	81.3	65	99	2024-02-13T17:00:00	Unhealthy
Karachi	168	96.3	5	127	86.3	69	97	2024-02-13T16:00:00	Unhealthy
Karachi	161	95.7	5	125	80	64	95	2024-02-13T15:00:00	Unhealthy
Karachi	181	95.1	5	123	98.8	79	93	2024-02-13T14:00:00	Unhealthy
Karachi	203	107.4	5	118	118.8	95	79	2024-02-13T13:00:00	Very Unhealthy
Karachi	221	119.6	5	113	136.3	109	65	2024-02-13T12:00:00	Very Unhealthy
Karachi	227	131.9	5	108	141.3	113	51	2024-02-13T11:00:00	Very Unhealthy
Karachi	237	131.9	4.7	101.3	151.3	121	45.7	2024-02-13T10:00:00	Very Unhealthy
Karachi	221	131.9	4.3	94.7	136	109	40.3	2024-02-13T09:00:00	Very Unhealthy
Karachi	258	131.9	4	88	171.3	137	35	2024-02-13T08:00:00	Very Unhealthy
Karachi	240	122.2	3.3	86.3	153.8	123	35	2024-02-13T07:00:00	Very Unhealthy
Karachi	205	112.4	2.7	84.7	121.3	97	35	2024-02-13T06:00:00	Very Unhealthy
Karachi	235	102.7	2	83	148.8	119	35	2024-02-13T05:00:00	Very Unhealthy
Karachi	155	101	2.3	83.3	193.8	155	34.3	2024-02-13T04:00:00	Unhealthy
Karachi	248	99.2	2.7	83.7	161.3	129	33.7	2024-02-13T03:00:00	Very Unhealthy
Karachi	154	97.5	3	84	193	154	33	2024-02-13T02:00:00	Unhealthy
Karachi	173	97.7	3.3	86.7	91.3	73	32	2024-02-13T01:00:00	Unhealthy
Karachi	208	97.9	3.7	89.3	123.8	99	31	2024-02-13T00:00:00	Very Unhealthy
Karachi	160	98	4	92	78.8	63	30	2024-02-12T23:00:00	Unhealthy
Karachi	163	96.3	4.3	93.3	81.3	65	30.3	2024-02-12T22:00:00	Unhealthy
Karachi	171	94.5	4.7	94.7	88.8	71	30.7	2024-02-12T21:00:00	Unhealthy
Karachi	161	92.8	5	96	80	64	31	2024-02-12T20:00:00	Unhealthy
Karachi	152	87.2	4	109	71.3	57	38	2024-02-12T19:00:00	Unhealthy
Karachi	137	81.5	3	122	61.3	49	45	2024-02-12T18:00:00	Unhealthy for sensitive groups
Karachi	104	75.9	2	135	46.3	37	52	2024-02-12T17:00:00	Unhealthy for sensitive groups
Karachi	107	78.8	2	135.7	47.5	38	53.3	2024-02-12T16:00:00	Unhealthy for sensitive groups
Karachi	142	81.7	2	136.3	63.8	51	54.7	2024-02-12T15:00:00	Unhealthy for sensitive groups
Karachi	107	84.6	2	137	48	38	56	2024-02-12T14:00:00	Unhealthy for sensitive groups
Karachi	160	92	2	133.3	78.8	63	59	2024-02-12T13:00:00	Unhealthy
Karachi	160	99.4	2	129.7	78.8	63	62	2024-02-12T12:00:00	Unhealthy
Karachi	176	106.8	2	126	93.8	75	65	2024-02-12T11:00:00	Unhealthy
Karachi	232	109.7	2.3	115	146.3	117	51.7	2024-02-12T10:00:00	Very Unhealthy
Karachi	197	112.6	2.7	104	113.8	91	38.3	2024-02-12T09:00:00	Unhealthy
Karachi	228	115.6	3	93	143	114	25	2024-02-12T08:00:00	Very Unhealthy
Karachi	171	109.5	2.7	88	88.8	71	25	2024-02-12T07:00:00	Unhealthy
Karachi	208	103.5	2.3	83	123.8	99	25	2024-02-12T06:00:00	Very Unhealthy
Karachi	264	97.5	2	78	176.3	141	25	2024-02-12T05:00:00	Very Unhealthy
Karachi	276	97.7	2.3	77.7	187.5	150	27	2024-02-12T04:00:00	Very Unhealthy
Karachi	270	97.9	2.7	77.3	182.5	146	29	2024-02-12T03:00:00	Very Unhealthy
Karachi	87	98	3	77	43	29	31	2024-02-12T02:00:00	Moderate
Karachi	151	95.7	3.7	82.3	188.8	151	30.3	2024-02-12T01:00:00	Unhealthy
Karachi	250	93.4	4.3	87.7	163.8	131	29.7	2024-02-12T00:00:00	Very Unhealthy
Karachi	200	91	5	93	116.3	93	29	2024-02-11T23:00:00	Unhealthy
Karachi	163	90.1	5	96.7	81.3	65	28	2024-02-11T22:00:00	Unhealthy
Karachi	131	89.1	5	100.3	58.8	47	27	2024-02-11T21:00:00	Unhealthy for sensitive groups
Karachi	110	88.1	5	104	48.8	39	26	2024-02-11T20:00:00	Unhealthy for sensitive groups
Karachi	134	81.7	4	113.7	60	48	31.3	2024-02-11T19:00:00	Unhealthy for sensitive groups
Karachi	118	75.3	3	123.3	52.5	42	36.7	2024-02-11T18:00:00	Unhealthy for sensitive groups
Karachi	87	68.9	2	133	36.3	29	42	2024-02-11T17:00:00	Moderate
Karachi	87	70	1.7	131.7	36.3	29	40.7	2024-02-11T16:00:00	Moderate
Karachi	89	71.2	1.3	130.3	37.5	30	39.3	2024-02-11T15:00:00	Moderate
Karachi	123	72.4	1	129	55	44	38	2024-02-11T14:00:00	Unhealthy for sensitive groups
Karachi	78	81.1	1.3	124	31	25	42	2024-02-11T13:00:00	Moderate
Karachi	187	89.9	1.7	119	103.8	83	46	2024-02-11T12:00:00	Unhealthy
Karachi	187	98.6	2	114	103.8	83	50	2024-02-11T11:00:00	Unhealthy
Karachi	187	106.6	2.3	106.7	103.8	83	43.3	2024-02-11T10:00:00	Unhealthy
Karachi	176	114.6	2.7	99.3	93.8	75	36.7	2024-02-11T09:00:00	Unhealthy
Karachi	137	122.6	3	92	61.3	49	30	2024-02-11T08:00:00	Unhealthy for sensitive groups
Karachi	226	116.3	2.3	94.3	140.8	112.67	27.7	2024-02-11T07:00:00	Very Unhealthy
Karachi	110	110.1	1.7	96.7	48.8	39	25.3	2024-02-11T06:00:00	Unhealthy for sensitive groups
Karachi	240	103.9	1	99	300	240	23	2024-02-11T05:00:00	Very Unhealthy
Karachi	223	97.1	1.7	95	278.8	223	24	2024-02-11T04:00:00	Very Unhealthy
Karachi	172	90.3	2.3	91	215	172	25	2024-02-11T03:00:00	Unhealthy
Karachi	216	83.5	3	87	270	216	26	2024-02-11T02:00:00	Very Unhealthy
Karachi	253	82.9	3.7	89.3	166.3	133	27.3	2024-02-11T01:00:00	Very Unhealthy
Karachi	215	82.3	4.3	91.7	269	215	28.7	2024-02-11T00:00:00	Very Unhealthy
Karachi	160	81.7	5	94	78.8	63	30	2024-02-10T23:00:00	Unhealthy
Karachi	160	82.5	5	100	78.8	63	33.7	2024-02-10T22:00:00	Unhealthy
Karachi	129	83.3	5	106	57.5	46	37.3	2024-02-10T21:00:00	Unhealthy for sensitive groups
Karachi	139	84	5	112	62.5	50	41	2024-02-10T20:00:00	Unhealthy for sensitive groups
Karachi	139	79.6	4.3	120.3	62.5	50	49	2024-02-10T19:00:00	Unhealthy for sensitive groups
Karachi	115	75.1	3.7	128.7	51	41	57	2024-02-10T18:00:00	Unhealthy for sensitive groups
Karachi	137	70.6	3	137	61.3	49	65	2024-02-10T17:00:00	Unhealthy for sensitive groups
Karachi	131	69.8	2.7	134.3	58.8	47	64.7	2024-02-10T16:00:00	Unhealthy for sensitive groups
Karachi	173	69.1	2.3	131.7	91.3	73	64.3	2024-02-10T15:00:00	Unhealthy
Karachi	129	68.3	2	129	57.5	46	64	2024-02-10T14:00:00	Unhealthy for sensitive groups
Karachi	155	74.1	3	123.3	73.8	59	62.3	2024-02-10T13:00:00	Unhealthy
Karachi	131	80	4	117.7	59	47	60.7	2024-02-10T12:00:00	Unhealthy for sensitive groups
Karachi	168	85.8	5	112	86.3	69	59	2024-02-10T11:00:00	Unhealthy
Karachi	227	95.3	7	96	141.3	113	45.7	2024-02-10T10:00:00	Very Unhealthy
Karachi	197	104.9	9	80	113.8	91	32.3	2024-02-10T09:00:00	Unhealthy
Karachi	139	114.4	11	64	62.5	50	19	2024-02-10T08:00:00	Unhealthy for sensitive groups
Karachi	107	111.9	10.7	66	47.5	38	20.3	2024-02-10T07:00:00	Unhealthy for sensitive groups
Karachi	147	109.3	10.3	68	65.8	52.67	21.7	2024-02-10T06:00:00	Unhealthy for sensitive groups
Karachi	150	106.8	10	70	67.5	54	23	2024-02-10T05:00:00	Unhealthy for sensitive groups
Karachi	184	122	14	65	101.3	81	25.3	2024-02-10T04:00:00	Unhealthy
Karachi	176	137.1	18	60	93.8	75	27.7	2024-02-10T03:00:00	Unhealthy
Karachi	189	152.3	22	55	106.3	85	30	2024-02-10T02:00:00	Unhealthy
Karachi	163	157.6	24.3	54	81.3	65	30.7	2024-02-10T01:00:00	Unhealthy
Karachi	139	162.8	26.7	53	62.5	50	31.3	2024-02-10T00:00:00	Unhealthy for sensitive groups
Karachi	161	168.1	29	52	80	64	32	2024-02-09T23:00:00	Unhealthy
Karachi	139	152.7	25.3	61.7	62.5	50	32.3	2024-02-09T22:00:00	Unhealthy for sensitive groups
Karachi	137	137.3	21.7	71.3	61.3	49	32.7	2024-02-09T21:00:00	Unhealthy for sensitive groups
Karachi	98	122	18	81	42.5	34	33	2024-02-09T20:00:00	Moderate
Karachi	80	109.3	13.7	104	32.5	26	38.3	2024-02-09T19:00:00	Moderate
Karachi	79	96.7	9.3	127	31.7	25.33	43.7	2024-02-09T18:00:00	Moderate
Karachi	88	84	5	150	26.3	21	49	2024-02-09T17:00:00	Moderate
Karachi	90	85.6	5	152	22.5	18	59	2024-02-09T16:00:00	Moderate
Karachi	92	87.2	5	154	37.5	30	69	2024-02-09T15:00:00	Moderate
Karachi	102	88.7	5	156	45	36	79	2024-02-09T14:00:00	Unhealthy for sensitive groups
Karachi	112	95.9	7	142.7	50	40	95.3	2024-02-09T13:00:00	Unhealthy for sensitive groups
Karachi	148	103.1	9	129.3	66.3	53	111.7	2024-02-09T12:00:00	Unhealthy for sensitive groups
Karachi	112	110.3	11	116	50	40	128	2024-02-09T11:00:00	Unhealthy for sensitive groups
Karachi	209	116.9	10.7	89.7	261.3	209	93.7	2024-02-09T10:00:00	Very Unhealthy
Karachi	276	123.5	10.3	63.3	187.5	150	59.3	2024-02-09T09:00:00	Very Unhealthy
Karachi	276	130.1	10	37	187.5	150	25	2024-02-09T08:00:00	Very Unhealthy
Karachi	276	119.2	7.7	40.7	187.5	150	25.3	2024-02-09T07:00:00	Very Unhealthy
Karachi	152	108.4	5.3	44.3	190	152	25.7	2024-02-09T06:00:00	Unhealthy
Karachi	270	97.5	3	48	183	146	26	2024-02-09T05:00:00	Very Unhealthy
Karachi	152	98.8	3.7	53	190	152	27	2024-02-09T04:00:00	Unhealthy
Karachi	253	100.2	4.3	58	166.3	133	28	2024-02-09T03:00:00	Very Unhealthy
Karachi	253	101.5	5	63	166.3	133	29	2024-02-09T02:00:00	Very Unhealthy
Karachi	229	101.2	5.3	68.3	143.8	115	28.3	2024-02-09T01:00:00	Very Unhealthy
Karachi	184	100.8	5.7	73.7	101.3	81	27.7	2024-02-09T00:00:00	Unhealthy
Karachi	225	100.4	6	79	140	112	27	2024-02-08T23:00:00	Very Unhealthy
Karachi	176	98	5.7	83	93.8	75	28	2024-02-08T22:00:00	Unhealthy
Karachi	171	95.7	5.3	87	88.8	71	29	2024-02-08T21:00:00	Unhealthy
Karachi	139	93.4	5	91	62.5	50	30	2024-02-08T20:00:00	Unhealthy for sensitive groups
Karachi	85	87.2	4	103	35	28	35.7	2024-02-08T19:00:00	Moderate
Karachi	82	80.9	3	115	33.8	27	41.3	2024-02-08T18:00:00	Moderate
Karachi	78	74.7	2	127	31.3	25	47	2024-02-08T17:00:00	Moderate
Karachi	82	76.6	2	126.3	33.3	26.67	46	2024-02-08T16:00:00	Moderate
Karachi	93	78.6	2	125.7	40	32	45	2024-02-08T15:00:00	Moderate
Karachi	89	80.5	2	125	37.5	30	44	2024-02-08T14:00:00	Moderate
Karachi	110	89.3	2	119.3	48.8	39	46.3	2024-02-08T13:00:00	Unhealthy for sensitive groups
Karachi	118	98	2	113.7	52.5	42	48.7	2024-02-08T12:00:00	Unhealthy for sensitive groups
Karachi	137	106.8	2	108	61.3	49	51	2024-02-08T11:00:00	Unhealthy for sensitive groups
Karachi	121	112.4	2.3	101	54	43	45.3	2024-02-08T10:00:00	Unhealthy for sensitive groups
Karachi	155	118.1	2.7	94	73.8	59	39.7	2024-02-08T09:00:00	Unhealthy
Karachi	118	123.7	3	87	52.5	42	34	2024-02-08T08:00:00	Unhealthy for sensitive groups
Karachi	134	120	2.7	89.3	60	48	32.7	2024-02-08T07:00:00	Unhealthy for sensitive groups
Karachi	123	116.3	2.3	91.7	55	44	31.3	2024-02-08T06:00:00	Unhealthy for sensitive groups
Karachi	126	112.6	2	94	56.3	45	30	2024-02-08T05:00:00	Unhealthy for sensitive groups
Karachi	126	111.3	2	94	56	45	29	2024-02-08T04:00:00	Unhealthy for sensitive groups
Karachi	131	109.9	2	94	58.8	47	28	2024-02-08T03:00:00	Unhealthy for sensitive groups
Karachi	142	108.5	2	94	63.8	51	27	2024-02-08T02:00:00	Unhealthy for sensitive groups
Karachi	155	108.9	2.3	92.7	73.8	59	27.3	2024-02-08T01:00:00	Unhealthy
Karachi	137	109.3	2.7	91.3	61.3	49	27.7	2024-02-08T00:00:00	Unhealthy for sensitive groups
Karachi	129	109.7	3	90	57.5	46	28	2024-02-07T23:00:00	Unhealthy for sensitive groups
Karachi	138	108.7	3.7	91.3	61.7	49.33	33.3	2024-02-07T22:00:00	Unhealthy for sensitive groups
Karachi	152	107.8	4.3	92.7	71.3	57	38.7	2024-02-07T21:00:00	Unhealthy
Karachi	151	106.8	5	94	70	56	44	2024-02-07T20:00:00	Unhealthy
Karachi	129	101.2	4.3	101	57.5	46	50.3	2024-02-07T19:00:00	Unhealthy for sensitive groups
Karachi	126	95.5	3.7	108	56.3	45	56.7	2024-02-07T18:00:00	Unhealthy for sensitive groups
Karachi	118	89.9	3	115	52.5	42	63	2024-02-07T17:00:00	Unhealthy for sensitive groups
Karachi	129	88.1	2.7	116	58	46	62.7	2024-02-07T16:00:00	Unhealthy for sensitive groups
Karachi	129	86.4	2.3	117	57.5	46	62.3	2024-02-07T15:00:00	Unhealthy for sensitive groups
Karachi	131	84.6	2	118	58.8	47	62	2024-02-07T14:00:00	Unhealthy for sensitive groups
Karachi	160	93	2	112	78.8	63	60	2024-02-07T13:00:00	Unhealthy
Karachi	184	101.4	2	106	101.3	81	58	2024-02-07T12:00:00	Unhealthy
Karachi	181	109.7	2	100	98.8	79	56	2024-02-07T11:00:00	Unhealthy
Karachi	181	125.7	5	81	99	79	45.7	2024-02-07T10:00:00	Unhealthy
Karachi	240	141.6	8	62	153.8	123	35.3	2024-02-07T09:00:00	Very Unhealthy
Karachi	242	157.6	11	43	156.3	125	25	2024-02-07T08:00:00	Very Unhealthy
Karachi	195	154.5	12.7	41.7	111.3	89	25	2024-02-07T07:00:00	Unhealthy
Karachi	150	151.3	14.3	40.3	67.5	54	25	2024-02-07T06:00:00	Unhealthy for sensitive groups
Karachi	115	148.2	16	39	51.3	41	25	2024-02-07T05:00:00	Unhealthy for sensitive groups
Karachi	115	144.3	17.3	42.7	51.3	41	25.3	2024-02-07T04:00:00	Unhealthy for sensitive groups
Karachi	145	140.5	18.7	46.3	65	52	25.7	2024-02-07T03:00:00	Unhealthy for sensitive groups
Karachi	115	136.6	20	50	51.3	41	26	2024-02-07T02:00:00	Unhealthy for sensitive groups
Karachi	157	136.6	19.3	56.7	76.3	61	29.7	2024-02-07T01:00:00	Unhealthy
Karachi	129	136.6	18.7	63.3	57.5	46	33.3	2024-02-07T00:00:00	Unhealthy for sensitive groups
Karachi	123	136.6	18	70	55	44	37	2024-02-06T23:00:00	Unhealthy for sensitive groups
Karachi	131	133.6	17.3	81	59	47	55	2024-02-06T22:00:00	Unhealthy for sensitive groups
Karachi	150	130.7	16.7	92	67.5	54	73	2024-02-06T21:00:00	Unhealthy for sensitive groups
Karachi	137	127.8	16	103	61.3	49	91	2024-02-06T20:00:00	Unhealthy for sensitive groups
Karachi	89	113.8	12.3	114	37.5	30	94.7	2024-02-06T19:00:00	Moderate
Karachi	112	99.8	8.7	125	50	40	98.3	2024-02-06T18:00:00	Unhealthy for sensitive groups
Karachi	112	85.8	5	136	50	40	102	2024-02-06T17:00:00	Unhealthy for sensitive groups
Karachi	112	84	4.7	134.7	50	40	98.7	2024-02-06T16:00:00	Unhealthy for sensitive groups
Karachi	148	82.3	4.3	133.3	66.3	53	95.3	2024-02-06T15:00:00	Unhealthy for sensitive groups
Karachi	197	80.5	4	132	113.8	91	92	2024-02-06T14:00:00	Unhealthy
Karachi	216	81.9	4.7	122.3	131.3	105	93.3	2024-02-06T13:00:00	Very Unhealthy
Karachi	205	83.3	5.3	112.7	121.3	97	94.7	2024-02-06T12:00:00	Very Unhealthy
Karachi	200	84.6	6	103	116.3	93	96	2024-02-06T11:00:00	Unhealthy
Karachi	203	107.4	8.7	80.7	118.8	95	73.3	2024-02-06T10:00:00	Very Unhealthy
Karachi	200	130.1	11.3	58.3	116.3	93	50.7	2024-02-06T09:00:00	Unhealthy
Karachi	200	152.9	14	36	116.3	93	28	2024-02-06T08:00:00	Unhealthy
Karachi	221	146.5	15.3	39	136.3	109	28.7	2024-02-06T07:00:00	Very Unhealthy
Karachi	235	140.1	16.7	42	148.8	119	29.3	2024-02-06T06:00:00	Very Unhealthy
Karachi	229	133.6	18	45	143.8	115	30	2024-02-06T05:00:00	Very Unhealthy
Karachi	250	140.1	20.7	44.7	163.8	131	29.7	2024-02-06T04:00:00	Very Unhealthy
Karachi	225	146.5	23.3	44.3	140	112	29.3	2024-02-06T03:00:00	Very Unhealthy
Karachi	219	152.9	26	44	133.8	107	29	2024-02-06T02:00:00	Very Unhealthy
Karachi	208	145.9	24.7	49.7	123.8	99	27.7	2024-02-06T01:00:00	Very Unhealthy
Karachi	173	138.9	23.3	55.3	91.3	73	26.3	2024-02-06T00:00:00	Unhealthy
Karachi	139	131.9	22	61	62.5	50	25	2024-02-05T23:00:00	Unhealthy for sensitive groups
Karachi	148	127.2	20.3	70.3	66.3	53	30.3	2024-02-05T22:00:00	Unhealthy for sensitive groups
Karachi	142	122.6	18.7	79.7	64	51	35.7	2024-02-05T21:00:00	Unhealthy for sensitive groups
Karachi	137	117.9	17	89	61.3	49	41	2024-02-05T20:00:00	Unhealthy for sensitive groups
Karachi	137	106.8	13.3	108.7	61.3	49	57.3	2024-02-05T19:00:00	Unhealthy for sensitive groups
Karachi	118	95.7	9.7	128.3	52.5	42	73.7	2024-02-05T18:00:00	Unhealthy for sensitive groups
Karachi	112	84.6	6	148	50	40	90	2024-02-05T17:00:00	Unhealthy for sensitive groups
Karachi	163	84.2	5.3	144.3	81.3	65	94	2024-02-05T16:00:00	Unhealthy
Karachi	112	83.8	4.7	140.7	50	40	98	2024-02-05T15:00:00	Unhealthy for sensitive groups
Karachi	171	83.5	4	137	88.8	71	102	2024-02-05T14:00:00	Unhealthy
Karachi	150	88.9	4.7	121.7	67.5	54	106.3	2024-02-05T13:00:00	Unhealthy for sensitive groups
Karachi	129	94.3	5.3	106.3	57.5	46	110.7	2024-02-05T12:00:00	Unhealthy for sensitive groups
Karachi	134	99.8	6	91	60	48	115	2024-02-05T11:00:00	Unhealthy for sensitive groups
Karachi	148	138.7	8	68	66.3	53	83.7	2024-02-05T10:00:00	Unhealthy for sensitive groups
Karachi	137	177.6	10	45	61	49	52.3	2024-02-05T09:00:00	Unhealthy for sensitive groups
Karachi	155	216.5	12	22	73.8	59	21	2024-02-05T08:00:00	Unhealthy
Karachi	165	214.4	15	20.3	83.8	67	20	2024-02-05T07:00:00	Unhealthy
Karachi	165	212.2	18	18.7	83.8	67	19	2024-02-05T06:00:00	Unhealthy
Karachi	181	210.1	21	17	98.8	79	18	2024-02-05T05:00:00	Unhealthy
Karachi	184	206	24.7	21	101.3	81	21.7	2024-02-05T04:00:00	Unhealthy
Karachi	189	201.9	28.3	25	106.3	85	25.3	2024-02-05T03:00:00	Unhealthy
Karachi	183	197.8	32	29	100	80	29	2024-02-05T02:00:00	Unhealthy
Karachi	200	194.7	32.3	32	116.3	93	29.3	2024-02-05T01:00:00	Unhealthy
Karachi	179	191.6	32.7	35	96.3	77	29.7	2024-02-05T00:00:00	Unhealthy
Karachi	163	188.5	33	38	81.3	65	30	2024-02-04T23:00:00	Unhealthy
Karachi	160	171.8	30	45.3	78.8	63	32	2024-02-04T22:00:00	Unhealthy
Karachi	176	155	27	52.7	93.8	75	34	2024-02-04T21:00:00	Unhealthy
Karachi	160	138.3	24	60	79	63	36	2024-02-04T20:00:00	Unhealthy
Karachi	160	115.2	18	75.7	78.8	63	42.3	2024-02-04T19:00:00	Unhealthy
Karachi	150	92	12	91.3	67.5	54	48.7	2024-02-04T18:00:00	Unhealthy for sensitive groups
Karachi	155	68.9	6	107	73.8	59	55	2024-02-04T17:00:00	Unhealthy
Karachi	107	68.3	5	113	47.5	38	51.7	2024-02-04T16:00:00	Unhealthy for sensitive groups
Karachi	131	67.7	4	119	58.8	47	48.3	2024-02-04T15:00:00	Unhealthy for sensitive groups
Karachi	107	67.1	3	125	48	38	45	2024-02-04T14:00:00	Unhealthy for sensitive groups
Karachi	205	69.8	4.3	117.3	121.3	97	48.3	2024-02-04T13:00:00	Very Unhealthy
Karachi	211	72.6	5.7	109.7	126.3	101	51.7	2024-02-04T12:00:00	Very Unhealthy
Karachi	240	75.3	7	102	153.8	123	55	2024-02-04T11:00:00	Very Unhealthy
Karachi	211	76.1	8.7	84	126.3	101	43.7	2024-02-04T10:00:00	Very Unhealthy
Karachi	200	76.8	10.3	66	116.3	93	32.3	2024-02-04T09:00:00	Unhealthy
Karachi	100	77.6	12	48	113	35	21	2024-02-04T08:00:00	Moderate
Karachi	179	69.6	9.7	49.3	96.3	77	19	2024-02-04T07:00:00	Unhealthy
Karachi	189	61.7	7.3	50.7	106.3	85	17	2024-02-04T06:00:00	Unhealthy
Karachi	184	53.7	5	52	101.3	81	15	2024-02-04T05:00:00	Unhealthy
Karachi	181	55.8	5.7	53.3	98.8	79	16	2024-02-04T04:00:00	Unhealthy
Karachi	176	58	6.3	54.7	93.8	75	17	2024-02-04T03:00:00	Unhealthy
Karachi	179	60.1	7	56	96	77	18	2024-02-04T02:00:00	Unhealthy
Karachi	148	61.1	7.3	57.3	66.3	53	18.3	2024-02-04T01:00:00	Unhealthy for sensitive groups
Karachi	61	62.1	7.7	58.7	21.3	17	18.7	2024-02-04T00:00:00	Moderate
Karachi	110	63	8	60	48.8	39	19	2024-02-03T23:00:00	Unhealthy for sensitive groups
Karachi	131	64.2	8.3	60	58.8	47	22	2024-02-03T22:00:00	Unhealthy for sensitive groups
Karachi	123	65.4	8.7	60	55	44	25	2024-02-03T21:00:00	Unhealthy for sensitive groups
Karachi	129	66.5	9	60	57.5	46	28	2024-02-03T20:00:00	Unhealthy for sensitive groups
Karachi	126	63.2	7.7	68	56	45	36	2024-02-03T19:00:00	Unhealthy for sensitive groups
Karachi	129	59.9	6.3	76	57.5	46	44	2024-02-03T18:00:00	Unhealthy for sensitive groups
Karachi	129	56.6	5	84	57.5	46	52	2024-02-03T17:00:00	Unhealthy for sensitive groups
Karachi	142	67.3	4.7	90.3	63.8	51	58	2024-02-03T16:00:00	Unhealthy for sensitive groups
Karachi	184	78	4.3	96.7	101.3	81	64	2024-02-03T15:00:00	Unhealthy
Karachi	171	88.7	4	103	88.8	71	70	2024-02-03T14:00:00	Unhealthy
Karachi	171	113.2	4	96.7	88.8	71	74	2024-02-03T13:00:00	Unhealthy
Karachi	171	137.7	4	90.3	88.8	71	78	2024-02-03T12:00:00	Unhealthy
Karachi	171	162.2	4	84	88.8	71	82	2024-02-03T11:00:00	Unhealthy
Karachi	176	171.8	5	68	93.8	75	61.3	2024-02-03T10:00:00	Unhealthy
Karachi	181	181.3	6	52	98.8	79	40.7	2024-02-03T09:00:00	Unhealthy
Karachi	168	190.8	7	36	86.3	69	20	2024-02-03T08:00:00	Unhealthy
Karachi	179	189.9	11.3	30.7	96	77	22	2024-02-03T07:00:00	Unhealthy
Karachi	184	188.9	15.7	25.3	101.3	81	24	2024-02-03T06:00:00	Unhealthy
Karachi	148	187.9	20	20	66.3	53	26	2024-02-03T05:00:00	Unhealthy for sensitive groups
Karachi	160	196.9	27.7	17.7	78.8	63	31.7	2024-02-03T04:00:00	Unhealthy
Karachi	168	205.8	35.3	15.3	86.3	69	37.3	2024-02-03T03:00:00	Unhealthy
Karachi	179	214.8	43	13	96.3	77	43	2024-02-03T02:00:00	Unhealthy
Karachi	165	204.6	39.3	18	84	67	43.3	2024-02-03T01:00:00	Unhealthy
Karachi	197	194.5	35.7	23	113.8	91	43.7	2024-02-03T00:00:00	Unhealthy
Karachi	179	184.4	32	28	96.3	77	44	2024-02-02T23:00:00	Unhealthy
Karachi	95	158.9	27	37	41.3	33	45.3	2024-02-02T22:00:00	Moderate
Karachi	95	133.4	22	46	41.3	33	46.7	2024-02-02T21:00:00	Moderate
Karachi	91	108	17	55	38.8	31	48	2024-02-02T20:00:00	Moderate
Karachi	85	94.2	13.7	66.3	35.4	28.33	52.7	2024-02-02T19:00:00	Moderate
Karachi	72	80.3	10.3	77.7	27.5	22	57.3	2024-02-02T18:00:00	Moderate
Karachi	74	66.5	7	89	28.8	23	62	2024-02-02T17:00:00	Moderate
Karachi	74	68.3	6.7	98.3	28.8	23	67.7	2024-02-02T16:00:00	Moderate
Karachi	69	70	6.3	107.7	26.3	21	73.3	2024-02-02T15:00:00	Moderate
Karachi	110	71.8	6	117	48.8	39	79	2024-02-02T14:00:00	Unhealthy for sensitive groups
Karachi	115	77.8	7.7	108.7	51.3	41	84.7	2024-02-02T13:00:00	Unhealthy for sensitive groups
Karachi	135	83.8	9.3	100.3	60.4	48.33	90.3	2024-02-02T12:00:00	Unhealthy for sensitive groups
Karachi	148	89.9	11	92	66.3	53	96	2024-02-02T11:00:00	Unhealthy for sensitive groups
Karachi	118	106.8	15	74	52.5	42	79.7	2024-02-02T10:00:00	Unhealthy for sensitive groups
Karachi	173	123.7	19	56	91.3	73	63.3	2024-02-02T09:00:00	Unhealthy
Karachi	171	140.6	23	38	88.8	71	47	2024-02-02T08:00:00	Unhealthy
Karachi	157	135.8	22	37.7	76.3	61	46.3	2024-02-02T07:00:00	Unhealthy
Karachi	164	130.9	21	37.3	82.1	65.67	45.7	2024-02-02T06:00:00	Unhealthy
Karachi	160	126.1	20	37	78.8	63	45	2024-02-02T05:00:00	Unhealthy
Karachi	152	127.6	21	39	71.3	57	44.7	2024-02-02T04:00:00	Unhealthy
Karachi	152	129.2	22	41	71.3	57	44.3	2024-02-02T03:00:00	Unhealthy
Karachi	200	130.7	23	43	116.3	93	44	2024-02-02T02:00:00	Unhealthy
Karachi	187	142	25	44	103.8	83	44.7	2024-02-02T01:00:00	Unhealthy
Karachi	191	153.3	27	45	107.9	86.33	45.3	2024-02-02T00:00:00	Unhealthy
Karachi	187	164.6	29	46	103.8	83	46	2024-02-01T23:00:00	Unhealthy
Karachi	168	161.1	27.3	57.3	86.3	69	51.3	2024-02-01T22:00:00	Unhealthy
Karachi	152	157.6	25.7	68.7	71.3	57	56.7	2024-02-01T21:00:00	Unhealthy
Karachi	152	154.1	24	80	71.3	57	62	2024-02-01T20:00:00	Unhealthy
Karachi	129	128	18	94.3	57.5	46	72	2024-02-01T19:00:00	Unhealthy for sensitive groups
Karachi	139	101.9	12	108.7	62.1	49.67	82	2024-02-01T18:00:00	Unhealthy for sensitive groups
Karachi	129	75.9	6	123	57.5	46	92	2024-02-01T17:00:00	Unhealthy for sensitive groups
Karachi	152	72.9	5	118	71.3	57	87.7	2024-02-01T16:00:00	Unhealthy
Karachi	232	70	4	113	146.3	117	83.3	2024-02-01T15:00:00	Very Unhealthy
Karachi	163	67.1	3	108	81.3	65	79	2024-02-01T14:00:00	Unhealthy
Karachi	139	75.1	4.3	100.3	62.5	50	63.7	2024-02-01T13:00:00	Unhealthy for sensitive groups
Karachi	205	83.1	5.7	92.7	121.3	97	48.3	2024-02-01T12:00:00	Very Unhealthy
Karachi	98	91	7	85	127	34	33	2024-02-01T11:00:00	Moderate
Karachi	203	93.8	9	71	118.8	95	27.7	2024-02-01T10:00:00	Very Unhealthy
Karachi	184	96.5	11	57	101.3	81	22.3	2024-02-01T09:00:00	Unhealthy
Karachi	145	99.2	13	43	65	52	17	2024-02-01T08:00:00	Unhealthy for sensitive groups
Karachi	107	89.1	11	51.7	47.5	38	17	2024-02-01T07:00:00	Unhealthy for sensitive groups
Karachi	107	79	9	60.3	47.5	38	17	2024-02-01T06:00:00	Unhealthy for sensitive groups
Karachi	91	68.9	7	69	38.8	31	17	2024-02-01T05:00:00	Moderate
Karachi	89	75.5	8.3	68	37.5	30	17.7	2024-02-01T04:00:00	Moderate
Karachi	89	82.1	9.7	67	37.5	30	18.3	2024-02-01T03:00:00	Moderate
Karachi	72	88.7	11	66	27.5	22	19	2024-02-01T02:00:00	Moderate
Karachi	87	94.9	12.3	65.3	36.3	29	20.7	2024-02-01T01:00:00	Moderate
Karachi	74	101.2	13.7	64.7	28.8	23	22.3	2024-02-01T00:00:00	Moderate
Karachi	104	76.5	10	72.3	46.3	37	23.3	2024-03-31T00:00:00	Unhealthy for sensitive groups
Karachi	82	77	10	73	33.8	27	24	2024-03-30T23:00:00	Moderate
Karachi	74	76.5	10	75.3	28.8	23	27.7	2024-03-30T22:00:00	Moderate
Karachi	67	75.9	10	77.7	25	20	31.3	2024-03-30T21:00:00	Moderate
Karachi	76	75.3	10	80	30	24	35	2024-03-30T20:00:00	Moderate
Karachi	75	70	8	90	29.6	23.67	36.7	2024-03-30T19:00:00	Moderate
Karachi	89	64.8	6	100	37.5	30	38.3	2024-03-30T18:00:00	Moderate
Karachi	74	59.5	4	110	28.8	23	40	2024-03-30T17:00:00	Moderate
Karachi	85	58.9	3.3	115.7	35	28	39	2024-03-30T16:00:00	Moderate
Karachi	85	58.4	2.7	121.3	35	28	38	2024-03-30T15:00:00	Moderate
Karachi	85	57.8	2	127	35	28	37	2024-03-30T14:00:00	Moderate
Karachi	93	60.5	2.3	128.3	40	32	40	2024-03-30T13:00:00	Moderate
Karachi	76	63.2	2.7	129.7	30	24	43	2024-03-30T12:00:00	Moderate
Karachi	76	65.9	3	131	30	24	46	2024-03-30T11:00:00	Moderate
Karachi	76	66.7	4.3	117.3	30	24	42	2024-03-30T10:00:00	Moderate
Karachi	82	67.5	5.7	103.7	33.8	27	38	2024-03-30T09:00:00	Moderate
Karachi	69	68.3	7	90	26.3	21	34	2024-03-30T08:00:00	Moderate
Karachi	72	65.2	6.3	87	27.5	22	29	2024-03-30T07:00:00	Moderate
Karachi	72	62.1	5.7	84	28	22	24	2024-03-30T06:00:00	Moderate
Karachi	74	58.9	5	81	28.8	23	19	2024-03-30T05:00:00	Moderate
Karachi	67	64	6.3	79.7	25	20	20	2024-03-30T04:00:00	Moderate
Karachi	85	69.1	7.7	78.3	35	28	21	2024-03-30T03:00:00	Moderate
Karachi	85	74.1	9	77	35	28	22	2024-03-30T02:00:00	Moderate
Karachi	78	79	10.3	77.7	31.3	25	24	2024-03-30T01:00:00	Moderate
Karachi	78	83.8	11.7	78.3	31	25	26	2024-03-30T00:00:00	Moderate
Karachi	65	88.7	13	79	23.8	19	28	2024-03-29T23:00:00	Moderate
Karachi	63	87.2	12.7	83	22.5	18	31.7	2024-03-29T22:00:00	Moderate
Karachi	54	85.6	12.3	87	17.5	14	35.3	2024-03-29T21:00:00	Moderate
Karachi	72	84	12	91	27.5	22	39	2024-03-29T20:00:00	Moderate
Karachi	63	77	9.3	101.7	22.5	18	40.7	2024-03-29T19:00:00	Moderate
Karachi	56	70	6.7	112.3	18.8	15	42.3	2024-03-29T18:00:00	Moderate
Karachi	59	63	4	123	20	16	44	2024-03-29T17:00:00	Moderate
Karachi	64	63.6	3.3	131	15	12	45.3	2024-03-29T16:00:00	Moderate
Karachi	74	64.2	2.7	139	18.8	15	46.7	2024-03-29T15:00:00	Moderate
Karachi	84	64.8	2	147	18.8	15	48	2024-03-29T14:00:00	Moderate
Karachi	81	68.5	3	145	18.8	15	61.7	2024-03-29T13:00:00	Moderate
Karachi	79	72.2	4	143	18.8	15	75.3	2024-03-29T12:00:00	Moderate
Karachi	85	75.9	5	141	116	28	89	2024-03-29T11:00:00	Moderate
Karachi	63	82.7	7.7	121.7	22.5	18	68.3	2024-03-29T10:00:00	Moderate
Karachi	72	89.5	10.3	102.3	27.5	22	47.7	2024-03-29T09:00:00	Moderate
Karachi	110	96.3	13	83	48.8	39	27	2024-03-29T08:00:00	Unhealthy for sensitive groups
Karachi	85	88.1	11	82.7	35	28	25	2024-03-29T07:00:00	Moderate
Karachi	93	80	9	82.3	40	32	23	2024-03-29T06:00:00	Moderate
Karachi	76	71.8	7	82	72	24	21	2024-03-29T05:00:00	Moderate
Karachi	93	75.1	8	82	40	32	20.7	2024-03-29T04:00:00	Moderate
Karachi	98	78.4	9	82	42.5	34	20.3	2024-03-29T03:00:00	Moderate
Karachi	89	81.7	10	82	37.5	30	20	2024-03-29T02:00:00	Moderate
Karachi	74	88.3	12.3	82	28.8	23	20.3	2024-03-29T01:00:00	Moderate
Karachi	65	94.9	14.7	82	23.8	19	20.7	2024-03-29T00:00:00	Moderate
Karachi	52	101.5	17	82	40	13	21	2024-03-28T23:00:00	Moderate
Karachi	61	103.1	17.7	84	21.3	17	21.3	2024-03-28T22:00:00	Moderate
Karachi	63	104.7	18.3	86	22.5	18	21.7	2024-03-28T21:00:00	Moderate
Karachi	67	106.2	19	88	25	20	22	2024-03-28T20:00:00	Moderate
Karachi	65	92.6	14.3	102.3	23.8	19	29	2024-03-28T19:00:00	Moderate
Karachi	82	79	9.7	116.7	33.8	27	36	2024-03-28T18:00:00	Moderate
Karachi	85	65.4	5	131	35	28	43	2024-03-28T17:00:00	Moderate
Karachi	82	67.5	4	135.7	34	27	45	2024-03-28T16:00:00	Moderate
Karachi	75	69.6	3	140.3	22.5	18	47	2024-03-28T15:00:00	Moderate
Karachi	81	71.8	2	145	31.3	25	49	2024-03-28T14:00:00	Moderate
Karachi	82	78	3.3	142.7	33.8	27	53.7	2024-03-28T13:00:00	Moderate
Karachi	82	84.2	4.7	140.3	33.8	27	58.3	2024-03-28T12:00:00	Moderate
Karachi	80	90.5	6	138	32.5	26	63	2024-03-28T11:00:00	Moderate
Karachi	80	90.1	8	119	33	26	49.7	2024-03-28T10:00:00	Moderate
Karachi	74	89.7	10	100	28.8	23	36.3	2024-03-28T09:00:00	Moderate
Karachi	56	89.3	12	81	18.8	15	23	2024-03-28T08:00:00	Moderate
Karachi	50	81.3	10.3	82	15	12	21.7	2024-03-28T07:00:00	Good
Karachi	54	73.3	8.7	83	17.5	14	20.3	2024-03-28T06:00:00	Moderate
Karachi	74	65.4	7	84	28.8	23	19	2024-03-28T05:00:00	Moderate
Karachi	76	71	8.3	83.7	30	24	19.7	2024-03-28T04:00:00	Moderate
Karachi	85	76.6	9.7	83.3	35	28	20.3	2024-03-28T03:00:00	Moderate
Karachi	80	82.3	11	83	32.5	26	21	2024-03-28T02:00:00	Moderate
Karachi	102	87.7	13	79.7	45	36	21.7	2024-03-28T01:00:00	Unhealthy for sensitive groups
Karachi	102	93.2	15	76.3	45	36	22.3	2024-03-28T00:00:00	Unhealthy for sensitive groups
Karachi	107	98.6	17	73	47.5	38	23	2024-03-27T23:00:00	Unhealthy for sensitive groups
Karachi	104	98.2	17.3	70	46.3	37	26	2024-03-27T22:00:00	Unhealthy for sensitive groups
Karachi	87	97.9	17.7	67	36.3	29	29	2024-03-27T21:00:00	Moderate
Karachi	100	97.5	18	64	43.8	35	32	2024-03-27T20:00:00	Moderate
Karachi	87	84.8	14	75	36.3	29	37	2024-03-27T19:00:00	Moderate
Karachi	91	72.2	10	86	38.8	31	42	2024-03-27T18:00:00	Moderate
Karachi	87	59.5	6	97	36.3	29	47	2024-03-27T17:00:00	Moderate
Karachi	85	60.9	5	105.3	35	28	47.3	2024-03-27T16:00:00	Moderate
Karachi	80	62.3	4	113.7	32.5	26	47.7	2024-03-27T15:00:00	Moderate
Karachi	80	63.6	3	122	32.5	26	48	2024-03-27T14:00:00	Moderate
Karachi	78	69.8	4.3	117	31.3	25	51	2024-03-27T13:00:00	Moderate
Karachi	89	76.1	5.7	112	37.5	30	54	2024-03-27T12:00:00	Moderate
Karachi	82	82.3	7	107	33.8	27	57	2024-03-27T11:00:00	Moderate
Karachi	83	80.5	8	90	34.2	27.33	44.3	2024-03-27T10:00:00	Moderate
Karachi	118	78.8	9	73	52.5	42	31.7	2024-03-27T09:00:00	Unhealthy for sensitive groups
Karachi	85	77	10	56	35	28	19	2024-03-27T08:00:00	Moderate
Karachi	85	72	9	55.3	35	28	19	2024-03-27T07:00:00	Moderate
Karachi	85	66.9	8	54.7	35	28	19	2024-03-27T06:00:00	Moderate
Karachi	80	61.9	7	54	32.5	26	19	2024-03-27T05:00:00	Moderate
Karachi	76	67.5	8.7	52	30	24	19.7	2024-03-27T04:00:00	Moderate
Karachi	80	73.1	10.3	50	32.5	26	20.3	2024-03-27T03:00:00	Moderate
Karachi	80	78.8	12	48	32.5	26	21	2024-03-27T02:00:00	Moderate
Karachi	80	82.3	13.3	47.3	32.5	26	21	2024-03-27T01:00:00	Moderate
Karachi	67	85.8	14.7	46.7	25	20	21	2024-03-27T00:00:00	Moderate
Karachi	69	89.3	16	46	26.3	21	21	2024-03-26T23:00:00	Moderate
Karachi	59	91	16.7	47	20	16	22.3	2024-03-26T22:00:00	Moderate
Karachi	61	92.8	17.3	48	21.3	17	23.7	2024-03-26T21:00:00	Moderate
Karachi	56	94.5	18	49	18.8	15	25	2024-03-26T20:00:00	Moderate
Karachi	74	84.2	14	63.3	28.8	23	31	2024-03-26T19:00:00	Moderate
Karachi	72	73.9	10	77.7	27.5	22	37	2024-03-26T18:00:00	Moderate
Karachi	91	63.6	6	92	38.8	31	43	2024-03-26T17:00:00	Moderate
Karachi	65	63.6	5	103	23.8	19	44	2024-03-26T16:00:00	Moderate
Karachi	98	63.6	4	114	42.9	34.33	45	2024-03-26T15:00:00	Moderate
Karachi	102	63.6	3	125	45	36	46	2024-03-26T14:00:00	Unhealthy for sensitive groups
Karachi	72	71	4.3	121.7	27.5	22	48.7	2024-03-26T13:00:00	Moderate
Karachi	82	78.4	5.7	118.3	33.8	27	51.3	2024-03-26T12:00:00	Moderate
Karachi	80	85.8	7	115	32.5	26	54	2024-03-26T11:00:00	Moderate
Karachi	82	87.9	8.7	95.3	33.8	27	43.7	2024-03-26T10:00:00	Moderate
Karachi	82	90.1	10.3	75.7	33.3	26.67	33.3	2024-03-26T09:00:00	Moderate
Karachi	82	92.2	12	56	33.8	27	23	2024-03-26T08:00:00	Moderate
Karachi	74	83.6	10.7	55.3	28.8	23	22	2024-03-26T07:00:00	Moderate
Karachi	82	75.1	9.3	54.7	33.8	27	21	2024-03-26T06:00:00	Moderate
Karachi	80	66.5	8	54	32.5	26	20	2024-03-26T05:00:00	Moderate
Karachi	129	70.6	9.7	52.3	57.5	46	20.3	2024-03-26T04:00:00	Unhealthy for sensitive groups
Karachi	89	74.7	11.3	50.7	37.5	30	20.7	2024-03-26T03:00:00	Moderate
Karachi	52	78.8	13	49	30	13	21	2024-03-26T02:00:00	Moderate
Karachi	157	87.7	15.7	47.3	76.3	61	20.3	2024-03-26T01:00:00	Unhealthy
Karachi	98	96.7	18.3	45.7	42.5	34	19.7	2024-03-26T00:00:00	Moderate
Karachi	93	105.6	21	44	40	32	19	2024-03-25T23:00:00	Moderate
Karachi	89	106.8	20.7	50.7	37.5	30	20.7	2024-03-25T22:00:00	Moderate
Karachi	85	108	20.3	57.3	35	28	22.3	2024-03-25T21:00:00	Moderate
Karachi	85	109.1	20	64	35	28	24	2024-03-25T20:00:00	Moderate
Karachi	82	103.5	15	96.3	33.8	27	43.3	2024-03-25T19:00:00	Moderate
Karachi	78	97.9	10	128.7	31.3	25	62.7	2024-03-25T18:00:00	Moderate
Karachi	100	92.2	5	161	38.8	31	82	2024-03-25T17:00:00	Moderate
Karachi	102	93	4.3	168	45	36	87	2024-03-25T16:00:00	Unhealthy for sensitive groups
Karachi	104	93.8	3.7	175	33.8	27	92	2024-03-25T15:00:00	Unhealthy for sensitive groups
Karachi	107	94.5	3	182	93	30	97	2024-03-25T14:00:00	Unhealthy for sensitive groups
Karachi	102	96.3	4.7	166	41.3	33	92.3	2024-03-25T13:00:00	Unhealthy for sensitive groups
Karachi	93	98	6.3	150	40	32	87.7	2024-03-25T12:00:00	Moderate
Karachi	107	99.8	8	134	47.5	38	83	2024-03-25T11:00:00	Unhealthy for sensitive groups
Karachi	85	99	10	106	35	28	63.7	2024-03-25T10:00:00	Moderate
Karachi	82	98.2	12	78	33.8	27	44.3	2024-03-25T09:00:00	Moderate
Karachi	80	97.5	14	50	33	26	25	2024-03-25T08:00:00	Moderate
Karachi	65	90.3	13	49.7	23.8	19	24.3	2024-03-25T07:00:00	Moderate
Karachi	65	83.1	12	49.3	23.8	19	23.7	2024-03-25T06:00:00	Moderate
Karachi	65	75.9	11	49	23.8	19	23	2024-03-25T05:00:00	Moderate
Karachi	61	79.6	12	49.3	21.3	17	22.7	2024-03-25T04:00:00	Moderate
Karachi	67	83.3	13	49.7	25	20	22.3	2024-03-25T03:00:00	Moderate
Karachi	63	87	14	50	37	18	22	2024-03-25T02:00:00	Moderate
Karachi	69	91	15.3	50.7	26.3	21	22.3	2024-03-25T01:00:00	Moderate
Karachi	69	95.1	16.7	51.3	26.3	21	22.7	2024-03-25T00:00:00	Moderate
Karachi	95	99.2	18	52	41.3	33	23	2024-03-24T23:00:00	Moderate
Karachi	82	101.4	18.7	53.3	33.8	27	23.7	2024-03-24T22:00:00	Moderate
Karachi	93	103.5	19.3	54.7	40	32	24.3	2024-03-24T21:00:00	Moderate
Karachi	82	105.6	20	56	33.8	27	25	2024-03-24T20:00:00	Moderate
Karachi	82	92	15.3	71.3	34	27	32	2024-03-24T19:00:00	Moderate
Karachi	87	78.4	10.7	86.7	36.3	29	39	2024-03-24T18:00:00	Moderate
Karachi	80	64.8	6	102	32.5	26	46	2024-03-24T17:00:00	Moderate
Karachi	82	64.2	5	112	33.8	27	48.7	2024-03-24T16:00:00	Moderate
Karachi	76	63.6	4	122	30	24	51.3	2024-03-24T15:00:00	Moderate
Karachi	87	63	3	132	36.3	29	54	2024-03-24T14:00:00	Moderate
Karachi	82	68.9	4.7	125.7	33.8	27	56	2024-03-24T13:00:00	Moderate
Karachi	82	74.7	6.3	119.3	33.8	27	58	2024-03-24T12:00:00	Moderate
Karachi	74	80.5	8	113	28.8	23	60	2024-03-24T11:00:00	Moderate
Karachi	91	76.5	8.3	93.7	38.8	31	46.7	2024-03-24T10:00:00	Moderate
Karachi	76	72.4	8.7	74.3	30	24	33.3	2024-03-24T09:00:00	Moderate
Karachi	69	68.3	9	55	26.3	21	20	2024-03-24T08:00:00	Moderate
Karachi	76	62.3	8	55.7	30	24	19.3	2024-03-24T07:00:00	Moderate
Karachi	69	56.2	7	56.3	26.3	21	18.7	2024-03-24T06:00:00	Moderate
Karachi	89	50.2	6	57	37.5	30	18	2024-03-24T05:00:00	Moderate
Karachi	74	53.3	7	54.7	28.8	23	18.3	2024-03-24T04:00:00	Moderate
Karachi	67	56.4	8	52.3	25	20	18.7	2024-03-24T03:00:00	Moderate
Karachi	76	59.5	9	50	30	24	19	2024-03-24T02:00:00	Moderate
Karachi	76	66.7	11	50	30	24	21	2024-03-24T01:00:00	Moderate
Karachi	74	73.9	13	50	28.8	23	23	2024-03-24T00:00:00	Moderate
Karachi	76	81.1	15	50	30	24	25	2024-03-23T23:00:00	Moderate
Karachi	76	86.8	16	52.7	30	24	26	2024-03-23T22:00:00	Moderate
Karachi	74	92.4	17	55.3	28.8	23	27	2024-03-23T21:00:00	Moderate
Karachi	76	98	18	58	30	24	28	2024-03-23T20:00:00	Moderate
Karachi	76	90.1	14.7	70.3	30	24	34.3	2024-03-23T19:00:00	Moderate
Karachi	76	82.1	11.3	82.7	30	24	40.7	2024-03-23T18:00:00	Moderate
Karachi	102	74.1	8	95	45	36	47	2024-03-23T17:00:00	Unhealthy for sensitive groups
Karachi	93	71.6	6.3	106.3	40	32	45.7	2024-03-23T16:00:00	Moderate
Karachi	89	69.1	4.7	117.7	37.5	30	44.3	2024-03-23T15:00:00	Moderate
Karachi	95	66.5	3	129	41.3	33	43	2024-03-23T14:00:00	Moderate
Karachi	95	72	4	126.3	41.3	33	48.7	2024-03-23T13:00:00	Moderate
Karachi	101	77.4	5	123.7	44.6	35.67	54.3	2024-03-23T12:00:00	Unhealthy for sensitive groups
Karachi	104	82.9	6	121	46.3	37	60	2024-03-23T11:00:00	Unhealthy for sensitive groups
Karachi	89	80.9	7.7	101	37.5	30	49	2024-03-23T10:00:00	Moderate
Karachi	89	79	9.3	81	37.5	30	38	2024-03-23T09:00:00	Moderate
Karachi	87	77	11	61	36.3	29	27	2024-03-23T08:00:00	Moderate
Karachi	82	74.9	10.3	60	33.8	27	25.3	2024-03-23T07:00:00	Moderate
Karachi	82	72.8	9.7	59	34	27	23.7	2024-03-23T06:00:00	Moderate
Karachi	78	70.6	9	58	31.3	25	22	2024-03-23T05:00:00	Moderate
Karachi	89	72.9	9.3	59.7	37.5	30	21.3	2024-03-23T04:00:00	Moderate
Karachi	95	75.3	9.7	61.3	41.3	33	20.7	2024-03-23T03:00:00	Moderate
Karachi	95	77.6	10	63	41.3	33	20	2024-03-23T02:00:00	Moderate
Karachi	115	80.1	10.7	64.7	51.3	41	21.3	2024-03-23T01:00:00	Unhealthy for sensitive groups
Karachi	134	82.7	11.3	66.3	60	48	22.7	2024-03-23T00:00:00	Unhealthy for sensitive groups
Karachi	95	85.2	12	68	41.3	33	24	2024-03-22T23:00:00	Moderate
Karachi	87	86.8	12.3	69.3	36.3	29	25.7	2024-03-22T22:00:00	Moderate
Karachi	85	88.3	12.7	70.7	35	28	27.3	2024-03-22T21:00:00	Moderate
Karachi	93	89.9	13	72	40	32	29	2024-03-22T20:00:00	Moderate
Karachi	98	84.2	10.3	85.7	42.5	34	34	2024-03-22T19:00:00	Moderate
Karachi	87	78.6	7.7	99.3	36.3	29	39	2024-03-22T18:00:00	Moderate
Karachi	74	73	5	113	65	23	44	2024-03-22T17:00:00	Moderate
Karachi	107	72.4	4.3	122.7	47.5	38	46.7	2024-03-22T16:00:00	Unhealthy for sensitive groups
Karachi	95	71.8	3.7	132.3	41.3	33	49.3	2024-03-22T15:00:00	Moderate
Karachi	95	71.2	3	142	41.3	33	52	2024-03-22T14:00:00	Moderate
Karachi	110	77	4	136.7	48.8	39	51.7	2024-03-22T13:00:00	Unhealthy for sensitive groups
Karachi	97	82.9	5	131.3	42.1	33.67	51.3	2024-03-22T12:00:00	Moderate
Karachi	98	88.7	6	126	42.5	34	51	2024-03-22T11:00:00	Moderate
Karachi	95	88.1	7.3	108	41.3	33	41	2024-03-22T10:00:00	Moderate
Karachi	100	87.5	8.7	90	43.8	35	31	2024-03-22T09:00:00	Moderate
Karachi	98	87	10	72	42.5	34	21	2024-03-22T08:00:00	Moderate
Karachi	107	80.1	8.3	74.7	47.5	38	20.3	2024-03-22T07:00:00	Unhealthy for sensitive groups
Karachi	102	73.3	6.7	77.3	45	36	19.7	2024-03-22T06:00:00	Unhealthy for sensitive groups
Karachi	72	66.5	5	80	40	22	19	2024-03-22T05:00:00	Moderate
Karachi	102	70.2	6	79.7	45	36	19.7	2024-03-22T04:00:00	Unhealthy for sensitive groups
Karachi	123	73.9	7	79.3	55	44	20.3	2024-03-22T03:00:00	Unhealthy for sensitive groups
Karachi	142	77.6	8	79	63.8	51	21	2024-03-22T02:00:00	Unhealthy for sensitive groups
Karachi	129	83.5	9.7	77.3	57.5	46	22.3	2024-03-22T01:00:00	Unhealthy for sensitive groups
Karachi	137	89.3	11.3	75.7	61.3	49	23.7	2024-03-22T00:00:00	Unhealthy for sensitive groups
Karachi	93	95.1	13	74	59	32	25	2024-03-21T23:00:00	Moderate
Karachi	123	99.4	14	75.3	55	44	27	2024-03-21T22:00:00	Unhealthy for sensitive groups
Karachi	112	103.7	15	76.7	50	40	29	2024-03-21T21:00:00	Unhealthy for sensitive groups
Karachi	123	108	16	78	55	44	31	2024-03-21T20:00:00	Unhealthy for sensitive groups
Karachi	123	95.7	12.3	88.7	55	44	34	2024-03-21T19:00:00	Unhealthy for sensitive groups
Karachi	107	83.5	8.7	99.3	47.5	38	37	2024-03-21T18:00:00	Unhealthy for sensitive groups
Karachi	107	71.2	5	110	47.5	38	40	2024-03-21T17:00:00	Unhealthy for sensitive groups
Karachi	102	68.7	4.3	115.7	45	36	39	2024-03-21T16:00:00	Unhealthy for sensitive groups
Karachi	102	66.1	3.7	121.3	45	36	38	2024-03-21T15:00:00	Unhealthy for sensitive groups
Karachi	93	63.6	3	127	40	32	37	2024-03-21T14:00:00	Moderate
Karachi	93	73.7	5.3	122.3	40	32	43	2024-03-21T13:00:00	Moderate
Karachi	89	83.8	7.7	117.7	37.5	30	49	2024-03-21T12:00:00	Moderate
Karachi	110	94	10	113	48.8	39	55	2024-03-21T11:00:00	Unhealthy for sensitive groups
Karachi	100	90.3	10.3	94.7	44.2	35.33	43.3	2024-03-21T10:00:00	Moderate
Karachi	110	86.6	10.7	76.3	48.8	39	31.7	2024-03-21T09:00:00	Unhealthy for sensitive groups
Karachi	85	82.9	11	58	35	28	20	2024-03-21T08:00:00	Moderate
Karachi	91	75.1	9.3	60	38.8	31	19	2024-03-21T07:00:00	Moderate
Karachi	82	67.3	7.7	62	33.8	27	18	2024-03-21T06:00:00	Moderate
Karachi	129	59.5	6	64	57.5	46	17	2024-03-21T05:00:00	Unhealthy for sensitive groups
Karachi	142	68.3	8.7	60.7	63.8	51	18	2024-03-21T04:00:00	Unhealthy for sensitive groups
Karachi	126	77	11.3	57.3	56.3	45	19	2024-03-21T03:00:00	Unhealthy for sensitive groups
Karachi	157	85.8	14	54	76.3	61	20	2024-03-21T02:00:00	Unhealthy
Karachi	171	102.5	19	49	88.8	71	21	2024-03-21T01:00:00	Unhealthy
Karachi	118	119.2	24	44	52.5	42	22	2024-03-21T00:00:00	Unhealthy for sensitive groups
Karachi	100	136	29	39	43.8	35	23	2024-03-20T23:00:00	Moderate
Karachi	90	135.2	28	48	38.3	30.67	27	2024-03-20T22:00:00	Moderate
Karachi	87	134.4	27	57	36.3	29	31	2024-03-20T21:00:00	Moderate
Karachi	72	133.6	26	66	27.5	22	35	2024-03-20T20:00:00	Moderate
Karachi	100	116.1	19.3	96.7	43.8	35	50	2024-03-20T19:00:00	Moderate
Karachi	100	98.6	12.7	127.3	43.8	35	65	2024-03-20T18:00:00	Moderate
Karachi	100	81.1	6	158	43.8	35	80	2024-03-20T17:00:00	Moderate
Karachi	108	79	5.3	154.3	47.9	38.33	85.3	2024-03-20T16:00:00	Unhealthy for sensitive groups
Karachi	104	76.8	4.7	150.7	46.3	37	90.7	2024-03-20T15:00:00	Unhealthy for sensitive groups
Karachi	126	74.7	4	147	56.3	45	96	2024-03-20T14:00:00	Unhealthy for sensitive groups
Karachi	145	77	4	138.7	65	52	87.3	2024-03-20T13:00:00	Unhealthy for sensitive groups
Karachi	126	79.4	4	130.3	56.3	45	78.7	2024-03-20T12:00:00	Unhealthy for sensitive groups
Karachi	118	81.7	4	122	52.5	42	70	2024-03-20T11:00:00	Unhealthy for sensitive groups
Karachi	118	90.8	6.7	94.7	52.5	42	52	2024-03-20T10:00:00	Unhealthy for sensitive groups
Karachi	148	100	9.3	67.3	66.7	53.33	34	2024-03-20T09:00:00	Unhealthy for sensitive groups
Karachi	155	109.1	12	40	73.8	59	16	2024-03-20T08:00:00	Unhealthy
Karachi	155	96.1	10.7	43	73.8	59	16	2024-03-20T07:00:00	Unhealthy
Karachi	168	83.1	9.3	46	86.3	69	16	2024-03-20T06:00:00	Unhealthy
Karachi	115	70	8	49	51.3	41	16	2024-03-20T05:00:00	Unhealthy for sensitive groups
Karachi	82	74.9	9.7	50.3	33.8	27	17.3	2024-03-20T04:00:00	Moderate
Karachi	98	79.8	11.3	51.7	42.9	34.33	18.7	2024-03-20T03:00:00	Moderate
Karachi	91	84.6	13	53	38.8	31	20	2024-03-20T02:00:00	Moderate
Karachi	110	92.6	15.7	52.3	48.8	39	20.3	2024-03-20T01:00:00	Unhealthy for sensitive groups
Karachi	78	100.6	18.3	51.7	31.3	25	20.7	2024-03-20T00:00:00	Moderate
Karachi	67	108.5	21	51	25	20	21	2024-03-19T23:00:00	Moderate
Karachi	66	109.5	21	53.7	24.2	19.33	21.7	2024-03-19T22:00:00	Moderate
Karachi	63	110.5	21	56.3	22.5	18	22.3	2024-03-19T21:00:00	Moderate
Karachi	63	111.5	21	59	22.5	18	23	2024-03-19T20:00:00	Moderate
Karachi	76	96.7	15.7	77.7	30	24	29.7	2024-03-19T19:00:00	Moderate
Karachi	82	81.9	10.3	96.3	33.8	27	36.3	2024-03-19T18:00:00	Moderate
Karachi	93	67.1	5	115	40	32	43	2024-03-19T17:00:00	Moderate
Karachi	87	66.5	4.3	119.7	36.7	29.33	43.7	2024-03-19T16:00:00	Moderate
Karachi	95	65.9	3.7	124.3	41.3	33	44.3	2024-03-19T15:00:00	Moderate
Karachi	76	65.4	3	129	30	24	45	2024-03-19T14:00:00	Moderate
Karachi	98	73.3	4.7	126.7	42.5	34	50.7	2024-03-19T13:00:00	Moderate
Karachi	87	81.3	6.3	124.3	36.3	29	56.3	2024-03-19T12:00:00	Moderate
Karachi	87	89.3	8	122	36.3	29	62	2024-03-19T11:00:00	Moderate
Karachi	95	89.1	8.7	105	41.3	33	50	2024-03-19T10:00:00	Moderate
Karachi	87	88.9	9.3	88	36	29	38	2024-03-19T09:00:00	Moderate
Karachi	93	88.7	10	71	40	32	26	2024-03-19T08:00:00	Moderate
Karachi	74	80.5	8.3	72.7	28.8	23	23.3	2024-03-19T07:00:00	Moderate
Karachi	82	72.4	6.7	74.3	33.8	27	20.7	2024-03-19T06:00:00	Moderate
Karachi	89	64.2	5	76	37.5	30	18	2024-03-19T05:00:00	Moderate
Karachi	95	79.8	8.7	73	41.3	33	23	2024-03-19T04:00:00	Moderate
Karachi	98	95.3	12.3	70	42.5	34	28	2024-03-19T03:00:00	Moderate
Karachi	59	110.9	16	67	38	16	33	2024-03-19T02:00:00	Moderate
Karachi	112	120.4	17.7	71.7	50	40	37	2024-03-19T01:00:00	Unhealthy for sensitive groups
Karachi	139	129.9	19.3	76.3	62.5	50	41	2024-03-19T00:00:00	Unhealthy for sensitive groups
Karachi	91	139.5	21	81	38.8	31	45	2024-03-18T23:00:00	Moderate
Karachi	87	138.9	20.3	91.7	36.3	29	50	2024-03-18T22:00:00	Moderate
Karachi	85	138.3	19.7	102.3	35	28	55	2024-03-18T21:00:00	Moderate
Karachi	87	137.7	19	113	36	29	60	2024-03-18T20:00:00	Moderate
Karachi	100	114.4	13.7	123.3	43.8	35	66.3	2024-03-18T19:00:00	Moderate
Karachi	118	91	8.3	133.7	52.5	42	72.7	2024-03-18T18:00:00	Unhealthy for sensitive groups
Karachi	129	67.7	3	144	57.5	46	79	2024-03-18T17:00:00	Unhealthy for sensitive groups
Karachi	112	67.9	2.7	144.3	50	40	79.7	2024-03-18T16:00:00	Unhealthy for sensitive groups
Karachi	163	68.1	2.3	144.7	81.3	65	80.3	2024-03-18T15:00:00	Unhealthy
Karachi	107	68.3	2	145	47.5	38	81	2024-03-18T14:00:00	Unhealthy for sensitive groups
Karachi	163	72.2	2.3	140.7	81	65	86	2024-03-18T13:00:00	Unhealthy
Karachi	134	76.1	2.7	136.3	60	48	91	2024-03-18T12:00:00	Unhealthy for sensitive groups
Karachi	192	80	3	132	108.8	87	96	2024-03-18T11:00:00	Unhealthy
Karachi	187	86.8	5	108	103.8	83	72	2024-03-18T10:00:00	Unhealthy
Karachi	184	93.6	7	84	101.3	81	48	2024-03-18T09:00:00	Unhealthy
Karachi	179	100.4	9	60	96.3	77	24	2024-03-18T08:00:00	Unhealthy
Karachi	235	96.1	9	60.3	149	119	25	2024-03-18T07:00:00	Very Unhealthy
Karachi	176	91.8	9	60.7	93.8	75	26	2024-03-18T06:00:00	Unhealthy
Karachi	176	87.5	9	61	93.8	75	27	2024-03-18T05:00:00	Unhealthy
Karachi	173	102.9	12.7	58.7	91.3	73	30	2024-03-18T04:00:00	Unhealthy
Karachi	95	118.3	16.3	56.3	41.3	33	33	2024-03-18T03:00:00	Moderate
Karachi	104	133.6	20	54	46.3	37	36	2024-03-18T02:00:00	Unhealthy for sensitive groups
Karachi	95	143	21.3	58	41	33	39	2024-03-18T01:00:00	Moderate
Karachi	150	152.3	22.7	62	67.5	54	42	2024-03-18T00:00:00	Unhealthy for sensitive groups
Karachi	102	161.7	24	66	45	36	45	2024-03-17T23:00:00	Unhealthy for sensitive groups
Karachi	131	151.9	22.3	80.3	58.8	47	53.3	2024-03-17T22:00:00	Unhealthy for sensitive groups
Karachi	118	142.2	20.7	94.7	52.5	42	61.7	2024-03-17T21:00:00	Unhealthy for sensitive groups
Karachi	118	132.5	19	109	52.5	42	70	2024-03-17T20:00:00	Unhealthy for sensitive groups
Karachi	127	111.1	13.7	121.3	56.7	45.33	69.3	2024-03-17T19:00:00	Unhealthy for sensitive groups
Karachi	118	89.7	8.3	133.7	52.5	42	68.7	2024-03-17T18:00:00	Unhealthy for sensitive groups
Karachi	145	68.3	3	146	65	52	68	2024-03-17T17:00:00	Unhealthy for sensitive groups
Karachi	155	67.9	2.7	144	73.8	59	63	2024-03-17T16:00:00	Unhealthy
Karachi	89	67.5	2.3	142	37.5	30	58	2024-03-17T15:00:00	Moderate
Karachi	93	67.1	2	140	40	32	53	2024-03-17T14:00:00	Moderate
Karachi	110	71	2.3	135.7	48.8	39	59.3	2024-03-17T13:00:00	Unhealthy for sensitive groups
Karachi	85	74.9	2.7	131.3	35	28	65.7	2024-03-17T12:00:00	Moderate
Karachi	110	78.8	3	127	48.8	39	72	2024-03-17T11:00:00	Unhealthy for sensitive groups
Karachi	145	77.6	4	109.3	65	52	52.3	2024-03-17T10:00:00	Unhealthy for sensitive groups
Karachi	197	76.5	5	91.7	113.8	91	32.7	2024-03-17T09:00:00	Unhealthy
Karachi	211	75.3	6	74	126.3	101	13	2024-03-17T08:00:00	Very Unhealthy
Karachi	227	71	5.7	74.3	141.3	113	14.3	2024-03-17T07:00:00	Very Unhealthy
Karachi	208	66.7	5.3	74.7	124	99	15.7	2024-03-17T06:00:00	Very Unhealthy
Karachi	137	62.4	5	75	61.3	49	17	2024-03-17T05:00:00	Unhealthy for sensitive groups
Karachi	157	69.4	7	72	76.3	61	18	2024-03-17T04:00:00	Unhealthy
Karachi	203	76.5	9	69	118.8	95	19	2024-03-17T03:00:00	Very Unhealthy
Karachi	248	83.5	11	66	161.3	129	20	2024-03-17T02:00:00	Very Unhealthy
Karachi	189	99.8	15.3	62.3	106.3	85	22.7	2024-03-17T01:00:00	Unhealthy
Karachi	134	116.1	19.7	58.7	60	48	25.3	2024-03-17T00:00:00	Unhealthy for sensitive groups
Karachi	188	132.5	24	55	105	84	28	2024-03-16T23:00:00	Unhealthy
Karachi	107	130.1	23	63.3	47.5	38	32.7	2024-03-16T22:00:00	Unhealthy for sensitive groups
Karachi	107	127.8	22	71.7	47.5	38	37.3	2024-03-16T21:00:00	Unhealthy for sensitive groups
Karachi	100	125.5	21	80	43.8	35	42	2024-03-16T20:00:00	Moderate
Karachi	118	105.4	15	100.7	52.5	42	51.7	2024-03-16T19:00:00	Unhealthy for sensitive groups
Karachi	112	85.4	9	121.3	50	40	61.3	2024-03-16T18:00:00	Unhealthy for sensitive groups
Karachi	118	65.4	3	142	53	42	71	2024-03-16T17:00:00	Unhealthy for sensitive groups
Karachi	112	65.2	2.7	141.3	50	40	66.7	2024-03-16T16:00:00	Unhealthy for sensitive groups
Karachi	126	65	2.3	140.7	56.3	45	62.3	2024-03-16T15:00:00	Unhealthy for sensitive groups
Karachi	173	64.8	2	140	91.3	73	58	2024-03-16T14:00:00	Unhealthy
Karachi	107	67.1	2.3	134	47.5	38	63.7	2024-03-16T13:00:00	Unhealthy for sensitive groups
Karachi	187	69.4	2.7	128	103.8	83	69.3	2024-03-16T12:00:00	Unhealthy
Karachi	76	71.8	3	122	72	24	75	2024-03-16T11:00:00	Moderate
Karachi	155	77.8	5	104.3	73.8	59	56	2024-03-16T10:00:00	Unhealthy
Karachi	163	83.8	7	86.7	81.3	65	37	2024-03-16T09:00:00	Unhealthy
Karachi	160	89.9	9	69	78.8	63	18	2024-03-16T08:00:00	Unhealthy
Karachi	155	88.9	8.7	69	73.8	59	20	2024-03-16T07:00:00	Unhealthy
Karachi	137	87.9	8.3	69	61.3	49	22	2024-03-16T06:00:00	Unhealthy for sensitive groups
Karachi	123	87	8	69	55	44	24	2024-03-16T05:00:00	Unhealthy for sensitive groups
Karachi	139	113.6	13.7	60.7	63	50	28.7	2024-03-16T04:00:00	Unhealthy for sensitive groups
Karachi	160	140.3	19.3	52.3	78.8	63	33.3	2024-03-16T03:00:00	Unhealthy
Karachi	168	166.9	25	44	86.3	69	38	2024-03-16T02:00:00	Unhealthy
Karachi	150	159.5	21.7	53.3	67.5	54	38.3	2024-03-16T01:00:00	Unhealthy for sensitive groups
Karachi	126	152.1	18.3	62.7	56.3	45	38.7	2024-03-16T00:00:00	Unhealthy for sensitive groups
Karachi	112	144.7	15	72	50	40	39	2024-03-15T23:00:00	Unhealthy for sensitive groups
Karachi	129	126.1	11.7	80.7	58	46	38.7	2024-03-15T22:00:00	Unhealthy for sensitive groups
Karachi	89	107.4	8.3	89.3	37.5	30	38.3	2024-03-15T21:00:00	Moderate
Karachi	89	88.7	5	98	37.5	30	38	2024-03-15T20:00:00	Moderate
Karachi	112	81.1	4	108.3	50	40	39.7	2024-03-15T19:00:00	Unhealthy for sensitive groups
Karachi	107	73.5	3	118.7	47.5	38	41.3	2024-03-15T18:00:00	Unhealthy for sensitive groups
Karachi	107	65.9	2	129	47.5	38	43	2024-03-15T17:00:00	Unhealthy for sensitive groups
Karachi	82	66.3	1.7	129	33.8	27	42	2024-03-15T16:00:00	Moderate
Karachi	107	66.7	1.3	129	48	38	41	2024-03-15T15:00:00	Unhealthy for sensitive groups
Karachi	76	67.1	1	129	30	24	40	2024-03-15T14:00:00	Moderate
Karachi	91	73.7	1.3	125.3	38.8	31	45.3	2024-03-15T13:00:00	Moderate
Karachi	112	80.3	1.7	121.7	50	40	50.7	2024-03-15T12:00:00	Unhealthy for sensitive groups
Karachi	150	87	2	118	67.5	54	56	2024-03-15T11:00:00	Unhealthy for sensitive groups
Karachi	155	82.1	2.3	109.3	73.8	59	44.3	2024-03-15T10:00:00	Unhealthy
Karachi	153	77.2	2.7	100.7	69	55	32.7	2024-03-15T09:00:00	Unhealthy
Karachi	157	72.4	3	92	76.3	61	21	2024-03-15T08:00:00	Unhealthy
Karachi	216	68.5	2.3	91.3	131.3	105	18	2024-03-15T07:00:00	Very Unhealthy
Karachi	216	64.6	1.7	90.7	131.3	105	15	2024-03-15T06:00:00	Very Unhealthy
Karachi	155	60.7	1	90	73.8	59	12	2024-03-15T05:00:00	Unhealthy
Karachi	253	61.1	1	86.7	166.3	133	11.7	2024-03-15T04:00:00	Very Unhealthy
Karachi	253	61.5	1	83.3	166.3	133	11.3	2024-03-15T03:00:00	Very Unhealthy
Karachi	157	61.9	1	80	76	61	11	2024-03-15T02:00:00	Unhealthy
Karachi	184	74.9	3.3	77.7	230	184	16.7	2024-03-15T01:00:00	Unhealthy
Karachi	253	87.9	5.7	75.3	166.3	133	22.3	2024-03-15T00:00:00	Very Unhealthy
Karachi	160	101	8	73	78.8	63	28	2024-03-14T23:00:00	Unhealthy
Karachi	157	94.3	7.3	79.7	76.3	61	30.7	2024-03-14T22:00:00	Unhealthy
Karachi	152	87.7	6.7	86.3	71.3	57	33.3	2024-03-14T21:00:00	Unhealthy
Karachi	157	81.1	6	93	76	61	36	2024-03-14T20:00:00	Unhealthy
Karachi	137	73.7	4.7	103.3	61.3	49	37.7	2024-03-14T19:00:00	Unhealthy for sensitive groups
Karachi	152	66.3	3.3	113.7	71.3	57	39.3	2024-03-14T18:00:00	Unhealthy
Karachi	152	58.9	2	124	71.3	57	41	2024-03-14T17:00:00	Unhealthy
Karachi	171	60.3	1.7	124.3	88.8	71	39.7	2024-03-14T16:00:00	Unhealthy
Karachi	157	61.7	1.3	124.7	76.3	61	38.3	2024-03-14T15:00:00	Unhealthy
Karachi	168	63	1	125	86	69	37	2024-03-14T14:00:00	Unhealthy
Karachi	139	65.8	1.3	119	62.5	50	39.7	2024-03-14T13:00:00	Unhealthy for sensitive groups
Karachi	148	68.5	1.7	113	66.3	53	42.3	2024-03-14T12:00:00	Unhealthy for sensitive groups
Karachi	145	71.2	2	107	65	52	45	2024-03-14T11:00:00	Unhealthy for sensitive groups
Karachi	181	75.9	4	90	98.8	79	39	2024-03-14T10:00:00	Unhealthy
Karachi	227	80.5	6	73	141.3	113	33	2024-03-14T09:00:00	Very Unhealthy
Karachi	180	85.2	8	56	98	78	27	2024-03-14T08:00:00	Unhealthy
Karachi	176	80.1	7.7	57	93.8	75	31	2024-03-14T07:00:00	Unhealthy
Karachi	152	75.1	7.3	58	71.3	57	35	2024-03-14T06:00:00	Unhealthy
Karachi	184	70	7	59	101.3	81	39	2024-03-14T05:00:00	Unhealthy
Karachi	245	75.7	8.3	60.3	158.8	127	34	2024-03-14T04:00:00	Very Unhealthy
Karachi	227	81.3	9.7	61.7	141.3	113	29	2024-03-14T03:00:00	Very Unhealthy
Karachi	157	87	11	63	76.3	61	24	2024-03-14T02:00:00	Unhealthy
Karachi	221	90.3	12	66	136	109	22.3	2024-03-14T01:00:00	Very Unhealthy
Karachi	152	93.6	13	69	71.3	57	20.7	2024-03-14T00:00:00	Unhealthy
Karachi	107	96.9	14	72	47.5	38	19	2024-03-13T23:00:00	Unhealthy for sensitive groups
Karachi	118	101.2	15.7	72.3	52.5	42	22.3	2024-03-13T22:00:00	Unhealthy for sensitive groups
Karachi	107	105.4	17.3	72.7	48	38	25.7	2024-03-13T21:00:00	Unhealthy for sensitive groups
Karachi	118	109.7	19	73	105	42	29	2024-03-13T20:00:00	Unhealthy for sensitive groups
Karachi	181	92.8	14	90	98.8	79	31.7	2024-03-13T19:00:00	Unhealthy
Karachi	181	75.9	9	107	98.8	79	34.3	2024-03-13T18:00:00	Unhealthy
Karachi	181	58.9	4	124	98.8	79	37	2024-03-13T17:00:00	Unhealthy
Karachi	248	57.6	3.3	126.7	161.3	129	37.7	2024-03-13T16:00:00	Very Unhealthy
Karachi	245	56.2	2.7	129.3	158.8	127	38.3	2024-03-13T15:00:00	Very Unhealthy
Karachi	173	54.9	2	132	91.3	73	39	2024-03-13T14:00:00	Unhealthy
Karachi	154	58.4	3	122.7	69.2	55.33	49.7	2024-03-13T13:00:00	Unhealthy
Karachi	145	61.9	4	113.3	65	52	60.3	2024-03-13T12:00:00	Unhealthy for sensitive groups
Karachi	67	65.4	5	104	25	20	71	2024-03-13T11:00:00	Moderate
Karachi	74	68.9	6.3	88.7	28.8	23	54.3	2024-03-13T10:00:00	Moderate
Karachi	74	72.4	7.7	73.3	28.8	23	37.7	2024-03-13T09:00:00	Moderate
Karachi	72	75.9	9	58	27.5	22	21	2024-03-13T08:00:00	Moderate
Karachi	74	69.3	7.7	59.3	29	23	19.7	2024-03-13T07:00:00	Moderate
Karachi	82	62.6	6.3	60.7	33.8	27	18.3	2024-03-13T06:00:00	Moderate
Karachi	59	56	5	62	20	16	17	2024-03-13T05:00:00	Moderate
Karachi	72	59.5	6.3	59.7	27.5	22	18.3	2024-03-13T04:00:00	Moderate
Karachi	65	63	7.7	57.3	23.8	19	19.7	2024-03-13T03:00:00	Moderate
Karachi	52	66.5	9	55	16.3	13	21	2024-03-13T02:00:00	Moderate
Karachi	50	72.8	10.7	53.3	15	12	23	2024-03-13T01:00:00	Good
Karachi	54	79	12.3	51.7	17.5	14	25	2024-03-13T00:00:00	Moderate
Karachi	42	85.2	14	50	12.5	10	27	2024-03-12T23:00:00	Good
Karachi	61	84.2	14	54.3	21.3	17	31	2024-03-12T22:00:00	Moderate
Karachi	42	83.3	14	58.7	12.5	10	35	2024-03-12T21:00:00	Good
Karachi	52	82.3	14	63	16.3	13	39	2024-03-12T20:00:00	Moderate
Karachi	65	77.2	10.7	86.3	23.8	19	52.3	2024-03-12T19:00:00	Moderate
Karachi	56	72.2	7.3	109.7	19	15	65.7	2024-03-12T18:00:00	Moderate
Karachi	69	67.1	4	133	26.3	21	79	2024-03-12T17:00:00	Moderate
Karachi	74	69.6	3.7	139	26.3	21	88.3	2024-03-12T16:00:00	Moderate
Karachi	87	72.2	3.3	145	36.3	29	97.7	2024-03-12T15:00:00	Moderate
Karachi	142	74.7	3	151	63.8	51	107	2024-03-12T14:00:00	Unhealthy for sensitive groups
Karachi	145	78.6	4.3	136.7	65	52	105.3	2024-03-12T13:00:00	Unhealthy for sensitive groups
Karachi	145	82.5	5.7	122.3	65	52	103.7	2024-03-12T12:00:00	Unhealthy for sensitive groups
Karachi	107	86.4	7	108	47.5	38	102	2024-03-12T11:00:00	Unhealthy for sensitive groups
Karachi	160	90.3	8.7	85.7	78.8	63	73.3	2024-03-12T10:00:00	Unhealthy
Karachi	129	94.2	10.3	63.3	57.5	46	44.7	2024-03-12T09:00:00	Unhealthy for sensitive groups
Karachi	85	98	12	41	35	28	16	2024-03-12T08:00:00	Moderate
Karachi	148	97.5	12.3	42	66.3	53	19	2024-03-12T07:00:00	Unhealthy for sensitive groups
Karachi	162	96.9	12.7	43	80.8	64.67	22	2024-03-12T06:00:00	Unhealthy
Karachi	187	96.3	13	44	103.8	83	25	2024-03-12T05:00:00	Unhealthy
Karachi	107	100.4	14	47.7	47.5	38	26.3	2024-03-12T04:00:00	Unhealthy for sensitive groups
Karachi	98	104.5	15	51.3	42.5	34	27.7	2024-03-12T03:00:00	Moderate
Karachi	89	108.5	16	55	37.5	30	29	2024-03-12T02:00:00	Moderate
Karachi	82	110.9	16	60	33.8	27	30.7	2024-03-12T01:00:00	Moderate
Karachi	82	113.2	16	65	33.8	27	32.3	2024-03-12T00:00:00	Moderate
Karachi	82	115.6	16	70	34	27	34	2024-03-11T23:00:00	Moderate
Karachi	72	108.9	15.3	72.7	27.5	22	37.3	2024-03-11T22:00:00	Moderate
Karachi	76	102.3	14.7	75.3	30	24	40.7	2024-03-11T21:00:00	Moderate
Karachi	80	95.7	14	78	32.5	26	44	2024-03-11T20:00:00	Moderate
Karachi	85	85.6	10.7	87.7	35	28	44	2024-03-11T19:00:00	Moderate
Karachi	74	75.5	7.3	97.3	28.8	23	44	2024-03-11T18:00:00	Moderate
Karachi	61	65.4	4	107	43	17	44	2024-03-11T17:00:00	Moderate
Karachi	76	66.7	3.3	112.3	30	24	43.3	2024-03-11T16:00:00	Moderate
Karachi	69	68.1	2.7	117.7	26.3	21	42.7	2024-03-11T15:00:00	Moderate
Karachi	76	69.4	2	123	30	24	42	2024-03-11T14:00:00	Moderate
Karachi	82	72.8	3	118.7	33.8	27	52	2024-03-11T13:00:00	Moderate
Karachi	82	76.1	4	114.3	33.8	27	62	2024-03-11T12:00:00	Moderate
Karachi	65	79.4	5	110	50	19	72	2024-03-11T11:00:00	Moderate
Karachi	171	87	6.7	95.7	88.8	71	55	2024-03-11T10:00:00	Unhealthy
Karachi	184	94.5	8.3	81.3	101.3	81	38	2024-03-11T09:00:00	Unhealthy
Karachi	134	102.1	10	67	60	48	21	2024-03-11T08:00:00	Unhealthy for sensitive groups
Karachi	85	96.3	8.7	71	35	28	22.7	2024-03-11T07:00:00	Moderate
Karachi	78	90.5	7.3	75	31.3	25	24.3	2024-03-11T06:00:00	Moderate
Karachi	74	84.6	6	79	62	23	26	2024-03-11T05:00:00	Moderate
Karachi	80	95.3	7.7	79.7	32.5	26	34.3	2024-03-11T04:00:00	Moderate
Karachi	102	106	9.3	80.3	45	36	42.7	2024-03-11T03:00:00	Unhealthy for sensitive groups
Karachi	118	116.7	11	81	52.5	42	51	2024-03-11T02:00:00	Unhealthy for sensitive groups
Karachi	129	130.3	14	76.7	57.5	46	58	2024-03-11T01:00:00	Unhealthy for sensitive groups
Karachi	95	144	17	72.3	41.3	33	65	2024-03-11T00:00:00	Moderate
Karachi	110	157.6	20	68	48.8	39	72	2024-03-10T23:00:00	Unhealthy for sensitive groups
Karachi	95	149.6	19.3	74.3	41	33	86.7	2024-03-10T22:00:00	Moderate
Karachi	126	141.6	18.7	80.7	56.3	45	101.3	2024-03-10T21:00:00	Unhealthy for sensitive groups
Karachi	112	133.6	18	87	50	40	116	2024-03-10T20:00:00	Unhealthy for sensitive groups
Karachi	102	118.3	14	99.3	45	36	109.7	2024-03-10T19:00:00	Unhealthy for sensitive groups
Karachi	93	102.9	10	111.7	40	32	103.3	2024-03-10T18:00:00	Moderate
Karachi	80	87.5	6	124	32.5	26	97	2024-03-10T17:00:00	Moderate
Karachi	82	86.8	5.3	126.3	33.3	26.67	92.7	2024-03-10T16:00:00	Moderate
Karachi	82	86	4.7	128.7	33.8	27	88.3	2024-03-10T15:00:00	Moderate
Karachi	85	85.2	4	131	35	28	84	2024-03-10T14:00:00	Moderate
Karachi	91	86.4	4.3	125.7	38.8	31	96.3	2024-03-10T13:00:00	Moderate
Karachi	118	87.5	4.7	120.3	52.5	42	108.7	2024-03-10T12:00:00	Unhealthy for sensitive groups
Karachi	115	88.7	5	115	51.3	41	121	2024-03-10T11:00:00	Unhealthy for sensitive groups
Karachi	121	104.5	7.3	90	54	43	94	2024-03-10T10:00:00	Unhealthy for sensitive groups
Karachi	157	120.2	9.7	65	76.3	61	67	2024-03-10T09:00:00	Unhealthy
Karachi	195	136	12	40	111.3	89	40	2024-03-10T08:00:00	Unhealthy
Karachi	229	129.2	10.3	40.7	143.8	115	37	2024-03-10T07:00:00	Very Unhealthy
Karachi	200	122.4	8.7	41.3	116.3	93	34	2024-03-10T06:00:00	Unhealthy
Karachi	235	115.6	7	42	148.8	119	31	2024-03-10T05:00:00	Very Unhealthy
Karachi	196	130.3	10	47	113	90	34	2024-03-10T04:00:00	Unhealthy
Karachi	273	145.1	13	52	185	148	37	2024-03-10T03:00:00	Very Unhealthy
Karachi	208	159.9	16	57	123.8	99	40	2024-03-10T02:00:00	Very Unhealthy
Karachi	189	144.5	12.7	67	106.3	85	39.3	2024-03-10T01:00:00	Unhealthy
Karachi	213	129.2	9.3	77	128.8	103	38.7	2024-03-10T00:00:00	Very Unhealthy
Karachi	173	113.8	6	87	91.3	73	38	2024-03-09T23:00:00	Unhealthy
Karachi	158	107.6	5.7	93.3	77.1	61.67	43	2024-03-09T22:00:00	Unhealthy
Karachi	118	101.4	5.3	99.7	52.5	42	48	2024-03-09T21:00:00	Unhealthy for sensitive groups
Karachi	110	95.1	5	106	48.8	39	53	2024-03-09T20:00:00	Unhealthy for sensitive groups
Karachi	110	90.3	4.3	117.3	48.8	39	54.7	2024-03-09T19:00:00	Unhealthy for sensitive groups
Karachi	100	85.4	3.7	128.7	43.8	35	56.3	2024-03-09T18:00:00	Moderate
Karachi	95	80.5	3	140	41.3	33	58	2024-03-09T17:00:00	Moderate
Karachi	107	80.5	2.7	140.3	47.5	38	54.7	2024-03-09T16:00:00	Unhealthy for sensitive groups
Karachi	95	80.5	2.3	140.7	41	33	51.3	2024-03-09T15:00:00	Moderate
Karachi	102	80.5	2	141	45	36	48	2024-03-09T14:00:00	Unhealthy for sensitive groups
Karachi	104	84.8	2.3	138	46.3	37	52.7	2024-03-09T13:00:00	Unhealthy for sensitive groups
Karachi	118	89.1	2.7	135	52.5	42	57.3	2024-03-09T12:00:00	Unhealthy for sensitive groups
Karachi	160	93.4	3	132	78.8	63	62	2024-03-09T11:00:00	Unhealthy
Karachi	157	97.7	3.3	113	76.3	61	51	2024-03-09T10:00:00	Unhealthy
Karachi	159	101.9	3.7	94	78	62	40	2024-03-09T09:00:00	Unhealthy
Karachi	184	106.2	4	75	101.3	81	29	2024-03-09T08:00:00	Unhealthy
Karachi	163	112.1	5	68	81.3	65	30	2024-03-09T07:00:00	Unhealthy
Karachi	163	117.9	6	61	81.3	65	31	2024-03-09T06:00:00	Unhealthy
Karachi	266	123.7	7	54	178.8	143	32	2024-03-09T05:00:00	Very Unhealthy
Karachi	178	137.9	9.7	55.3	222.5	178	35	2024-03-09T04:00:00	Unhealthy
Karachi	260	152.1	12.3	56.7	173	138	38	2024-03-09T03:00:00	Very Unhealthy
Karachi	178	166.3	15	58	222.5	178	41	2024-03-09T02:00:00	Unhealthy
Karachi	273	167.5	16	66.7	185	148	47	2024-03-09T01:00:00	Very Unhealthy
Karachi	158	168.7	17	75.3	197.5	158	53	2024-03-09T00:00:00	Unhealthy
Karachi	155	169.8	18	84	73.8	59	59	2024-03-08T23:00:00	Unhealthy
Karachi	139	154.7	16.3	91.7	62.5	50	64	2024-03-08T22:00:00	Unhealthy for sensitive groups
Karachi	155	139.5	14.7	99.3	74	59	69	2024-03-08T21:00:00	Unhealthy
Karachi	123	124.3	13	107	55	44	74	2024-03-08T20:00:00	Unhealthy for sensitive groups
Karachi	131	106.8	9.7	121.7	58.8	47	77	2024-03-08T19:00:00	Unhealthy for sensitive groups
Karachi	104	89.3	6.3	136.3	46.3	37	80	2024-03-08T18:00:00	Unhealthy for sensitive groups
Karachi	110	71.8	3	151	48.8	39	83	2024-03-08T17:00:00	Unhealthy for sensitive groups
Karachi	107	72.6	2.7	149.3	47.5	38	76.7	2024-03-08T16:00:00	Unhealthy for sensitive groups
Karachi	119	73.3	2.3	147.7	52.9	42.33	70.3	2024-03-08T15:00:00	Unhealthy for sensitive groups
Karachi	123	74.1	2	146	55	44	64	2024-03-08T14:00:00	Unhealthy for sensitive groups
Karachi	107	79.2	2.3	142	47.5	38	67	2024-03-08T13:00:00	Unhealthy for sensitive groups
Karachi	118	84.2	2.7	138	52.5	42	70	2024-03-08T12:00:00	Unhealthy for sensitive groups
Karachi	137	89.3	3	134	61.3	49	73	2024-03-08T11:00:00	Unhealthy for sensitive groups
Karachi	200	104.7	5.3	106.7	116.3	93	55.7	2024-03-08T10:00:00	Unhealthy
Karachi	240	120	7.7	79.3	153.8	123	38.3	2024-03-08T09:00:00	Very Unhealthy
Karachi	163	135.4	10	52	81	65	21	2024-03-08T08:00:00	Unhealthy
Karachi	240	138.7	13.7	44.3	153.8	123	23.3	2024-03-08T07:00:00	Very Unhealthy
Karachi	232	142	17.3	36.7	146.3	117	25.7	2024-03-08T06:00:00	Very Unhealthy
Karachi	179	145.3	21	29	223.8	179	28	2024-03-08T05:00:00	Unhealthy
Karachi	264	151.7	22.7	31.7	176.3	141	30	2024-03-08T04:00:00	Very Unhealthy
Karachi	200	158.2	24.3	34.3	116.3	93	32	2024-03-08T03:00:00	Unhealthy
Karachi	85	164.6	26	37	51	28	34	2024-03-08T02:00:00	Moderate
Karachi	192	156.8	24.7	42.7	108.8	87	34.3	2024-03-08T01:00:00	Unhealthy
Karachi	152	149	23.3	48.3	71.3	57	34.7	2024-03-08T00:00:00	Unhealthy
Karachi	126	141.2	22	54	56.3	45	35	2024-03-07T23:00:00	Unhealthy for sensitive groups
Karachi	102	132.9	20	66.7	45	36	43.7	2024-03-07T22:00:00	Unhealthy for sensitive groups
Karachi	118	124.5	18	79.3	52.5	42	52.3	2024-03-07T21:00:00	Unhealthy for sensitive groups
Karachi	102	116.1	16	92	45	36	61	2024-03-07T20:00:00	Unhealthy for sensitive groups
Karachi	118	104.1	12	112.7	52.5	42	70.7	2024-03-07T19:00:00	Unhealthy for sensitive groups
Karachi	123	92	8	133.3	55	44	80.3	2024-03-07T18:00:00	Unhealthy for sensitive groups
Karachi	123	80	4	154	55	44	90	2024-03-07T17:00:00	Unhealthy for sensitive groups
Karachi	118	75.1	3.3	146.3	52.5	42	86.3	2024-03-07T16:00:00	Unhealthy for sensitive groups
Karachi	115	70.2	2.7	138.7	51.3	41	82.7	2024-03-07T15:00:00	Unhealthy for sensitive groups
Karachi	121	65.4	2	131	54	43	79	2024-03-07T14:00:00	Unhealthy for sensitive groups
Karachi	134	67.9	3	123	60	48	85.7	2024-03-07T13:00:00	Unhealthy for sensitive groups
Karachi	173	70.4	4	115	91.3	73	92.3	2024-03-07T12:00:00	Unhealthy
Karachi	229	73	5	107	143.8	115	99	2024-03-07T11:00:00	Very Unhealthy
Karachi	266	81.9	7	91.7	178.8	143	74	2024-03-07T10:00:00	Very Unhealthy
Karachi	184	90.8	9	76.3	101.3	81	49	2024-03-07T09:00:00	Unhealthy
Karachi	260	99.8	11	61	173	138	24	2024-03-07T08:00:00	Very Unhealthy
Karachi	104	90.8	9.3	66.7	46.3	37	23.7	2024-03-07T07:00:00	Unhealthy for sensitive groups
Karachi	87	81.9	7.7	72.3	36.3	29	23.3	2024-03-07T06:00:00	Moderate
Karachi	89	73	6	78	37.5	30	23	2024-03-07T05:00:00	Moderate
Karachi	118	78.8	7.3	81.7	52.5	42	27.3	2024-03-07T04:00:00	Unhealthy for sensitive groups
Karachi	95	84.6	8.7	85.3	41.3	33	31.7	2024-03-07T03:00:00	Moderate
Karachi	131	90.5	10	89	58.8	47	36	2024-03-07T02:00:00	Unhealthy for sensitive groups
Karachi	102	92.6	10.3	94.3	45	36	39	2024-03-07T01:00:00	Unhealthy for sensitive groups
Karachi	118	94.7	10.7	99.7	52.5	42	42	2024-03-07T00:00:00	Unhealthy for sensitive groups
Karachi	104	96.9	11	105	46.3	37	45	2024-03-06T23:00:00	Unhealthy for sensitive groups
Karachi	118	100.6	11.3	112.3	52.5	42	53	2024-03-06T22:00:00	Unhealthy for sensitive groups
Karachi	115	104.3	11.7	119.7	51.3	41	61	2024-03-06T21:00:00	Unhealthy for sensitive groups
Karachi	69	108	12	127	47	21	69	2024-03-06T20:00:00	Moderate
Karachi	115	100.2	10	140.3	51.3	41	83.7	2024-03-06T19:00:00	Unhealthy for sensitive groups
Karachi	100	92.4	8	153.7	43.8	35	98.3	2024-03-06T18:00:00	Moderate
Karachi	102	84.6	6	167	45	36	113	2024-03-06T17:00:00	Unhealthy for sensitive groups
Karachi	110	82.3	4.7	157.3	48.8	39	107.7	2024-03-06T16:00:00	Unhealthy for sensitive groups
Karachi	112	80	3.3	147.7	50	40	102.3	2024-03-06T15:00:00	Unhealthy for sensitive groups
Karachi	78	77.6	2	138	77	25	97	2024-03-06T14:00:00	Moderate
Karachi	145	78.6	2.3	128.7	65	52	87.7	2024-03-06T13:00:00	Unhealthy for sensitive groups
Karachi	160	79.6	2.7	119.3	78.8	63	78.3	2024-03-06T12:00:00	Unhealthy
Karachi	181	80.5	3	110	98.8	79	69	2024-03-06T11:00:00	Unhealthy
Karachi	192	80.5	3	100.3	108.8	87	49.7	2024-03-06T10:00:00	Unhealthy
Karachi	205	80.5	3	90.7	121.3	97	30.3	2024-03-06T09:00:00	Very Unhealthy
Karachi	184	80.5	3	81	101.3	81	11	2024-03-06T08:00:00	Unhealthy
Karachi	203	78.8	2.3	81.3	119	95	13.3	2024-03-06T07:00:00	Very Unhealthy
Karachi	221	77	1.7	81.7	136.3	109	15.7	2024-03-06T06:00:00	Very Unhealthy
Karachi	237	75.3	1	82	151.3	121	18	2024-03-06T05:00:00	Very Unhealthy
Karachi	205	77.8	1.7	79.7	121.3	97	21.7	2024-03-06T04:00:00	Very Unhealthy
Karachi	227	80.3	2.3	77.3	141.3	113	25.3	2024-03-06T03:00:00	Very Unhealthy
Karachi	203	82.9	3	75	118.8	95	29	2024-03-06T02:00:00	Very Unhealthy
Karachi	196	83.8	3.7	77	113	90	30.3	2024-03-06T01:00:00	Unhealthy
Karachi	203	84.8	4.3	79	118.8	95	31.7	2024-03-06T00:00:00	Very Unhealthy
Karachi	240	85.8	5	81	153.8	123	33	2024-03-05T23:00:00	Very Unhealthy
Karachi	176	85.4	5.3	86	93.8	75	38.3	2024-03-05T22:00:00	Unhealthy
Karachi	126	85	5.7	91	56.3	45	43.7	2024-03-05T21:00:00	Unhealthy for sensitive groups
Karachi	112	84.6	6	96	50	40	49	2024-03-05T20:00:00	Unhealthy for sensitive groups
Karachi	129	79.8	4.7	106.3	58	46	50.7	2024-03-05T19:00:00	Unhealthy for sensitive groups
Karachi	104	74.9	3.3	116.7	46.3	37	52.3	2024-03-05T18:00:00	Unhealthy for sensitive groups
Karachi	87	70	2	127	36.3	29	54	2024-03-05T17:00:00	Moderate
Karachi	72	71.2	2	128	27.5	22	51	2024-03-05T16:00:00	Moderate
Karachi	78	72.4	2	129	31.3	25	48	2024-03-05T15:00:00	Moderate
[truncated: 2,923 more rows]
