# Supplementary material for: Air quality index prediction using machine learning regression models: A comparative analysis
Source: PLoS One. 2026 Jul 8;21(7):e0349858. doi: 10.1371/journal.pone.0349858 (PMC13345278; doi:10.1371/journal.pone.0349858)
Supplement: S1 File — (ZIP) [file pone.0349858.s001.zip › My_dataset_Air_quality/Step-1-removing irrelevant features/lahore_removing_irrelevent_features.xlsx]

## Sheet: Sheet1
City	aqi	co	no2	o3	pm10	pm25	so2	timestamp_local	aqi_label
Lahore	167	338.3	15	44.3	106.7	68	39.7	2024-01-31T00:00:00	Unhealthy
Lahore	179	412	20	38	120	77	50	2024-01-30T23:00:00	Unhealthy
Lahore	185	440.6	26.7	36	128.3	82	63.3	2024-01-30T22:00:00	Unhealthy
Lahore	192	469.2	33.3	34	136.7	87	76.7	2024-01-30T21:00:00	Unhealthy
Lahore	199	497.8	40	32	145	92	90	2024-01-30T20:00:00	Unhealthy
Lahore	189	415.9	31	50.7	135.7	85	76.7	2024-01-30T19:00:00	Unhealthy
Lahore	180	334	22	69.3	126.3	78	63.3	2024-01-30T18:00:00	Unhealthy
Lahore	171	252.1	13	88	117	71	50	2024-01-30T17:00:00	Unhealthy
Lahore	168	416.7	23	62.6	124	69	51.3	2024-01-30T16:00:00	Unhealthy
Lahore	165	581.4	33	37.1	131	67	52.7	2024-01-30T15:00:00	Unhealthy
Lahore	163	746	43	11.7	138	65	54	2024-01-30T14:00:00	Unhealthy
Lahore	163	746	43	11.7	138	65	54	2024-01-30T13:00:00	Unhealthy
Lahore	163	746	43	11.7	138	65	54	2024-01-30T12:00:00	Unhealthy
Lahore	211	685	29	12.9	222	101	51	2024-01-30T11:00:00	Very Unhealthy
Lahore	187	605	95	14.2	180	83	44	2024-01-30T10:00:00	Unhealthy
Lahore	202	604.3	81	12.9	206	94.33	44.3	2024-01-30T09:00:00	Very Unhealthy
Lahore	197	564	107	12.9	198	91	41	2024-01-30T08:00:00	Unhealthy
Lahore	184	494	117	14.2	178	81	36	2024-01-30T07:00:00	Unhealthy
Lahore	168	595	52	13.4	146	69	44	2024-01-30T06:00:00	Unhealthy
Lahore	163	595	31	13.5	136	65	43	2024-01-30T05:00:00	Unhealthy
Lahore	160	494	69	13.2	130	63	36	2024-01-30T04:00:00	Unhealthy
Lahore	168	507.7	29.7	12.6	146.7	69	37	2024-01-30T03:00:00	Unhealthy
Lahore	171	464	29	12.2	152	71	34	2024-01-30T02:00:00	Unhealthy
Lahore	179	564	29	13.2	164	77	41	2024-01-30T01:00:00	Unhealthy
Lahore	148	595	29	11.6	112	53	43	2024-01-30T00:00:00	Unhealthy for sensitive groups
Lahore	104	645	37	12.9	70	37	47	2024-01-29T23:00:00	Unhealthy for sensitive groups
Lahore	95	655	32	13.5	60	33	48	2024-01-29T22:00:00	Moderate
Lahore	131	692.3	33	14.2	98	47	51	2024-01-29T21:00:00	Unhealthy for sensitive groups
Lahore	145	716	31	14.9	112	52	53	2024-01-29T20:00:00	Unhealthy for sensitive groups
Lahore	157	816	32	13.2	126	61	59	2024-01-29T19:00:00	Unhealthy
Lahore	168	1512	32	15	146	69	110	2024-01-29T18:00:00	Unhealthy
Lahore	187	1381	35	10.6	180	83	100	2024-01-29T17:00:00	Unhealthy
Lahore	187	1381	35	10.6	180	83	100	2024-01-29T16:00:00	Unhealthy
Lahore	187	1381	35	10.6	180	83	100	2024-01-29T15:00:00	Unhealthy
Lahore	187	1381	35	10.6	180	83	100	2024-01-29T14:00:00	Unhealthy
Lahore	187	1381	35	10.6	180	83	100	2024-01-29T13:00:00	Unhealthy
Lahore	184	534	106	12	174	81	39	2024-01-29T12:00:00	Unhealthy
Lahore	184	534	106	12	174	81	39	2024-01-29T11:00:00	Unhealthy
Lahore	184	534	106	12	174	81	39	2024-01-29T10:00:00	Unhealthy
Lahore	179	564	216	12.3	168	77	41	2024-01-29T09:00:00	Unhealthy
Lahore	197	527.6	17	33	134	91	78	2024-01-29T08:00:00	Unhealthy
Lahore	179	564	52	11.8	168	77	42	2024-01-29T07:00:00	Unhealthy
Lahore	179	595	34	12.9	166	77	44	2024-01-29T06:00:00	Unhealthy
Lahore	173	625	32	12.2	158	73	46	2024-01-29T05:00:00	Unhealthy
Lahore	181	494	29	12	172	79	36	2024-01-29T04:00:00	Unhealthy
Lahore	184	464	29	13.5	174	81	34	2024-01-29T03:00:00	Unhealthy
Lahore	204	479.1	11	52	140	96	62	2024-01-29T02:00:00	Very Unhealthy
Lahore	187	595	34	11.2	178	83	44	2024-01-29T01:00:00	Unhealthy
Lahore	187	665	36	12.6	178	83	48	2024-01-29T00:00:00	Unhealthy
Lahore	184	524	29	11.6	176	81	38	2024-01-28T23:00:00	Unhealthy
Lahore	195	514	40	11.6	194	89	38	2024-01-28T22:00:00	Unhealthy
Lahore	163	665	28	18.6	140	65	48	2024-01-28T21:00:00	Unhealthy
Lahore	35	462.2	22	76	1	1	105	2024-01-28T20:00:00	Good
Lahore	134	927	32	11.6	100	48	67	2024-01-28T19:00:00	Unhealthy for sensitive groups
Lahore	77	927	32	11.6	50.5	24.5	67	2024-01-28T18:00:00	Moderate
Lahore	134	927	32	11.6	100	48	67	2024-01-28T17:00:00	Unhealthy for sensitive groups
Lahore	157	968	39	12.9	128	61	71	2024-01-28T16:00:00	Unhealthy
Lahore	168	958	32	10.6	148	69	70	2024-01-28T15:00:00	Unhealthy
Lahore	168	958	32	10.6	148	69	70	2024-01-28T14:00:00	Unhealthy
Lahore	178	900.7	34.7	11.5	165.3	76.33	66	2024-01-28T13:00:00	Unhealthy
Lahore	187	917	153	11.4	180	83	67	2024-01-28T12:00:00	Unhealthy
Lahore	197	786	40	13.3	200	91	58	2024-01-28T11:00:00	Unhealthy
Lahore	195	696	110	12.1	196	89	51	2024-01-28T10:00:00	Unhealthy
Lahore	181	635	62	11.2	168	79	46	2024-01-28T09:00:00	Unhealthy
Lahore	173	564	59	12	156	73	42	2024-01-28T08:00:00	Unhealthy
Lahore	174	608	49.7	10.8	157.3	73.67	45	2024-01-28T07:00:00	Unhealthy
Lahore	176	534	32	11.8	160	75	38	2024-01-28T06:00:00	Unhealthy
Lahore	176	696	31	8.5	160	75	51	2024-01-28T05:00:00	Unhealthy
Lahore	176	696	31	8.5	160	75	51	2024-01-28T04:00:00	Unhealthy
Lahore	176	696	38	12.6	160	75	51	2024-01-28T03:00:00	Unhealthy
Lahore	211	665	32	13.4	224	101	48	2024-01-28T02:00:00	Very Unhealthy
Lahore	211	611.3	30	12	224.7	101.67	44.3	2024-01-28T01:00:00	Very Unhealthy
Lahore	205	665	34	13.3	212	97	48	2024-01-28T00:00:00	Very Unhealthy
Lahore	213	504	26	9.3	226	103	37	2024-01-27T23:00:00	Very Unhealthy
Lahore	12	553.9	43	13.2	1.3	1	63.7	2024-01-27T22:00:00	Good
Lahore	218	603.8	60	17.1	184	106.33	90.3	2024-01-27T21:00:00	Very Unhealthy
Lahore	220	653.6	77	21	163	108	117	2024-01-27T20:00:00	Very Unhealthy
Lahore	199	528.4	58	47.3	140	92.33	101.3	2024-01-27T19:00:00	Unhealthy
Lahore	178	403.1	39	73.7	117	76.67	85.7	2024-01-27T18:00:00	Unhealthy
Lahore	157	277.8	20	100	94	61	70	2024-01-27T17:00:00	Unhealthy
Lahore	174	406.9	23.3	71.1	134.7	73.67	62.7	2024-01-27T16:00:00	Unhealthy
Lahore	191	535.9	26.7	42.2	175.3	86.33	55.3	2024-01-27T15:00:00	Unhealthy
Lahore	208	665	30	13.3	216	99	48	2024-01-27T14:00:00	Very Unhealthy
Lahore	208	665	30	13.3	216	99	48	2024-01-27T13:00:00	Very Unhealthy
Lahore	208	665	30	13.3	216	99	48	2024-01-27T12:00:00	Very Unhealthy
Lahore	208	665	30	13.3	216	99	48	2024-01-27T11:00:00	Very Unhealthy
Lahore	134	675	31	12.5	98	48	49	2024-01-27T10:00:00	Unhealthy for sensitive groups
Lahore	134	675	31	12.5	98	48	49	2024-01-27T09:00:00	Unhealthy for sensitive groups
Lahore	102	534	27	8.6	74	36	39	2024-01-27T08:00:00	Unhealthy for sensitive groups
Lahore	130	561	76.3	9.9	96	46.33	41	2024-01-27T07:00:00	Unhealthy for sensitive groups
Lahore	163	544	302	10.4	68	65	40	2024-01-27T06:00:00	Unhealthy
Lahore	165	615	175	12.4	140	67	45	2024-01-27T05:00:00	Unhealthy
Lahore	168	564	163	13.3	146	69	41	2024-01-27T04:00:00	Unhealthy
Lahore	163	564	218	11.6	140	65	41	2024-01-27T03:00:00	Unhealthy
Lahore	165	585	102	11.1	144	67	42	2024-01-27T02:00:00	Unhealthy
Lahore	173	605	81.7	11.2	156	72.33	43.7	2024-01-27T01:00:00	Unhealthy
Lahore	173	615	96	12.1	154	73	45	2024-01-27T00:00:00	Unhealthy
Lahore	187	645	41	11.2	180	83	47	2024-01-26T23:00:00	Unhealthy
Lahore	187	645	49	10.5	180	83	47	2024-01-26T22:00:00	Unhealthy
Lahore	171	685	44	11.6	152	71	51	2024-01-26T21:00:00	Unhealthy
Lahore	165	716	33	13.3	140	67	52	2024-01-26T20:00:00	Unhealthy
Lahore	165	837	29	13.3	142	67	61	2024-01-26T19:00:00	Unhealthy
Lahore	162	836.7	31	12.9	136	64.33	61.3	2024-01-26T18:00:00	Unhealthy
Lahore	160	897	30	12.6	134	63	66	2024-01-26T17:00:00	Unhealthy
Lahore	152	816	145	11	118	57	60	2024-01-26T16:00:00	Unhealthy
Lahore	179	766	448	13.9	164	77	56	2024-01-26T15:00:00	Unhealthy
Lahore	90	756	335	11.9	61.5	30.5	55	2024-01-26T14:00:00	Moderate
Lahore	126	726	382	11.1	92.5	45	53	2024-01-26T13:00:00	Unhealthy for sensitive groups
Lahore	179	609.6	118.3	121.3	232.2	179.5	109	2024-01-26T12:00:00	Unhealthy
Lahore	254	536.3	10	176	317.5	254	136	2024-01-26T11:00:00	Very Unhealthy
Lahore	254	681.5	25	127.3	317.5	254	138	2024-01-26T10:00:00	Very Unhealthy
Lahore	254	826.6	40	78.7	317.5	254	140	2024-01-26T09:00:00	Very Unhealthy
Lahore	254	971.7	55	30	317.5	254	142	2024-01-26T08:00:00	Very Unhealthy
Lahore	266	957.7	59.7	28	332.5	266	142	2024-01-26T07:00:00	Very Unhealthy
Lahore	235	943.7	64.3	26	293.8	235	142	2024-01-26T06:00:00	Very Unhealthy
Lahore	265	929.7	69	24	331	265	142	2024-01-26T05:00:00	Very Unhealthy
Lahore	235	958.9	66.7	22.3	293.8	235	144	2024-01-26T04:00:00	Very Unhealthy
Lahore	258	988	64.3	20.7	322.5	258	146	2024-01-26T03:00:00	Very Unhealthy
Lahore	384	1017.2	62	19	480	384	148	2024-01-26T02:00:00	Hazardous
Lahore	350	1008.3	64.3	18.7	437.5	350	161	2024-01-26T01:00:00	Hazardous
Lahore	306	999.3	66.7	18.3	382.5	306	174	2024-01-26T00:00:00	Hazardous
Lahore	349	990.4	69	18	436	349	187	2024-01-25T23:00:00	Hazardous
Lahore	200	932.6	71.3	23.7	250	200	180.3	2024-01-25T22:00:00	Unhealthy
Lahore	342	874.8	73.7	29.3	427.5	342	173.7	2024-01-25T21:00:00	Hazardous
Lahore	246	817	76	35	307.5	246	167	2024-01-25T20:00:00	Very Unhealthy
Lahore	319	691.4	59	62	398.8	319	144.3	2024-01-25T19:00:00	Hazardous
Lahore	404	565.7	42	89	505	404	121.7	2024-01-25T18:00:00	Hazardous
Lahore	318	440	25	116	398	318	99	2024-01-25T17:00:00	Hazardous
Lahore	406	416.5	18.3	134.7	507.5	406	98.3	2024-01-25T16:00:00	Hazardous
Lahore	406	393	11.7	153.3	507.5	406	97.7	2024-01-25T15:00:00	Hazardous
Lahore	161	369.4	5	172	201.3	161	97	2024-01-25T14:00:00	Unhealthy
Lahore	161	430.1	7.7	150.7	201.3	161	88.7	2024-01-25T13:00:00	Unhealthy
Lahore	203	490.8	10.3	129.3	253.8	203	80.3	2024-01-25T12:00:00	Very Unhealthy
Lahore	288	551.5	13	108	360	288	72	2024-01-25T11:00:00	Very Unhealthy
Lahore	202	582.6	15	90.3	253	202	68.3	2024-01-25T10:00:00	Very Unhealthy
Lahore	340	613.8	17	72.7	425	340	64.7	2024-01-25T09:00:00	Hazardous
Lahore	301	644.9	19	55	376.3	301	61	2024-01-25T08:00:00	Hazardous
Lahore	170	636.1	18.3	62.7	212.5	170	60.3	2024-01-25T07:00:00	Unhealthy
Lahore	174	627.4	17.7	70.3	217.5	174	59.7	2024-01-25T06:00:00	Unhealthy
Lahore	235	618.6	17	78	148.8	119	59	2024-01-25T05:00:00	Very Unhealthy
Lahore	173	758.9	35.7	60.3	216	173	78	2024-01-25T04:00:00	Unhealthy
Lahore	202	899.1	54.3	42.7	252.5	202	97	2024-01-25T03:00:00	Very Unhealthy
Lahore	218	1039.4	73	25	272.5	218	116	2024-01-25T02:00:00	Very Unhealthy
Lahore	393	1028.3	70.3	28.7	491.3	393	126.7	2024-01-25T01:00:00	Hazardous
Lahore	411	1017.2	67.7	32.3	513.8	411	137.3	2024-01-25T00:00:00	Hazardous
Lahore	403	1006.1	65	36	503.8	403	148	2024-01-24T23:00:00	Hazardous
Lahore	500	942.7	63.3	43	606	485	143	2024-01-24T22:00:00	Hazardous
Lahore	380	879.3	61.7	50	475	380	138	2024-01-24T21:00:00	Hazardous
Lahore	380	815.9	60	57	475	380	133	2024-01-24T20:00:00	Hazardous
Lahore	271	691	46.3	88.7	338.8	271	120	2024-01-24T19:00:00	Very Unhealthy
Lahore	244	566.1	32.7	120.3	305	244	107	2024-01-24T18:00:00	Very Unhealthy
Lahore	244	441.2	19	152	305	244	94	2024-01-24T17:00:00	Very Unhealthy
Lahore	234	445.3	14.7	171	293	234	90	2024-01-24T16:00:00	Very Unhealthy
Lahore	295	449.4	10.3	190	368.8	295	86	2024-01-24T15:00:00	Very Unhealthy
Lahore	367	453.5	6	209	458.8	367	82	2024-01-24T14:00:00	Hazardous
Lahore	385	517.7	10	173	481.3	385	67.3	2024-01-24T13:00:00	Hazardous
Lahore	323	581.8	14	137	403.8	323	52.7	2024-01-24T12:00:00	Hazardous
Lahore	237	646	18	101	296.3	237	38	2024-01-24T11:00:00	Very Unhealthy
Lahore	154	708.1	24.7	77.3	192.5	154	44.3	2024-01-24T10:00:00	Unhealthy
Lahore	236	770.2	31.3	53.7	295	236	50.7	2024-01-24T09:00:00	Very Unhealthy
Lahore	235	832.2	38	30	293.8	235	57	2024-01-24T08:00:00	Very Unhealthy
Lahore	215	831	42.7	34.3	268.8	215	61.3	2024-01-24T07:00:00	Very Unhealthy
Lahore	268	829.9	47.3	38.7	335	268	65.7	2024-01-24T06:00:00	Very Unhealthy
Lahore	271	828.7	52	43	338.8	271	70	2024-01-24T05:00:00	Very Unhealthy
Lahore	271	961.2	70.7	28.7	338.8	271	82	2024-01-24T04:00:00	Very Unhealthy
Lahore	304	1093.7	89.3	14.3	380	304	94	2024-01-24T03:00:00	Hazardous
Lahore	304	1226.1	108	0	380	304	106	2024-01-24T02:00:00	Hazardous
Lahore	341	1202.6	102.3	1	426.3	341	113	2024-01-24T01:00:00	Hazardous
Lahore	301	1179.1	96.7	2	376.3	301	120	2024-01-24T00:00:00	Hazardous
Lahore	309	1155.5	91	3	386.3	309	127	2024-01-23T23:00:00	Hazardous
Lahore	266	1048.3	81.3	14.7	332.5	266	115	2024-01-23T22:00:00	Very Unhealthy
Lahore	260	941.2	71.7	26.3	325	260	103	2024-01-23T21:00:00	Very Unhealthy
Lahore	223	834	62	38	322	223	91	2024-01-23T20:00:00	Very Unhealthy
Lahore	289	708.9	47.3	66.7	361.3	289	72.7	2024-01-23T19:00:00	Very Unhealthy
Lahore	248	583.8	32.7	95.3	310	248	54.3	2024-01-23T18:00:00	Very Unhealthy
Lahore	252	458.7	18	124	315	252	36	2024-01-23T17:00:00	Very Unhealthy
Lahore	252	455.4	14	138.3	315	252	32.3	2024-01-23T16:00:00	Very Unhealthy
Lahore	252	452.1	10	152.7	315	252	28.7	2024-01-23T15:00:00	Very Unhealthy
Lahore	264	448.8	6	167	206	141	25	2024-01-23T14:00:00	Very Unhealthy
Lahore	252	479.7	7	143.7	315	252	20.3	2024-01-23T13:00:00	Very Unhealthy
Lahore	227	510.6	8	120.3	283.8	227	15.7	2024-01-23T12:00:00	Very Unhealthy
Lahore	227	541.6	9	97	283.8	227	11	2024-01-23T11:00:00	Very Unhealthy
Lahore	207	571.1	9.7	83.7	258.8	207	12.3	2024-01-23T10:00:00	Very Unhealthy
Lahore	179	600.7	10.3	70.3	223.8	179	13.7	2024-01-23T09:00:00	Unhealthy
Lahore	154	630.3	11	57	193	154	15	2024-01-23T08:00:00	Unhealthy
Lahore	186	624.3	9.3	57.3	232.5	186	13.3	2024-01-23T07:00:00	Unhealthy
Lahore	223	618.2	7.7	57.7	278.8	223	11.7	2024-01-23T06:00:00	Very Unhealthy
Lahore	280	612.2	6	58	350	280	10	2024-01-23T05:00:00	Very Unhealthy
Lahore	221	626.4	7.7	60.7	276.3	221	16	2024-01-23T04:00:00	Very Unhealthy
Lahore	175	640.6	9.3	63.3	218.8	175	22	2024-01-23T03:00:00	Unhealthy
Lahore	200	654.8	11	66	250	200	28	2024-01-23T02:00:00	Unhealthy
Lahore	202	681.3	15	63.7	252.5	202	39	2024-01-23T01:00:00	Very Unhealthy
Lahore	183	707.7	19	61.3	228.8	183	50	2024-01-23T00:00:00	Unhealthy
Lahore	206	734.2	23	59	257.5	206	61	2024-01-22T23:00:00	Very Unhealthy
Lahore	200	695.3	24.3	62	250	200	60.3	2024-01-22T22:00:00	Unhealthy
Lahore	190	656.4	25.7	65	237.5	190	59.7	2024-01-22T21:00:00	Unhealthy
Lahore	199	617.4	27	68	248.8	199	59	2024-01-22T20:00:00	Unhealthy
Lahore	189	546.1	23	90	236	189	58.3	2024-01-22T19:00:00	Unhealthy
Lahore	174	474.7	19	112	217.5	174	57.7	2024-01-22T18:00:00	Unhealthy
Lahore	239	403.3	15	134	298.8	239	57	2024-01-22T17:00:00	Very Unhealthy
Lahore	239	397.2	11.7	141	298.8	239	56.7	2024-01-22T16:00:00	Very Unhealthy
Lahore	311	391.2	8.3	148	388.8	311	56.3	2024-01-22T15:00:00	Hazardous
Lahore	235	385.2	5	155	293.8	235	56	2024-01-22T14:00:00	Very Unhealthy
Lahore	208	422.3	6	139.3	260	208	55.3	2024-01-22T13:00:00	Very Unhealthy
Lahore	175	459.5	7	123.7	218.8	175	54.7	2024-01-22T12:00:00	Unhealthy
Lahore	154	496.6	8	108	192.5	154	54	2024-01-22T11:00:00	Unhealthy
Lahore	152	542.2	9.3	93	190	152	49.3	2024-01-22T10:00:00	Unhealthy
Lahore	224	587.7	10.7	78	280	224	44.7	2024-01-22T09:00:00	Very Unhealthy
Lahore	283	633.2	12	63	353.8	283	40	2024-01-22T08:00:00	Very Unhealthy
Lahore	311	635.2	11.3	62.3	388.8	311	38	2024-01-22T07:00:00	Hazardous
Lahore	282	637.1	10.7	61.7	353	282	36	2024-01-22T06:00:00	Very Unhealthy
Lahore	306	639	10	61	382.5	306	34	2024-01-22T05:00:00	Hazardous
Lahore	289	733.6	18	53.7	361.3	289	49.3	2024-01-22T04:00:00	Very Unhealthy
Lahore	310	828.1	26	46.3	387.5	310	64.7	2024-01-22T03:00:00	Hazardous
Lahore	291	922.7	34	39	363.8	291	80	2024-01-22T02:00:00	Very Unhealthy
Lahore	246	960.4	41	39	307.5	246	102	2024-01-22T01:00:00	Very Unhealthy
Lahore	290	998.2	48	39	363	290	124	2024-01-22T00:00:00	Very Unhealthy
Lahore	175	1035.9	55	39	218.8	175	146	2024-01-21T23:00:00	Unhealthy
Lahore	176	971.3	54.3	50.3	220	176	141.3	2024-01-21T22:00:00	Unhealthy
Lahore	189	906.7	53.7	61.7	236.3	189	136.7	2024-01-21T21:00:00	Unhealthy
Lahore	186	842.1	53	73	232.5	186	132	2024-01-21T20:00:00	Unhealthy
Lahore	175	728.7	42	104.7	218.8	175	121	2024-01-21T19:00:00	Unhealthy
Lahore	191	615.3	31	136.3	239.2	191.33	110	2024-01-21T18:00:00	Unhealthy
Lahore	194	501.9	20	168	242.5	194	99	2024-01-21T17:00:00	Unhealthy
Lahore	248	480.7	15.3	187.3	310	248	108.3	2024-01-21T16:00:00	Very Unhealthy
Lahore	248	459.5	10.7	206.7	310	248	117.7	2024-01-21T15:00:00	Very Unhealthy
Lahore	315	438.3	6	226	393.8	315	127	2024-01-21T14:00:00	Hazardous
Lahore	246	450.5	7.7	200.3	307.5	246	129.7	2024-01-21T13:00:00	Very Unhealthy
Lahore	297	462.8	9.3	174.7	372.1	297.67	132.3	2024-01-21T12:00:00	Very Unhealthy
Lahore	289	475.1	11	149	361.3	289	135	2024-01-21T11:00:00	Very Unhealthy
Lahore	232	500.9	14.7	114.3	290	232	117	2024-01-21T10:00:00	Very Unhealthy
Lahore	237	526.8	18.3	79.7	296.3	237	99	2024-01-21T09:00:00	Very Unhealthy
Lahore	255	552.7	22	45	318.8	255	81	2024-01-21T08:00:00	Very Unhealthy
Lahore	209	539.8	21	47.3	261.3	209	72.7	2024-01-21T07:00:00	Very Unhealthy
Lahore	166	527	20	49.7	207.5	166	64.3	2024-01-21T06:00:00	Unhealthy
Lahore	208	514.2	19	52	260	208	56	2024-01-21T05:00:00	Very Unhealthy
Lahore	155	598.4	28.3	41.3	193.8	155	65	2024-01-21T04:00:00	Unhealthy
Lahore	236	682.6	37.7	30.7	295	236	74	2024-01-21T03:00:00	Very Unhealthy
Lahore	322	766.9	47	20	402.5	322	83	2024-01-21T02:00:00	Hazardous
Lahore	302	749	43.3	26.7	377.5	302	90.7	2024-01-21T01:00:00	Hazardous
Lahore	304	731.1	39.7	33.3	380	304	98.3	2024-01-21T00:00:00	Hazardous
Lahore	357	713.2	36	40	446.3	357	106	2024-01-20T23:00:00	Hazardous
Lahore	303	670.8	37.7	41.7	379	303	101.7	2024-01-20T22:00:00	Hazardous
Lahore	357	628.3	39.3	43.3	446.3	357	97.3	2024-01-20T21:00:00	Hazardous
Lahore	357	585.9	41	45	446.3	357	93	2024-01-20T20:00:00	Hazardous
Lahore	317	488.1	32.7	66	396.3	317	83.7	2024-01-20T19:00:00	Hazardous
Lahore	352	390.2	24.3	87	440	352	74.3	2024-01-20T18:00:00	Hazardous
Lahore	342	292.4	16	108	427.5	342	65	2024-01-20T17:00:00	Hazardous
Lahore	382	293	12.3	128.3	478	382	69.3	2024-01-20T16:00:00	Hazardous
Lahore	289	293.6	8.7	148.7	361.3	289	73.7	2024-01-20T15:00:00	Very Unhealthy
Lahore	245	294.1	5	169	306.3	245	78	2024-01-20T14:00:00	Very Unhealthy
Lahore	250	339.8	6.7	142.7	312.5	250	58	2024-01-20T13:00:00	Very Unhealthy
Lahore	276	385.6	8.3	116.3	345	276	38	2024-01-20T12:00:00	Very Unhealthy
Lahore	268	431.3	10	90	335	268	18	2024-01-20T11:00:00	Very Unhealthy
Lahore	254	461.8	11.3	77.7	317.9	254.33	13	2024-01-20T10:00:00	Very Unhealthy
Lahore	245	492.4	12.7	65.3	306.3	245	8	2024-01-20T09:00:00	Very Unhealthy
Lahore	227	522.9	14	53	283.8	227	3	2024-01-20T08:00:00	Very Unhealthy
Lahore	225	504.8	11.7	62	281.3	225	8	2024-01-20T07:00:00	Very Unhealthy
Lahore	193	486.7	9.3	71	241.3	193	13	2024-01-20T06:00:00	Unhealthy
Lahore	154	468.6	7	80	192.5	154	18	2024-01-20T05:00:00	Unhealthy
Lahore	192	499.2	10	76.7	240	192	31.7	2024-01-20T04:00:00	Unhealthy
Lahore	269	529.7	13	73.3	181.3	145	45.3	2024-01-20T03:00:00	Very Unhealthy
Lahore	269	560.3	16	70	181.3	145	59	2024-01-20T02:00:00	Very Unhealthy
Lahore	273	564.9	17.7	74	185	148	68.7	2024-01-20T01:00:00	Very Unhealthy
Lahore	157	569.6	19.3	78	196.3	157	78.3	2024-01-20T00:00:00	Unhealthy
Lahore	160	574.3	21	82	200	160	88	2024-01-19T23:00:00	Unhealthy
Lahore	221	563.4	24	80.3	277.1	221.67	92	2024-01-19T22:00:00	Very Unhealthy
Lahore	244	552.5	27	78.7	305	244	96	2024-01-19T21:00:00	Very Unhealthy
Lahore	345	541.6	30	77	431.3	345	100	2024-01-19T20:00:00	Hazardous
Lahore	306	471.5	26	96.7	382.5	306	102.3	2024-01-19T19:00:00	Hazardous
Lahore	339	401.5	22	116.3	423.8	339	104.7	2024-01-19T18:00:00	Hazardous
Lahore	339	331.5	18	136	423.8	339	107	2024-01-19T17:00:00	Hazardous
Lahore	354	333.6	14	151.7	442.5	354	108.3	2024-01-19T16:00:00	Hazardous
Lahore	373	335.8	10	167.3	466.3	373	109.7	2024-01-19T15:00:00	Hazardous
Lahore	384	337.9	6	183	480	384	111	2024-01-19T14:00:00	Hazardous
Lahore	368	364.4	8	158.3	460	368	100.7	2024-01-19T13:00:00	Hazardous
Lahore	307	390.8	10	133.7	383.8	307	90.3	2024-01-19T12:00:00	Hazardous
Lahore	206	417.3	12	109	257.5	206	80	2024-01-19T11:00:00	Very Unhealthy
Lahore	194	440	13	98	243.3	194.67	76.7	2024-01-19T10:00:00	Unhealthy
Lahore	195	462.8	14	87	243.8	195	73.3	2024-01-19T09:00:00	Unhealthy
Lahore	172	485.6	15	76	215	172	70	2024-01-19T08:00:00	Unhealthy
Lahore	201	481.9	13	81.3	251.3	201	68.3	2024-01-19T07:00:00	Very Unhealthy
Lahore	172	478.2	11	86.7	215	172	66.7	2024-01-19T06:00:00	Unhealthy
Lahore	197	474.5	9	92	246.3	197	65	2024-01-19T05:00:00	Unhealthy
Lahore	212	646.2	25.3	70	265	212	74.3	2024-01-19T04:00:00	Very Unhealthy
Lahore	223	818	41.7	48	278.8	223	83.7	2024-01-19T03:00:00	Very Unhealthy
Lahore	236	989.8	58	26	295	236	93	2024-01-19T02:00:00	Very Unhealthy
Lahore	359	997	61	27	448.8	359	113	2024-01-19T01:00:00	Hazardous
Lahore	392	1004.2	64	28	490	392	133	2024-01-19T00:00:00	Hazardous
Lahore	367	1011.4	67	29	458.8	367	153	2024-01-18T23:00:00	Hazardous
Lahore	363	941.9	67.7	33.7	453.8	363	147.3	2024-01-18T22:00:00	Hazardous
Lahore	385	872.5	68.3	38.3	481	385	141.7	2024-01-18T21:00:00	Hazardous
Lahore	329	803	69	43	411.3	329	136	2024-01-18T20:00:00	Hazardous
Lahore	299	664.5	53.3	71.7	373.8	299	120.3	2024-01-18T19:00:00	Very Unhealthy
Lahore	252	526	37.7	100.3	315	252	104.7	2024-01-18T18:00:00	Very Unhealthy
Lahore	227	387.5	22	129	283.8	227	89	2024-01-18T17:00:00	Very Unhealthy
Lahore	271	384.6	16.3	141.7	338.8	271	85.7	2024-01-18T16:00:00	Very Unhealthy
Lahore	226	381.7	10.7	154.3	283	226	82.3	2024-01-18T15:00:00	Very Unhealthy
Lahore	284	378.8	5	167	355	284	79	2024-01-18T14:00:00	Very Unhealthy
Lahore	303	501.7	8.7	132.7	378.8	303	66.3	2024-01-18T13:00:00	Hazardous
Lahore	303	624.6	12.3	98.3	378.8	303	53.7	2024-01-18T12:00:00	Hazardous
Lahore	303	747.6	16	64	378.8	303	41	2024-01-18T11:00:00	Hazardous
Lahore	186	740.2	17.3	57	232.5	186	44	2024-01-18T10:00:00	Unhealthy
Lahore	212	732.8	18.7	50	265	212	47	2024-01-18T09:00:00	Very Unhealthy
Lahore	194	725.4	20	43	242.5	194	50	2024-01-18T08:00:00	Unhealthy
Lahore	219	777.2	23.3	37.7	273.8	219	56	2024-01-18T07:00:00	Very Unhealthy
Lahore	221	828.9	26.7	32.3	276.3	221	62	2024-01-18T06:00:00	Very Unhealthy
Lahore	207	880.7	30	27	258.8	207	68	2024-01-18T05:00:00	Very Unhealthy
Lahore	397	891.4	34	25.7	496.3	397	80	2024-01-18T04:00:00	Hazardous
Lahore	326	902.1	38	24.3	407.5	326	92	2024-01-18T03:00:00	Hazardous
Lahore	465	912.8	42	23	569	455	104	2024-01-18T02:00:00	Hazardous
Lahore	295	925.6	46	22.7	368.8	295	117.7	2024-01-18T01:00:00	Very Unhealthy
Lahore	259	938.4	50	22.3	323.8	259	131.3	2024-01-18T00:00:00	Very Unhealthy
Lahore	437	951.3	54	22	541.3	433	145	2024-01-17T23:00:00	Hazardous
Lahore	430	897.2	54.7	27	533.8	427	142	2024-01-17T22:00:00	Hazardous
Lahore	412	843.1	55.3	32	515	412	139	2024-01-17T21:00:00	Hazardous
Lahore	500	789	56	37	651	521	136	2024-01-17T20:00:00	Hazardous
Lahore	420	674.6	45.7	62	523.8	419	124.3	2024-01-17T19:00:00	Hazardous
Lahore	425	560.3	35.3	87	528.8	423	112.7	2024-01-17T18:00:00	Hazardous
Lahore	404	445.9	25	112	505	404	101	2024-01-17T17:00:00	Hazardous
Lahore	389	419.6	17.7	130	486.3	389	104	2024-01-17T16:00:00	Hazardous
Lahore	407	393.3	10.3	148	508.8	407	107	2024-01-17T15:00:00	Hazardous
Lahore	441	367.1	3	166	545	436	110	2024-01-17T14:00:00	Hazardous
Lahore	301	469	4.7	153.7	376.3	301	104.7	2024-01-17T13:00:00	Hazardous
Lahore	266	571	6.3	141.3	332.5	266	99.3	2024-01-17T12:00:00	Very Unhealthy
Lahore	317	672.9	8	129	396.3	317	94	2024-01-17T11:00:00	Hazardous
Lahore	322	788.8	14.7	96	402.5	322	93.7	2024-01-17T10:00:00	Hazardous
Lahore	221	904.8	21.3	63	276.3	221	93.3	2024-01-17T09:00:00	Very Unhealthy
Lahore	321	1020.7	28	30	401	321	93	2024-01-17T08:00:00	Hazardous
Lahore	199	986.5	25.7	31.3	248.8	199	87.7	2024-01-17T07:00:00	Unhealthy
Lahore	362	952.2	23.3	32.7	452.5	362	82.3	2024-01-17T06:00:00	Hazardous
Lahore	471	918	21	34	575	460	77	2024-01-17T05:00:00	Hazardous
Lahore	366	935.7	25.7	30	457.5	366	73.3	2024-01-17T04:00:00	Hazardous
Lahore	306	953.4	30.3	26	382.5	306	69.7	2024-01-17T03:00:00	Hazardous
Lahore	305	971.1	35	22	381.3	305	66	2024-01-17T02:00:00	Hazardous
Lahore	305	968.6	40.7	20.3	381	305	80	2024-01-17T01:00:00	Hazardous
Lahore	305	966.1	46.3	18.7	381.3	305	94	2024-01-17T00:00:00	Hazardous
Lahore	415	963.5	52	17	518.8	415	108	2024-01-16T23:00:00	Hazardous
Lahore	281	895	52	19.3	351.3	281	102.3	2024-01-16T22:00:00	Very Unhealthy
Lahore	227	826.6	52	21.7	283.8	227	96.7	2024-01-16T21:00:00	Very Unhealthy
Lahore	281	758.1	52	24	351.3	281	91	2024-01-16T20:00:00	Very Unhealthy
Lahore	226	641.8	40.7	44.7	283	226	77.3	2024-01-16T19:00:00	Very Unhealthy
Lahore	311	525.4	29.3	65.3	388.8	311	63.7	2024-01-16T18:00:00	Hazardous
Lahore	251	409.1	18	86	313.8	251	50	2024-01-16T17:00:00	Very Unhealthy
Lahore	278	399	13.7	103.3	347.5	278	47.3	2024-01-16T16:00:00	Very Unhealthy
Lahore	296	388.9	9.3	120.7	370	296	44.7	2024-01-16T15:00:00	Very Unhealthy
Lahore	369	378.8	5	138	461.3	369	42	2024-01-16T14:00:00	Hazardous
Lahore	295	414.4	6	117.7	369	295	35.3	2024-01-16T13:00:00	Very Unhealthy
Lahore	366	450	7	97.3	457.5	366	28.7	2024-01-16T12:00:00	Hazardous
Lahore	314	485.6	8	77	392.5	314	22	2024-01-16T11:00:00	Hazardous
Lahore	255	492.9	8.3	71.7	318.8	255	21.3	2024-01-16T10:00:00	Very Unhealthy
Lahore	293	500.3	8.7	66.3	366.3	293	20.7	2024-01-16T09:00:00	Very Unhealthy
Lahore	269	507.7	9	61	336.3	269	20	2024-01-16T08:00:00	Very Unhealthy
Lahore	235	522.1	9	56.3	293.8	235	13.3	2024-01-16T07:00:00	Very Unhealthy
Lahore	268	536.5	9	51.7	335	268	6.7	2024-01-16T06:00:00	Very Unhealthy
Lahore	317	550.9	9	47	396.3	317	0	2024-01-16T05:00:00	Hazardous
Lahore	317	587.1	12.7	47.3	396.3	317	15	2024-01-16T04:00:00	Hazardous
Lahore	356	623.3	16.3	47.7	445	356	30	2024-01-16T03:00:00	Hazardous
Lahore	352	659.5	20	48	440	352	45	2024-01-16T02:00:00	Hazardous
Lahore	357	714.5	26.3	40.7	446.3	357	57.7	2024-01-16T01:00:00	Hazardous
Lahore	352	769.6	32.7	33.3	440	352	70.3	2024-01-16T00:00:00	Hazardous
Lahore	333	824.6	39	26	416.3	333	83	2024-01-15T23:00:00	Hazardous
Lahore	340	811	43	28.7	425	340	88.7	2024-01-15T22:00:00	Hazardous
Lahore	326	797.4	47	31.3	407.5	326	94.3	2024-01-15T21:00:00	Hazardous
Lahore	282	783.8	51	34	352.5	282	100	2024-01-15T20:00:00	Very Unhealthy
Lahore	287	664.5	39	60	358.8	287	85	2024-01-15T19:00:00	Very Unhealthy
Lahore	281	545.3	27	86	351	281	70	2024-01-15T18:00:00	Very Unhealthy
Lahore	320	426	15	112	400	320	55	2024-01-15T17:00:00	Hazardous
Lahore	298	439.1	12.3	127.3	372.5	298	58.7	2024-01-15T16:00:00	Very Unhealthy
Lahore	309	452.1	9.7	142.7	386.3	309	62.3	2024-01-15T15:00:00	Hazardous
Lahore	399	465.1	7	158	498.8	399	66	2024-01-15T14:00:00	Hazardous
Lahore	441	464.5	8	137.7	545	436	68.7	2024-01-15T13:00:00	Hazardous
Lahore	447	464	9	117.3	551.3	441	71.3	2024-01-15T12:00:00	Hazardous
Lahore	500	463.4	10	97	678	542	74	2024-01-15T11:00:00	Hazardous
Lahore	394	480.9	10	93	492.5	394	77.7	2024-01-15T10:00:00	Hazardous
Lahore	209	498.4	10	89	261.3	209	81.3	2024-01-15T09:00:00	Very Unhealthy
Lahore	172	515.9	10	85	215	172	85	2024-01-15T08:00:00	Unhealthy
Lahore	167	528.2	9	91	208.8	167	81.3	2024-01-15T07:00:00	Unhealthy
Lahore	269	540.4	8	97	181.3	145	77.7	2024-01-15T06:00:00	Very Unhealthy
Lahore	264	552.7	7	103	203	141	74	2024-01-15T05:00:00	Very Unhealthy
Lahore	159	756.5	30.3	75.7	198.8	159	77.3	2024-01-15T04:00:00	Unhealthy
Lahore	282	960.4	53.7	48.3	352.5	282	80.7	2024-01-15T03:00:00	Very Unhealthy
Lahore	284	1164.3	77	21	355	284	84	2024-01-15T02:00:00	Very Unhealthy
Lahore	212	1209	80.3	22	265	212	111	2024-01-15T01:00:00	Very Unhealthy
Lahore	236	1253.8	83.7	23	295	236	138	2024-01-15T00:00:00	Very Unhealthy
Lahore	211	1298.5	87	24	264	211	165	2024-01-14T23:00:00	Very Unhealthy
Lahore	238	1187	82	34.7	297.5	238	160.7	2024-01-14T22:00:00	Very Unhealthy
Lahore	281	1075.6	77	45.3	351.3	281	156.3	2024-01-14T21:00:00	Very Unhealthy
Lahore	250	964.1	72	56	312.5	250	152	2024-01-14T20:00:00	Very Unhealthy
Lahore	234	805.8	54.3	91.3	292.5	234	138.7	2024-01-14T19:00:00	Very Unhealthy
Lahore	290	647.4	36.7	126.7	362.5	290	125.3	2024-01-14T18:00:00	Very Unhealthy
Lahore	339	489.1	19	162	423.8	339	112	2024-01-14T17:00:00	Hazardous
Lahore	289	494.9	15.7	179.3	361	289	105.3	2024-01-14T16:00:00	Very Unhealthy
Lahore	363	500.7	12.3	196.7	453.8	363	98.7	2024-01-14T15:00:00	Hazardous
Lahore	355	506.6	9	214	443.8	355	92	2024-01-14T14:00:00	Hazardous
Lahore	194	548	11.7	172.7	242.5	194	77.7	2024-01-14T13:00:00	Unhealthy
Lahore	194	589.4	14.3	131.3	242.5	194	63.3	2024-01-14T12:00:00	Unhealthy
Lahore	266	630.9	17	90	178.8	143	49	2024-01-14T11:00:00	Very Unhealthy
Lahore	193	629.9	16.7	81.7	241	193	50	2024-01-14T10:00:00	Unhealthy
Lahore	266	628.9	16.3	73.3	178.8	143	51	2024-01-14T09:00:00	Very Unhealthy
Lahore	160	628	16	65	200	160	52	2024-01-14T08:00:00	Unhealthy
Lahore	156	641.6	17	55.3	195	156	42.3	2024-01-14T07:00:00	Unhealthy
Lahore	156	655.2	18	45.7	195	156	32.7	2024-01-14T06:00:00	Unhealthy
Lahore	184	668.8	19	36	230	184	23	2024-01-14T05:00:00	Unhealthy
Lahore	155	770.2	39.3	35.7	194	155	43.7	2024-01-14T04:00:00	Unhealthy
Lahore	327	871.5	59.7	35.3	408.8	327	64.3	2024-01-14T03:00:00	Hazardous
Lahore	366	972.9	80	35	457.5	366	85	2024-01-14T02:00:00	Hazardous
Lahore	369	1061.4	81.3	23.3	461.3	369	108	2024-01-14T01:00:00	Hazardous
Lahore	355	1149.9	82.7	11.7	443.8	355	131	2024-01-14T00:00:00	Hazardous
Lahore	285	1238.4	84	0	356.3	285	154	2024-01-13T23:00:00	Very Unhealthy
Lahore	360	1097.9	73.7	11.3	450	360	142	2024-01-13T22:00:00	Hazardous
Lahore	296	957.5	63.3	22.7	370	296	130	2024-01-13T21:00:00	Very Unhealthy
Lahore	337	817	53	34	421.3	337	118	2024-01-13T20:00:00	Hazardous
Lahore	327	696.6	42	59	408.8	327	105.7	2024-01-13T19:00:00	Hazardous
Lahore	357	576.2	31	84	446.3	357	93.3	2024-01-13T18:00:00	Hazardous
Lahore	326	455.8	20	109	407.5	326	81	2024-01-13T17:00:00	Hazardous
Lahore	318	463	15	134	397.9	318.33	83.7	2024-01-13T16:00:00	Hazardous
Lahore	353	470.2	10	159	441.3	353	86.3	2024-01-13T15:00:00	Hazardous
Lahore	303	477.4	5	184	378.8	303	89	2024-01-13T14:00:00	Hazardous
Lahore	230	512.8	6.3	158.3	287.5	230	80	2024-01-13T13:00:00	Very Unhealthy
Lahore	174	548.2	7.7	132.7	217.5	174	71	2024-01-13T12:00:00	Unhealthy
Lahore	165	583.6	9	107	206.3	165	62	2024-01-13T11:00:00	Unhealthy
Lahore	273	594.3	9.3	94.3	185	148	60.7	2024-01-13T10:00:00	Very Unhealthy
Lahore	164	605	9.7	81.7	205	164	59.3	2024-01-13T09:00:00	Unhealthy
Lahore	365	615.7	10	69	456.3	365	58	2024-01-13T08:00:00	Hazardous
Lahore	408	612	9.7	67.3	510	408	54	2024-01-13T07:00:00	Hazardous
Lahore	321	608.3	9.3	65.7	401.3	321	50	2024-01-13T06:00:00	Hazardous
Lahore	318	604.6	9	64	397.5	318	46	2024-01-13T05:00:00	Hazardous
Lahore	341	718.6	20.3	54.7	426.3	341	50.3	2024-01-13T04:00:00	Hazardous
Lahore	317	832.6	31.7	45.3	396	317	54.7	2024-01-13T03:00:00	Hazardous
Lahore	334	946.6	43	36	417.5	334	59	2024-01-13T02:00:00	Hazardous
Lahore	317	1046.6	54	25.3	396.3	317	87.3	2024-01-13T01:00:00	Hazardous
Lahore	317	1146.6	65	14.7	396.3	317	115.7	2024-01-13T00:00:00	Hazardous
Lahore	349	1246.6	76	4	436.3	349	144	2024-01-12T23:00:00	Hazardous
Lahore	398	1149.5	69.3	16.7	497.5	398	138.7	2024-01-12T22:00:00	Hazardous
Lahore	359	1052.4	62.7	29.3	449.6	359.67	133.3	2024-01-12T21:00:00	Hazardous
Lahore	365	955.4	56	42	456.3	365	128	2024-01-12T20:00:00	Hazardous
Lahore	264	832.8	45.7	72.7	330	264	112.7	2024-01-12T19:00:00	Very Unhealthy
Lahore	193	710.2	35.3	103.3	241.3	193	97.3	2024-01-12T18:00:00	Unhealthy
Lahore	238	587.7	25	134	297.5	238	82	2024-01-12T17:00:00	Very Unhealthy
Lahore	236	571.5	19.7	151.7	295	236	73.3	2024-01-12T16:00:00	Very Unhealthy
Lahore	262	555.4	14.3	169.3	327.5	262	64.7	2024-01-12T15:00:00	Very Unhealthy
Lahore	235	539.2	9	187	294	235	56	2024-01-12T14:00:00	Very Unhealthy
Lahore	277	554.2	11.7	157.7	346.3	277	49.3	2024-01-12T13:00:00	Very Unhealthy
Lahore	271	569.2	14.3	128.3	338.8	271	42.7	2024-01-12T12:00:00	Very Unhealthy
Lahore	204	584.2	17	99	255	204	36	2024-01-12T11:00:00	Very Unhealthy
Lahore	168	599.6	17.7	82.3	210	168	40.3	2024-01-12T10:00:00	Unhealthy
Lahore	158	614.9	18.3	65.7	197.5	158	44.7	2024-01-12T09:00:00	Unhealthy
Lahore	167	630.3	19	49	209	167	49	2024-01-12T08:00:00	Unhealthy
Lahore	200	624.8	17.3	54	116.3	93	48.7	2024-01-12T07:00:00	Unhealthy
Lahore	200	619.4	15.7	59	116.3	93	48.3	2024-01-12T06:00:00	Unhealthy
Lahore	221	613.9	14	64	136.3	109	48	2024-01-12T05:00:00	Very Unhealthy
Lahore	336	695.7	26.7	56.3	420	336	55.7	2024-01-12T04:00:00	Hazardous
Lahore	265	777.4	39.3	48.7	331.3	265	63.3	2024-01-12T03:00:00	Very Unhealthy
Lahore	500	859.1	52	41	604	483	71	2024-01-12T02:00:00	Hazardous
Lahore	266	924.4	60.7	34	332.5	266	87.3	2024-01-12T01:00:00	Very Unhealthy
Lahore	293	989.8	69.3	27	366.3	293	103.7	2024-01-12T00:00:00	Very Unhealthy
Lahore	320	1055.1	78	20	400	320	120	2024-01-11T23:00:00	Hazardous
Lahore	312	971.3	68	28.3	390	312	109.7	2024-01-11T22:00:00	Hazardous
Lahore	333	887.5	58	36.7	416.3	333	99.3	2024-01-11T21:00:00	Hazardous
Lahore	311	803.6	48	45	389	311	89	2024-01-11T20:00:00	Hazardous
Lahore	374	698	37.3	66.3	467.5	374	71	2024-01-11T19:00:00	Hazardous
Lahore	375	592.4	26.7	87.7	468.8	375	53	2024-01-11T18:00:00	Hazardous
Lahore	435	486.7	16	109	538.8	431	35	2024-01-11T17:00:00	Hazardous
Lahore	445	474.9	13	119.3	548.8	439	31.3	2024-01-11T16:00:00	Hazardous
Lahore	412	463	10	129.7	515	412	27.7	2024-01-11T15:00:00	Hazardous
Lahore	367	451.1	7	140	458.8	367	24	2024-01-11T14:00:00	Hazardous
Lahore	500	478	7.7	126.3	609	487	23.7	2024-01-11T13:00:00	Hazardous
Lahore	293	504.8	8.3	112.7	366.3	293	23.3	2024-01-11T12:00:00	Very Unhealthy
Lahore	180	531.7	9	99	225	180	23	2024-01-11T11:00:00	Unhealthy
Lahore	175	566.1	9.3	94.3	218.8	175	25.7	2024-01-11T10:00:00	Unhealthy
Lahore	258	600.5	9.7	89.7	322.5	258	28.3	2024-01-11T09:00:00	Very Unhealthy
Lahore	251	635	10	85	314	251	31	2024-01-11T08:00:00	Very Unhealthy
Lahore	242	653.6	10.3	83.3	302.5	242	32	2024-01-11T07:00:00	Very Unhealthy
Lahore	226	672.3	10.7	81.7	282.5	226	33	2024-01-11T06:00:00	Very Unhealthy
Lahore	224	691	11	80	280	224	34	2024-01-11T05:00:00	Very Unhealthy
Lahore	246	714.1	15.7	70	307.5	246	41.3	2024-01-11T04:00:00	Very Unhealthy
Lahore	281	737.3	20.3	60	351.3	281	48.7	2024-01-11T03:00:00	Very Unhealthy
Lahore	340	760.4	25	50	425	340	56	2024-01-11T02:00:00	Hazardous
Lahore	280	796.2	28	54.3	350	280	65	2024-01-11T01:00:00	Very Unhealthy
Lahore	286	832	31	58.7	357.5	286	74	2024-01-11T00:00:00	Very Unhealthy
Lahore	266	867.8	34	63	332.5	266	83	2024-01-10T23:00:00	Very Unhealthy
Lahore	242	868	38.7	66.7	302.5	242	88.7	2024-01-10T22:00:00	Very Unhealthy
Lahore	238	868.2	43.3	70.3	297.5	238	94.3	2024-01-10T21:00:00	Very Unhealthy
Lahore	207	868.4	48	74	258.8	207	100	2024-01-10T20:00:00	Very Unhealthy
Lahore	237	768.8	38.3	105.3	296	237	92	2024-01-10T19:00:00	Very Unhealthy
Lahore	211	669.2	28.7	136.7	263.8	211	84	2024-01-10T18:00:00	Very Unhealthy
Lahore	238	569.6	19	168	297.5	238	76	2024-01-10T17:00:00	Very Unhealthy
Lahore	238	560.5	15.3	185.7	297.5	238	75.7	2024-01-10T16:00:00	Very Unhealthy
Lahore	340	551.3	11.7	203.3	425	340	75.3	2024-01-10T15:00:00	Hazardous
Lahore	344	542.2	8	221	430	344	75	2024-01-10T14:00:00	Hazardous
Lahore	241	540.4	9.3	185.3	301.3	241	67	2024-01-10T13:00:00	Very Unhealthy
Lahore	343	538.7	10.7	149.7	429	343	59	2024-01-10T12:00:00	Hazardous
Lahore	241	536.9	12	114	301.3	241	51	2024-01-10T11:00:00	Very Unhealthy
Lahore	220	538.1	11.7	105	275	220	56	2024-01-10T10:00:00	Very Unhealthy
Lahore	286	539.2	11.3	96	357.5	286	61	2024-01-10T09:00:00	Very Unhealthy
Lahore	276	540.4	11	87	345	276	66	2024-01-10T08:00:00	Very Unhealthy
Lahore	260	562.2	11.3	86.7	325	260	68.3	2024-01-10T07:00:00	Very Unhealthy
Lahore	275	584	11.7	86.3	344	275	70.7	2024-01-10T06:00:00	Very Unhealthy
Lahore	263	605.8	12	86	328.8	263	73	2024-01-10T05:00:00	Very Unhealthy
Lahore	295	705.4	26	71.3	368.8	295	88	2024-01-10T04:00:00	Very Unhealthy
Lahore	308	805	40	56.7	385	308	103	2024-01-10T03:00:00	Hazardous
Lahore	292	904.6	54	42	365	292	118	2024-01-10T02:00:00	Very Unhealthy
Lahore	322	905.9	55.3	46.3	402.5	322	120.3	2024-01-10T01:00:00	Hazardous
Lahore	291	907.3	56.7	50.7	364	291	122.7	2024-01-10T00:00:00	Very Unhealthy
Lahore	306	908.7	58	55	382.5	306	125	2024-01-09T23:00:00	Hazardous
Lahore	288	868.4	59	58	360	288	122	2024-01-09T22:00:00	Very Unhealthy
Lahore	264	828.1	60	61	330	264	119	2024-01-09T21:00:00	Very Unhealthy
Lahore	279	787.9	61	64	348.8	279	116	2024-01-09T20:00:00	Very Unhealthy
Lahore	352	654.4	46.3	86.3	440	352	100	2024-01-09T19:00:00	Hazardous
Lahore	278	521	31.7	108.7	348	278	84	2024-01-09T18:00:00	Very Unhealthy
Lahore	352	387.5	17	131	440	352	68	2024-01-09T17:00:00	Hazardous
Lahore	288	425.6	13.7	160.7	360	288	76.7	2024-01-09T16:00:00	Very Unhealthy
Lahore	267	463.8	10.3	190.3	333.8	267	85.3	2024-01-09T15:00:00	Very Unhealthy
Lahore	241	501.9	7	220	301.3	241	94	2024-01-09T14:00:00	Very Unhealthy
Lahore	238	549.8	9	184	297.5	238	82.3	2024-01-09T13:00:00	Very Unhealthy
Lahore	240	597.6	11	148	300	240	70.7	2024-01-09T12:00:00	Very Unhealthy
Lahore	275	645.5	13	112	343.8	275	59	2024-01-09T11:00:00	Very Unhealthy
Lahore	302	665.9	13.7	98.3	377.5	302	59	2024-01-09T10:00:00	Hazardous
Lahore	302	686.3	14.3	84.7	377.5	302	59	2024-01-09T09:00:00	Hazardous
Lahore	339	706.7	15	71	423.8	339	59	2024-01-09T08:00:00	Hazardous
Lahore	316	705	14.7	71	395	316	58	2024-01-09T07:00:00	Hazardous
Lahore	264	703.2	14.3	71	330	264	57	2024-01-09T06:00:00	Very Unhealthy
Lahore	297	701.5	14	71	371	297	56	2024-01-09T05:00:00	Very Unhealthy
Lahore	361	724.1	20	69.7	451.3	361	68	2024-01-09T04:00:00	Hazardous
Lahore	361	746.6	26	68.3	451.3	361	80	2024-01-09T03:00:00	Hazardous
Lahore	341	769.2	32	67	426.3	341	92	2024-01-09T02:00:00	Hazardous
Lahore	339	916.1	53.3	53	423.8	339	110.3	2024-01-09T01:00:00	Hazardous
Lahore	311	1062.9	74.7	39	388.8	311	128.7	2024-01-09T00:00:00	Hazardous
Lahore	338	1209.8	96	25	423	338	147	2024-01-08T23:00:00	Hazardous
Lahore	316	1108.8	83.3	34	395	316	150	2024-01-08T22:00:00	Hazardous
Lahore	283	1007.9	70.7	43	353.8	283	153	2024-01-08T21:00:00	Very Unhealthy
Lahore	242	906.9	58	52	302.5	242	156	2024-01-08T20:00:00	Very Unhealthy
Lahore	260	770.9	46.7	79	325	260	143.7	2024-01-08T19:00:00	Very Unhealthy
Lahore	363	635	35.3	106	453.8	363	131.3	2024-01-08T18:00:00	Hazardous
Lahore	259	499	24	133	324	259	119	2024-01-08T17:00:00	Very Unhealthy
Lahore	408	499	17.7	155	510	408	112.3	2024-01-08T16:00:00	Hazardous
Lahore	411	499	11.3	177	513.8	411	105.7	2024-01-08T15:00:00	Hazardous
Lahore	393	499	5	199	491.3	393	99	2024-01-08T14:00:00	Hazardous
Lahore	365	597	8.3	167.7	456.3	365	77.7	2024-01-08T13:00:00	Hazardous
Lahore	317	695.1	11.7	136.3	396.3	317	56.3	2024-01-08T12:00:00	Hazardous
Lahore	381	793.1	15	105	476	381	35	2024-01-08T11:00:00	Hazardous
Lahore	314	791	15.7	88	392.5	314	41	2024-01-08T10:00:00	Hazardous
Lahore	333	788.8	16.3	71	416.3	333	47	2024-01-08T09:00:00	Hazardous
Lahore	240	786.7	17	54	300	240	53	2024-01-08T08:00:00	Very Unhealthy
Lahore	224	801.3	18.3	53	280	224	56.3	2024-01-08T07:00:00	Very Unhealthy
Lahore	228	815.9	19.7	52	285	228	59.7	2024-01-08T06:00:00	Very Unhealthy
Lahore	225	830.5	21	51	281.3	225	63	2024-01-08T05:00:00	Very Unhealthy
Lahore	227	932	40.3	39	284	227	76	2024-01-08T04:00:00	Very Unhealthy
Lahore	214	1033.6	59.7	27	267.5	214	89	2024-01-08T03:00:00	Very Unhealthy
Lahore	272	1135.1	79	15	340	272	102	2024-01-08T02:00:00	Very Unhealthy
Lahore	307	1097.2	72.7	22	383.8	307	110	2024-01-08T01:00:00	Hazardous
Lahore	290	1059.2	66.3	29	362.5	290	118	2024-01-08T00:00:00	Very Unhealthy
Lahore	239	1021.3	60	36	346	239	126	2024-01-07T23:00:00	Very Unhealthy
Lahore	297	963.9	59.3	40.3	371.3	297	119.7	2024-01-07T22:00:00	Very Unhealthy
Lahore	305	906.5	58.7	44.7	381.3	305	113.3	2024-01-07T21:00:00	Hazardous
Lahore	302	849.1	58	49	377.5	302	107	2024-01-07T20:00:00	Hazardous
Lahore	311	720	45.7	69.7	388.8	311	93.3	2024-01-07T19:00:00	Hazardous
Lahore	272	590.8	33.3	90.3	340	272	79.7	2024-01-07T18:00:00	Very Unhealthy
Lahore	327	461.6	21	111	408.8	327	66	2024-01-07T17:00:00	Hazardous
Lahore	333	475.2	16.3	134.7	416.7	333.33	68.3	2024-01-07T16:00:00	Hazardous
Lahore	366	488.9	11.7	158.3	457.5	366	70.7	2024-01-07T15:00:00	Hazardous
Lahore	346	502.5	7	182	432.5	346	73	2024-01-07T14:00:00	Hazardous
Lahore	248	545.1	8.3	155	310	248	68.3	2024-01-07T13:00:00	Very Unhealthy
Lahore	221	587.7	9.7	128	276.3	221	63.7	2024-01-07T12:00:00	Very Unhealthy
Lahore	239	630.3	11	101	298.8	239	59	2024-01-07T11:00:00	Very Unhealthy
Lahore	239	652.3	13	91	298.8	239	63	2024-01-07T10:00:00	Very Unhealthy
Lahore	205	674.3	15	81	256	205	67	2024-01-07T09:00:00	Very Unhealthy
Lahore	171	696.2	17	71	213.8	171	71	2024-01-07T08:00:00	Unhealthy
Lahore	152	729.5	19.7	64.7	190	152	68.3	2024-01-07T07:00:00	Unhealthy
Lahore	171	762.8	22.3	58.3	213.8	171	65.7	2024-01-07T06:00:00	Unhealthy
Lahore	161	796	25	52	201.3	161	63	2024-01-07T05:00:00	Unhealthy
Lahore	276	906.5	45	39.3	187.5	150	80	2024-01-07T04:00:00	Very Unhealthy
Lahore	160	1017	65	26.7	200	160	97	2024-01-07T03:00:00	Unhealthy
Lahore	153	1127.5	85	14	191.3	153	114	2024-01-07T02:00:00	Unhealthy
Lahore	207	1126	84.3	16.7	258.8	207	124.7	2024-01-07T01:00:00	Very Unhealthy
Lahore	209	1124.4	83.7	19.3	261.3	209	135.3	2024-01-07T00:00:00	Very Unhealthy
Lahore	255	1122.8	83	22	318.8	255	146	2024-01-06T23:00:00	Very Unhealthy
Lahore	358	1067.2	80.7	27	447.5	358	143.7	2024-01-06T22:00:00	Hazardous
Lahore	341	1011.6	78.3	32	426.3	341	141.3	2024-01-06T21:00:00	Hazardous
Lahore	384	955.9	76	37	480	384	139	2024-01-06T20:00:00	Hazardous
Lahore	382	801.7	58	66.3	477.5	382	124.3	2024-01-06T19:00:00	Hazardous
Lahore	365	647.4	40	95.7	456.3	365	109.7	2024-01-06T18:00:00	Hazardous
Lahore	385	493.1	22	125	481.3	385	95	2024-01-06T17:00:00	Hazardous
Lahore	382	513.2	16.7	153	477.5	382	96.7	2024-01-06T16:00:00	Hazardous
Lahore	430	533.2	11.3	181	534	427	98.3	2024-01-06T15:00:00	Hazardous
Lahore	412	553.3	6	209	515	412	100	2024-01-06T14:00:00	Hazardous
Lahore	404	622.5	7.7	183.3	505	404	79.3	2024-01-06T13:00:00	Hazardous
Lahore	300	691.8	9.3	157.7	375	300	58.7	2024-01-06T12:00:00	Very Unhealthy
Lahore	267	761	11	132	333.8	267	38	2024-01-06T11:00:00	Very Unhealthy
Lahore	216	829.5	14.3	105.3	270	216	46.3	2024-01-06T10:00:00	Very Unhealthy
Lahore	231	898	17.7	78.7	288.8	231	54.7	2024-01-06T09:00:00	Very Unhealthy
Lahore	213	966.4	21	52	266.3	213	63	2024-01-06T08:00:00	Very Unhealthy
Lahore	231	963.7	20	56.7	288.8	231	69.3	2024-01-06T07:00:00	Very Unhealthy
Lahore	245	961	19	61.3	306.3	245	75.7	2024-01-06T06:00:00	Very Unhealthy
Lahore	261	958.3	18	66	326.3	261	82	2024-01-06T05:00:00	Very Unhealthy
Lahore	246	1069.3	34.7	57.3	307.5	246	87	2024-01-06T04:00:00	Very Unhealthy
Lahore	226	1180.4	51.3	48.7	282.5	226	92	2024-01-06T03:00:00	Very Unhealthy
Lahore	245	1291.5	68	40	306	245	97	2024-01-06T02:00:00	Very Unhealthy
Lahore	265	1362.5	78	33.7	331.3	265	121.7	2024-01-06T01:00:00	Very Unhealthy
Lahore	256	1433.5	88	27.3	320	256	146.3	2024-01-06T00:00:00	Very Unhealthy
Lahore	230	1504.5	98	21	287.5	230	171	2024-01-05T23:00:00	Very Unhealthy
Lahore	227	1367	86.7	36.7	283.8	227	162	2024-01-05T22:00:00	Very Unhealthy
Lahore	287	1229.5	75.3	52.3	359.2	287.33	153	2024-01-05T21:00:00	Very Unhealthy
Lahore	316	1091.9	64	68	395	316	144	2024-01-05T20:00:00	Hazardous
Lahore	260	927.9	49	98	325	260	125.3	2024-01-05T19:00:00	Very Unhealthy
Lahore	242	763.9	34	128	302.5	242	106.7	2024-01-05T18:00:00	Very Unhealthy
Lahore	260	599.9	19	158	325	260	88	2024-01-05T17:00:00	Very Unhealthy
Lahore	300	605.8	15.3	174.7	375	300	87.3	2024-01-05T16:00:00	Very Unhealthy
Lahore	393	611.6	11.7	191.3	491.3	393	86.7	2024-01-05T15:00:00	Hazardous
Lahore	299	617.4	8	208	374	299	86	2024-01-05T14:00:00	Very Unhealthy
Lahore	377	652.1	9.7	179.3	471.3	377	76	2024-01-05T13:00:00	Hazardous
Lahore	279	686.7	11.3	150.7	348.8	279	66	2024-01-05T12:00:00	Very Unhealthy
Lahore	279	721.3	13	122	348.8	279	56	2024-01-05T11:00:00	Very Unhealthy
Lahore	259	725.4	12.7	116.3	323.8	259	59	2024-01-05T10:00:00	Very Unhealthy
Lahore	252	729.5	12.3	110.7	315	252	62	2024-01-05T09:00:00	Very Unhealthy
Lahore	258	733.6	12	105	323	258	65	2024-01-05T08:00:00	Very Unhealthy
Lahore	285	755.8	12.7	93	356.3	285	55.3	2024-01-05T07:00:00	Very Unhealthy
Lahore	239	777.9	13.3	81	298.8	239	45.7	2024-01-05T06:00:00	Very Unhealthy
Lahore	229	800.1	14	69	286.3	229	36	2024-01-05T05:00:00	Very Unhealthy
Lahore	222	934.3	35.3	56.7	277.5	222	58	2024-01-05T04:00:00	Very Unhealthy
Lahore	302	1068.6	56.7	44.3	377.5	302	80	2024-01-05T03:00:00	Hazardous
Lahore	221	1202.8	78	32	276	221	102	2024-01-05T02:00:00	Very Unhealthy
Lahore	287	1205.1	78.7	33	358.8	287	112.7	2024-01-05T01:00:00	Very Unhealthy
Lahore	238	1207.5	79.3	34	297.5	238	123.3	2024-01-05T00:00:00	Very Unhealthy
Lahore	222	1209.8	80	35	277.5	222	134	2024-01-04T23:00:00	Very Unhealthy
Lahore	273	1153.2	79	38	341.3	273	129.7	2024-01-04T22:00:00	Very Unhealthy
Lahore	335	1096.6	78	41	418.8	335	125.3	2024-01-04T21:00:00	Hazardous
Lahore	272	1040	77	44	340	272	121	2024-01-04T20:00:00	Very Unhealthy
Lahore	286	872.5	58	73.7	357.5	286	98.7	2024-01-04T19:00:00	Very Unhealthy
Lahore	216	705	39	103.3	270	216	76.3	2024-01-04T18:00:00	Very Unhealthy
Lahore	273	537.5	20	133	341.3	273	54	2024-01-04T17:00:00	Very Unhealthy
Lahore	326	522.7	14.7	148.3	407.5	326	49.7	2024-01-04T16:00:00	Hazardous
Lahore	252	507.9	9.3	163.7	315	252	45.3	2024-01-04T15:00:00	Very Unhealthy
Lahore	252	493.1	4	179	191	132	41	2024-01-04T14:00:00	Very Unhealthy
Lahore	272	527.2	5	166	340	272	45.3	2024-01-04T13:00:00	Very Unhealthy
Lahore	260	561.2	6	153	325	260	49.7	2024-01-04T12:00:00	Very Unhealthy
Lahore	260	595.3	7	140	325	260	54	2024-01-04T11:00:00	Very Unhealthy
Lahore	222	632.2	8.7	128.7	277.5	222	58.7	2024-01-04T10:00:00	Very Unhealthy
Lahore	217	669.2	10.3	117.3	271.3	217	63.3	2024-01-04T09:00:00	Very Unhealthy
Lahore	225	706.2	12	106	281.3	225	68	2024-01-04T08:00:00	Very Unhealthy
Lahore	216	736.9	12.7	98.3	270	216	57.3	2024-01-04T07:00:00	Very Unhealthy
Lahore	221	767.6	13.3	90.7	276.3	221	46.7	2024-01-04T06:00:00	Very Unhealthy
Lahore	198	798.4	14	83	247.5	198	36	2024-01-04T05:00:00	Unhealthy
Lahore	252	876.4	26	76	315	252	42.3	2024-01-04T04:00:00	Very Unhealthy
Lahore	272	954.4	38	69	340	272	48.7	2024-01-04T03:00:00	Very Unhealthy
Lahore	286	1032.4	50	62	357.5	286	55	2024-01-04T02:00:00	Very Unhealthy
Lahore	271	1168.8	67.3	43	339	271	80	2024-01-04T01:00:00	Very Unhealthy
Lahore	223	1305.1	84.7	24	278.8	223	105	2024-01-04T00:00:00	Very Unhealthy
Lahore	240	1441.5	102	5	300	240	130	2024-01-03T23:00:00	Very Unhealthy
Lahore	233	1286.8	89	19.3	291.3	233	120	2024-01-03T22:00:00	Very Unhealthy
Lahore	185	1132.2	76	33.7	231.3	185	110	2024-01-03T21:00:00	Unhealthy
Lahore	179	977.5	63	48	223.8	179	100	2024-01-03T20:00:00	Unhealthy
Lahore	184	831	48	78	230	184	77	2024-01-03T19:00:00	Unhealthy
Lahore	175	684.6	33	108	218.8	175	54	2024-01-03T18:00:00	Unhealthy
Lahore	175	538.1	18	138	218.8	175	31	2024-01-03T17:00:00	Unhealthy
Lahore	182	538.7	13.7	152.3	227.5	182	33.3	2024-01-03T16:00:00	Unhealthy
Lahore	257	539.2	9.3	166.7	321.3	257	35.7	2024-01-03T15:00:00	Very Unhealthy
Lahore	268	539.8	5	181	335	268	38	2024-01-03T14:00:00	Very Unhealthy
Lahore	176	562	6.3	159.3	220	176	40.7	2024-01-03T13:00:00	Unhealthy
Lahore	256	584.2	7.7	137.7	320	256	43.3	2024-01-03T12:00:00	Very Unhealthy
Lahore	176	606.4	9	116	220	176	46	2024-01-03T11:00:00	Unhealthy
Lahore	191	616.7	9.7	108.7	238.8	191	49	2024-01-03T10:00:00	Unhealthy
Lahore	182	627	10.3	101.3	227.5	182	52	2024-01-03T09:00:00	Unhealthy
Lahore	220	637.3	11	94	275	220	55	2024-01-03T08:00:00	Very Unhealthy
Lahore	181	660.2	11	84.3	226	181	44	2024-01-03T07:00:00	Unhealthy
Lahore	207	683.2	11	74.7	258.8	207	33	2024-01-03T06:00:00	Very Unhealthy
Lahore	175	706.2	11	65	218.8	175	22	2024-01-03T05:00:00	Unhealthy
Lahore	169	830.1	25	54	211.3	169	42.3	2024-01-03T04:00:00	Unhealthy
Lahore	161	954	39	43	201.3	161	62.7	2024-01-03T03:00:00	Unhealthy
Lahore	217	1077.9	53	32	271.3	217	83	2024-01-03T02:00:00	Very Unhealthy
Lahore	346	1126.7	60	28	432.5	346	100	2024-01-03T01:00:00	Hazardous
Lahore	216	1175.6	67	24	270	216	117	2024-01-03T00:00:00	Very Unhealthy
Lahore	327	1224.4	74	20	408.8	327	134	2024-01-02T23:00:00	Hazardous
Lahore	326	1128.9	66.7	31.7	407.5	326	126.7	2024-01-02T22:00:00	Hazardous
Lahore	317	1033.4	59.3	43.3	396.3	317	119.3	2024-01-02T21:00:00	Hazardous
Lahore	330	937.8	52	55	412.5	330	112	2024-01-02T20:00:00	Hazardous
Lahore	355	816.1	42.3	82.7	443.8	355	95.3	2024-01-02T19:00:00	Hazardous
Lahore	329	694.3	32.7	110.3	411	329	78.7	2024-01-02T18:00:00	Hazardous
Lahore	364	572.5	23	138	455	364	62	2024-01-02T17:00:00	Hazardous
Lahore	364	559.1	17.7	155.3	455	364	61.7	2024-01-02T16:00:00	Hazardous
Lahore	309	545.7	12.3	172.7	386.3	309	61.3	2024-01-02T15:00:00	Hazardous
Lahore	287	532.2	7	190	358.8	287	61	2024-01-02T14:00:00	Very Unhealthy
Lahore	353	550.1	8.3	161.3	441.3	353	56.3	2024-01-02T13:00:00	Hazardous
Lahore	286	568	9.7	132.7	358	286	51.7	2024-01-02T12:00:00	Very Unhealthy
Lahore	307	585.9	11	104	383.8	307	47	2024-01-02T11:00:00	Hazardous
Lahore	210	594.3	11	97.7	262.5	210	52	2024-01-02T10:00:00	Very Unhealthy
Lahore	207	602.7	11	91.3	258.8	207	57	2024-01-02T09:00:00	Very Unhealthy
Lahore	201	611	11	85	251.3	201	62	2024-01-02T08:00:00	Very Unhealthy
Lahore	205	632	11.3	78	256.3	205	58	2024-01-02T07:00:00	Very Unhealthy
Lahore	200	653	11.7	71	250	200	54	2024-01-02T06:00:00	Unhealthy
Lahore	205	674.1	12	64	256.3	205	50	2024-01-02T05:00:00	Very Unhealthy
Lahore	203	814.7	28.7	55.3	253.8	203	66.7	2024-01-02T04:00:00	Very Unhealthy
Lahore	203	955.4	45.3	46.7	253.8	203	83.3	2024-01-02T03:00:00	Very Unhealthy
Lahore	231	1096	62	38	288.8	231	100	2024-01-02T02:00:00	Very Unhealthy
Lahore	314	1139.4	69.3	31	392.5	314	119.3	2024-01-02T01:00:00	Hazardous
Lahore	312	1182.8	76.7	24	390	312	138.7	2024-01-02T00:00:00	Hazardous
Lahore	313	1226.1	84	17	391	313	158	2024-01-01T23:00:00	Hazardous
Lahore	353	1123	76.3	28	441.3	353	152	2024-01-01T22:00:00	Hazardous
Lahore	357	1019.9	68.7	39	446.3	357	146	2024-01-01T21:00:00	Hazardous
Lahore	336	916.8	61	50	420	336	140	2024-01-01T20:00:00	Hazardous
Lahore	297	764.5	46.7	79.3	371.3	297	120.7	2024-01-01T19:00:00	Very Unhealthy
Lahore	319	612.2	32.3	108.7	399.2	319.33	101.3	2024-01-01T18:00:00	Hazardous
Lahore	311	459.9	18	138	388.8	311	82	2024-01-01T17:00:00	Hazardous
Lahore	278	456.8	14.3	155.3	347.5	278	82.7	2024-01-01T16:00:00	Very Unhealthy
Lahore	297	453.7	10.7	172.7	371.3	297	83.3	2024-01-01T15:00:00	Very Unhealthy
Lahore	266	450.5	7	190	332.5	266	84	2024-01-01T14:00:00	Very Unhealthy
Lahore	217	450.9	7.7	164.3	271.3	217	76	2024-01-01T13:00:00	Very Unhealthy
Lahore	206	451.3	8.3	138.7	257.5	206	68	2024-01-01T12:00:00	Very Unhealthy
Lahore	216	451.7	9	113	270	216	60	2024-01-01T11:00:00	Very Unhealthy
Lahore	176	440	9.7	106	220	176	59.3	2024-01-01T10:00:00	Unhealthy
Lahore	167	428.4	10.3	99	208.8	167	58.7	2024-01-01T09:00:00	Unhealthy
Lahore	158	416.7	11	92	197.5	158	58	2024-01-01T08:00:00	Unhealthy
Lahore	162	439.8	11.7	81	202.5	162	46.7	2024-01-01T07:00:00	Unhealthy
Lahore	168	463	12.3	70	210	168	35.3	2024-01-01T06:00:00	Unhealthy
Lahore	161	486.1	13	59	201	161	24	2024-01-01T05:00:00	Unhealthy
Lahore	276	691.2	41.3	45	187.5	150	40.7	2024-01-01T04:00:00	Very Unhealthy
Lahore	273	896.2	69.7	31	185	148	57.3	2024-01-01T03:00:00	Very Unhealthy
Lahore	236	1101.3	98	17	295	236	74	2024-01-01T02:00:00	Very Unhealthy
Lahore	265	1136.7	99.7	12.7	331.3	265	98.7	2024-01-01T01:00:00	Very Unhealthy
Lahore	259	1172.1	101.3	8.3	323.8	259	123.3	2024-01-01T00:00:00	Very Unhealthy
Lahore	123	262	34.7	67	55	44	47.3	2024-02-28T19:00:00	Unhealthy for sensitive groups
Lahore	123	194.9	20.3	92	55	44	40.7	2024-02-28T18:00:00	Unhealthy for sensitive groups
Lahore	123	127.8	6	117	55	44	34	2024-02-28T17:00:00	Unhealthy for sensitive groups
Lahore	150	121.2	4.7	127.3	67.5	54	37.7	2024-02-28T16:00:00	Unhealthy for sensitive groups
Lahore	168	1220	50	10.4	152	69	89	2024-02-28T15:00:00	Unhealthy
Lahore	153	108	2	148	69	55	45	2024-02-28T14:00:00	Unhealthy
Lahore	139	756	45	6.8	93.5	50	55	2024-02-28T13:00:00	Unhealthy for sensitive groups
Lahore	152	736	54	11.6	122	57	53	2024-02-28T12:00:00	Unhealthy
Lahore	112	165.2	7	131	62	40	61	2024-02-28T11:00:00	Unhealthy for sensitive groups
Lahore	128	189.1	10	102	70	45.67	52.7	2024-02-28T10:00:00	Unhealthy for sensitive groups
Lahore	143	213	13	73	78	51.33	44.3	2024-02-28T09:00:00	Unhealthy for sensitive groups
Lahore	152	236.9	16	44	86	57	36	2024-02-28T08:00:00	Unhealthy
Lahore	148	227.4	14.7	41.3	81.3	53.33	34	2024-02-28T07:00:00	Unhealthy for sensitive groups
Lahore	139	217.9	13.3	38.7	76.7	49.67	32	2024-02-28T06:00:00	Unhealthy for sensitive groups
Lahore	129	208.3	12	36	72	46	30	2024-02-28T05:00:00	Unhealthy for sensitive groups
Lahore	127	203.7	12.7	39.7	70.7	45.33	29.3	2024-02-28T04:00:00	Unhealthy for sensitive groups
Lahore	125	199	13.3	43.3	69.3	44.67	28.7	2024-02-28T03:00:00	Unhealthy for sensitive groups
Lahore	123	194.3	14	47	68	44	28	2024-02-28T02:00:00	Unhealthy for sensitive groups
Lahore	128	226.8	19.3	45.7	70.3	45.67	33.3	2024-02-28T01:00:00	Unhealthy for sensitive groups
Lahore	132	259.3	24.7	44.3	72.7	47.33	38.7	2024-02-28T00:00:00	Unhealthy for sensitive groups
Lahore	137	291.8	30	43	75	49	44	2024-02-27T23:00:00	Unhealthy for sensitive groups
Lahore	144	308.1	36	43	80	51.67	47.7	2024-02-27T22:00:00	Unhealthy for sensitive groups
Lahore	151	324.5	42	43	85	54.33	51.3	2024-02-27T21:00:00	Unhealthy
Lahore	152	340.8	48	43	90	57	55	2024-02-27T20:00:00	Unhealthy
Lahore	145	270.4	35	65.3	84.7	52	47	2024-02-27T19:00:00	Unhealthy for sensitive groups
Lahore	131	200	22	87.7	79.3	47	39	2024-02-27T18:00:00	Unhealthy for sensitive groups
Lahore	118	129.6	9	110	74	42	31	2024-02-27T17:00:00	Unhealthy for sensitive groups
Lahore	117	130.7	8	117.3	74	41.67	39.7	2024-02-27T16:00:00	Unhealthy for sensitive groups
Lahore	116	131.9	7	124.7	74	41.33	48.3	2024-02-27T15:00:00	Unhealthy for sensitive groups
Lahore	115	133.1	6	132	74	41	57	2024-02-27T14:00:00	Unhealthy for sensitive groups
Lahore	107	276.7	25.7	92.6	70	38	51.7	2024-02-27T13:00:00	Unhealthy for sensitive groups
Lahore	93	564	65	13.7	62	32	41	2024-02-27T12:00:00	Moderate
Lahore	93	564	65	13.7	62	32	41	2024-02-27T11:00:00	Moderate
Lahore	93	564	65	13.7	62	32	41	2024-02-27T10:00:00	Moderate
Lahore	93	615	82	12.4	64	32	45	2024-02-27T09:00:00	Moderate
Lahore	95	645	96	10.8	66	33	47	2024-02-27T08:00:00	Moderate
Lahore	110	736	86	13.8	80	39	54	2024-02-27T07:00:00	Unhealthy for sensitive groups
Lahore	128	679	75.3	11.7	98	45.67	49.7	2024-02-27T06:00:00	Unhealthy for sensitive groups
Lahore	145	696	65	12.1	114	52	51	2024-02-27T05:00:00	Unhealthy for sensitive groups
Lahore	115	192	48	12.5	86	41	14	2024-02-27T04:00:00	Unhealthy for sensitive groups
Lahore	91	192	177	12.5	60	31	14	2024-02-27T03:00:00	Moderate
Lahore	91	192	164	12.3	60	31	14	2024-02-27T02:00:00	Moderate
Lahore	105	196.9	112.7	31.5	64.7	37.33	21	2024-02-27T01:00:00	Unhealthy for sensitive groups
Lahore	122	201.7	61.3	50.8	69.3	43.67	28	2024-02-27T00:00:00	Unhealthy for sensitive groups
Lahore	139	206.6	10	70	74	50	35	2024-02-26T23:00:00	Unhealthy for sensitive groups
Lahore	144	201.7	10.7	74.7	76.7	51.67	36.7	2024-02-26T22:00:00	Unhealthy for sensitive groups
Lahore	148	196.9	11.3	79.3	79.3	53.33	38.3	2024-02-26T21:00:00	Unhealthy for sensitive groups
Lahore	153	192	12	84	82	55	40	2024-02-26T20:00:00	Unhealthy
Lahore	146	173.1	10.7	89.3	78.7	52.33	38	2024-02-26T19:00:00	Unhealthy for sensitive groups
Lahore	139	154.3	9.3	94.7	75.3	49.67	36	2024-02-26T18:00:00	Unhealthy for sensitive groups
Lahore	131	135.4	8	100	72	47	34	2024-02-26T17:00:00	Unhealthy for sensitive groups
Lahore	91	786	61	11.2	60	31	57	2024-02-26T16:00:00	Moderate
Lahore	91	786	61	11.2	60	31	57	2024-02-26T15:00:00	Moderate
Lahore	91	786	61	11.2	60	31	57	2024-02-26T14:00:00	Moderate
Lahore	67	1482	135	9.7	27	20	108	2024-02-26T13:00:00	Moderate
Lahore	75	1250	110.3	10.2	38	23.67	91	2024-02-26T12:00:00	Moderate
Lahore	67	1482	135	9.7	27	20	108	2024-02-26T11:00:00	Moderate
Lahore	67	1522	129	9.5	26	20	112	2024-02-26T10:00:00	Moderate
Lahore	72	685	62	11.5	31	22	50	2024-02-26T09:00:00	Moderate
Lahore	72	685	62	11.5	31	22	50	2024-02-26T08:00:00	Moderate
Lahore	69	675	88	13.2	30	21	49	2024-02-26T07:00:00	Moderate
Lahore	63	625	136	13.3	23	18	46	2024-02-26T06:00:00	Moderate
Lahore	151	357.2	16	27	85	56	30	2024-02-26T05:00:00	Unhealthy
Lahore	63	625	62	11	24	18	46	2024-02-26T04:00:00	Moderate
Lahore	67	786	106	11.7	28	20	57	2024-02-26T03:00:00	Moderate
Lahore	69	776	133	12.4	29	21	57	2024-02-26T02:00:00	Moderate
Lahore	72	756	74	14.5	33	22	56	2024-02-26T01:00:00	Moderate
Lahore	153	570.3	77	13.5	81.7	55	63.7	2024-02-26T00:00:00	Unhealthy
Lahore	172	467.5	49	14	108	72	67	2024-02-25T23:00:00	Unhealthy
Lahore	158	496.3	109.3	13.7	98	61.33	58.3	2024-02-25T22:00:00	Unhealthy
Lahore	141	525.2	169.7	13.4	88	50.67	49.7	2024-02-25T21:00:00	Unhealthy for sensitive groups
Lahore	112	554	230	13.1	78	40	41	2024-02-25T20:00:00	Unhealthy for sensitive groups
Lahore	112	554	230	13.1	78	40	41	2024-02-25T19:00:00	Unhealthy for sensitive groups
Lahore	112	554	230	13.1	78	40	41	2024-02-25T18:00:00	Unhealthy for sensitive groups
Lahore	91	112.1	10	89	50	31	18	2024-02-25T17:00:00	Moderate
Lahore	112	554	230	13.1	78	40	41	2024-02-25T16:00:00	Unhealthy for sensitive groups
Lahore	80	494	187	12.6	41	26	36	2024-02-25T15:00:00	Moderate
Lahore	91	948	146	11.9	54	31	69	2024-02-25T14:00:00	Moderate
Lahore	78	1562	116	10.2	38	25	114	2024-02-25T13:00:00	Moderate
Lahore	85	1431.3	103.3	11.7	48.7	28.33	104.3	2024-02-25T12:00:00	Moderate
Lahore	82	1673	82	11.7	46	27	122	2024-02-25T11:00:00	Moderate
Lahore	110	1764	79	11.8	76	39	129	2024-02-25T10:00:00	Unhealthy for sensitive groups
Lahore	145	1270	202	11	112	52	93	2024-02-25T09:00:00	Unhealthy for sensitive groups
Lahore	69	655	77	11.4	30	21	48	2024-02-25T08:00:00	Moderate
Lahore	63	726	116	12.6	23	18	53	2024-02-25T07:00:00	Moderate
Lahore	63	847	112	13.2	23	18	62	2024-02-25T06:00:00	Moderate
Lahore	104	220.6	7	51	54	37	25	2024-02-25T05:00:00	Unhealthy for sensitive groups
Lahore	65	907	96	13.9	24	19	66	2024-02-25T04:00:00	Moderate
Lahore	67	958	226	12.2	27	20	70	2024-02-25T03:00:00	Moderate
Lahore	69	1008	65	12.3	29	21	74	2024-02-25T02:00:00	Moderate
Lahore	67	816	68	14.1	28	20	59	2024-02-25T01:00:00	Moderate
Lahore	115	479.2	29	44.8	59	41	53.3	2024-02-25T00:00:00	Unhealthy for sensitive groups
Lahore	142	214.8	11	61	74	51	43	2024-02-24T23:00:00	Unhealthy for sensitive groups
Lahore	148	206.4	12.3	63	78	53	43	2024-02-24T22:00:00	Unhealthy for sensitive groups
Lahore	153	198	13.7	65	82	55	43	2024-02-24T21:00:00	Unhealthy
Lahore	152	189.7	15	67	86	57	43	2024-02-24T20:00:00	Unhealthy
Lahore	134	167.1	12.7	77	74	48	40.7	2024-02-24T19:00:00	Unhealthy for sensitive groups
Lahore	110	144.5	10.3	87	62	39	38.3	2024-02-24T18:00:00	Unhealthy for sensitive groups
Lahore	89	122	8	97	50	30	36	2024-02-24T17:00:00	Moderate
Lahore	91	116.3	6	109.7	51	31	41.7	2024-02-24T16:00:00	Moderate
Lahore	93	110.7	4	122.3	52	32	47.3	2024-02-24T15:00:00	Moderate
Lahore	95	105	2	135	53	33	53	2024-02-24T14:00:00	Moderate
Lahore	80	746	157	11.5	41	26	54	2024-02-24T13:00:00	Moderate
Lahore	80	746	157	11.5	41	26	54	2024-02-24T12:00:00	Moderate
Lahore	80	746	157	11.5	41	26	54	2024-02-24T11:00:00	Moderate
Lahore	79	719	123	12.3	39.3	25.33	52.3	2024-02-24T10:00:00	Moderate
Lahore	80	746	157	11.5	41	26	54	2024-02-24T09:00:00	Moderate
Lahore	76	665	55	13.9	36	24	49	2024-02-24T08:00:00	Moderate
Lahore	98	776	72	11.9	62	34	56	2024-02-24T07:00:00	Moderate
Lahore	131	776	174	12.9	96	47	57	2024-02-24T06:00:00	Unhealthy for sensitive groups
Lahore	139	389.3	25	16	76	50	44	2024-02-24T05:00:00	Unhealthy for sensitive groups
Lahore	137	379	28.3	16.3	75	49	44.7	2024-02-24T04:00:00	Unhealthy for sensitive groups
Lahore	134	368.6	31.7	16.7	74	48	45.3	2024-02-24T03:00:00	Unhealthy for sensitive groups
Lahore	131	358.3	35	17	73	47	46	2024-02-24T02:00:00	Unhealthy for sensitive groups
Lahore	128	372.5	42.7	16	70.7	45.67	51	2024-02-24T01:00:00	Unhealthy for sensitive groups
Lahore	124	386.7	50.3	15	68.3	44.33	56	2024-02-24T00:00:00	Unhealthy for sensitive groups
Lahore	121	400.9	58	14	66	43	61	2024-02-23T23:00:00	Unhealthy for sensitive groups
Lahore	122	386.1	57.7	18.3	66	43.67	61	2024-02-23T22:00:00	Unhealthy for sensitive groups
Lahore	124	371.4	57.3	22.7	66	44.33	61	2024-02-23T21:00:00	Unhealthy for sensitive groups
Lahore	126	356.6	57	27	66	45	61	2024-02-23T20:00:00	Unhealthy for sensitive groups
Lahore	109	278	41.7	50.3	57	38.67	50.7	2024-02-23T19:00:00	Unhealthy for sensitive groups
Lahore	91	199.4	26.3	73.7	38.8	31	40.3	2024-02-23T18:00:00	Moderate
Lahore	80	120.8	11	97	39	26	30	2024-02-23T17:00:00	Moderate
Lahore	84	110.5	8	107.3	39	27.67	28.7	2024-02-23T16:00:00	Moderate
Lahore	87	100.2	5	117.7	39	29.33	27.3	2024-02-23T15:00:00	Moderate
Lahore	91	89.9	2	128	39	31	26	2024-02-23T14:00:00	Moderate
Lahore	160	110.9	3	123	78.8	63	32	2024-02-23T13:00:00	Unhealthy
Lahore	187	131.9	4	118	103.8	83	38	2024-02-23T12:00:00	Unhealthy
Lahore	195	152.9	5	113	111.3	89	44	2024-02-23T11:00:00	Unhealthy
Lahore	185	205.4	8.7	84	103	82	41	2024-02-23T10:00:00	Unhealthy
Lahore	224	258	12.3	55	138.8	111	38	2024-02-23T09:00:00	Very Unhealthy
Lahore	203	310.5	16	26	118.8	95	35	2024-02-23T08:00:00	Very Unhealthy
Lahore	203	288.7	15.3	24.7	118.8	95	33	2024-02-23T07:00:00	Very Unhealthy
Lahore	180	266.9	14.7	23.3	225	180	31	2024-02-23T06:00:00	Unhealthy
Lahore	197	245.1	14	22	246.3	197	29	2024-02-23T05:00:00	Unhealthy
Lahore	179	220.2	13.7	28	224	179	28	2024-02-23T04:00:00	Unhealthy
Lahore	200	195.3	13.3	34	250	200	27	2024-02-23T03:00:00	Unhealthy
Lahore	195	170.4	13	40	111.3	89	26	2024-02-23T02:00:00	Unhealthy
Lahore	173	179.6	15	39.3	91.3	73	27	2024-02-23T01:00:00	Unhealthy
Lahore	171	188.7	17	38.7	88.8	71	28	2024-02-23T00:00:00	Unhealthy
Lahore	200	197.8	19	38	116.3	93	29	2024-02-22T23:00:00	Unhealthy
Lahore	168	207.2	22	37.7	86	69	30.3	2024-02-22T22:00:00	Unhealthy
Lahore	205	216.5	25	37.3	121.3	97	31.7	2024-02-22T21:00:00	Very Unhealthy
Lahore	187	225.9	28	37	103.8	83	33	2024-02-22T20:00:00	Unhealthy
Lahore	163	188.5	21.3	52.3	81.3	65	29.7	2024-02-22T19:00:00	Unhealthy
Lahore	149	151.2	14.7	67.7	67.3	53.67	26.3	2024-02-22T18:00:00	Unhealthy for sensitive groups
Lahore	110	113.8	8	83	49	39	23	2024-02-22T17:00:00	Unhealthy for sensitive groups
Lahore	102	358.2	16.3	58.6	45	36	36	2024-02-22T16:00:00	Unhealthy for sensitive groups
Lahore	107	602.6	24.7	34.3	48	38	49	2024-02-22T15:00:00	Unhealthy for sensitive groups
Lahore	134	847	33	9.9	100	48	62	2024-02-22T14:00:00	Unhealthy for sensitive groups
Lahore	134	847	33	9.9	100	48	62	2024-02-22T13:00:00	Unhealthy for sensitive groups
Lahore	134	847	33	9.9	100	48	62	2024-02-22T12:00:00	Unhealthy for sensitive groups
Lahore	121	877	82	13.9	86	43	64	2024-02-22T11:00:00	Unhealthy for sensitive groups
Lahore	118	867	102	13.6	84	42	64	2024-02-22T10:00:00	Unhealthy for sensitive groups
Lahore	128	769.7	62	12.1	92.7	45.67	56	2024-02-22T09:00:00	Unhealthy for sensitive groups
Lahore	131	716	52	11.1	96	47	52	2024-02-22T08:00:00	Unhealthy for sensitive groups
Lahore	98	474	99	12.9	62	34	35	2024-02-22T07:00:00	Moderate
Lahore	85	605	69	13.1	47	28	44	2024-02-22T06:00:00	Moderate
Lahore	93	605	59	12.4	58	32	44	2024-02-22T05:00:00	Moderate
Lahore	110	534	41	13.9	74	39	38	2024-02-22T04:00:00	Unhealthy for sensitive groups
Lahore	99	557.7	43	14.3	64.7	34.67	40	2024-02-22T03:00:00	Moderate
Lahore	102	534	35	15.2	68	36	38	2024-02-22T02:00:00	Unhealthy for sensitive groups
Lahore	98	454	39	13.5	62	34	33	2024-02-22T01:00:00	Moderate
Lahore	85	524	38	13.1	48	28	38	2024-02-22T00:00:00	Moderate
Lahore	74	726	43	12.1	35	23	53	2024-02-21T23:00:00	Moderate
Lahore	85	716	42	11.8	48	28	52	2024-02-21T22:00:00	Moderate
Lahore	94	604.7	41.7	13.2	58.3	32.33	43.7	2024-02-21T21:00:00	Moderate
Lahore	104	544	41	13.7	70	37	39	2024-02-21T20:00:00	Unhealthy for sensitive groups
Lahore	134	192	63	13.7	100	48	14	2024-02-21T19:00:00	Unhealthy for sensitive groups
Lahore	163	343	41	13.6	138	65	25	2024-02-21T18:00:00	Unhealthy
Lahore	176	736	54	14.4	160	75	54	2024-02-21T17:00:00	Unhealthy
Lahore	131	897	42	13.5	96	47	65	2024-02-21T16:00:00	Unhealthy for sensitive groups
Lahore	181	1008	40	11.7	172	79	74	2024-02-21T15:00:00	Unhealthy
Lahore	110	105	2	122	72	39	36	2024-02-21T14:00:00	Unhealthy for sensitive groups
Lahore	165	806	36	11.9	142	67	59	2024-02-21T13:00:00	Unhealthy
Lahore	160	645	86	13.3	130	63	47	2024-02-21T12:00:00	Unhealthy
Lahore	179	504	42	14.4	168	77	37	2024-02-21T11:00:00	Unhealthy
Lahore	181	534	45	11.1	170	79	39	2024-02-21T10:00:00	Unhealthy
Lahore	146	571.3	42	13.5	106.7	52.33	41.7	2024-02-21T09:00:00	Unhealthy for sensitive groups
Lahore	112	605	42	13.1	76	40	44	2024-02-21T08:00:00	Unhealthy for sensitive groups
Lahore	91	484	41	12.6	56	31	36	2024-02-21T07:00:00	Moderate
Lahore	95	484	39	12.6	60	33	35	2024-02-21T06:00:00	Moderate
Lahore	115	575	35	13.3	80	41	42	2024-02-21T05:00:00	Unhealthy for sensitive groups
Lahore	115	433	32	12.2	80	41	32	2024-02-21T04:00:00	Unhealthy for sensitive groups
Lahore	87	575	46	13	49	29	42	2024-02-21T03:00:00	Moderate
Lahore	165	187.3	11	43	102	67	31	2024-02-21T02:00:00	Unhealthy
Lahore	87	575	46	13	49	29	42	2024-02-21T01:00:00	Moderate
Lahore	87	575	46	13	49	29	42	2024-02-21T00:00:00	Moderate
Lahore	129	564	43	12.5	94	46	41	2024-02-20T23:00:00	Unhealthy for sensitive groups
Lahore	134	427.4	32.7	28.7	89.3	48	37.7	2024-02-20T22:00:00	Unhealthy for sensitive groups
Lahore	139	290.7	22.3	44.8	84.7	50	34.3	2024-02-20T21:00:00	Unhealthy for sensitive groups
Lahore	145	154.1	12	61	80	52	31	2024-02-20T20:00:00	Unhealthy for sensitive groups
Lahore	166	321	18.3	45.2	126	67.67	36.3	2024-02-20T19:00:00	Unhealthy
Lahore	208	655	31	13.5	218	99	47	2024-02-20T18:00:00	Very Unhealthy
Lahore	208	655	31	13.5	218	99	47	2024-02-20T17:00:00	Very Unhealthy
Lahore	208	655	31	13.5	218	99	47	2024-02-20T16:00:00	Very Unhealthy
Lahore	78	504	42	14.3	41	25	37	2024-02-20T15:00:00	Moderate
Lahore	121	133.6	3	109	69	43	38	2024-02-20T14:00:00	Unhealthy for sensitive groups
Lahore	98	766	52	12.9	64	34	56	2024-02-20T13:00:00	Moderate
Lahore	155	806	44	15.8	122	59	58	2024-02-20T12:00:00	Unhealthy
Lahore	121	102.7	3	95	74	43	29	2024-02-20T11:00:00	Unhealthy for sensitive groups
Lahore	114	102.5	3.3	93	69.7	40.67	26.7	2024-02-20T10:00:00	Unhealthy for sensitive groups
Lahore	108	102.3	3.7	91	65.3	38.33	24.3	2024-02-20T09:00:00	Unhealthy for sensitive groups
Lahore	102	102.1	4	89	61	36	22	2024-02-20T08:00:00	Unhealthy for sensitive groups
Lahore	107	101.9	3.3	90	63.3	38	22.3	2024-02-20T07:00:00	Unhealthy for sensitive groups
Lahore	112	101.7	2.7	91	65.7	40	22.7	2024-02-20T06:00:00	Unhealthy for sensitive groups
Lahore	118	101.5	2	92	68	42	23	2024-02-20T05:00:00	Unhealthy for sensitive groups
Lahore	124	116.1	2.3	90.7	71	44.33	30	2024-02-20T04:00:00	Unhealthy for sensitive groups
Lahore	152	726	37	15.1	118	57	53	2024-02-20T03:00:00	Unhealthy
Lahore	137	145.3	3	88	77	49	44	2024-02-20T02:00:00	Unhealthy for sensitive groups
Lahore	152	726	37	15.1	118	57	53	2024-02-20T01:00:00	Unhealthy
Lahore	152	726	37	15.1	118	57	53	2024-02-20T00:00:00	Unhealthy
Lahore	153	776	35	13.2	116	55	56	2024-02-19T23:00:00	Unhealthy
Lahore	203	776	30	14.5	210	95	56	2024-02-19T22:00:00	Very Unhealthy
Lahore	195	746	39	14.7	192	89	55	2024-02-19T21:00:00	Unhealthy
Lahore	179	635	40	13.3	164	77	46	2024-02-19T20:00:00	Unhealthy
Lahore	187	628.3	39.7	13.5	178	83	45.7	2024-02-19T19:00:00	Unhealthy
Lahore	197	524	29	12.1	200	91	38	2024-02-19T18:00:00	Unhealthy
Lahore	203	615	39	14.1	206	95	45	2024-02-19T17:00:00	Very Unhealthy
Lahore	195	806	40	14.3	194	89	59	2024-02-19T16:00:00	Unhealthy
Lahore	187	786	35	10.4	182	83	57	2024-02-19T15:00:00	Unhealthy
Lahore	179	796	42	15.8	166	77	58	2024-02-19T14:00:00	Unhealthy
Lahore	173	587.1	29.3	48.2	150	72.33	61.7	2024-02-19T13:00:00	Unhealthy
Lahore	157	706	37	13	128	61	52	2024-02-19T12:00:00	Unhealthy
Lahore	160	169.2	4	113	118	63	69	2024-02-19T11:00:00	Unhealthy
Lahore	160	167.7	4	111	113	62.67	67	2024-02-19T10:00:00	Unhealthy
Lahore	159	166.1	4	109	108	62.33	65	2024-02-19T09:00:00	Unhealthy
Lahore	159	164.6	4	107	103	62	63	2024-02-19T08:00:00	Unhealthy
Lahore	219	169.6	3.7	104.7	151.6	107.67	68	2024-02-19T07:00:00	Very Unhealthy
Lahore	199	174.7	3.3	102.3	248.8	199	73	2024-02-19T06:00:00	Unhealthy
Lahore	199	179.7	3	100	248.8	199	78	2024-02-19T05:00:00	Unhealthy
Lahore	199	184.6	3.3	98	248.8	199	81	2024-02-19T04:00:00	Unhealthy
Lahore	215	189.5	3.7	96	268.8	215	84	2024-02-19T03:00:00	Very Unhealthy
Lahore	212	194.3	4	94	265	212	87	2024-02-19T02:00:00	Very Unhealthy
Lahore	219	207	5.3	89	273.8	219	82.3	2024-02-19T01:00:00	Very Unhealthy
Lahore	211	219.6	6.7	84	264	211	77.7	2024-02-19T00:00:00	Very Unhealthy
Lahore	226	232.3	8	79	282.5	226	73	2024-02-18T23:00:00	Very Unhealthy
Lahore	218	236	8.3	79.7	272.5	218	65	2024-02-18T22:00:00	Very Unhealthy
Lahore	184	239.7	8.7	80.3	230	184	57	2024-02-18T21:00:00	Unhealthy
Lahore	193	243.4	9	81	241.3	193	49	2024-02-18T20:00:00	Unhealthy
Lahore	198	250.8	8.7	86	247.5	198	49	2024-02-18T19:00:00	Unhealthy
Lahore	192	258.1	8.3	91	240	192	49	2024-02-18T18:00:00	Unhealthy
Lahore	204	265.5	8	96	255	204	49	2024-02-18T17:00:00	Very Unhealthy
Lahore	216	256	7	100.7	270	216	51	2024-02-18T16:00:00	Very Unhealthy
Lahore	216	246.5	6	105.3	270	216	53	2024-02-18T15:00:00	Very Unhealthy
Lahore	268	236.9	5	110	335	268	55	2024-02-18T14:00:00	Very Unhealthy
Lahore	267	257.8	5.3	105.7	334	267	55.7	2024-02-18T13:00:00	Very Unhealthy
Lahore	157	278.6	5.7	101.3	196.3	157	56.3	2024-02-18T12:00:00	Unhealthy
Lahore	152	299.4	6	97	190	152	57	2024-02-18T11:00:00	Unhealthy
Lahore	269	322.9	8	86.7	181.3	145	57.7	2024-02-18T10:00:00	Very Unhealthy
Lahore	261	346.5	10	76.3	173.8	139	58.3	2024-02-18T09:00:00	Very Unhealthy
Lahore	256	370	12	66	168.8	135	59	2024-02-18T08:00:00	Very Unhealthy
Lahore	264	373.3	10.3	66.7	176.3	141	59.3	2024-02-18T07:00:00	Very Unhealthy
Lahore	250	376.6	8.7	67.3	164	131	59.7	2024-02-18T06:00:00	Very Unhealthy
Lahore	261	379.9	7	68	173.8	139	60	2024-02-18T05:00:00	Very Unhealthy
Lahore	266	418.4	12	60.7	178.8	143	67.7	2024-02-18T04:00:00	Very Unhealthy
Lahore	164	457	17	53.3	205	164	75.3	2024-02-18T03:00:00	Unhealthy
Lahore	192	495.5	22	46	240	192	83	2024-02-18T02:00:00	Unhealthy
Lahore	225	508.1	28.3	47.3	281.3	225	93.7	2024-02-18T01:00:00	Very Unhealthy
Lahore	191	520.8	34.7	48.7	239	191	104.3	2024-02-18T00:00:00	Unhealthy
Lahore	226	533.4	41	50	282.5	226	115	2024-02-17T23:00:00	Very Unhealthy
Lahore	157	507.1	42.7	59	196.3	157	113.7	2024-02-17T22:00:00	Unhealthy
Lahore	266	480.9	44.3	68	178.8	143	112.3	2024-02-17T21:00:00	Very Unhealthy
Lahore	213	454.6	46	77	128.8	103	111	2024-02-17T20:00:00	Very Unhealthy
Lahore	205	385.8	36.7	100.7	121.3	97	102.3	2024-02-17T19:00:00	Very Unhealthy
Lahore	203	316.9	27.3	124.3	118.8	95	93.7	2024-02-17T18:00:00	Very Unhealthy
Lahore	197	248	18	148	113.8	91	85	2024-02-17T17:00:00	Unhealthy
Lahore	195	233.4	13.3	164.3	111	89	89.3	2024-02-17T16:00:00	Unhealthy
Lahore	185	1008	35	15.8	139	81.5	74	2024-02-17T15:00:00	Unhealthy
Lahore	187	204.3	4	197	103.8	83	98	2024-02-17T14:00:00	Unhealthy
Lahore	155	235	5.3	187	193.8	155	100.3	2024-02-17T13:00:00	Unhealthy
Lahore	250	265.7	6.7	177	312.5	250	102.7	2024-02-17T12:00:00	Very Unhealthy
Lahore	154	296.5	8	167	193	154	105	2024-02-17T11:00:00	Unhealthy
Lahore	353	412.6	17.3	123.7	441.3	353	96.3	2024-02-17T10:00:00	Hazardous
Lahore	309	528.7	26.7	80.3	386.3	309	87.7	2024-02-17T09:00:00	Hazardous
Lahore	285	644.9	36	37	356.3	285	79	2024-02-17T08:00:00	Very Unhealthy
Lahore	267	615.9	36	36.7	333.8	267	77.3	2024-02-17T07:00:00	Very Unhealthy
Lahore	258	586.9	36	36.3	322.5	258	75.7	2024-02-17T06:00:00	Very Unhealthy
Lahore	266	557.9	36	36	333	266	74	2024-02-17T05:00:00	Very Unhealthy
Lahore	273	568.4	37.3	38.3	341.3	273	80.7	2024-02-17T04:00:00	Very Unhealthy
Lahore	282	578.9	38.7	40.7	352.5	282	87.3	2024-02-17T03:00:00	Very Unhealthy
Lahore	255	589.4	40	43	318.8	255	94	2024-02-17T02:00:00	Very Unhealthy
Lahore	234	608.1	47	42	292.5	234	98	2024-02-17T01:00:00	Very Unhealthy
Lahore	225	626.8	54	41	281.3	225	102	2024-02-17T00:00:00	Very Unhealthy
Lahore	210	645.5	61	40	262.5	210	106	2024-02-16T23:00:00	Very Unhealthy
Lahore	160	608.7	62.7	47	200	160	102.7	2024-02-16T22:00:00	Unhealthy
Lahore	160	571.9	64.3	54	200	160	99.3	2024-02-16T21:00:00	Unhealthy
Lahore	160	535.2	66	61	200	160	96	2024-02-16T20:00:00	Unhealthy
Lahore	250	443.9	50	90.7	163.8	131	86.3	2024-02-16T19:00:00	Very Unhealthy
Lahore	235	352.7	34	120.3	148.8	119	76.7	2024-02-16T18:00:00	Very Unhealthy
Lahore	213	261.5	18	150	129	103	67	2024-02-16T17:00:00	Very Unhealthy
Lahore	240	248.8	13.3	167	153.8	123	68	2024-02-16T16:00:00	Very Unhealthy
Lahore	203	236.2	8.7	184	118.8	95	69	2024-02-16T15:00:00	Very Unhealthy
Lahore	219	223.5	4	201	133.8	107	70	2024-02-16T14:00:00	Very Unhealthy
Lahore	229	268.7	5.3	189.7	143.8	115	72.3	2024-02-16T13:00:00	Very Unhealthy
Lahore	264	313.8	6.7	178.3	176.3	141	74.7	2024-02-16T12:00:00	Very Unhealthy
Lahore	224	358.9	8	167	139	111	77	2024-02-16T11:00:00	Very Unhealthy
Lahore	353	475.6	14	118.3	441.3	353	71	2024-02-16T10:00:00	Hazardous
Lahore	468	592.4	20	69.7	572.5	458	65	2024-02-16T09:00:00	Hazardous
Lahore	388	709.1	26	21	485	388	59	2024-02-16T08:00:00	Hazardous
Lahore	382	683.4	28	24.3	477.5	382	64	2024-02-16T07:00:00	Hazardous
Lahore	310	657.7	30	27.7	387.5	310	69	2024-02-16T06:00:00	Hazardous
Lahore	421	632	32	31	525	420	74	2024-02-16T05:00:00	Hazardous
Lahore	242	634	41.3	32	302.5	242	80	2024-02-16T04:00:00	Very Unhealthy
Lahore	242	635.9	50.7	33	302.5	242	86	2024-02-16T03:00:00	Very Unhealthy
Lahore	263	637.9	60	34	328.8	263	92	2024-02-16T02:00:00	Very Unhealthy
Lahore	263	657.7	63	34.7	328.8	263	95	2024-02-16T01:00:00	Very Unhealthy
Lahore	240	677.6	66	35.3	300	240	98	2024-02-16T00:00:00	Very Unhealthy
Lahore	277	697.4	69	36	346	277	101	2024-02-15T23:00:00	Very Unhealthy
Lahore	237	650.3	67	45.7	296.3	237	96.7	2024-02-15T22:00:00	Very Unhealthy
Lahore	183	603.2	65	55.3	228.8	183	92.3	2024-02-15T21:00:00	Unhealthy
Lahore	188	556.2	63	65	235	188	88	2024-02-15T20:00:00	Unhealthy
Lahore	208	467.5	48	92	123.8	99	77	2024-02-15T19:00:00	Very Unhealthy
Lahore	184	378.8	33	119	101.3	81	66	2024-02-15T18:00:00	Unhealthy
Lahore	200	290	18	146	116.3	93	55	2024-02-15T17:00:00	Unhealthy
Lahore	181	279.3	13.3	159.3	99	79	55	2024-02-15T16:00:00	Unhealthy
Lahore	232	268.7	8.7	172.7	146.3	117	55	2024-02-15T15:00:00	Very Unhealthy
Lahore	261	258	4	186	173.8	139	55	2024-02-15T14:00:00	Very Unhealthy
Lahore	250	316.9	7.3	167	163.8	131	50.7	2024-02-15T13:00:00	Very Unhealthy
Lahore	158	375.8	10.7	148	197.5	158	46.3	2024-02-15T12:00:00	Unhealthy
Lahore	245	434.8	14	129	159	127	42	2024-02-15T11:00:00	Very Unhealthy
Lahore	152	461.4	18	93	190	152	40.7	2024-02-15T10:00:00	Unhealthy
Lahore	219	488.1	22	57	273.8	219	39.3	2024-02-15T09:00:00	Very Unhealthy
Lahore	202	514.7	26	21	252.5	202	38	2024-02-15T08:00:00	Very Unhealthy
Lahore	183	538.5	33.3	15	228.8	183	34	2024-02-15T07:00:00	Unhealthy
Lahore	175	562.2	40.7	9	218.8	175	30	2024-02-15T06:00:00	Unhealthy
Lahore	152	585.9	48	3	190	152	26	2024-02-15T05:00:00	Unhealthy
Lahore	174	559.5	49	6.3	218	174	33.3	2024-02-15T04:00:00	Unhealthy
Lahore	155	533	50	9.7	193.8	155	40.7	2024-02-15T03:00:00	Unhealthy
Lahore	163	506.6	51	13	203.8	163	48	2024-02-15T02:00:00	Unhealthy
Lahore	171	530.1	54	15.3	213.8	171	53	2024-02-15T01:00:00	Unhealthy
Lahore	269	553.6	57	17.7	181.3	145	58	2024-02-15T00:00:00	Very Unhealthy
Lahore	269	577.2	60	20	181.3	145	63	2024-02-14T23:00:00	Very Unhealthy
Lahore	156	556.6	60	25.7	195	156	62.3	2024-02-14T22:00:00	Unhealthy
Lahore	167	535.9	60	31.3	208.8	167	61.7	2024-02-14T21:00:00	Unhealthy
Lahore	178	515.3	60	37	222.5	178	61	2024-02-14T20:00:00	Unhealthy
Lahore	219	444.1	45.7	67.7	133.8	107	59	2024-02-14T19:00:00	Very Unhealthy
Lahore	197	372.9	31.3	98.3	113.8	91	57	2024-02-14T18:00:00	Unhealthy
Lahore	213	301.7	17	129	128.8	103	55	2024-02-14T17:00:00	Very Unhealthy
Lahore	227	285	12.7	149	141.3	113	60.7	2024-02-14T16:00:00	Very Unhealthy
Lahore	211	268.3	8.3	169	126	101	66.3	2024-02-14T15:00:00	Very Unhealthy
Lahore	210	251.5	4	189	262.5	210	72	2024-02-14T14:00:00	Very Unhealthy
Lahore	267	286.2	6	181	333.8	267	75	2024-02-14T13:00:00	Very Unhealthy
Lahore	314	320.8	8	173	392.5	314	78	2024-02-14T12:00:00	Hazardous
Lahore	313	355.4	10	165	391.3	313	81	2024-02-14T11:00:00	Hazardous
Lahore	313	422.1	18	125	391	313	79.7	2024-02-14T10:00:00	Hazardous
Lahore	313	488.9	26	85	391.3	313	78.3	2024-02-14T09:00:00	Hazardous
Lahore	313	555.6	34	45	391.3	313	77	2024-02-14T08:00:00	Hazardous
Lahore	328	561.2	38	39.3	410	328	78.7	2024-02-14T07:00:00	Hazardous
Lahore	370	566.9	42	33.7	462.5	370	80.3	2024-02-14T06:00:00	Hazardous
Lahore	393	572.5	46	28	491.3	393	82	2024-02-14T05:00:00	Hazardous
Lahore	384	598.4	50.7	29	480	384	83.3	2024-02-14T04:00:00	Hazardous
Lahore	454	624.3	55.3	30	558	446	84.7	2024-02-14T03:00:00	Hazardous
Lahore	381	650.1	60	31	476.3	381	86	2024-02-14T02:00:00	Hazardous
Lahore	370	661.6	62.7	33	462.5	370	94.7	2024-02-14T01:00:00	Hazardous
Lahore	301	673.1	65.3	35	376.3	301	103.3	2024-02-14T00:00:00	Hazardous
Lahore	244	684.6	68	37	305	244	112	2024-02-13T23:00:00	Very Unhealthy
Lahore	191	634.6	61.3	47.3	238.8	191	109.7	2024-02-13T22:00:00	Unhealthy
Lahore	243	584.6	54.7	57.7	304	243	107.3	2024-02-13T21:00:00	Very Unhealthy
Lahore	164	534.6	48	68	205	164	105	2024-02-13T20:00:00	Unhealthy
Lahore	227	461.2	37.7	94.3	141.3	113	96	2024-02-13T19:00:00	Very Unhealthy
Lahore	245	387.9	27.3	120.7	158.8	127	87	2024-02-13T18:00:00	Very Unhealthy
Lahore	184	314.6	17	147	101.3	81	78	2024-02-13T17:00:00	Unhealthy
Lahore	176	301.1	12.3	165	93.8	75	83.3	2024-02-13T16:00:00	Unhealthy
Lahore	181	287.7	7.7	183	99	79	88.7	2024-02-13T15:00:00	Unhealthy
Lahore	234	274.3	3	201	292.5	234	94	2024-02-13T14:00:00	Very Unhealthy
Lahore	234	325.8	5	197.3	292.5	234	108.3	2024-02-13T13:00:00	Very Unhealthy
Lahore	310	377.4	7	193.7	387.5	310	122.7	2024-02-13T12:00:00	Hazardous
Lahore	291	428.9	9	190	363.8	291	137	2024-02-13T11:00:00	Very Unhealthy
Lahore	371	567.6	27	138.7	463.8	371	133.3	2024-02-13T10:00:00	Hazardous
Lahore	447	706.4	45	87.3	551	441	129.7	2024-02-13T09:00:00	Hazardous
Lahore	370	845.1	63	36	462.5	370	126	2024-02-13T08:00:00	Hazardous
Lahore	330	816.7	64.3	30	412.5	330	121.3	2024-02-13T07:00:00	Hazardous
Lahore	277	788.2	65.7	24	346.3	277	116.7	2024-02-13T06:00:00	Very Unhealthy
Lahore	266	759.8	67	18	332.5	266	112	2024-02-13T05:00:00	Very Unhealthy
Lahore	369	743.7	62.3	22	461.3	369	111.7	2024-02-13T04:00:00	Hazardous
Lahore	365	727.6	57.7	26	456.3	365	111.3	2024-02-13T03:00:00	Hazardous
Lahore	390	711.4	53	30	488	390	111	2024-02-13T02:00:00	Hazardous
Lahore	384	709.7	54	33	480	384	118	2024-02-13T01:00:00	Hazardous
Lahore	334	707.9	55	36	417.5	334	125	2024-02-13T00:00:00	Hazardous
Lahore	250	706.2	56	39	312.5	250	132	2024-02-12T23:00:00	Very Unhealthy
Lahore	250	662	54.3	48	312.5	250	126.7	2024-02-12T22:00:00	Very Unhealthy
Lahore	294	617.8	52.7	57	367.5	294	121.3	2024-02-12T21:00:00	Very Unhealthy
Lahore	249	573.7	51	66	311	249	116	2024-02-12T20:00:00	Very Unhealthy
Lahore	235	492.4	40.3	88	293.8	235	101.7	2024-02-12T19:00:00	Very Unhealthy
Lahore	235	411	29.7	110	293.8	235	87.3	2024-02-12T18:00:00	Very Unhealthy
Lahore	187	329.7	19	132	233.8	187	73	2024-02-12T17:00:00	Unhealthy
Lahore	171	309.7	13.7	149.7	213.8	171	76	2024-02-12T16:00:00	Unhealthy
Lahore	239	289.7	8.3	167.3	298.8	239	79	2024-02-12T15:00:00	Very Unhealthy
Lahore	246	269.6	3	185	307.5	246	82	2024-02-12T14:00:00	Very Unhealthy
Lahore	238	309.5	5.3	176	298	238	85.3	2024-02-12T13:00:00	Very Unhealthy
Lahore	271	349.4	7.7	167	338.8	271	88.7	2024-02-12T12:00:00	Very Unhealthy
Lahore	293	389.3	10	158	366.3	293	92	2024-02-12T11:00:00	Very Unhealthy
Lahore	380	480.5	22.7	118.7	475	380	91.3	2024-02-12T10:00:00	Hazardous
Lahore	353	571.7	35.3	79.3	441.3	353	90.7	2024-02-12T09:00:00	Hazardous
Lahore	415	663	48	40	519	415	90	2024-02-12T08:00:00	Hazardous
Lahore	360	649.5	47.7	35.3	450	360	85	2024-02-12T07:00:00	Hazardous
Lahore	357	636.1	47.3	30.7	446.3	357	80	2024-02-12T06:00:00	Hazardous
Lahore	360	622.7	47	26	450	360	75	2024-02-12T05:00:00	Hazardous
Lahore	349	614.7	48.3	31.7	436.3	349	81.7	2024-02-12T04:00:00	Hazardous
Lahore	341	606.7	49.7	37.3	426.3	341	88.3	2024-02-12T03:00:00	Hazardous
Lahore	338	598.8	51	43	422.5	338	95	2024-02-12T02:00:00	Hazardous
Lahore	340	624.6	56.7	42.7	425	340	103	2024-02-12T01:00:00	Hazardous
Lahore	241	650.5	62.3	42.3	301.3	241	111	2024-02-12T00:00:00	Very Unhealthy
Lahore	223	676.4	68	42	278.8	223	119	2024-02-11T23:00:00	Very Unhealthy
Lahore	216	635.3	64.7	49.7	270	216	116	2024-02-11T22:00:00	Very Unhealthy
Lahore	152	594.3	61.3	57.3	190	152	113	2024-02-11T21:00:00	Unhealthy
Lahore	216	553.3	58	65	131.3	105	110	2024-02-11T20:00:00	Very Unhealthy
Lahore	273	459.5	44.3	92	185	148	99.3	2024-02-11T19:00:00	Very Unhealthy
Lahore	205	365.7	30.7	119	121.3	97	88.7	2024-02-11T18:00:00	Very Unhealthy
Lahore	229	272	17	146	143.8	115	78	2024-02-11T17:00:00	Very Unhealthy
Lahore	232	254.6	12.3	161.7	146.3	117	79.3	2024-02-11T16:00:00	Very Unhealthy
Lahore	213	237.3	7.7	177.3	128.8	103	80.7	2024-02-11T15:00:00	Very Unhealthy
Lahore	273	220	3	193	185	148	82	2024-02-11T14:00:00	Very Unhealthy
Lahore	199	243.6	4.7	181.7	115	92	95	2024-02-11T13:00:00	Unhealthy
Lahore	151	267.1	6.3	170.3	188.8	151	108	2024-02-11T12:00:00	Unhealthy
Lahore	261	290.6	8	159	326.3	261	121	2024-02-11T11:00:00	Very Unhealthy
Lahore	353	365.9	14.7	120	441.3	353	116	2024-02-11T10:00:00	Hazardous
Lahore	344	441.2	21.3	81	430	344	111	2024-02-11T09:00:00	Hazardous
Lahore	333	516.5	28	42	416.3	333	106	2024-02-11T08:00:00	Hazardous
Lahore	291	496.6	26.7	42.3	363.8	291	103	2024-02-11T07:00:00	Very Unhealthy
Lahore	285	476.8	25.3	42.7	356.3	285	100	2024-02-11T06:00:00	Very Unhealthy
Lahore	261	457	24	43	326.3	261	97	2024-02-11T05:00:00	Very Unhealthy
Lahore	321	469.2	33.7	42.7	401.3	321	108	2024-02-11T04:00:00	Hazardous
Lahore	351	481.5	43.3	42.3	438.8	351	119	2024-02-11T03:00:00	Hazardous
Lahore	359	493.7	53	42	448.8	359	130	2024-02-11T02:00:00	Hazardous
Lahore	351	522.3	55.7	41.3	439	351	132	2024-02-11T01:00:00	Hazardous
Lahore	273	550.9	58.3	40.7	341.3	273	134	2024-02-11T00:00:00	Very Unhealthy
Lahore	273	579.5	61	40	341.3	273	136	2024-02-10T23:00:00	Very Unhealthy
Lahore	249	551.1	63	41	311.3	249	130	2024-02-10T22:00:00	Very Unhealthy
Lahore	226	522.7	65	42	282.5	226	124	2024-02-10T21:00:00	Very Unhealthy
Lahore	264	494.3	67	43	176.3	141	118	2024-02-10T20:00:00	Very Unhealthy
Lahore	245	400.9	50	66	158.8	127	103.7	2024-02-10T19:00:00	Very Unhealthy
Lahore	257	307.6	33	89	170	136	89.3	2024-02-10T18:00:00	Very Unhealthy
Lahore	256	214.2	16	112	168.8	135	75	2024-02-10T17:00:00	Very Unhealthy
Lahore	250	197.1	11.7	122.7	163.8	131	80.3	2024-02-10T16:00:00	Very Unhealthy
Lahore	270	179.9	7.3	133.3	182.5	146	85.7	2024-02-10T15:00:00	Very Unhealthy
Lahore	224	162.8	3	144	138.8	111	91	2024-02-10T14:00:00	Very Unhealthy
Lahore	256	200.8	3.7	133.7	168.8	135	82	2024-02-10T13:00:00	Very Unhealthy
Lahore	219	238.7	4.3	123.3	134	107	73	2024-02-10T12:00:00	Very Unhealthy
Lahore	174	276.6	5	113	217.5	174	64	2024-02-10T11:00:00	Unhealthy
Lahore	158	335.4	8.3	84.3	197.5	158	56.7	2024-02-10T10:00:00	Unhealthy
Lahore	266	394.1	11.7	55.7	178.8	143	49.3	2024-02-10T09:00:00	Very Unhealthy
Lahore	273	452.9	15	27	185	148	42	2024-02-10T08:00:00	Very Unhealthy
Lahore	154	417.7	12.7	32.7	192.5	154	41.7	2024-02-10T07:00:00	Unhealthy
Lahore	172	382.5	10.3	38.3	215	172	41.3	2024-02-10T06:00:00	Unhealthy
Lahore	184	347.2	8	44	230	184	41	2024-02-10T05:00:00	Unhealthy
Lahore	187	375.3	10	45.3	233.8	187	43.7	2024-02-10T04:00:00	Unhealthy
Lahore	187	403.3	12	46.7	233.8	187	46.3	2024-02-10T03:00:00	Unhealthy
Lahore	192	431.3	14	48	240	192	49	2024-02-10T02:00:00	Unhealthy
Lahore	215	458.1	19.7	43.7	268.8	215	57.3	2024-02-10T01:00:00	Very Unhealthy
Lahore	201	485	25.3	39.3	251.3	201	65.7	2024-02-10T00:00:00	Very Unhealthy
Lahore	214	511.8	31	35	268	214	74	2024-02-09T23:00:00	Very Unhealthy
Lahore	195	481.5	34	38.3	243.8	195	76	2024-02-09T22:00:00	Unhealthy
Lahore	162	451.1	37	41.7	202.5	162	78	2024-02-09T21:00:00	Unhealthy
Lahore	187	420.8	40	45	103.8	83	80	2024-02-09T20:00:00	Unhealthy
Lahore	160	353.5	32	62	78.8	63	69.3	2024-02-09T19:00:00	Unhealthy
Lahore	160	867	37	11.6	132	63	64	2024-02-09T18:00:00	Unhealthy
Lahore	150	218.9	16	96	82	54	48	2024-02-09T17:00:00	Unhealthy for sensitive groups
Lahore	152	203.5	11.7	111.3	71.3	57	48.3	2024-02-09T16:00:00	Unhealthy
Lahore	173	188.1	7.3	126.7	91.3	73	48.7	2024-02-09T15:00:00	Unhealthy
Lahore	187	172.7	3	142	103.8	83	49	2024-02-09T14:00:00	Unhealthy
Lahore	208	201.5	4.7	130	123.8	99	48	2024-02-09T13:00:00	Very Unhealthy
Lahore	197	230.3	6.3	118	113.8	91	47	2024-02-09T12:00:00	Unhealthy
Lahore	204	259.1	8	106	120	96	46	2024-02-09T11:00:00	Very Unhealthy
Lahore	269	308.3	14	79.3	181.3	145	50.3	2024-02-09T10:00:00	Very Unhealthy
Lahore	269	357.6	20	52.7	181.3	145	54.7	2024-02-09T09:00:00	Very Unhealthy
Lahore	256	406.8	26	26	168.8	135	59	2024-02-09T08:00:00	Very Unhealthy
Lahore	245	368.6	24.3	25.3	158.8	127	51	2024-02-09T07:00:00	Very Unhealthy
Lahore	224	330.5	22.7	24.7	138.8	111	43	2024-02-09T06:00:00	Very Unhealthy
Lahore	229	292.4	21	24	144	115	35	2024-02-09T05:00:00	Very Unhealthy
Lahore	216	289.9	22	26.7	131.3	105	34.3	2024-02-09T04:00:00	Very Unhealthy
Lahore	229	287.3	23	29.3	143.8	115	33.7	2024-02-09T03:00:00	Very Unhealthy
Lahore	213	284.8	24	32	128.8	103	33	2024-02-09T02:00:00	Very Unhealthy
Lahore	211	291	26	33.7	126.3	101	36	2024-02-09T01:00:00	Very Unhealthy
Lahore	213	297.2	28	35.3	128.8	103	39	2024-02-09T00:00:00	Very Unhealthy
Lahore	221	303.5	30	37	136.3	109	42	2024-02-08T23:00:00	Very Unhealthy
Lahore	211	292.2	30.3	42	126	101	43.7	2024-02-08T22:00:00	Very Unhealthy
Lahore	200	280.9	30.7	47	116.3	93	45.3	2024-02-08T21:00:00	Unhealthy
Lahore	184	269.6	31	52	101.3	81	47	2024-02-08T20:00:00	Unhealthy
Lahore	139	235.8	24.7	66	62.5	50	44.3	2024-02-08T19:00:00	Unhealthy for sensitive groups
Lahore	104	201.9	18.3	80	46.3	37	41.7	2024-02-08T18:00:00	Unhealthy for sensitive groups
Lahore	142	168.1	12	94	64	51	39	2024-02-08T17:00:00	Unhealthy for sensitive groups
Lahore	130	160.5	9.3	107.7	58.7	46.67	38	2024-02-08T16:00:00	Unhealthy for sensitive groups
Lahore	100	152.9	6.7	121.3	44	35	37	2024-02-08T15:00:00	Moderate
Lahore	107	145.3	4	135	48	38	36	2024-02-08T14:00:00	Unhealthy for sensitive groups
Lahore	135	625	27	13.2	82.5	48.5	45	2024-02-08T13:00:00	Unhealthy for sensitive groups
Lahore	195	174.9	6.7	114.3	111.3	89	35.3	2024-02-08T12:00:00	Unhealthy
Lahore	242	189.7	8	104	156.3	125	35	2024-02-08T11:00:00	Very Unhealthy
Lahore	192	195.5	9.3	89.3	109	87	33.7	2024-02-08T10:00:00	Unhealthy
Lahore	258	201.3	10.7	74.7	171.3	137	32.3	2024-02-08T09:00:00	Very Unhealthy
Lahore	253	207.2	12	60	166.3	133	31	2024-02-08T08:00:00	Very Unhealthy
Lahore	224	202.5	10.3	60	138.8	111	29.7	2024-02-08T07:00:00	Very Unhealthy
Lahore	240	197.8	8.7	60	153.8	123	28.3	2024-02-08T06:00:00	Very Unhealthy
Lahore	269	193.2	7	60	181.3	145	27	2024-02-08T05:00:00	Very Unhealthy
Lahore	236	194.1	7.7	61.7	150	120	27.3	2024-02-08T04:00:00	Very Unhealthy
Lahore	269	195.1	8.3	63.3	181.3	145	27.7	2024-02-08T03:00:00	Very Unhealthy
Lahore	264	196.1	9	65	176.3	141	28	2024-02-08T02:00:00	Very Unhealthy
Lahore	269	216.5	12.7	62.7	181.3	145	32	2024-02-08T01:00:00	Very Unhealthy
Lahore	253	236.9	16.3	60.3	166.3	133	36	2024-02-08T00:00:00	Very Unhealthy
Lahore	250	257.4	20	58	163.8	131	40	2024-02-07T23:00:00	Very Unhealthy
Lahore	241	262.6	22.7	58	154.6	123.67	42.7	2024-02-07T22:00:00	Very Unhealthy
Lahore	216	267.9	25.3	58	131.3	105	45.3	2024-02-07T21:00:00	Very Unhealthy
Lahore	221	273.1	28	58	136.3	109	48	2024-02-07T20:00:00	Very Unhealthy
Lahore	171	236.7	22	72	88.8	71	45	2024-02-07T19:00:00	Unhealthy
Lahore	139	200.4	16	86	62.5	50	42	2024-02-07T18:00:00	Unhealthy for sensitive groups
Lahore	142	164	10	100	63.8	51	39	2024-02-07T17:00:00	Unhealthy for sensitive groups
Lahore	142	159.5	7.7	116.3	64	51	43	2024-02-07T16:00:00	Unhealthy for sensitive groups
Lahore	157	155	5.3	132.7	76.3	61	47	2024-02-07T15:00:00	Unhealthy
Lahore	253	150.6	3	149	166.3	133	51	2024-02-07T14:00:00	Very Unhealthy
Lahore	261	182.7	6	141.3	173.8	139	57.3	2024-02-07T13:00:00	Very Unhealthy
Lahore	266	214.8	9	133.7	178.8	143	63.7	2024-02-07T12:00:00	Very Unhealthy
Lahore	169	246.9	12	126	211.3	169	70	2024-02-07T11:00:00	Unhealthy
Lahore	261	354.1	21	93.3	174	139	77	2024-02-07T10:00:00	Very Unhealthy
Lahore	279	461.2	30	60.7	348.8	279	84	2024-02-07T09:00:00	Very Unhealthy
Lahore	282	568.4	39	28	352.5	282	91	2024-02-07T08:00:00	Very Unhealthy
Lahore	282	529.1	36.3	25	352.5	282	82.3	2024-02-07T07:00:00	Very Unhealthy
Lahore	187	489.8	33.7	22	233.8	187	73.7	2024-02-07T06:00:00	Unhealthy
Lahore	167	450.5	31	19	208.8	167	65	2024-02-07T05:00:00	Unhealthy
Lahore	186	437.3	36.7	20	233	186	63.7	2024-02-07T04:00:00	Unhealthy
Lahore	173	424.1	42.3	21	216.3	173	62.3	2024-02-07T03:00:00	Unhealthy
Lahore	205	410.9	48	22	256.3	205	61	2024-02-07T02:00:00	Very Unhealthy
Lahore	258	457.9	49.7	22	322.5	258	69.7	2024-02-07T01:00:00	Very Unhealthy
Lahore	228	505	51.3	22	285	228	78.3	2024-02-07T00:00:00	Very Unhealthy
Lahore	189	552.1	53	22	236.3	189	87	2024-02-06T23:00:00	Unhealthy
Lahore	227	511.2	52	25	284	227	85.3	2024-02-06T22:00:00	Very Unhealthy
Lahore	258	470.4	51	28	171.3	137	83.7	2024-02-06T21:00:00	Very Unhealthy
Lahore	229	429.5	50	31	143.8	115	82	2024-02-06T20:00:00	Very Unhealthy
Lahore	197	346.3	38.3	51	113.8	91	68.7	2024-02-06T19:00:00	Unhealthy
Lahore	142	263	26.7	71	63.8	51	55.3	2024-02-06T18:00:00	Unhealthy for sensitive groups
Lahore	131	179.7	15	91	58.8	47	42	2024-02-06T17:00:00	Unhealthy for sensitive groups
Lahore	145	161.7	11	105.7	65	52	41	2024-02-06T16:00:00	Unhealthy for sensitive groups
Lahore	160	143.6	7	120.3	78.8	63	40	2024-02-06T15:00:00	Unhealthy
Lahore	152	125.5	3	135	71.3	57	39	2024-02-06T14:00:00	Unhealthy
Lahore	229	155.8	4.7	130.7	143.8	115	47.7	2024-02-06T13:00:00	Very Unhealthy
Lahore	258	186.2	6.3	126.3	171.3	137	56.3	2024-02-06T12:00:00	Very Unhealthy
Lahore	355	216.5	8	122	443.8	355	65	2024-02-06T11:00:00	Hazardous
Lahore	296	319.2	17	91.3	370	296	70.3	2024-02-06T10:00:00	Very Unhealthy
Lahore	227	421.9	26	60.7	283.8	227	75.7	2024-02-06T09:00:00	Very Unhealthy
Lahore	163	524.7	35	30	203.8	163	81	2024-02-06T08:00:00	Unhealthy
Lahore	152	488.7	37	24.7	190	152	73.7	2024-02-06T07:00:00	Unhealthy
Lahore	182	452.7	39	19.3	227.5	182	66.3	2024-02-06T06:00:00	Unhealthy
Lahore	251	416.7	41	14	313.8	251	59	2024-02-06T05:00:00	Very Unhealthy
Lahore	283	437.5	43.3	14.7	353.8	283	62.7	2024-02-06T04:00:00	Very Unhealthy
Lahore	250	458.3	45.7	15.3	313	250	66.3	2024-02-06T03:00:00	Very Unhealthy
Lahore	307	479.1	48	16	383.8	307	70	2024-02-06T02:00:00	Hazardous
Lahore	280	539.6	50.7	14.7	350	280	79.3	2024-02-06T01:00:00	Very Unhealthy
Lahore	260	600.1	53.3	13.3	325	260	88.7	2024-02-06T00:00:00	Very Unhealthy
Lahore	216	660.6	56	12	270	216	98	2024-02-05T23:00:00	Very Unhealthy
Lahore	151	592.4	57	12.7	188.8	151	91.7	2024-02-05T22:00:00	Unhealthy
Lahore	183	524.1	58	13.3	229	183	85.3	2024-02-05T21:00:00	Unhealthy
Lahore	229	455.8	59	14	143.8	115	79	2024-02-05T20:00:00	Very Unhealthy
Lahore	179	354.2	43.7	34.7	96.3	77	61.7	2024-02-05T19:00:00	Unhealthy
Lahore	163	252.7	28.3	55.3	81.3	65	44.3	2024-02-05T18:00:00	Unhealthy
Lahore	148	151.2	13	76	66.3	53	27	2024-02-05T17:00:00	Unhealthy for sensitive groups
Lahore	157	135	9.3	85.3	76.3	61	24.3	2024-02-05T16:00:00	Unhealthy
Lahore	150	118.9	5.7	94.7	68	54	21.7	2024-02-05T15:00:00	Unhealthy for sensitive groups
Lahore	160	102.7	2	104	78.8	63	19	2024-02-05T14:00:00	Unhealthy
Lahore	250	123.7	3.3	97.3	163.8	131	24	2024-02-05T13:00:00	Very Unhealthy
Lahore	163	144.7	4.7	90.7	203.8	163	29	2024-02-05T12:00:00	Unhealthy
Lahore	156	165.7	6	84	195	156	34	2024-02-05T11:00:00	Unhealthy
Lahore	184	229.9	9	60.7	230	184	31.7	2024-02-05T10:00:00	Unhealthy
Lahore	160	294.1	12	37.3	200	160	29.3	2024-02-05T09:00:00	Unhealthy
Lahore	183	358.3	15	14	229	183	27	2024-02-05T08:00:00	Unhealthy
Lahore	197	328	14	17.3	246.3	197	28	2024-02-05T07:00:00	Unhealthy
Lahore	271	297.6	13	20.7	338.8	271	29	2024-02-05T06:00:00	Very Unhealthy
Lahore	268	267.3	12	24	335	268	30	2024-02-05T05:00:00	Very Unhealthy
Lahore	227	279.5	12.7	24	283.8	227	31	2024-02-05T04:00:00	Very Unhealthy
Lahore	255	291.8	13.3	24	319.2	255.33	32	2024-02-05T03:00:00	Very Unhealthy
Lahore	249	304.1	14	24	311.3	249	33	2024-02-05T02:00:00	Very Unhealthy
Lahore	230	314.2	16.3	24	287.5	230	39.3	2024-02-05T01:00:00	Very Unhealthy
Lahore	179	324.3	18.7	24	223.8	179	45.7	2024-02-05T00:00:00	Unhealthy
Lahore	190	334.4	21	24	237.5	190	52	2024-02-04T23:00:00	Unhealthy
Lahore	173	306	20.3	26.7	216.3	173	48.3	2024-02-04T22:00:00	Unhealthy
Lahore	160	277.6	19.7	29.3	200	160	44.7	2024-02-04T21:00:00	Unhealthy
Lahore	269	249.2	19	32	181.3	145	41	2024-02-04T20:00:00	Very Unhealthy
Lahore	118	206.8	14.7	43	52.5	42	33.7	2024-02-04T19:00:00	Unhealthy for sensitive groups
Lahore	118	164.4	10.3	54	52.5	42	26.3	2024-02-04T18:00:00	Unhealthy for sensitive groups
Lahore	134	122	6	65	60	48	19	2024-02-04T17:00:00	Unhealthy for sensitive groups
Lahore	93	524	32	10.7	50	32	38	2024-02-04T16:00:00	Moderate
Lahore	100	524	32	10.7	64	35	38	2024-02-04T15:00:00	Moderate
Lahore	91	113.8	4	78	39	31	19	2024-02-04T14:00:00	Moderate
Lahore	168	123.1	5	75	86.3	69	19.7	2024-02-04T13:00:00	Unhealthy
Lahore	227	132.5	6	72	141.3	113	20.3	2024-02-04T12:00:00	Very Unhealthy
Lahore	227	141.8	7	69	141.3	113	21	2024-02-04T11:00:00	Very Unhealthy
Lahore	195	160.3	9	57.7	243.8	195	22	2024-02-04T10:00:00	Unhealthy
Lahore	190	178.8	11	46.3	237.5	190	23	2024-02-04T09:00:00	Unhealthy
Lahore	118	197.3	13	35	84	42	24	2024-02-04T08:00:00	Unhealthy for sensitive groups
Lahore	179	178.8	11	39.3	223.8	179	22	2024-02-04T07:00:00	Unhealthy
Lahore	177	160.3	9	43.7	221.3	177	20	2024-02-04T06:00:00	Unhealthy
Lahore	152	141.8	7	48	190	152	18	2024-02-04T05:00:00	Unhealthy
Lahore	151	163.4	8.3	42.7	188.8	151	19	2024-02-04T04:00:00	Unhealthy
Lahore	245	185	9.7	37.3	158.8	127	20	2024-02-04T03:00:00	Very Unhealthy
Lahore	276	206.6	11	32	188	150	21	2024-02-04T02:00:00	Very Unhealthy
Lahore	253	230.7	14	31	166.3	133	26.7	2024-02-04T01:00:00	Very Unhealthy
Lahore	195	254.8	17	30	111.3	89	32.3	2024-02-04T00:00:00	Unhealthy
Lahore	239	279	20	29	298.8	239	38	2024-02-03T23:00:00	Very Unhealthy
Lahore	211	262.2	18.7	34.3	126.3	101	36.7	2024-02-03T22:00:00	Very Unhealthy
Lahore	237	245.5	17.3	39.7	151.3	121	35.3	2024-02-03T21:00:00	Very Unhealthy
Lahore	207	228.8	16	45	123	98	34	2024-02-03T20:00:00	Very Unhealthy
Lahore	237	211.3	13.7	53.7	151.3	121	32	2024-02-03T19:00:00	Very Unhealthy
Lahore	189	193.8	11.3	62.3	106.3	85	30	2024-02-03T18:00:00	Unhealthy
Lahore	176	176.2	9	71	93.8	75	28	2024-02-03T17:00:00	Unhealthy
Lahore	189	176.1	7.7	75.7	106.3	85	29	2024-02-03T16:00:00	Unhealthy
Lahore	187	175.9	6.3	80.3	103.8	83	30	2024-02-03T15:00:00	Unhealthy
Lahore	187	175.7	5	85	103.8	83	31	2024-02-03T14:00:00	Unhealthy
Lahore	183	209.1	6.3	77	100	80	35.3	2024-02-03T13:00:00	Unhealthy
Lahore	203	242.6	7.7	69	118.8	95	39.7	2024-02-03T12:00:00	Very Unhealthy
Lahore	240	276	9	61	153.8	123	44	2024-02-03T11:00:00	Very Unhealthy
Lahore	253	297.4	13	45.7	166.3	133	46	2024-02-03T10:00:00	Very Unhealthy
Lahore	176	318.8	17	30.3	93.8	75	48	2024-02-03T09:00:00	Unhealthy
Lahore	219	340.2	21	15	133.8	107	50	2024-02-03T08:00:00	Very Unhealthy
Lahore	175	297.2	17	21	93	74	45.7	2024-02-03T07:00:00	Unhealthy
Lahore	256	254.3	13	27	168.8	135	41.3	2024-02-03T06:00:00	Very Unhealthy
Lahore	200	211.3	9	33	250	200	37	2024-02-03T05:00:00	Unhealthy
Lahore	213	208.3	9.7	37	128.8	103	38.3	2024-02-03T04:00:00	Very Unhealthy
Lahore	184	205.4	10.3	41	101.3	81	39.7	2024-02-03T03:00:00	Unhealthy
Lahore	258	202.5	11	45	171.3	137	41	2024-02-03T02:00:00	Very Unhealthy
Lahore	183	215.5	14.3	45.7	100	80	44	2024-02-03T01:00:00	Unhealthy
Lahore	227	228.6	17.7	46.3	141.3	113	47	2024-02-03T00:00:00	Very Unhealthy
Lahore	276	241.6	21	47	187.5	150	50	2024-02-02T23:00:00	Very Unhealthy
Lahore	264	249.2	23.7	46	176.3	141	50.3	2024-02-02T22:00:00	Very Unhealthy
Lahore	232	256.8	26.3	45	146.3	117	50.7	2024-02-02T21:00:00	Very Unhealthy
Lahore	184	264.4	29	44	101.3	81	51	2024-02-02T20:00:00	Unhealthy
Lahore	172	225.5	22.3	57.7	90	72	44.7	2024-02-02T19:00:00	Unhealthy
Lahore	139	186.6	15.7	71.3	62.5	50	38.3	2024-02-02T18:00:00	Unhealthy for sensitive groups
Lahore	150	147.7	9	85	67.5	54	32	2024-02-02T17:00:00	Unhealthy for sensitive groups
Lahore	134	152.3	7	98.3	60	48	33.7	2024-02-02T16:00:00	Unhealthy for sensitive groups
Lahore	93	157	5	111.7	40	32	35.3	2024-02-02T15:00:00	Moderate
Lahore	157	161.7	3	125	76.3	61	37	2024-02-02T14:00:00	Unhealthy
Lahore	203	171.8	3.7	115.7	118.8	95	40.7	2024-02-02T13:00:00	Very Unhealthy
Lahore	188	181.9	4.3	106.3	104.6	83.67	44.3	2024-02-02T12:00:00	Unhealthy
Lahore	203	192	5	97	118.8	95	48	2024-02-02T11:00:00	Very Unhealthy
Lahore	195	235.4	10	74.3	111.3	89	49.3	2024-02-02T10:00:00	Unhealthy
Lahore	187	278.8	15	51.7	103.8	83	50.7	2024-02-02T09:00:00	Unhealthy
Lahore	123	322.1	20	29	55	44	52	2024-02-02T08:00:00	Unhealthy for sensitive groups
Lahore	219	272.7	14.7	38	133.8	107	45.7	2024-02-02T07:00:00	Very Unhealthy
Lahore	191	223.3	9.3	47	107.5	86	39.3	2024-02-02T06:00:00	Unhealthy
Lahore	219	173.9	4	56	133.8	107	33	2024-02-02T05:00:00	Very Unhealthy
Lahore	148	183.4	4.7	55	66.3	53	32.3	2024-02-02T04:00:00	Unhealthy for sensitive groups
Lahore	163	193	5.3	54	81.3	65	31.7	2024-02-02T03:00:00	Unhealthy
Lahore	221	202.5	6	53	136.3	109	31	2024-02-02T02:00:00	Very Unhealthy
Lahore	276	223.1	7.7	51	187.5	150	33.7	2024-02-02T01:00:00	Very Unhealthy
Lahore	258	243.8	9.3	49	170.4	136.33	36.3	2024-02-02T00:00:00	Very Unhealthy
Lahore	276	264.4	11	47	187.5	150	39	2024-02-01T23:00:00	Very Unhealthy
Lahore	276	274.9	14	46.3	187.5	150	43.3	2024-02-01T22:00:00	Very Unhealthy
Lahore	218	285.4	17	45.7	272.5	218	47.7	2024-02-01T21:00:00	Very Unhealthy
Lahore	232	295.9	20	45	146.3	117	52	2024-02-01T20:00:00	Very Unhealthy
Lahore	197	271.2	17.7	54.7	113.8	91	50.3	2024-02-01T19:00:00	Unhealthy
Lahore	209	246.5	15.3	64.3	124.6	99.67	48.7	2024-02-01T18:00:00	Very Unhealthy
Lahore	197	221.8	13	74	113.8	91	47	2024-02-01T17:00:00	Unhealthy
Lahore	181	359.5	19.7	53.3	98.8	79	46.7	2024-02-01T16:00:00	Unhealthy
Lahore	104	497.3	26.3	32.7	46.3	37	46.3	2024-02-01T15:00:00	Unhealthy for sensitive groups
Lahore	89	635	33	12	51	30	46	2024-02-01T14:00:00	Moderate
Lahore	89	635	33	12	51	30	46	2024-02-01T13:00:00	Moderate
Lahore	72	323.3	14.3	60	27.5	22	32	2024-02-01T12:00:00	Moderate
Lahore	137	167.5	5	84	79	49	25	2024-02-01T11:00:00	Unhealthy for sensitive groups
Lahore	112	276.3	13.3	60.5	50	40	28.7	2024-02-01T10:00:00	Unhealthy for sensitive groups
Lahore	118	385.2	21.7	36.9	52.5	42	32.3	2024-02-01T09:00:00	Unhealthy for sensitive groups
Lahore	118	494	30	13.4	84	42	36	2024-02-01T08:00:00	Unhealthy for sensitive groups
Lahore	118	494	30	13.4	84	42	36	2024-02-01T07:00:00	Unhealthy for sensitive groups
Lahore	225	247.9	12	53.8	281.3	225	28	2024-02-01T06:00:00	Very Unhealthy
Lahore	145	124.9	3	74	88	52	24	2024-02-01T05:00:00	Unhealthy for sensitive groups
Lahore	226	139.5	3.3	75	282.5	226	26.3	2024-02-01T04:00:00	Very Unhealthy
Lahore	226	154.1	3.7	76	282.5	226	28.7	2024-02-01T03:00:00	Very Unhealthy
Lahore	209	168.7	4	77	261.3	209	31	2024-02-01T02:00:00	Very Unhealthy
Lahore	204	183.6	4.7	77	255	204	33.3	2024-02-01T01:00:00	Very Unhealthy
Lahore	229	198.6	5.3	77	158.4	115	35.7	2024-02-01T00:00:00	Very Unhealthy
Lahore	62	373	89	22.5	78	15.5	19	2024-03-31T00:00:00	Moderate
Lahore	95	87.5	5	89	41.3	33	19	2024-03-30T23:00:00	Moderate
Lahore	110	88.9	5.7	91.3	48.8	39	22.7	2024-03-30T22:00:00	Unhealthy for sensitive groups
Lahore	74	90.3	6.3	93.7	28.8	23	26.3	2024-03-30T21:00:00	Moderate
Lahore	110	91.6	7	96	48.8	39	30	2024-03-30T20:00:00	Unhealthy for sensitive groups
Lahore	100	88.1	6.3	99	44.2	35.33	26.7	2024-03-30T19:00:00	Moderate
Lahore	85	84.6	5.7	102	35	28	23.3	2024-03-30T18:00:00	Moderate
Lahore	85	81.1	5	105	35	28	20	2024-03-30T17:00:00	Moderate
Lahore	85	79.2	3.7	111	35	28	19.3	2024-03-30T16:00:00	Moderate
Lahore	72	77.2	2.3	117	27.5	22	18.7	2024-03-30T15:00:00	Moderate
Lahore	63	75.3	1	123	22.5	18	18	2024-03-30T14:00:00	Moderate
Lahore	63	75.1	1	119	23	18	17.3	2024-03-30T13:00:00	Moderate
Lahore	69	74.9	1	115	26.3	21	16.7	2024-03-30T12:00:00	Moderate
Lahore	72	74.7	1	111	27.5	22	16	2024-03-30T11:00:00	Moderate
Lahore	87	79	2	98.7	36.3	29	17.3	2024-03-30T10:00:00	Moderate
Lahore	76	83.3	3	86.3	30	24	18.7	2024-03-30T09:00:00	Moderate
Lahore	187	87.5	4	74	103.8	83	20	2024-03-30T08:00:00	Unhealthy
Lahore	221	82.9	3.7	77.3	136.3	109	19.7	2024-03-30T07:00:00	Very Unhealthy
Lahore	217	78.2	3.3	80.7	133	106	19.3	2024-03-30T06:00:00	Very Unhealthy
Lahore	189	73.5	3	84	106.3	85	19	2024-03-30T05:00:00	Unhealthy
Lahore	98	86.6	4.7	78.3	42.5	34	20.3	2024-03-30T04:00:00	Moderate
Lahore	205	99.6	6.3	72.7	121.3	97	21.7	2024-03-30T03:00:00	Very Unhealthy
Lahore	187	112.6	8	67	103.8	83	23	2024-03-30T02:00:00	Unhealthy
Lahore	163	114.8	8	64.3	81.3	65	24	2024-03-30T01:00:00	Unhealthy
Lahore	163	116.9	8	61.7	81	65	25	2024-03-30T00:00:00	Unhealthy
Lahore	171	119.1	8	59	88.8	71	26	2024-03-29T23:00:00	Unhealthy
Lahore	184	118.5	8.3	63.7	101.3	81	26.7	2024-03-29T22:00:00	Unhealthy
Lahore	184	117.9	8.7	68.3	101.3	81	27.3	2024-03-29T21:00:00	Unhealthy
Lahore	93	117.3	9	73	40	32	28	2024-03-29T20:00:00	Moderate
Lahore	126	102.3	7.7	79.3	56.3	45	23.7	2024-03-29T19:00:00	Unhealthy for sensitive groups
Lahore	98	87.3	6.3	85.7	42.5	34	19.3	2024-03-29T18:00:00	Moderate
Lahore	100	72.4	5	92	43.8	35	15	2024-03-29T17:00:00	Moderate
Lahore	98	66.7	3.7	95.7	42.5	34	13.3	2024-03-29T16:00:00	Moderate
Lahore	93	61.1	2.3	99.3	40	32	11.7	2024-03-29T15:00:00	Moderate
Lahore	93	55.4	1	103	40	32	10	2024-03-29T14:00:00	Moderate
Lahore	100	164.6	39.3	78.3	43.8	35	16.3	2024-03-29T13:00:00	Moderate
Lahore	100	273.8	77.7	53.5	44	35	22.7	2024-03-29T12:00:00	Moderate
Lahore	87	383	116	28.8	58	29	29	2024-03-29T11:00:00	Moderate
Lahore	93	299.3	80	38.5	40	32	28	2024-03-29T10:00:00	Moderate
Lahore	176	215.6	44	48.3	93.8	75	27	2024-03-29T09:00:00	Unhealthy
Lahore	187	131.9	8	58	103.8	83	26	2024-03-29T08:00:00	Unhealthy
Lahore	163	126.4	8	55.7	81.3	65	29.3	2024-03-29T07:00:00	Unhealthy
Lahore	237	121	8	53.3	151.3	121	32.7	2024-03-29T06:00:00	Very Unhealthy
Lahore	98	115.6	8	51	59	34	36	2024-03-29T05:00:00	Moderate
Lahore	237	124.5	9.7	49.7	151.3	121	34.7	2024-03-29T04:00:00	Very Unhealthy
Lahore	235	133.4	11.3	48.3	148.8	119	33.3	2024-03-29T03:00:00	Very Unhealthy
Lahore	237	142.4	13	47	151.3	121	32	2024-03-29T02:00:00	Very Unhealthy
Lahore	216	163.6	16.7	41	131.3	105	31.3	2024-03-29T01:00:00	Very Unhealthy
Lahore	213	184.8	20.3	35	128.8	103	30.7	2024-03-29T00:00:00	Very Unhealthy
Lahore	160	206	24	29	78.8	63	30	2024-03-28T23:00:00	Unhealthy
Lahore	200	175.9	19	39.7	116	93	27.3	2024-03-28T22:00:00	Unhealthy
Lahore	160	145.7	14	50.3	78.8	63	24.7	2024-03-28T21:00:00	Unhealthy
Lahore	142	115.6	9	61	63.8	51	22	2024-03-28T20:00:00	Unhealthy for sensitive groups
Lahore	150	105.6	8.3	66	67.5	54	21.7	2024-03-28T19:00:00	Unhealthy for sensitive groups
Lahore	152	95.7	7.7	71	71.3	57	21.3	2024-03-28T18:00:00	Unhealthy
Lahore	152	85.8	7	76	71	57	21	2024-03-28T17:00:00	Unhealthy
Lahore	163	87	5.7	89.7	81.3	65	22	2024-03-28T16:00:00	Unhealthy
Lahore	155	88.1	4.3	103.3	73.8	59	23	2024-03-28T15:00:00	Unhealthy
Lahore	137	89.3	3	117	61.3	49	24	2024-03-28T14:00:00	Unhealthy for sensitive groups
Lahore	137	99	3.3	117.7	61.3	49	24.3	2024-03-28T13:00:00	Unhealthy for sensitive groups
Lahore	205	108.7	3.7	118.3	121.3	97	24.7	2024-03-28T12:00:00	Very Unhealthy
Lahore	200	118.5	4	119	116.3	93	25	2024-03-28T11:00:00	Unhealthy
Lahore	197	131.5	6	94.3	114	91	25.3	2024-03-28T10:00:00	Unhealthy
Lahore	152	144.5	8	69.7	71.3	57	25.7	2024-03-28T09:00:00	Unhealthy
Lahore	184	157.6	10	45	101.3	81	26	2024-03-28T08:00:00	Unhealthy
Lahore	87	146.7	9.3	45.7	36.3	29	27.3	2024-03-28T07:00:00	Moderate
Lahore	118	135.8	8.7	46.3	52.5	42	28.7	2024-03-28T06:00:00	Unhealthy for sensitive groups
Lahore	181	124.9	8	47	98.8	79	30	2024-03-28T05:00:00	Unhealthy
Lahore	180	124.5	8	50.3	98	78	29.7	2024-03-28T04:00:00	Unhealthy
Lahore	82	124.1	8	53.7	33.8	27	29.3	2024-03-28T03:00:00	Moderate
Lahore	163	123.7	8	57	81.3	65	29	2024-03-28T02:00:00	Unhealthy
Lahore	176	138.5	9.3	58.3	93.8	75	29.3	2024-03-28T01:00:00	Unhealthy
Lahore	176	153.3	10.7	59.7	93.8	75	29.7	2024-03-28T00:00:00	Unhealthy
Lahore	145	168.1	12	61	65	52	30	2024-03-27T23:00:00	Unhealthy for sensitive groups
Lahore	153	170	14	62	72.7	58	29.7	2024-03-27T22:00:00	Unhealthy
Lahore	150	172	16	63	68	54	29.3	2024-03-27T21:00:00	Unhealthy for sensitive groups
Lahore	169	173.9	18	64	88	70	29	2024-03-27T20:00:00	Unhealthy
Lahore	184	3790	38	27.2	81	81	173	2024-03-27T19:00:00	Unhealthy
Lahore	198	3790	38	27.2	91.5	91.5	173	2024-03-27T18:00:00	Unhealthy
Lahore	195	3790	38	27.2	89.5	89.5	173	2024-03-27T17:00:00	Unhealthy
Lahore	192	3101.3	36.3	26.6	108.8	87	143.7	2024-03-27T16:00:00	Unhealthy
Lahore	189	2412.7	34.7	25.9	106	85	114.3	2024-03-27T15:00:00	Unhealthy
Lahore	160	1724	33	25.2	118	63	85	2024-03-27T14:00:00	Unhealthy
Lahore	168	1187.9	23.3	60.8	86.3	69	67.3	2024-03-27T13:00:00	Unhealthy
Lahore	211	651.7	13.7	96.4	126.3	101	49.7	2024-03-27T12:00:00	Very Unhealthy
Lahore	197	115.6	4	132	246.3	197	32	2024-03-27T11:00:00	Unhealthy
Lahore	196	138.5	6.3	108	245	196	30.7	2024-03-27T10:00:00	Unhealthy
Lahore	309	161.5	8.7	84	386.3	309	29.3	2024-03-27T09:00:00	Hazardous
Lahore	281	184.4	11	60	351.3	281	28	2024-03-27T08:00:00	Very Unhealthy
Lahore	281	165.2	8.7	67	351.3	281	27	2024-03-27T07:00:00	Very Unhealthy
Lahore	282	145.9	6.3	74	352.5	282	26	2024-03-27T06:00:00	Very Unhealthy
Lahore	169	126.6	4	81	211.3	169	25	2024-03-27T05:00:00	Unhealthy
Lahore	173	156	5.7	72.7	216.3	173	27.3	2024-03-27T04:00:00	Unhealthy
Lahore	172	185.4	7.3	64.3	215	172	29.7	2024-03-27T03:00:00	Unhealthy
Lahore	208	214.8	9	56	260	208	32	2024-03-27T02:00:00	Very Unhealthy
Lahore	235	241	14	55	293.8	235	40	2024-03-27T01:00:00	Very Unhealthy
Lahore	182	267.3	19	54	227.5	182	48	2024-03-27T00:00:00	Unhealthy
Lahore	184	293.6	24	53	230	184	56	2024-03-26T23:00:00	Unhealthy
Lahore	158	270.4	23	62.7	197.5	158	53.3	2024-03-26T22:00:00	Unhealthy
Lahore	157	247.3	22	72.3	196	157	50.7	2024-03-26T21:00:00	Unhealthy
Lahore	157	224.1	21	82	196.3	157	48	2024-03-26T20:00:00	Unhealthy
Lahore	248	195.7	18	98.7	161.3	129	43.7	2024-03-26T19:00:00	Very Unhealthy
Lahore	242	167.3	15	115.3	156.3	125	39.3	2024-03-26T18:00:00	Very Unhealthy
Lahore	266	138.9	12	132	178.8	143	35	2024-03-26T17:00:00	Very Unhealthy
Lahore	248	132.7	9	148.3	161.3	129	39	2024-03-26T16:00:00	Very Unhealthy
Lahore	238	126.4	6	164.7	152.1	121.67	43	2024-03-26T15:00:00	Very Unhealthy
Lahore	224	120.2	3	181	138.8	111	47	2024-03-26T14:00:00	Very Unhealthy
Lahore	176	137.9	4	173.3	93.8	75	49.7	2024-03-26T13:00:00	Unhealthy
Lahore	176	155.6	5	165.7	93.8	75	52.3	2024-03-26T12:00:00	Unhealthy
Lahore	176	173.3	6	158	93.8	75	55	2024-03-26T11:00:00	Unhealthy
Lahore	197	214	10.7	117	113.8	91	47.7	2024-03-26T10:00:00	Unhealthy
Lahore	239	254.6	15.3	76	152.9	122.33	40.3	2024-03-26T09:00:00	Very Unhealthy
Lahore	270	295.3	20	35	182.5	146	33	2024-03-26T08:00:00	Very Unhealthy
Lahore	269	279.7	21	31.7	181.3	145	33.3	2024-03-26T07:00:00	Very Unhealthy
Lahore	159	264.2	22	28.3	198.8	159	33.7	2024-03-26T06:00:00	Unhealthy
Lahore	269	248.6	23	25	181.3	145	34	2024-03-26T05:00:00	Very Unhealthy
Lahore	273	249.6	25.3	25.3	185	148	31.7	2024-03-26T04:00:00	Very Unhealthy
Lahore	256	250.6	27.7	25.7	168.8	135	29.3	2024-03-26T03:00:00	Very Unhealthy
Lahore	250	251.5	30	26	164	131	27	2024-03-26T02:00:00	Very Unhealthy
Lahore	229	260.1	32.7	28	143.8	115	28.7	2024-03-26T01:00:00	Very Unhealthy
Lahore	160	268.7	35.3	30	78.8	63	30.3	2024-03-26T00:00:00	Unhealthy
Lahore	163	277.2	38	32	81.3	65	32	2024-03-25T23:00:00	Unhealthy
Lahore	134	276	40	37.7	60	48	34.7	2024-03-25T22:00:00	Unhealthy for sensitive groups
Lahore	126	274.9	42	43.3	56.3	45	37.3	2024-03-25T21:00:00	Unhealthy for sensitive groups
Lahore	129	273.7	44	49	58	46	40	2024-03-25T20:00:00	Unhealthy for sensitive groups
Lahore	91	212.6	31.3	77	38.8	31	35.7	2024-03-25T19:00:00	Moderate
Lahore	89	151.5	18.7	105	37.5	30	31.3	2024-03-25T18:00:00	Moderate
Lahore	93	90.5	6	133	40	32	27	2024-03-25T17:00:00	Moderate
Lahore	93	89.7	4.7	140.3	40	32	28	2024-03-25T16:00:00	Moderate
Lahore	107	88.9	3.3	147.7	47.5	38	29	2024-03-25T15:00:00	Unhealthy for sensitive groups
Lahore	94	88.1	2	155	58	27	30	2024-03-25T14:00:00	Moderate
Lahore	123	93.2	2.3	152.3	55	44	36.7	2024-03-25T13:00:00	Unhealthy for sensitive groups
Lahore	123	98.2	2.7	149.7	55	44	43.3	2024-03-25T12:00:00	Unhealthy for sensitive groups
Lahore	107	103.3	3	147	91	38	50	2024-03-25T11:00:00	Unhealthy for sensitive groups
Lahore	211	144.5	6	114	126.3	101	42.3	2024-03-25T10:00:00	Very Unhealthy
Lahore	174	185.8	9	81	217.5	174	34.7	2024-03-25T09:00:00	Unhealthy
Lahore	173	227	12	48	216	173	27	2024-03-25T08:00:00	Unhealthy
Lahore	189	223.1	12	42	106.3	85	25	2024-03-25T07:00:00	Unhealthy
Lahore	189	219.2	12	36	106.3	85	23	2024-03-25T06:00:00	Unhealthy
Lahore	189	215.3	12	30	106.3	85	21	2024-03-25T05:00:00	Unhealthy
Lahore	227	223.3	14.7	30	141.3	113	24.7	2024-03-25T04:00:00	Very Unhealthy
Lahore	152	231.3	17.3	30	190	152	28.3	2024-03-25T03:00:00	Unhealthy
Lahore	224	239.3	20	30	138.8	111	32	2024-03-25T02:00:00	Very Unhealthy
Lahore	222	317.5	345	26.3	127.8	109.33	26	2024-03-25T01:00:00	Very Unhealthy
Lahore	200	395.8	670	22.7	116.3	93	20	2024-03-25T00:00:00	Unhealthy
Lahore	217	474	995	19	106	106	14	2024-03-24T23:00:00	Very Unhealthy
Lahore	208	388	673.3	29.7	123.8	99	20.7	2024-03-24T22:00:00	Very Unhealthy
Lahore	126	302	351.7	40.3	56.3	45	27.3	2024-03-24T21:00:00	Unhealthy for sensitive groups
Lahore	123	215.9	30	51	55	44	34	2024-03-24T20:00:00	Unhealthy for sensitive groups
Lahore	126	167.5	21	71.3	56	45	26.7	2024-03-24T19:00:00	Unhealthy for sensitive groups
Lahore	104	119.1	12	91.7	46.3	37	19.3	2024-03-24T18:00:00	Unhealthy for sensitive groups
Lahore	131	70.6	3	112	58.8	47	12	2024-03-24T17:00:00	Unhealthy for sensitive groups
Lahore	98	71.6	2.3	114.3	42.5	34	12	2024-03-24T16:00:00	Moderate
Lahore	157	72.6	1.7	116.7	76.3	61	12	2024-03-24T15:00:00	Unhealthy
Lahore	142	73.5	1	119	63.8	51	12	2024-03-24T14:00:00	Unhealthy for sensitive groups
Lahore	145	75.3	1.3	116	65	52	12.7	2024-03-24T13:00:00	Unhealthy for sensitive groups
Lahore	142	77	1.7	113	63.8	51	13.3	2024-03-24T12:00:00	Unhealthy for sensitive groups
Lahore	123	78.8	2	110	55	44	14	2024-03-24T11:00:00	Unhealthy for sensitive groups
Lahore	115	81.1	3	101.7	51.3	41	13.3	2024-03-24T10:00:00	Unhealthy for sensitive groups
Lahore	82	83.5	4	93.3	33.8	27	12.7	2024-03-24T09:00:00	Moderate
Lahore	67	85.8	5	85	25	20	12	2024-03-24T08:00:00	Moderate
Lahore	67	94.9	4.7	87	25	20	17.7	2024-03-24T07:00:00	Moderate
Lahore	85	104.1	4.3	89	35	28	23.3	2024-03-24T06:00:00	Moderate
Lahore	139	113.2	4	91	62.5	50	29	2024-03-24T05:00:00	Unhealthy for sensitive groups
Lahore	139	171.2	10	67	62.5	50	29	2024-03-24T04:00:00	Unhealthy for sensitive groups
Lahore	168	229.2	16	43	86.3	69	29	2024-03-24T03:00:00	Unhealthy
Lahore	208	287.1	22	19	260	208	29	2024-03-24T02:00:00	Very Unhealthy
Lahore	256	290.8	24.7	21.3	168.8	135	32.7	2024-03-24T01:00:00	Very Unhealthy
Lahore	159	294.5	27.3	23.7	199.2	159.33	36.3	2024-03-24T00:00:00	Unhealthy
Lahore	256	298.2	30	26	168.8	135	40	2024-03-23T23:00:00	Very Unhealthy
Lahore	213	286	31.3	35.7	128.8	103	41.3	2024-03-23T22:00:00	Very Unhealthy
Lahore	213	273.7	32.7	45.3	128.8	103	42.7	2024-03-23T21:00:00	Very Unhealthy
Lahore	160	261.5	34	55	78.8	63	44	2024-03-23T20:00:00	Unhealthy
Lahore	159	213.6	25.7	75.3	78	62	38.7	2024-03-23T19:00:00	Unhealthy
Lahore	145	165.7	17.3	95.7	65	52	33.3	2024-03-23T18:00:00	Unhealthy for sensitive groups
Lahore	131	117.9	9	116	58.8	47	28	2024-03-23T17:00:00	Unhealthy for sensitive groups
Lahore	123	112.8	6.7	132	55	44	31.3	2024-03-23T16:00:00	Unhealthy for sensitive groups
Lahore	123	107.8	4.3	148	55	44	34.7	2024-03-23T15:00:00	Unhealthy for sensitive groups
Lahore	134	102.7	2	164	60	48	38	2024-03-23T14:00:00	Unhealthy for sensitive groups
Lahore	145	109.1	2.3	157.3	65	52	37.3	2024-03-23T13:00:00	Unhealthy for sensitive groups
Lahore	148	115.6	2.7	150.7	66	53	36.7	2024-03-23T12:00:00	Unhealthy for sensitive groups
Lahore	168	122	3	144	86.3	69	36	2024-03-23T11:00:00	Unhealthy
Lahore	195	157.6	6.7	110.7	111.3	89	33.7	2024-03-23T10:00:00	Unhealthy
Lahore	203	193.2	10.3	77.3	118.8	95	31.3	2024-03-23T09:00:00	Very Unhealthy
Lahore	197	228.8	14	44	113.8	91	29	2024-03-23T08:00:00	Unhealthy
Lahore	192	210.9	12.3	44	108.8	87	27.7	2024-03-23T07:00:00	Unhealthy
Lahore	189	193	10.7	44	106	85	26.3	2024-03-23T06:00:00	Unhealthy
Lahore	211	175.1	9	44	126.3	101	25	2024-03-23T05:00:00	Very Unhealthy
Lahore	256	166.5	8.7	50.3	168.8	135	25.7	2024-03-23T04:00:00	Very Unhealthy
Lahore	221	158	8.3	56.7	136.3	109	26.3	2024-03-23T03:00:00	Very Unhealthy
Lahore	224	149.4	8	63	138.8	111	27	2024-03-23T02:00:00	Very Unhealthy
Lahore	221	161.1	10.7	62	136.3	109	28.3	2024-03-23T01:00:00	Very Unhealthy
Lahore	224	172.7	13.3	61	138.8	111	29.7	2024-03-23T00:00:00	Very Unhealthy
Lahore	220	184.4	16	60	135	108	31	2024-03-22T23:00:00	Very Unhealthy
Lahore	216	210.3	26	47.7	131.3	105	28.3	2024-03-22T22:00:00	Very Unhealthy
Lahore	221	236.1	36	35.4	136.3	109	25.7	2024-03-22T21:00:00	Very Unhealthy
Lahore	208	262	46	23	107	99	23	2024-03-22T20:00:00	Very Unhealthy
Lahore	159	615	44	22.1	62	62	41	2024-03-22T19:00:00	Unhealthy
Lahore	181	153.1	18.7	80.3	98.8	79	20.3	2024-03-22T18:00:00	Unhealthy
Lahore	126	98.6	5	109	106	45	19	2024-03-22T17:00:00	Unhealthy for sensitive groups
Lahore	179	94.2	3.7	116	96.3	77	20.7	2024-03-22T16:00:00	Unhealthy
Lahore	173	89.7	2.3	123	91.3	73	22.3	2024-03-22T15:00:00	Unhealthy
Lahore	187	85.2	1	130	103.8	83	24	2024-03-22T14:00:00	Unhealthy
Lahore	192	97.5	1.3	132.3	108.8	87	34.7	2024-03-22T13:00:00	Unhealthy
Lahore	221	109.7	1.7	134.7	136.3	109	45.3	2024-03-22T12:00:00	Very Unhealthy
Lahore	189	122	2	137	106	85	56	2024-03-22T11:00:00	Unhealthy
Lahore	256	137.3	3.7	114.7	168.8	135	54.3	2024-03-22T10:00:00	Very Unhealthy
Lahore	264	152.7	5.3	92.3	176.3	141	52.7	2024-03-22T09:00:00	Very Unhealthy
Lahore	288	168.1	7	70	360	288	51	2024-03-22T08:00:00	Very Unhealthy
Lahore	203	161.3	6.3	73	118.8	95	53.7	2024-03-22T07:00:00	Very Unhealthy
Lahore	200	154.5	5.7	76	116.3	93	56.3	2024-03-22T06:00:00	Unhealthy
Lahore	145	147.7	5	79	79	52	59	2024-03-22T05:00:00	Unhealthy for sensitive groups
Lahore	187	141.8	4.3	91.7	103.8	83	56.3	2024-03-22T04:00:00	Unhealthy
Lahore	189	136	3.7	104.3	106.3	85	53.7	2024-03-22T03:00:00	Unhealthy
Lahore	213	130.1	3	117	128.8	103	51	2024-03-22T02:00:00	Very Unhealthy
Lahore	213	145.3	4.3	109	128.8	103	50.7	2024-03-22T01:00:00	Very Unhealthy
Lahore	213	160.5	5.7	101	128.8	103	50.3	2024-03-22T00:00:00	Very Unhealthy
Lahore	148	175.7	7	93	84	53	50	2024-03-21T23:00:00	Unhealthy for sensitive groups
Lahore	211	172.2	7.7	95	126.3	101	48	2024-03-21T22:00:00	Very Unhealthy
Lahore	205	168.7	8.3	97	121.3	97	46	2024-03-21T21:00:00	Very Unhealthy
Lahore	197	165.2	9	99	113.8	91	44	2024-03-21T20:00:00	Unhealthy
Lahore	203	153.1	7.3	113	118.8	95	43.7	2024-03-21T19:00:00	Very Unhealthy
Lahore	203	141	5.7	127	118.8	95	43.3	2024-03-21T18:00:00	Very Unhealthy
Lahore	137	129	4	141	81	49	43	2024-03-21T17:00:00	Unhealthy for sensitive groups
Lahore	205	122.4	3.3	150.7	121.3	97	48	2024-03-21T16:00:00	Very Unhealthy
Lahore	197	115.7	2.7	160.3	113.8	91	53	2024-03-21T15:00:00	Unhealthy
Lahore	179	109.1	2	170	96.3	77	58	2024-03-21T14:00:00	Unhealthy
Lahore	192	119.2	2.3	160.3	108.8	87	58	2024-03-21T13:00:00	Unhealthy
Lahore	197	129.4	2.7	150.7	113.8	91	58	2024-03-21T12:00:00	Unhealthy
Lahore	184	139.5	3	141	101.3	81	58	2024-03-21T11:00:00	Unhealthy
Lahore	199	174.5	5.3	111.7	115.4	92.33	50.3	2024-03-21T10:00:00	Unhealthy
Lahore	235	209.5	7.7	82.3	148.8	119	42.7	2024-03-21T09:00:00	Very Unhealthy
Lahore	229	244.5	10	53	143.8	115	35	2024-03-21T08:00:00	Very Unhealthy
Lahore	224	252.3	11	46	138.8	111	35	2024-03-21T07:00:00	Very Unhealthy
Lahore	189	260.1	12	39	106.3	85	35	2024-03-21T06:00:00	Unhealthy
Lahore	203	267.9	13	32	118.8	95	35	2024-03-21T05:00:00	Very Unhealthy
Lahore	202	286.4	17	33	117.9	94.33	39	2024-03-21T04:00:00	Very Unhealthy
Lahore	208	304.8	21	34	123.8	99	43	2024-03-21T03:00:00	Very Unhealthy
Lahore	200	323.3	25	35	116.3	93	47	2024-03-21T02:00:00	Unhealthy
Lahore	205	341.6	31	38.7	121.3	97	54.7	2024-03-21T01:00:00	Very Unhealthy
Lahore	205	359.9	37	42.3	121.3	97	62.3	2024-03-21T00:00:00	Very Unhealthy
Lahore	173	378.2	43	46	91.3	73	70	2024-03-20T23:00:00	Unhealthy
Lahore	172	375.6	47.3	54	90	72	73	2024-03-20T22:00:00	Unhealthy
Lahore	197	373.1	51.7	62	113.8	91	76	2024-03-20T21:00:00	Unhealthy
Lahore	181	370.6	56	70	98.8	79	79	2024-03-20T20:00:00	Unhealthy
Lahore	134	291.4	39.7	102.3	60	48	72	2024-03-20T19:00:00	Unhealthy for sensitive groups
Lahore	123	212.2	23.3	134.7	55	44	65	2024-03-20T18:00:00	Unhealthy for sensitive groups
Lahore	118	133.1	7	167	52.5	42	58	2024-03-20T17:00:00	Unhealthy for sensitive groups
Lahore	121	123.5	5.3	168	54	43	53.3	2024-03-20T16:00:00	Unhealthy for sensitive groups
Lahore	200	114	3.7	169	116.3	93	48.7	2024-03-20T15:00:00	Unhealthy
Lahore	137	104.5	2	170	61.3	49	44	2024-03-20T14:00:00	Unhealthy for sensitive groups
Lahore	168	107.2	2	161	86.3	69	39.7	2024-03-20T13:00:00	Unhealthy
Lahore	208	109.9	2	152	123.8	99	35.3	2024-03-20T12:00:00	Very Unhealthy
Lahore	240	112.6	2	143	153.8	123	31	2024-03-20T11:00:00	Very Unhealthy
Lahore	262	153.9	4.3	110.3	175	140	28.7	2024-03-20T10:00:00	Very Unhealthy
Lahore	189	195.1	6.7	77.7	236.3	189	26.3	2024-03-20T09:00:00	Unhealthy
Lahore	174	236.4	9	45	217.5	174	24	2024-03-20T08:00:00	Unhealthy
Lahore	273	232.7	9.3	44.3	185	148	25.7	2024-03-20T07:00:00	Very Unhealthy
Lahore	153	229	9.7	43.7	191.3	153	27.3	2024-03-20T06:00:00	Unhealthy
Lahore	276	225.3	10	43	187.5	150	29	2024-03-20T05:00:00	Very Unhealthy
Lahore	153	267.5	19.7	38	191.7	153.33	35.7	2024-03-20T04:00:00	Unhealthy
Lahore	276	309.7	29.3	33	187.5	150	42.3	2024-03-20T03:00:00	Very Unhealthy
Lahore	160	351.9	39	28	200	160	49	2024-03-20T02:00:00	Unhealthy
Lahore	250	340.2	37	35.7	163.8	131	52.7	2024-03-20T01:00:00	Very Unhealthy
Lahore	211	328.6	35	43.3	126.3	101	56.3	2024-03-20T00:00:00	Very Unhealthy
Lahore	200	316.9	33	51	116.3	93	60	2024-03-19T23:00:00	Unhealthy
Lahore	197	289.3	31	58.7	113.8	91	53.3	2024-03-19T22:00:00	Unhealthy
Lahore	197	261.6	29	66.3	114	91	46.7	2024-03-19T21:00:00	Unhealthy
Lahore	179	234	27	74	96.3	77	40	2024-03-19T20:00:00	Unhealthy
Lahore	139	192.2	19.7	92	62.5	50	33.3	2024-03-19T19:00:00	Unhealthy for sensitive groups
Lahore	137	150.4	12.3	110	61.3	49	26.7	2024-03-19T18:00:00	Unhealthy for sensitive groups
Lahore	160	108.5	5	128	78.8	63	20	2024-03-19T17:00:00	Unhealthy
Lahore	155	103.1	3.7	135.7	73.8	59	23.3	2024-03-19T16:00:00	Unhealthy
Lahore	159	97.7	2.3	143.3	78	62	26.7	2024-03-19T15:00:00	Unhealthy
Lahore	142	92.2	1	151	63.8	51	30	2024-03-19T14:00:00	Unhealthy for sensitive groups
Lahore	155	100.2	1.3	147.7	73.8	59	30	2024-03-19T13:00:00	Unhealthy
Lahore	237	108.2	1.7	144.3	151.3	121	30	2024-03-19T12:00:00	Very Unhealthy
Lahore	385	116.1	2	141	481.3	385	30	2024-03-19T11:00:00	Hazardous
Lahore	385	166.3	5	111	481.3	385	28.3	2024-03-19T10:00:00	Hazardous
Lahore	378	216.5	8	81	472.9	378.33	26.7	2024-03-19T09:00:00	Hazardous
Lahore	375	266.7	11	51	468.8	375	25	2024-03-19T08:00:00	Hazardous
Lahore	217	256.6	10.3	49	271.3	217	24.7	2024-03-19T07:00:00	Very Unhealthy
Lahore	171	246.5	9.7	47	213.8	171	24.3	2024-03-19T06:00:00	Unhealthy
Lahore	224	236.4	9	45	138.8	111	24	2024-03-19T05:00:00	Very Unhealthy
Lahore	219	223.5	9.7	47.3	133.8	107	25.7	2024-03-19T04:00:00	Very Unhealthy
Lahore	248	210.7	10.3	49.7	161.3	129	27.3	2024-03-19T03:00:00	Very Unhealthy
Lahore	165	197.8	11	52	98	67	29	2024-03-19T02:00:00	Unhealthy
Lahore	250	211.5	13.7	54.3	163.8	131	33.3	2024-03-19T01:00:00	Very Unhealthy
Lahore	213	225.1	16.3	56.7	128.8	103	37.7	2024-03-19T00:00:00	Very Unhealthy
Lahore	213	238.7	19	59	128.8	103	42	2024-03-18T23:00:00	Very Unhealthy
Lahore	173	231.5	21	62.7	91.3	73	43	2024-03-18T22:00:00	Unhealthy
Lahore	160	224.3	23	66.3	78.8	63	44	2024-03-18T21:00:00	Unhealthy
Lahore	172	217.1	25	70	90	72	45	2024-03-18T20:00:00	Unhealthy
Lahore	138	10	31	28.9	87	49.5	14	2024-03-18T19:00:00	Unhealthy for sensitive groups
Lahore	134	10	44	22.6	73.5	48	14	2024-03-18T18:00:00	Unhealthy for sensitive groups
Lahore	134	96.3	7	122	60	48	32	2024-03-18T17:00:00	Unhealthy for sensitive groups
Lahore	168	98.6	5.7	136.7	86.3	69	38	2024-03-18T16:00:00	Unhealthy
Lahore	155	101	4.3	151.3	73.8	59	44	2024-03-18T15:00:00	Unhealthy
Lahore	167	103.3	3	166	85	68	50	2024-03-18T14:00:00	Unhealthy
Lahore	216	137	5	167	131.3	105	56.3	2024-03-18T13:00:00	Very Unhealthy
Lahore	160	170.6	7	168	200	160	62.7	2024-03-18T12:00:00	Unhealthy
Lahore	160	204.3	9	169	200	160	69	2024-03-18T11:00:00	Unhealthy
Lahore	222	271.2	17	125.7	277.5	222	61.3	2024-03-18T10:00:00	Very Unhealthy
Lahore	213	338.1	25	82.3	266.3	213	53.7	2024-03-18T09:00:00	Very Unhealthy
Lahore	189	405	33	39	236.3	189	46	2024-03-18T08:00:00	Unhealthy
Lahore	189	395.5	34	29.3	236	189	45.7	2024-03-18T07:00:00	Unhealthy
Lahore	159	386	35	19.7	198.8	159	45.3	2024-03-18T06:00:00	Unhealthy
Lahore	170	376.4	36	10	212.5	170	45	2024-03-18T05:00:00	Unhealthy
Lahore	273	377.2	37.7	11.3	185	148	43.7	2024-03-18T04:00:00	Very Unhealthy
Lahore	240	378	39.3	12.7	153.8	123	42.3	2024-03-18T03:00:00	Very Unhealthy
Lahore	248	378.8	41	14	161.3	129	41	2024-03-18T02:00:00	Very Unhealthy
Lahore	236	378.4	43	15.3	150	120	45.3	2024-03-18T01:00:00	Very Unhealthy
Lahore	232	378	45	16.7	146.3	117	49.7	2024-03-18T00:00:00	Very Unhealthy
Lahore	216	377.6	47	18	131.3	105	54	2024-03-17T23:00:00	Very Unhealthy
Lahore	197	346.9	45.3	26.3	113.8	91	50.3	2024-03-17T22:00:00	Unhealthy
Lahore	173	316.1	43.7	34.7	91.3	73	46.7	2024-03-17T21:00:00	Unhealthy
Lahore	155	285.4	42	43	73.8	59	43	2024-03-17T20:00:00	Unhealthy
Lahore	158	227.8	31.3	61	77.1	61.67	35.7	2024-03-17T19:00:00	Unhealthy
Lahore	155	170.2	20.7	79	73.8	59	28.3	2024-03-17T18:00:00	Unhealthy
Lahore	165	112.6	10	97	83.8	67	21	2024-03-17T17:00:00	Unhealthy
Lahore	192	106.6	7.3	114	108.8	87	24.7	2024-03-17T16:00:00	Unhealthy
Lahore	192	100.6	4.7	131	108.8	87	28.3	2024-03-17T15:00:00	Unhealthy
Lahore	165	94.5	2	148	83.8	67	32	2024-03-17T14:00:00	Unhealthy
Lahore	142	118.9	3.7	151	64	51	48.3	2024-03-17T13:00:00	Unhealthy for sensitive groups
Lahore	165	143.2	5.3	154	83.8	67	64.7	2024-03-17T12:00:00	Unhealthy
Lahore	242	167.5	7	157	156.3	125	81	2024-03-17T11:00:00	Very Unhealthy
Lahore	161	247.1	12.3	115.7	201.3	161	65.7	2024-03-17T10:00:00	Unhealthy
Lahore	222	326.6	17.7	74.3	277.5	222	50.3	2024-03-17T09:00:00	Very Unhealthy
Lahore	296	406.2	23	33	370	296	35	2024-03-17T08:00:00	Very Unhealthy
Lahore	294	373.7	21	29.3	367.5	294	34	2024-03-17T07:00:00	Very Unhealthy
Lahore	295	341.2	19	25.7	369	295	33	2024-03-17T06:00:00	Very Unhealthy
Lahore	248	308.7	17	22	310	248	32	2024-03-17T05:00:00	Very Unhealthy
Lahore	261	314.2	20.7	24	326.3	261	35.7	2024-03-17T04:00:00	Very Unhealthy
Lahore	233	319.6	24.3	26	291.3	233	39.3	2024-03-17T03:00:00	Very Unhealthy
Lahore	222	325.1	28	28	277.5	222	43	2024-03-17T02:00:00	Very Unhealthy
Lahore	166	322.9	29.3	31	207.5	166	46	2024-03-17T01:00:00	Unhealthy
Lahore	221	320.8	30.7	34	276	221	49	2024-03-17T00:00:00	Very Unhealthy
Lahore	258	318.6	32	37	171.3	137	52	2024-03-16T23:00:00	Very Unhealthy
Lahore	253	292.6	31	44.3	166.3	133	48	2024-03-16T22:00:00	Very Unhealthy
Lahore	213	266.5	30	51.7	128.8	103	44	2024-03-16T21:00:00	Very Unhealthy
Lahore	176	240.4	29	59	93.8	75	40	2024-03-16T20:00:00	Unhealthy
Lahore	157	1482	23	25.4	78.5	61	75	2024-03-16T19:00:00	Unhealthy
Lahore	137	1482	23	25.4	66	49	75	2024-03-16T18:00:00	Unhealthy for sensitive groups
Lahore	123	105	7	109	55	44	23	2024-03-16T17:00:00	Unhealthy for sensitive groups
Lahore	126	897	30	25.9	59	45	51	2024-03-16T16:00:00	Unhealthy for sensitive groups
Lahore	89	94.9	3.7	130.3	37.5	30	29.7	2024-03-16T15:00:00	Moderate
Lahore	80	89.9	2	141	32.5	26	33	2024-03-16T14:00:00	Moderate
Lahore	107	100.8	2.3	139.3	47.5	38	40	2024-03-16T13:00:00	Unhealthy for sensitive groups
Lahore	179	111.7	2.7	137.7	96.3	77	47	2024-03-16T12:00:00	Unhealthy
Lahore	158	122.6	3	136	197.5	158	54	2024-03-16T11:00:00	Unhealthy
Lahore	176	204.6	8.7	103.7	94	75	49.3	2024-03-16T10:00:00	Unhealthy
Lahore	153	286.7	14.3	71.3	191.3	153	44.7	2024-03-16T09:00:00	Unhealthy
Lahore	206	368.8	20	39	257.5	206	40	2024-03-16T08:00:00	Very Unhealthy
Lahore	176	370.6	25.7	29	220	176	40.7	2024-03-16T07:00:00	Unhealthy
Lahore	159	372.3	31.3	19	198.8	159	41.3	2024-03-16T06:00:00	Unhealthy
Lahore	126	374.1	37	9	65	45	42	2024-03-16T05:00:00	Unhealthy for sensitive groups
Lahore	152	366.1	38	11.3	190	152	41	2024-03-16T04:00:00	Unhealthy
Lahore	187	358.1	39	13.7	103.8	83	40	2024-03-16T03:00:00	Unhealthy
Lahore	197	350.2	40	16	113.8	91	39	2024-03-16T02:00:00	Unhealthy
Lahore	184	357	44	18.7	101.3	81	44.3	2024-03-16T01:00:00	Unhealthy
Lahore	184	363.8	48	21.3	101.3	81	49.7	2024-03-16T00:00:00	Unhealthy
Lahore	176	370.6	52	24	93.8	75	55	2024-03-15T23:00:00	Unhealthy
Lahore	172	336.7	48.7	31.7	90	72	52.3	2024-03-15T22:00:00	Unhealthy
Lahore	157	302.9	45.3	39.3	76.3	61	49.7	2024-03-15T21:00:00	Unhealthy
Lahore	157	269	42	47	76.3	61	47	2024-03-15T20:00:00	Unhealthy
Lahore	148	213.6	30	71	66.3	53	41.3	2024-03-15T19:00:00	Unhealthy for sensitive groups
Lahore	85	158.2	18	95	35	28	35.7	2024-03-15T18:00:00	Moderate
Lahore	82	102.7	6	119	33.8	27	30	2024-03-15T17:00:00	Moderate
Lahore	102	102.7	4.7	129.7	45	36	33	2024-03-15T16:00:00	Unhealthy for sensitive groups
Lahore	82	102.7	3.3	140.3	34	27	36	2024-03-15T15:00:00	Moderate
Lahore	112	102.7	2	151	50	40	39	2024-03-15T14:00:00	Unhealthy for sensitive groups
Lahore	91	122	3.3	143	38.8	31	40.7	2024-03-15T13:00:00	Moderate
Lahore	85	141.2	4.7	135	35	28	42.3	2024-03-15T12:00:00	Moderate
Lahore	107	160.5	6	127	47.5	38	44	2024-03-15T11:00:00	Unhealthy for sensitive groups
Lahore	139	167.1	7.3	100.3	62.5	50	39.7	2024-03-15T10:00:00	Unhealthy for sensitive groups
Lahore	107	173.7	8.7	73.7	48	38	35.3	2024-03-15T09:00:00	Unhealthy for sensitive groups
Lahore	139	180.3	10	47	62.5	50	31	2024-03-15T08:00:00	Unhealthy for sensitive groups
Lahore	157	165.5	9	50	76.3	61	30.7	2024-03-15T07:00:00	Unhealthy
Lahore	179	150.8	8	53	96.3	77	30.3	2024-03-15T06:00:00	Unhealthy
Lahore	205	136	7	56	121.3	97	30	2024-03-15T05:00:00	Very Unhealthy
Lahore	160	130.5	7.3	58.7	78.8	63	29.7	2024-03-15T04:00:00	Unhealthy
Lahore	184	125.1	7.7	61.3	101	81	29.3	2024-03-15T03:00:00	Unhealthy
Lahore	118	119.6	8	64	52.5	42	29	2024-03-15T02:00:00	Unhealthy for sensitive groups
Lahore	145	119.6	8.7	63.7	65	52	26.3	2024-03-15T01:00:00	Unhealthy for sensitive groups
Lahore	157	119.6	9.3	63.3	76.3	61	23.7	2024-03-15T00:00:00	Unhealthy
Lahore	123	119.6	10	63	55	44	21	2024-03-14T23:00:00	Unhealthy for sensitive groups
Lahore	123	122.8	11	63.3	55	44	20.7	2024-03-14T22:00:00	Unhealthy for sensitive groups
Lahore	129	125.9	12	63.7	57.5	46	20.3	2024-03-14T21:00:00	Unhealthy for sensitive groups
Lahore	126	129	13	64	56	45	20	2024-03-14T20:00:00	Unhealthy for sensitive groups
Lahore	115	112.4	10	73.3	51.3	41	17.3	2024-03-14T19:00:00	Unhealthy for sensitive groups
Lahore	82	95.9	7	82.7	33.8	27	14.7	2024-03-14T18:00:00	Moderate
Lahore	76	79.4	4	92	30	24	12	2024-03-14T17:00:00	Moderate
Lahore	80	75.5	3	98.7	32.5	26	12	2024-03-14T16:00:00	Moderate
Lahore	89	71.6	2	105.3	37.5	30	12	2024-03-14T15:00:00	Moderate
Lahore	80	67.7	1	112	33	26	12	2024-03-14T14:00:00	Moderate
Lahore	89	72.8	1.3	111	37.5	30	16.3	2024-03-14T13:00:00	Moderate
Lahore	163	77.8	1.7	110	81.3	65	20.7	2024-03-14T12:00:00	Unhealthy
Lahore	163	82.9	2	109	81.3	65	25	2024-03-14T11:00:00	Unhealthy
Lahore	192	411.2	10.3	79.5	108.8	87	36	2024-03-14T10:00:00	Unhealthy
Lahore	227	739.6	18.7	50.1	141.3	113	47	2024-03-14T09:00:00	Very Unhealthy
Lahore	156	1068	27	20.6	86	60	58	2024-03-14T08:00:00	Unhealthy
Lahore	221	742.7	19	38.8	136	109	45	2024-03-14T07:00:00	Very Unhealthy
Lahore	208	417.5	11	56.9	123.8	99	32	2024-03-14T06:00:00	Very Unhealthy
Lahore	229	92.2	3	75	143.8	115	19	2024-03-14T05:00:00	Very Unhealthy
Lahore	168	112.8	4.3	66.7	86.3	69	22.3	2024-03-14T04:00:00	Unhealthy
Lahore	155	133.4	5.7	58.3	73.8	59	25.7	2024-03-14T03:00:00	Unhealthy
Lahore	131	154.1	7	50	73	47	29	2024-03-14T02:00:00	Unhealthy for sensitive groups
Lahore	152	158.7	8.3	51.3	71.3	57	30.3	2024-03-14T01:00:00	Unhealthy
Lahore	139	163.4	9.7	52.7	62.5	50	31.7	2024-03-14T00:00:00	Unhealthy for sensitive groups
Lahore	157	168.1	11	54	76.3	61	33	2024-03-13T23:00:00	Unhealthy
Lahore	150	157	10	64.3	67.5	54	32.7	2024-03-13T22:00:00	Unhealthy for sensitive groups
Lahore	150	145.9	9	74.7	67.5	54	32.3	2024-03-13T21:00:00	Unhealthy for sensitive groups
Lahore	216	134.8	8	85	131.3	105	32	2024-03-13T20:00:00	Very Unhealthy
Lahore	171	126.3	7	92.7	89	71	32.3	2024-03-13T19:00:00	Unhealthy
Lahore	232	117.7	6	100.3	146.3	117	32.7	2024-03-13T18:00:00	Very Unhealthy
Lahore	224	109.1	5	108	138.8	111	33	2024-03-13T17:00:00	Very Unhealthy
Lahore	213	109.1	4.7	115.7	128.8	103	39	2024-03-13T16:00:00	Very Unhealthy
Lahore	227	109.1	4.3	123.3	141.3	113	45	2024-03-13T15:00:00	Very Unhealthy
Lahore	258	109.1	4	131	171.3	137	51	2024-03-13T14:00:00	Very Unhealthy
Lahore	239	132.7	6.3	117.7	152.9	122.33	49	2024-03-13T13:00:00	Very Unhealthy
Lahore	208	156.2	8.7	104.3	123.8	99	47	2024-03-13T12:00:00	Very Unhealthy
Lahore	200	179.7	11	91	116.3	93	45	2024-03-13T11:00:00	Unhealthy
Lahore	197	217.5	13.3	70.3	246.3	197	40.7	2024-03-13T10:00:00	Unhealthy
Lahore	236	255.2	15.7	49.7	295	236	36.3	2024-03-13T09:00:00	Very Unhealthy
Lahore	252	293	18	29	315	252	32	2024-03-13T08:00:00	Very Unhealthy
Lahore	235	279.3	18.3	31.7	294	235	33.3	2024-03-13T07:00:00	Very Unhealthy
Lahore	219	265.7	18.7	34.3	273.8	219	34.7	2024-03-13T06:00:00	Very Unhealthy
Lahore	189	252.1	19	37	236.3	189	36	2024-03-13T05:00:00	Unhealthy
Lahore	168	264.2	20.3	34.3	210	168	36.3	2024-03-13T04:00:00	Unhealthy
Lahore	152	276.2	21.7	31.7	190	152	36.7	2024-03-13T03:00:00	Unhealthy
Lahore	156	288.3	23	29	195	156	37	2024-03-13T02:00:00	Unhealthy
Lahore	154	310.5	28	27.7	192.9	154.33	42.3	2024-03-13T01:00:00	Unhealthy
Lahore	164	332.7	33	26.3	205	164	47.7	2024-03-13T00:00:00	Unhealthy
Lahore	151	354.8	38	25	188.8	151	53	2024-03-12T23:00:00	Unhealthy
Lahore	216	342	41	34.3	131.3	105	53.7	2024-03-12T22:00:00	Very Unhealthy
Lahore	179	329.2	44	43.7	96.3	77	54.3	2024-03-12T21:00:00	Unhealthy
Lahore	155	316.3	47	53	73.8	59	55	2024-03-12T20:00:00	Unhealthy
Lahore	155	249.6	34	74.3	73.8	59	47	2024-03-12T19:00:00	Unhealthy
Lahore	155	182.9	21	95.7	73.8	59	39	2024-03-12T18:00:00	Unhealthy
Lahore	155	116.1	8	117	74	59	31	2024-03-12T17:00:00	Unhealthy
Lahore	145	113	5.7	127.7	65	52	33	2024-03-12T16:00:00	Unhealthy for sensitive groups
Lahore	155	109.9	3.3	138.3	73.8	59	35	2024-03-12T15:00:00	Unhealthy
Lahore	227	106.8	1	149	141.3	113	37	2024-03-12T14:00:00	Very Unhealthy
Lahore	253	127.4	1.7	145.7	166.3	133	40	2024-03-12T13:00:00	Very Unhealthy
Lahore	221	148	2.3	142.3	136	109	43	2024-03-12T12:00:00	Very Unhealthy
Lahore	253	168.7	3	139	166.3	133	46	2024-03-12T11:00:00	Very Unhealthy
Lahore	234	192.6	6	106.7	292.5	234	41	2024-03-12T10:00:00	Very Unhealthy
Lahore	244	216.5	9	74.3	305	244	36	2024-03-12T09:00:00	Very Unhealthy
Lahore	196	240.4	12	42	245	196	31	2024-03-12T08:00:00	Unhealthy
Lahore	175	232.1	12.7	42	218.8	175	30.7	2024-03-12T07:00:00	Unhealthy
Lahore	266	223.7	13.3	42	178.8	143	30.3	2024-03-12T06:00:00	Very Unhealthy
Lahore	174	215.3	14	42	218	174	30	2024-03-12T05:00:00	Unhealthy
Lahore	187	297.2	23.7	37	233.8	187	39.3	2024-03-12T04:00:00	Unhealthy
Lahore	205	379.1	33.3	32	256.3	205	48.7	2024-03-12T03:00:00	Very Unhealthy
Lahore	205	461	43	27	256.3	205	58	2024-03-12T02:00:00	Very Unhealthy
Lahore	152	471.4	48	22.7	190	152	60.3	2024-03-12T01:00:00	Unhealthy
Lahore	260	481.7	53	18.3	172.9	138.33	62.7	2024-03-12T00:00:00	Very Unhealthy
Lahore	216	492	58	14	131.3	105	65	2024-03-11T23:00:00	Very Unhealthy
Lahore	195	435	53.3	25.3	111.3	89	63	2024-03-11T22:00:00	Unhealthy
Lahore	187	378	48.7	36.7	103.8	83	61	2024-03-11T21:00:00	Unhealthy
Lahore	152	321	44	48	71.3	57	59	2024-03-11T20:00:00	Unhealthy
Lahore	150	262.8	33.3	68.3	67.5	54	54	2024-03-11T19:00:00	Unhealthy for sensitive groups
Lahore	139	204.6	22.7	88.7	62.5	50	49	2024-03-11T18:00:00	Unhealthy for sensitive groups
Lahore	115	146.5	12	109	65	41	44	2024-03-11T17:00:00	Unhealthy for sensitive groups
Lahore	157	136.2	9	124.3	76.3	61	50	2024-03-11T16:00:00	Unhealthy
Lahore	380	125.9	6	139.7	475	380	56	2024-03-11T15:00:00	Hazardous
Lahore	284	115.6	3	155	355	284	62	2024-03-11T14:00:00	Very Unhealthy
Lahore	284	135.2	4	151.3	355	284	71.7	2024-03-11T13:00:00	Very Unhealthy
Lahore	320	154.8	5	147.7	400	320	81.3	2024-03-11T12:00:00	Hazardous
Lahore	131	174.5	6	144	69	47	91	2024-03-11T11:00:00	Unhealthy for sensitive groups
Lahore	178	227.6	9.3	109.7	222.5	178	73.7	2024-03-11T10:00:00	Unhealthy
Lahore	178	280.7	12.7	75.3	222.5	178	56.3	2024-03-11T09:00:00	Unhealthy
Lahore	269	333.8	16	41	181.3	145	39	2024-03-11T08:00:00	Very Unhealthy
Lahore	264	306.8	14	44.3	176.3	141	38.3	2024-03-11T07:00:00	Very Unhealthy
Lahore	270	279.7	12	47.7	182.5	146	37.7	2024-03-11T06:00:00	Very Unhealthy
Lahore	126	252.7	10	51	66	45	37	2024-03-11T05:00:00	Unhealthy for sensitive groups
Lahore	266	244.5	10.3	49.3	178.8	143	35	2024-03-11T04:00:00	Very Unhealthy
Lahore	269	236.4	10.7	47.7	181.3	145	33	2024-03-11T03:00:00	Very Unhealthy
Lahore	157	228.2	11	46	196.3	157	31	2024-03-11T02:00:00	Unhealthy
Lahore	261	240.2	13.7	48.3	173.8	139	36.3	2024-03-11T01:00:00	Very Unhealthy
Lahore	266	252.3	16.3	50.7	178.8	143	41.7	2024-03-11T00:00:00	Very Unhealthy
Lahore	240	264.4	19	53	153.8	123	47	2024-03-10T23:00:00	Very Unhealthy
Lahore	260	271.4	23.7	58	173	138	52	2024-03-10T22:00:00	Very Unhealthy
Lahore	203	278.4	28.3	63	118.8	95	57	2024-03-10T21:00:00	Very Unhealthy
Lahore	168	285.4	33	68	86.3	69	62	2024-03-10T20:00:00	Unhealthy
Lahore	137	242.8	26.7	93.3	61.3	49	59	2024-03-10T19:00:00	Unhealthy for sensitive groups
Lahore	171	200.2	20.3	118.7	88.8	71	56	2024-03-10T18:00:00	Unhealthy
Lahore	171	157.6	14	144	88.8	71	53	2024-03-10T17:00:00	Unhealthy
Lahore	157	144.3	10.3	158	76.3	61	53	2024-03-10T16:00:00	Unhealthy
Lahore	139	131.1	6.7	172	62.5	50	53	2024-03-10T15:00:00	Unhealthy for sensitive groups
Lahore	115	117.9	3	186	51.3	41	53	2024-03-10T14:00:00	Unhealthy for sensitive groups
Lahore	152	140.6	4.7	178.3	71.3	57	56.7	2024-03-10T13:00:00	Unhealthy
Lahore	169	163.4	6.3	170.7	211.3	169	60.3	2024-03-10T12:00:00	Unhealthy
Lahore	204	186.2	8	163	255	204	64	2024-03-10T11:00:00	Very Unhealthy
Lahore	168	270	17.3	118.7	210	168	57.3	2024-03-10T10:00:00	Unhealthy
Lahore	281	353.9	26.7	74.3	351.3	281	50.7	2024-03-10T09:00:00	Very Unhealthy
Lahore	259	437.7	36	30	323.8	259	44	2024-03-10T08:00:00	Very Unhealthy
Lahore	157	437.3	38	24.3	196.3	157	43	2024-03-10T07:00:00	Unhealthy
Lahore	253	436.9	40	18.7	166.3	133	42	2024-03-10T06:00:00	Very Unhealthy
Lahore	250	436.5	42	13	163.8	131	41	2024-03-10T05:00:00	Very Unhealthy
Lahore	248	414.7	42.3	16.3	161	129	38.7	2024-03-10T04:00:00	Very Unhealthy
Lahore	256	393	42.7	19.7	168.8	135	36.3	2024-03-10T03:00:00	Very Unhealthy
Lahore	180	371.2	43	23	225	180	34	2024-03-10T02:00:00	Unhealthy
Lahore	161	403.9	46.3	24.7	201.3	161	39.7	2024-03-10T01:00:00	Unhealthy
Lahore	266	436.5	49.7	26.3	178.8	143	45.3	2024-03-10T00:00:00	Very Unhealthy
Lahore	229	469.2	53	28	143.8	115	51	2024-03-09T23:00:00	Very Unhealthy
Lahore	197	421.7	54.3	32.3	113.8	91	50.3	2024-03-09T22:00:00	Unhealthy
Lahore	188	374.3	55.7	36.7	105.4	84.33	49.7	2024-03-09T21:00:00	Unhealthy
Lahore	168	326.8	57	41	86.3	69	49	2024-03-09T20:00:00	Unhealthy
Lahore	139	257	41	66	62.5	50	43	2024-03-09T19:00:00	Unhealthy for sensitive groups
Lahore	102	187.1	25	91	45	36	37	2024-03-09T18:00:00	Unhealthy for sensitive groups
Lahore	107	117.3	9	116	47.5	38	31	2024-03-09T17:00:00	Unhealthy for sensitive groups
Lahore	107	108.2	6.7	127.3	47.5	38	31.7	2024-03-09T16:00:00	Unhealthy for sensitive groups
Lahore	107	99	4.3	138.7	48	38	32.3	2024-03-09T15:00:00	Unhealthy for sensitive groups
Lahore	102	89.9	2	150	45	36	33	2024-03-09T14:00:00	Unhealthy for sensitive groups
Lahore	168	113.6	3.3	142.3	86.3	69	38.3	2024-03-09T13:00:00	Unhealthy
Lahore	168	137.3	4.7	134.7	86.3	69	43.7	2024-03-09T12:00:00	Unhealthy
Lahore	174	161.1	6	127	217.5	174	49	2024-03-09T11:00:00	Unhealthy
Lahore	182	176.2	8	100.3	227.5	182	42.7	2024-03-09T10:00:00	Unhealthy
Lahore	173	191.4	10	73.7	216	173	36.3	2024-03-09T09:00:00	Unhealthy
Lahore	216	206.6	12	47	270	216	30	2024-03-09T08:00:00	Very Unhealthy
Lahore	184	202.5	12	47.3	230	184	28.7	2024-03-09T07:00:00	Unhealthy
Lahore	170	198.4	12	47.7	212.5	170	27.3	2024-03-09T06:00:00	Unhealthy
Lahore	170	194.3	12	48	212.5	170	26	2024-03-09T05:00:00	Unhealthy
Lahore	159	213.4	17	45	198.8	159	28	2024-03-09T04:00:00	Unhealthy
Lahore	186	232.5	22	42	233	186	30	2024-03-09T03:00:00	Unhealthy
Lahore	219	251.5	27	39	133.8	107	32	2024-03-09T02:00:00	Very Unhealthy
Lahore	229	313.8	35.3	34.3	143.8	115	39	2024-03-09T01:00:00	Very Unhealthy
Lahore	242	376	43.7	29.7	156.3	125	46	2024-03-09T00:00:00	Very Unhealthy
Lahore	229	438.3	52	25	143.8	115	53	2024-03-08T23:00:00	Very Unhealthy
Lahore	205	400.2	52	30	121.3	97	54.7	2024-03-08T22:00:00	Very Unhealthy
Lahore	225	362	52	35	140	112	56.3	2024-03-08T21:00:00	Very Unhealthy
Lahore	208	323.9	52	40	123.8	99	58	2024-03-08T20:00:00	Very Unhealthy
Lahore	205	253.5	37	63	121	97	50	2024-03-08T19:00:00	Very Unhealthy
Lahore	154	183.1	22	86	73.3	58.33	42	2024-03-08T18:00:00	Unhealthy
Lahore	107	112.6	7	109	48	38	34	2024-03-08T17:00:00	Unhealthy for sensitive groups
Lahore	131	958	39	11.2	102	47	70	2024-03-08T16:00:00	Unhealthy for sensitive groups
Lahore	156	104.1	3.7	131	75.2	60	39.3	2024-03-08T15:00:00	Unhealthy
Lahore	171	99.8	2	142	88.8	71	42	2024-03-08T14:00:00	Unhealthy
Lahore	187	105.4	2.7	137.3	103.8	83	46.7	2024-03-08T13:00:00	Unhealthy
Lahore	253	111.1	3.3	132.7	166.3	133	51.3	2024-03-08T12:00:00	Very Unhealthy
Lahore	253	116.7	4	128	166.3	133	56	2024-03-08T11:00:00	Very Unhealthy
Lahore	157	156.4	7.7	99.7	196.3	157	50	2024-03-08T10:00:00	Unhealthy
Lahore	266	196.1	11.3	71.3	178.8	143	44	2024-03-08T09:00:00	Very Unhealthy
Lahore	156	235.8	15	43	195	156	38	2024-03-08T08:00:00	Unhealthy
Lahore	242	231.1	14	41	156.3	125	37.7	2024-03-08T07:00:00	Very Unhealthy
Lahore	213	226.4	13	39	128.8	103	37.3	2024-03-08T06:00:00	Very Unhealthy
Lahore	151	221.8	12	37	188.8	151	37	2024-03-08T05:00:00	Unhealthy
Lahore	175	217.7	11.7	39.7	218.8	175	37	2024-03-08T04:00:00	Unhealthy
Lahore	179	213.6	11.3	42.3	223.8	179	37	2024-03-08T03:00:00	Unhealthy
Lahore	139	209.5	11	45	86	50	37	2024-03-08T02:00:00	Unhealthy for sensitive groups
Lahore	204	218.9	13.3	47.3	255	204	40.7	2024-03-08T01:00:00	Very Unhealthy
Lahore	152	228.2	15.7	49.7	190	152	44.3	2024-03-08T00:00:00	Unhealthy
Lahore	237	237.5	18	52	151.3	121	48	2024-03-07T23:00:00	Very Unhealthy
Lahore	195	237.3	21.3	54	111.3	89	47.7	2024-03-07T22:00:00	Unhealthy
Lahore	165	237.1	24.7	56	83.8	67	47.3	2024-03-07T21:00:00	Unhealthy
Lahore	192	236.9	28	58	109	87	47	2024-03-07T20:00:00	Unhealthy
Lahore	165	197.3	21.3	71	83.8	67	41	2024-03-07T19:00:00	Unhealthy
Lahore	152	157.6	14.7	84	71.3	57	35	2024-03-07T18:00:00	Unhealthy
Lahore	157	117.9	8	97	76.3	61	29	2024-03-07T17:00:00	Unhealthy
Lahore	165	115.4	5.7	111	83.8	67	33.3	2024-03-07T16:00:00	Unhealthy
Lahore	173	112.8	3.3	125	91.3	73	37.7	2024-03-07T15:00:00	Unhealthy
Lahore	164	110.3	1	139	83	66	42	2024-03-07T14:00:00	Unhealthy
Lahore	173	124.9	1.3	136.7	91.3	73	48	2024-03-07T13:00:00	Unhealthy
Lahore	216	139.5	1.7	134.3	131.3	105	54	2024-03-07T12:00:00	Very Unhealthy
Lahore	273	154.1	2	132	185	148	60	2024-03-07T11:00:00	Very Unhealthy
Lahore	217	181.9	5	104.3	271.3	217	53	2024-03-07T10:00:00	Very Unhealthy
Lahore	205	209.7	8	76.7	256.3	205	46	2024-03-07T09:00:00	Very Unhealthy
Lahore	245	237.5	11	49	158.8	127	39	2024-03-07T08:00:00	Very Unhealthy
Lahore	204	239.9	12.3	46.3	255	204	38	2024-03-07T07:00:00	Very Unhealthy
Lahore	189	242.2	13.7	43.7	106.3	85	37	2024-03-07T06:00:00	Unhealthy
Lahore	171	244.5	15	41	88.8	71	36	2024-03-07T05:00:00	Unhealthy
Lahore	197	246.1	14.3	46.7	113.8	91	38.3	2024-03-07T04:00:00	Unhealthy
Lahore	197	247.6	13.7	52.3	113.8	91	40.7	2024-03-07T03:00:00	Unhealthy
Lahore	153	249.2	13	58	82	55	43	2024-03-07T02:00:00	Unhealthy
Lahore	166	265.7	16.3	59	207.5	166	49.3	2024-03-07T01:00:00	Unhealthy
Lahore	269	282.3	19.7	60	181.3	145	55.7	2024-03-07T00:00:00	Very Unhealthy
Lahore	250	298.8	23	61	163.8	131	62	2024-03-06T23:00:00	Very Unhealthy
Lahore	258	301.9	28.7	68.3	171.3	137	66.7	2024-03-06T22:00:00	Very Unhealthy
Lahore	168	305	34.3	75.7	86.3	69	71.3	2024-03-06T21:00:00	Unhealthy
Lahore	126	308.1	40	83	56.3	45	76	2024-03-06T20:00:00	Unhealthy for sensitive groups
Lahore	167	248	29.3	104.7	85	68	68.7	2024-03-06T19:00:00	Unhealthy
Lahore	125	1391	62	14.2	74	44.5	102	2024-03-06T18:00:00	Unhealthy for sensitive groups
Lahore	115	127.8	8	148	51	41	54	2024-03-06T17:00:00	Unhealthy for sensitive groups
Lahore	126	635	164	13.3	78	45	46	2024-03-06T16:00:00	Unhealthy for sensitive groups
Lahore	125	635	164	13.3	77.5	44.5	46	2024-03-06T15:00:00	Unhealthy for sensitive groups
Lahore	131	635	164	13.3	102	47	46	2024-03-06T14:00:00	Unhealthy for sensitive groups
Lahore	121	476.1	111.7	56.2	54	43	62	2024-03-06T13:00:00	Unhealthy for sensitive groups
Lahore	157	317.1	59.3	99.1	76.3	61	78	2024-03-06T12:00:00	Unhealthy
Lahore	235	158.2	7	142	148.8	119	94	2024-03-06T11:00:00	Very Unhealthy
Lahore	256	268.3	17.3	107	168.8	135	80.3	2024-03-06T10:00:00	Very Unhealthy
Lahore	269	378.4	27.7	72	181.3	145	66.7	2024-03-06T09:00:00	Very Unhealthy
Lahore	245	488.5	38	37	158.8	127	53	2024-03-06T08:00:00	Very Unhealthy
Lahore	262	484.2	45	26.7	175	140	55	2024-03-06T07:00:00	Very Unhealthy
Lahore	266	479.9	52	16.3	178.8	143	57	2024-03-06T06:00:00	Very Unhealthy
Lahore	266	475.6	59	6	178.8	143	59	2024-03-06T05:00:00	Very Unhealthy
Lahore	256	496.4	59.7	8.7	168.8	135	61.7	2024-03-06T04:00:00	Very Unhealthy
Lahore	192	517.3	60.3	11.3	108.8	87	64.3	2024-03-06T03:00:00	Unhealthy
Lahore	200	538.1	61	14	116.3	93	67	2024-03-06T02:00:00	Unhealthy
Lahore	189	534	63.3	15.7	106	85	71.7	2024-03-06T01:00:00	Unhealthy
Lahore	205	529.9	65.7	17.3	121.3	97	76.3	2024-03-06T00:00:00	Very Unhealthy
Lahore	203	525.8	68	19	118.8	95	81	2024-03-05T23:00:00	Very Unhealthy
Lahore	195	463.4	62.3	28	111.3	89	77.7	2024-03-05T22:00:00	Unhealthy
Lahore	163	400.9	56.7	37	81.3	65	74.3	2024-03-05T21:00:00	Unhealthy
Lahore	118	338.5	51	46	52.5	42	71	2024-03-05T20:00:00	Unhealthy for sensitive groups
Lahore	161	268.3	37	69.3	80	64	63	2024-03-05T19:00:00	Unhealthy
Lahore	119	575	50	14.6	72.5	42.5	42	2024-03-05T18:00:00	Unhealthy for sensitive groups
Lahore	148	127.8	9	116	66.3	53	47	2024-03-05T17:00:00	Unhealthy for sensitive groups
Lahore	157	118.7	6.7	122	76.3	61	43	2024-03-05T16:00:00	Unhealthy
Lahore	176	109.5	4.3	128	93.8	75	39	2024-03-05T15:00:00	Unhealthy
[truncated: 2,923 more rows]
